# Supplementary material for: Candidate genes in gastric cancer identified by constructing a weighted gene co-expression network
Source: PeerJ. 2018 May 4;6:e4692. doi: 10.7717/peerj.4692 (PMC5937478; doi:10.7717/peerj.4692)
Supplement: Table S4 [file peerj-06-4692-s005.xlsx]

## Sheet: CC
Module	ID	Description	GeneRatio	BgRatio	pvalue	p.adjust	qvalue	geneID	Count
black.GO:0042470	GO:0042470	melanosome	8/229	98/17280	4.75531e-05	0.00893998	0.00783375	NCSTN/SLC1A5/GGH/LAMP1/DNAJC5/AHCY/PDIA6/GANAB	8
black.GO:0048770	GO:0048770	pigment granule	8/229	98/17280	4.75531e-05	0.00893998	0.00783375	NCSTN/SLC1A5/GGH/LAMP1/DNAJC5/AHCY/PDIA6/GANAB	8
black.GO:0035517	GO:0035517	PR-DUB complex	2/229	2/17280	0.000174867	0.0219167	0.0192047	ASXL1/BAP1	2
blue.GO:0000793	GO:0000793	condensed chromosome	41/668	176/17280	5.89803e-21	3.2852e-18	2.45234e-18	NOL6/SPAG5/NCAPH/BUB1/KIF2C/CENPF/LRPPRC/HJURP/RAD21/SKA3/CHAMP1/PLK1/INCENP/RANGAP1/NEK2/TOPBP1/BIRC5/BUB1B/MAD2L1/SKA2/SMC2/MKI67/BAZ1B/NCAPD2/CDCA5/CENPU/HMGB1/RCC1/SMC3/ZWINT/SMC1A/PES1/PPP1CC/RPA1/BUB3/CCNB1/HMGB2/SMARCA5/CTCF/SMC4/CDK2	41
blue.GO:0000775	GO:0000775	chromosome, centromeric region	35/668	161/17280	4.71678e-17	1.31362e-14	9.80593e-15	CDCA8/SPAG5/BUB1/KIF2C/CENPF/HJURP/RAD21/SKA3/CHAMP1/PLK1/INCENP/RANGAP1/NEK2/BIRC5/XPO1/BUB1B/STAG2/MAD2L1/SKA2/MKI67/BAZ1B/MIS18A/CDCA5/CENPU/RCC2/SMC3/ZWINT/SMC1A/PPP1CC/BUB3/CCNB1/CTCF/PDS5A/DNMT1/NUP98	35
blue.GO:0071013	GO:0071013	catalytic step 2 spliceosome	24/668	80/17280	1.74558e-15	3.24096e-13	2.41931e-13	SNRNP200/SF3B3/PPIL1/PABPC1/SRSF1/HNRNPK/RBM22/EFTUD2/HNRNPA1/PRPF8/HNRNPA2B1/HNRNPC/SNW1/HNRNPF/SYNCRIP/HNRNPR/PRPF19/SF3B2/SF3A1/HNRNPM/SF3A3/HNRNPA3/HNRNPU/DDX23	24
blue.GO:0032993	GO:0032993	protein-DNA complex	43/668	277/17280	5.53756e-15	7.71105e-13	5.75615e-13	CDCA8/SPAG5/BUB1/KIF2C/CENPF/HJURP/RAD21/SKA3/XRCC5/CHAMP1/PLK1/TCF3/INCENP/MCM3/RANGAP1/NEK2/BIRC5/XPO1/BUB1B/STAG2/MAD2L1/SKA2/MKI67/BAZ1B/MIS18A/CDCA5/CENPU/RPA2/RCC2/SMC3/ZWINT/SMC1A/PPP1CC/H2AFZ/RPA1/BUB3/CCNB1/CTCF/PDS5A/H2AFV/DNMT1/XRCC6/NUP98	43
blue.GO:0005681	GO:0005681	spliceosomal complex	31/668	150/17280	1.31792e-14	1.46817e-12	1.09596e-12	SNRNP200/SF3B3/PPIL1/PABPC1/USP39/SRSF1/HNRNPK/RBM22/EFTUD2/HNRNPA1/PRPF8/HNRNPA2B1/DHX15/HNRNPC/SNW1/RBM17/WAC/HNRNPF/SYNCRIP/HNRNPR/CCAR2/PRPF19/SF3B2/API5/SF3A1/HNRNPM/SF3A3/HNRNPA3/HNRNPU/SF1/DDX23	31
blue.GO:0005759	GO:0005759	mitochondrial matrix	44/668	318/17280	1.77935e-13	1.65183e-11	1.23306e-11	PDP1/LRPPRC/GPT2/DARS2/TFB2M/IARS2/GRSF1/OXCT1/SUCLA2/IVD/MRPL39/DLD/MRPS9/TYMS/SHMT2/KARS/HSPD1/DAP3/GUF1/ACO2/DECR1/POLRMT/C1QBP/CS/PITRM1/TRMT10C/CCAR2/LONP1/HSPA9/MRPL13/DLST/HADHA/TFAM/GOT2/PRDX3/HADHB/RARS2/MRPS16/DLAT/ATP5B/HADH/ALDH5A1/TRAP1/MRPS35	44
blue.GO:0005819	GO:0005819	spindle	38/668	262/17280	1.90748e-12	1.51781e-10	1.13301e-10	CDC16/CDCA8/SPAG5/KIF4A/CIAO1/PRC1/DLGAP5/CENPF/SKA3/KIF18B/CHAMP1/PLK1/CDC20/INCENP/RANGAP1/NSUN2/NEK2/TOPBP1/BIRC5/RACGAP1/BUB1B/MAD2L1/SKA2/NPM1/CKAP2/CKAP5/NUSAP1/KIF11/KIFC1/RCC2/SMC3/RB1/KIF20A/CDK1/CCNB1/PRPF19/ECT2/MZT1	38
blue.GO:0000777	GO:0000777	condensed chromosome kinetochore	21/668	86/17280	8.53281e-12	5.94097e-10	4.43482e-10	SPAG5/BUB1/KIF2C/CENPF/HJURP/SKA3/CHAMP1/PLK1/INCENP/RANGAP1/NEK2/BIRC5/BUB1B/MAD2L1/SKA2/CENPU/ZWINT/SMC1A/PPP1CC/BUB3/CCNB1	21
blue.GO:0000776	GO:0000776	kinetochore	23/668	110/17280	2.71432e-11	1.5226e-09	1.13659e-09	SPAG5/BUB1/KIF2C/CENPF/HJURP/SKA3/CHAMP1/PLK1/INCENP/RANGAP1/NEK2/BIRC5/XPO1/BUB1B/MAD2L1/SKA2/CENPU/ZWINT/SMC1A/PPP1CC/BUB3/CCNB1/NUP98	23
blue.GO:0000779	GO:0000779	condensed chromosome, centromeric region	21/668	91/17280	2.73357e-11	1.5226e-09	1.13659e-09	SPAG5/BUB1/KIF2C/CENPF/HJURP/SKA3/CHAMP1/PLK1/INCENP/RANGAP1/NEK2/BIRC5/BUB1B/MAD2L1/SKA2/CENPU/ZWINT/SMC1A/PPP1CC/BUB3/CCNB1	21
blue.GO:0000228	GO:0000228	nuclear chromosome	43/668	356/17280	3.35868e-11	1.70071e-09	1.26955e-09	NOL6/BUB1/SUZ12/LRPPRC/RAD21/XRCC5/PLK1/TCF3/INCENP/MCM3/NEK2/TOPBP1/BIRC5/BUB1B/TIMELESS/SMC2/EZH2/BAZ1B/HNRNPK/SMARCC1/KDM1A/NCAPD2/CDCA5/RPA2/WBP2/RCC1/ANP32E/MTA2/NBN/SMC3/HNRNPC/SMC1A/H2AFZ/RPA1/MCM2/CCAR2/CCNB1/SMARCA5/HDAC1/RBBP4/NASP/YY1/XRCC6	43
blue.GO:0016604	GO:0016604	nuclear body	37/668	321/17280	2.99738e-09	1.39128e-07	1.03856e-07	RNF6/USP7/CSTF2/TOPBP1/XPO1/PSME4/NONO/PATL1/SRSF1/EFTUD2/SFPQ/ACIN1/NUDT21/PRPF8/RPA2/MTDH/PRPF40A/NBN/TDP2/RB1/PPP1CC/POLDIP3/RPA1/WAC/LSG1/SRSF3/WBP11/PRPF19/DDX1/PSPC1/HNRNPM/SF3A3/CDK2/NOLC1/GAR1/EIF3E/TGS1	37
blue.GO:0005643	GO:0005643	nuclear pore	16/668	67/17280	3.72267e-09	1.5083e-07	1.12592e-07	NDC1/RANGAP1/MAD2L1/NUP188/GLE1/RAN/XPOT/IPO7/NUP205/NUP153/KPNA3/KPNB1/NUP50/XPO7/NUP98/IPO5	16
blue.GO:0000785	GO:0000785	chromatin	40/668	368/17280	3.79106e-09	1.5083e-07	1.12592e-07	SUZ12/CENPF/TCF3/INCENP/HMGN4/STAG2/PELP1/TIMELESS/EZH2/BAZ1B/RAN/HNRNPK/SMARCC1/KDM1A/SFPQ/CDCA5/HMGN2/WBP2/RCC1/ANP32E/MTA2/HMGN1/SMC3/HNRNPC/TMPO/SNW1/RB1/H2AFZ/RRP1B/MCM2/CCAR2/PDS5A/H2AFV/HDAC1/RBBP4/DNMT1/NASP/YY1/EXOSC10/EIF3E	40
blue.GO:0046930	GO:0046930	pore complex	17/668	83/17280	1.47666e-08	5.48331e-07	4.09319e-07	NDC1/RANGAP1/MAD2L1/NUP188/GLE1/RAN/XPOT/IPO7/VDAC3/NUP205/NUP153/KPNA3/KPNB1/NUP50/XPO7/NUP98/IPO5	17
blue.GO:0009295	GO:0009295	nucleoid	12/668	40/17280	2.08644e-08	6.83616e-07	5.10306e-07	LRPPRC/TFB2M/GRSF1/SHMT2/POLRMT/TRMT10C/LONP1/HSPA9/HADHA/TFAM/HADHB/ATP5B	12
blue.GO:0042645	GO:0042645	mitochondrial nucleoid	12/668	40/17280	2.08644e-08	6.83616e-07	5.10306e-07	LRPPRC/TFB2M/GRSF1/SHMT2/POLRMT/TRMT10C/LONP1/HSPA9/HADHA/TFAM/HADHB/ATP5B	12
blue.GO:0044454	GO:0044454	nuclear chromosome part	35/668	318/17280	2.64112e-08	8.17279e-07	6.10082e-07	BUB1/SUZ12/RAD21/XRCC5/PLK1/TCF3/INCENP/MCM3/BUB1B/TIMELESS/EZH2/BAZ1B/HNRNPK/SMARCC1/KDM1A/CDCA5/RPA2/WBP2/RCC1/ANP32E/MTA2/NBN/SMC3/HNRNPC/H2AFZ/RPA1/MCM2/CCAR2/CCNB1/SMARCA5/HDAC1/RBBP4/NASP/YY1/XRCC6	35
blue.GO:0030496	GO:0030496	midbody	19/668	114/17280	7.22092e-08	2.11687e-06	1.5802e-06	CDCA8/SPAG5/KIF4A/CENPF/HSP90B1/PLK1/INCENP/NEK2/BIRC5/RACGAP1/CEP55/CHMP4C/ERH/RCC2/PPP1CC/CDK1/ECT2/ARF6/PKN2	19
blue.GO:0005635	GO:0005635	nuclear envelope	36/668	349/17280	8.81028e-08	2.45366e-06	1.83161e-06	RNF6/CENPF/LRPPRC/CERS6/NDC1/ANXA7/RANGAP1/XPO1/UBXN4/MAD2L1/NUP188/GLE1/TXLNG/RAN/CACYBP/XPOT/GTPBP4/IPO7/MTDH/RCC1/LMNB1/TMPO/LBR/NUP205/NUP153/KPNA3/ZMPSTE24/KPNB1/AGPAT5/RRM1/NUP50/LMNB2/XPO7/NUP98/SEPHS1/IPO5	36
blue.GO:0034399	GO:0034399	nuclear periphery	18/668	112/17280	2.80383e-07	7.43684e-06	5.55145e-06	KIF4A/MYB/CENPF/SRPK1/NONO/SFPQ/CAD/PRPF40A/LMNB1/SMC3/SNW1/NUP205/NUP153/LMNB2/PSPC1/HNRNPM/YY1/NUP98	18
blue.GO:0042382	GO:0042382	paraspeckles	5/668	6/17280	4.94235e-07	1.25131e-05	9.3408e-06	NONO/SFPQ/NUDT21/PSPC1/HNRNPM	5
blue.GO:0005876	GO:0005876	spindle microtubule	11/668	44/17280	6.35011e-07	1.50878e-05	1.12627e-05	CDC16/KIF4A/PRC1/SKA3/KIF18B/PLK1/BIRC5/SKA2/NUSAP1/KIF11/CDK1	11
blue.GO:0000794	GO:0000794	condensed nuclear chromosome	14/668	73/17280	6.50103e-07	1.50878e-05	1.12627e-05	NOL6/BUB1/LRPPRC/RAD21/PLK1/INCENP/NEK2/TOPBP1/BUB1B/RCC1/SMC3/SMC1A/RPA1/CCNB1	14
blue.GO:0042555	GO:0042555	MCM complex	6/668	11/17280	1.27704e-06	2.84526e-05	2.12393e-05	MCM3/MCM4/MCM5/MCM6/MCM2/MCMBP	6
blue.GO:0000940	GO:0000940	condensed chromosome outer kinetochore	6/668	12/17280	2.47047e-06	5.29251e-05	3.95075e-05	CENPF/SKA3/PLK1/BUB1B/SKA2/CCNB1	6
blue.GO:0000922	GO:0000922	spindle pole	16/668	109/17280	4.36705e-06	9.00906e-05	6.72509e-05	SPAG5/PRC1/DLGAP5/CENPF/PLK1/CDC20/RANGAP1/NEK2/TOPBP1/MAD2L1/NPM1/CKAP2/CKAP5/KIF11/SMC3/CCNB1	16
blue.GO:0000796	GO:0000796	condensin complex	4/668	6/17280	3.12001e-05	0.00062066	0.00046331	NCAPH/SMC2/NCAPD2/SMC4	4
blue.GO:0016363	GO:0016363	nuclear matrix	13/668	94/17280	6.46397e-05	0.00119491	0.000891975	KIF4A/MYB/CENPF/SRPK1/NONO/SFPQ/CAD/PRPF40A/SMC3/SNW1/PSPC1/HNRNPM/YY1	13
blue.GO:0035770	GO:0035770	ribonucleoprotein granule	15/668	121/17280	6.65029e-05	0.00119491	0.000891975	PATL1/PABPC1/LSM14A/DHX9/CAPRIN1/YTHDF2/NCL/BTBD1/UHMK1/CNOT1/DDX1/KHSRP/EIF2S1/HNRNPU/G3BP1	15
blue.GO:0036464	GO:0036464	cytoplasmic ribonucleoprotein granule	15/668	121/17280	6.65029e-05	0.00119491	0.000891975	PATL1/PABPC1/LSM14A/DHX9/CAPRIN1/YTHDF2/NCL/BTBD1/UHMK1/CNOT1/DDX1/KHSRP/EIF2S1/HNRNPU/G3BP1	15
blue.GO:0019866	GO:0019866	organelle inner membrane	32/668	403/17280	0.000100042	0.00174135	0.00129988	MCUR1/LRPPRC/MICU2/IMMT/SFXN4/SLC25A38/NNT/OPA1/TYMS/SHMT2/SLC25A3/HSPD1/LMNB1/LETM1/GUF1/UQCRB/TMPO/LBR/AK2/COX6C/ZMPSTE24/TOMM22/UQCRC2/HADHA/LMNB2/GOT2/HADHB/TMEM70/ATP5B/HADH/TRAP1/YME1L1	32
blue.GO:0031965	GO:0031965	nuclear membrane	22/668	233/17280	0.000107325	0.00181152	0.00135226	RNF6/LRPPRC/CERS6/NDC1/RANGAP1/XPO1/TXLNG/GTPBP4/MTDH/RCC1/LMNB1/TMPO/LBR/NUP205/NUP153/ZMPSTE24/KPNB1/NUP50/LMNB2/NUP98/SEPHS1/IPO5	22
blue.GO:0033290	GO:0033290	eukaryotic 48S preinitiation complex	5/668	14/17280	0.000127286	0.00208525	0.0015566	EIF3A/EIF3L/EIF3H/EIF3D/EIF3E	5
blue.GO:0010494	GO:0010494	cytoplasmic stress granule	7/668	32/17280	0.00018078	0.00278309	0.00207753	PABPC1/LSM14A/CAPRIN1/DDX1/KHSRP/EIF2S1/G3BP1	7
blue.GO:0016282	GO:0016282	eukaryotic 43S preinitiation complex	5/668	15/17280	0.000184873	0.00278309	0.00207753	EIF3A/EIF3L/EIF3H/EIF3D/EIF3E	5
blue.GO:0070993	GO:0070993	translation preinitiation complex	5/668	15/17280	0.000184873	0.00278309	0.00207753	EIF3A/EIF3L/EIF3H/EIF3D/EIF3E	5
blue.GO:0005832	GO:0005832	chaperonin-containing T-complex	4/668	9/17280	0.000238729	0.00349926	0.00261213	CCT5/CCT6A/CCT8/CCT4	4
blue.GO:0005852	GO:0005852	eukaryotic translation initiation factor 3 complex	5/668	16/17280	0.000260386	0.00371885	0.00277604	EIF3A/EIF3L/EIF3H/EIF3D/EIF3E	5
blue.GO:0005874	GO:0005874	microtubule	28/668	361/17280	0.000390779	0.0054416	0.00406205	HOOK1/CDC16/SPAG5/KIF4A/PRC1/KIF2C/LRPPRC/SKA3/KIF18B/PLK1/INCENP/NEK2/BIRC5/RACGAP1/SKA2/SPRY2/CKAP2/CCT5/CKAP5/NUSAP1/KIF11/KIFC1/RCC2/CCT6A/KIF20A/CDK1/CCT8/CCT4	28
blue.GO:0045120	GO:0045120	pronucleus	5/668	18/17280	0.000478947	0.00650667	0.0048571	CENPF/EZH2/CCNA2/NCAPD2/HNRNPL	5
blue.GO:0000790	GO:0000790	nuclear chromatin	19/668	210/17280	0.000528918	0.00701446	0.00523616	SUZ12/TCF3/TIMELESS/EZH2/HNRNPK/SMARCC1/KDM1A/CDCA5/WBP2/RCC1/ANP32E/MTA2/HNRNPC/H2AFZ/CCAR2/HDAC1/RBBP4/NASP/YY1	19
blue.GO:0002199	GO:0002199	zona pellucida receptor complex	4/668	11/17280	0.000587649	0.00743911	0.00555315	CCT5/CCT6A/CCT8/CCT4	4
blue.GO:0008278	GO:0008278	cohesin complex	4/668	11/17280	0.000587649	0.00743911	0.00555315	RAD21/CDCA5/SMC3/SMC1A	4
blue.GO:0070603	GO:0070603	SWI/SNF superfamily-type complex	9/668	64/17280	0.000751084	0.00929676	0.00693985	SMARCC1/ANP32E/MTA2/RB1/RBBP7/SMARCA5/HDAC1/RBBP4/YY1	9
blue.GO:0005813	GO:0005813	centrosome	29/668	401/17280	0.000952865	0.011538	0.00861285	CDC16/DCAF12/DLGAP5/PLK1/CDC20/MCM3/NEK2/BIRC5/CCNB2/PCGF5/NPM1/CKAP2/CCT5/DHX9/CEP55/CFAP20/CKAP5/TACC3/NUDT21/SLC16A1/FOPNL/KIAA0368/CDK1/CCNB1/CCT8/MZT1/CDK2/PKN2/CCT4	29
blue.GO:0005682	GO:0005682	U5 snRNP	3/668	6/17280	0.00105381	0.0122285	0.00912837	SNRNP200/PRPF8/DDX23	3
blue.GO:0070937	GO:0070937	CRD-mediated mRNA stability complex	3/668	6/17280	0.00105381	0.0122285	0.00912837	DHX9/SYNCRIP/HNRNPU	3
blue.GO:0016607	GO:0016607	nuclear speck	16/668	175/17280	0.00126815	0.0144155	0.0107609	PSME4/NONO/PATL1/SRSF1/EFTUD2/ACIN1/PRPF8/PRPF40A/PPP1CC/POLDIP3/WAC/SRSF3/WBP11/PRPF19/PSPC1/SF3A3	16
blue.GO:0005657	GO:0005657	replication fork	8/668	56/17280	0.00131754	0.0146774	0.0109564	RFC3/MCM3/BAZ1B/RPA2/NBN/RPA1/SMARCA5/DNMT1	8
blue.GO:0008280	GO:0008280	cohesin core heterodimer	2/668	2/17280	0.00149224	0.0148356	0.0110745	SMC3/SMC1A	2
blue.GO:0016507	GO:0016507	mitochondrial fatty acid beta-oxidation multienzyme complex	2/668	2/17280	0.00149224	0.0148356	0.0110745	HADHA/HADHB	2
blue.GO:0034455	GO:0034455	t-UTP complex	2/668	2/17280	0.00149224	0.0148356	0.0110745	NOL11/CIRH1A	2
blue.GO:0036125	GO:0036125	fatty acid beta-oxidation multienzyme complex	2/668	2/17280	0.00149224	0.0148356	0.0110745	HADHA/HADHB	2
blue.GO:0043564	GO:0043564	Ku70:Ku80 complex	2/668	2/17280	0.00149224	0.0148356	0.0110745	XRCC5/XRCC6	2
blue.GO:0071920	GO:0071920	cleavage body	2/668	2/17280	0.00149224	0.0148356	0.0110745	CSTF2/DDX1	2
blue.GO:0015030	GO:0015030	Cajal body	7/668	45/17280	0.00157757	0.0148356	0.0110745	XPO1/EFTUD2/LSG1/CDK2/NOLC1/GAR1/TGS1	7
blue.GO:0032153	GO:0032153	cell division site	7/668	45/17280	0.00157757	0.0148356	0.0110745	ANLN/RACGAP1/CEP55/PPP1CC/ECT2/ARF6/PKN2	7
blue.GO:0032155	GO:0032155	cell division site part	7/668	45/17280	0.00157757	0.0148356	0.0110745	ANLN/RACGAP1/CEP55/PPP1CC/ECT2/ARF6/PKN2	7
blue.GO:0000780	GO:0000780	condensed nuclear chromosome, centromeric region	4/668	14/17280	0.00162473	0.0148356	0.0110745	BUB1/PLK1/BUB1B/CCNB1	4
blue.GO:0005849	GO:0005849	mRNA cleavage factor complex	4/668	14/17280	0.00162473	0.0148356	0.0110745	CSTF2/NUDT21/CPSF7/CPSF3	4
blue.GO:0000778	GO:0000778	condensed nuclear chromosome kinetochore	3/668	7/17280	0.00179124	0.0153495	0.0114581	PLK1/BUB1B/CCNB1	3
blue.GO:0030893	GO:0030893	meiotic cohesin complex	3/668	7/17280	0.00179124	0.0153495	0.0114581	RAD21/SMC3/SMC1A	3
blue.GO:0070419	GO:0070419	nonhomologous end joining complex	3/668	7/17280	0.00179124	0.0153495	0.0114581	XRCC5/PRKDC/XRCC6	3
blue.GO:0071541	GO:0071541	eukaryotic translation initiation factor 3 complex, eIF3m	3/668	7/17280	0.00179124	0.0153495	0.0114581	EIF3A/EIF3H/EIF3D	3
blue.GO:0005743	GO:0005743	mitochondrial inner membrane	26/668	362/17280	0.00188191	0.0158822	0.0118557	MCUR1/MICU2/IMMT/SFXN4/SLC25A38/NNT/OPA1/TYMS/SHMT2/SLC25A3/HSPD1/LETM1/GUF1/UQCRB/AK2/COX6C/TOMM22/UQCRC2/HADHA/GOT2/HADHB/TMEM70/ATP5B/HADH/TRAP1/YME1L1	26
blue.GO:0016592	GO:0016592	mediator complex	6/668	35/17280	0.00203183	0.0166431	0.0124237	THRAP3/MED14/RBM14/MED30/MED4/CCNC	6
blue.GO:0072686	GO:0072686	mitotic spindle	6/668	35/17280	0.00203183	0.0166431	0.0124237	SPAG5/RACGAP1/MAD2L1/RCC2/CDK1/ECT2	6
blue.GO:0035098	GO:0035098	ESC/E(Z) complex	4/668	15/17280	0.00214831	0.0170944	0.0127607	SUZ12/EZH2/RBBP7/RBBP4	4
blue.GO:0035371	GO:0035371	microtubule plus-end	4/668	15/17280	0.00214831	0.0170944	0.0127607	SPAG5/KIF2C/KIF18B/CKAP5	4
blue.GO:0016605	GO:0016605	PML body	10/668	91/17280	0.00267163	0.020138	0.0150326	RNF6/USP7/TOPBP1/PATL1/RPA2/NBN/TDP2/RB1/RPA1/EIF3E	10
blue.GO:0044452	GO:0044452	nucleolar part	6/668	37/17280	0.00272602	0.020138	0.0150326	NOL11/EIF3L/PES1/CIRH1A/POLR2K/GAR1	6
blue.GO:0005665	GO:0005665	DNA-directed RNA polymerase II, core complex	4/668	16/17280	0.00277762	0.020138	0.0150326	POLR2C/POLR2B/POLR2A/POLR2K	4
blue.GO:0016581	GO:0016581	NuRD complex	4/668	16/17280	0.00277762	0.020138	0.0150326	MTA2/RBBP7/HDAC1/RBBP4	4
blue.GO:0090545	GO:0090545	CHD-type complex	4/668	16/17280	0.00277762	0.020138	0.0150326	MTA2/RBBP7/HDAC1/RBBP4	4
blue.GO:0005742	GO:0005742	mitochondrial outer membrane translocase complex	3/668	8/17280	0.00278389	0.020138	0.0150326	TOMM20/TOMM70A/TOMM22	3
blue.GO:0042405	GO:0042405	nuclear inclusion body	3/668	8/17280	0.00278389	0.020138	0.0150326	NBN/NUP153/NUP98	3
blue.GO:0005871	GO:0005871	kinesin complex	7/668	52/17280	0.00368525	0.0263165	0.0196447	KIF4A/KIF2C/KIF18B/KIF11/YWHAE/KIFC1/KIF20A	7
blue.GO:0000502	GO:0000502	proteasome complex	8/668	66/17280	0.00380302	0.0268137	0.0200159	UBE3C/PSME4/USP14/PSMD5/KIAA0368/IDE/UBQLN1/PSMD7	8
blue.GO:0000942	GO:0000942	condensed nuclear chromosome outer kinetochore	2/668	3/17280	0.00436169	0.0294734	0.0220013	PLK1/CCNB1	2
blue.GO:0017101	GO:0017101	aminoacyl-tRNA synthetase multienzyme complex	2/668	3/17280	0.00436169	0.0294734	0.0220013	KARS/RARS	2
blue.GO:0097149	GO:0097149	centralspindlin complex	2/668	3/17280	0.00436169	0.0294734	0.0220013	RACGAP1/ECT2	2
blue.GO:0090568	GO:0090568	nuclear transcriptional repressor complex	4/668	18/17280	0.00439191	0.0294734	0.0220013	MTA2/RBBP7/HDAC1/RBBP4	4
blue.GO:0042470	GO:0042470	melanosome	10/668	98/17280	0.00458006	0.0299746	0.0223754	FASN/TFRC/HSP90B1/SND1/YWHAZ/CANX/RAN/YWHAE/TMEM33/CCT4	10
blue.GO:0048770	GO:0048770	pigment granule	10/668	98/17280	0.00458006	0.0299746	0.0223754	FASN/TFRC/HSP90B1/SND1/YWHAZ/CANX/RAN/YWHAE/TMEM33/CCT4	10
blue.GO:0005637	GO:0005637	nuclear inner membrane	6/668	41/17280	0.00462803	0.0299746	0.0223754	LRPPRC/LMNB1/TMPO/LBR/ZMPSTE24/LMNB2	6
blue.GO:0031519	GO:0031519	PcG protein complex	6/668	42/17280	0.00522661	0.0327103	0.0244176	SUZ12/PCGF5/EZH2/RBBP7/RBBP4/YY1	6
blue.GO:0032154	GO:0032154	cleavage furrow	6/668	42/17280	0.00522661	0.0327103	0.0244176	RACGAP1/CEP55/PPP1CC/ECT2/ARF6/PKN2	6
blue.GO:0097610	GO:0097610	cell surface furrow	6/668	42/17280	0.00522661	0.0327103	0.0244176	RACGAP1/CEP55/PPP1CC/ECT2/ARF6/PKN2	6
blue.GO:0031461	GO:0031461	cullin-RING ubiquitin ligase complex	10/668	102/17280	0.00607526	0.0375991	0.028067	CUL4A/CDC16/DCAF12/CDC20/KLHL12/BUB1B/DDB1/CAND1/CUL1/SKP2	10
blue.GO:0043596	GO:0043596	nuclear replication fork	5/668	31/17280	0.00627337	0.0383985	0.0286637	MCM3/BAZ1B/RPA2/RPA1/SMARCA5	5
blue.GO:0035145	GO:0035145	exon-exon junction complex	4/668	20/17280	0.00654084	0.0396005	0.029561	THRAP3/SRSF1/ACIN1/POLDIP3	4
blue.GO:0098687	GO:0098687	chromosomal region	7/668	59/17280	0.00745475	0.0445623	0.0332649	XRCC5/RPA2/NBN/RCC2/PTGES3/XRCC6/CDK2	7
blue.GO:0000800	GO:0000800	lateral element	3/668	11/17280	0.00752039	0.0445623	0.0332649	INCENP/SMC3/RPA1	3
blue.GO:0032133	GO:0032133	chromosome passenger complex	2/668	4/17280	0.00849995	0.048809	0.0364349	CDCA8/BIRC5	2
blue.GO:0044615	GO:0044615	nuclear pore nuclear basket	2/668	4/17280	0.00849995	0.048809	0.0364349	NUP153/NUP98	2
blue.GO:0097452	GO:0097452	GAIT complex	2/668	4/17280	0.00849995	0.048809	0.0364349	EPRS/SYNCRIP	2
brown.GO:0005635	GO:0005635	nuclear envelope	22/377	349/17280	9.11387e-06	0.00408301	0.00325221	GPX4/CUEDC2/SORT1/TNKS2/TPR/ERBB2IP/RB1CC1/RNF13/PAFAH1B1/PCM1/EMD/RANBP2/CBX5/TSPO/CTDNEP1/PUM2/HAX1/ATP11B/ATRAID/ANXA11/S100A6/SCRN1	22
brown.GO:0031965	GO:0031965	nuclear membrane	16/377	233/17280	5.55125e-05	0.0113978	0.00907862	CUEDC2/SORT1/TPR/ERBB2IP/RB1CC1/RNF13/PAFAH1B1/PCM1/EMD/RANBP2/TSPO/CTDNEP1/PUM2/HAX1/ATP11B/SCRN1	16
brown.GO:0005759	GO:0005759	mitochondrial matrix	19/377	318/17280	7.63247e-05	0.0113978	0.00907862	IDH3G/MRPL34/CLPP/PRDX5/ETHE1/HSD17B10/ALKBH7/MRPL11/ATP5D/TP53/ECHS1/TXN2/MRPL43/MRPL55/ACADS/MRPL23/VDAC2/GSTK1/MRPL41	19
brown.GO:0005770	GO:0005770	late endosome	13/377	184/17280	0.000206775	0.0158808	0.0126494	MAPK3/RNF13/CD63/LAMTOR1/RILP/MAP2K2/SPPL2A/CHMP2A/ARL8B/CHMP1B/MAPK1/NBR1/LAMTOR2	13
brown.GO:0012506	GO:0012506	vesicle membrane	21/377	401/17280	0.000207502	0.0158808	0.0126494	SPRED2/SNAPIN/PICALM/TMEM30A/SCAMP1/USO1/CYBA/CD63/UBA52/UBB/RILP/RAB11B/AGTRAP/SPPL2A/RAB20/LMAN1/ARHGAP21/SEC24A/FNDC3A/SEC24B/CLTB	21
brown.GO:0019866	GO:0019866	organelle inner membrane	21/377	403/17280	0.00022199	0.0158808	0.0126494	GPX4/MPST/UQCRC1/RNF13/SMDT1/HSD17B10/ATP5D/NDUFB7/EMD/TIMM13/NDUFV1/CPT1A/TIMM17B/NDUFA3/NDUFB11/NDUFAF3/ATP11B/SLC25A11/VDAC2/GSTK1/TIMM10B	21
brown.GO:0031902	GO:0031902	late endosome membrane	9/377	96/17280	0.000248138	0.0158808	0.0126494	RNF13/CD63/LAMTOR1/RILP/SPPL2A/CHMP2A/ARL8B/CHMP1B/LAMTOR2	9
brown.GO:0030659	GO:0030659	cytoplasmic vesicle membrane	20/377	387/17280	0.000347004	0.0194322	0.0154782	SPRED2/SNAPIN/PICALM/TMEM30A/SCAMP1/USO1/CYBA/CD63/UBA52/UBB/RILP/RAB11B/AGTRAP/SPPL2A/RAB20/LMAN1/ARHGAP21/SEC24A/SEC24B/CLTB	20
brown.GO:0031252	GO:0031252	cell leading edge	17/377	309/17280	0.00047162	0.0234762	0.0186993	FAT1/NCKAP1/PTPRK/BRK1/SPTBN1/CAPZB/PAFAH1B1/CDC42BPA/HAX1/SH3BGRL3/S100A11/ATF4/TNFRSF12A/ROCK1/S100A6/IQGAP1/CFL1	17
brown.GO:0070688	GO:0070688	MLL5-L complex	3/377	8/17280	0.000531771	0.0238233	0.0189758	STK38/KMT2E/PPP1CA	3
brown.GO:0005840	GO:0005840	ribosome	13/377	208/17280	0.000671078	0.0250653	0.0199651	MRPL54/MRPL34/UBA52/MRPL24/RPL41/NUFIP2/MRPL11/RPL19/MRPL43/MRPL55/MRPL23/MRPL41/DDX3X	13
brown.GO:0010008	GO:0010008	endosome membrane	18/377	348/17280	0.000671393	0.0250653	0.0199651	SORT1/STX12/SCAMP1/RNF13/CD63/UBA52/UBB/LAMTOR1/RILP/TAB2/RAB11B/SPPL2A/CHMP2A/ARL8B/CHMP1B/ATP11B/RAB5B/LAMTOR2	18
brown.GO:0016281	GO:0016281	eukaryotic translation initiation factor 4F complex	3/377	9/17280	0.000784774	0.0270445	0.0215416	EIF4A2/EIF4G3/EIF4G2	3
brown.GO:0044440	GO:0044440	endosomal part	18/377	357/17280	0.000900511	0.0277911	0.0221362	SORT1/STX12/SCAMP1/RNF13/CD63/UBA52/UBB/LAMTOR1/RILP/TAB2/RAB11B/SPPL2A/CHMP2A/ARL8B/CHMP1B/ATP11B/RAB5B/LAMTOR2	18
brown.GO:0000313	GO:0000313	organellar ribosome	6/377	53/17280	0.0010015	0.0277911	0.0221362	MRPL34/MRPL11/MRPL43/MRPL55/MRPL23/MRPL41	6
brown.GO:0005761	GO:0005761	mitochondrial ribosome	6/377	53/17280	0.0010015	0.0277911	0.0221362	MRPL34/MRPL11/MRPL43/MRPL55/MRPL23/MRPL41	6
brown.GO:0005743	GO:0005743	mitochondrial inner membrane	18/377	362/17280	0.00105457	0.0277911	0.0221362	GPX4/MPST/UQCRC1/SMDT1/HSD17B10/ATP5D/NDUFB7/TIMM13/NDUFV1/CPT1A/TIMM17B/NDUFA3/NDUFB11/NDUFAF3/SLC25A11/VDAC2/GSTK1/TIMM10B	18
brown.GO:0005669	GO:0005669	transcription factor TFIID complex	4/377	22/17280	0.00119464	0.0297332	0.0236831	TAF7/TP53/EDF1/TAF10	4
brown.GO:0030135	GO:0030135	coated vesicle	11/377	174/17280	0.00155796	0.0367351	0.0292603	SORT1/FCHO2/PICALM/SCAMP1/LMBRD1/USO1/PIK3C2A/LMAN1/SEC24A/SEC24B/CLTB	11
brown.GO:0005667	GO:0005667	transcription factor complex	14/377	258/17280	0.00166047	0.0371946	0.0296264	RBPJ/TAF7/LMO4/RBL2/TP53/PDLIM1/TCF12/EP300/HAX1/EDF1/TADA3/TAF10/ATF4/AHR	14
brown.GO:0044455	GO:0044455	mitochondrial membrane part	10/377	153/17280	0.00196753	0.041974	0.0334333	UQCRC1/SMDT1/ATP5D/NDUFB7/NDUFV1/CPT1A/TIMM17B/ARMCX3/NDUFA3/NDUFB11	10
brown.GO:0030658	GO:0030658	transport vesicle membrane	7/377	82/17280	0.00207924	0.0423409	0.0337254	SPRED2/TMEM30A/USO1/LMAN1/SEC24A/SEC24B/CLTB	7
brown.GO:0030133	GO:0030133	transport vesicle	10/377	158/17280	0.00249105	0.0485213	0.0386483	SPRED2/SORT1/SNAPIN/TMEM30A/USO1/SYTL2/LMAN1/SEC24A/SEC24B/CLTB	10
cyan.GO:0015629	GO:0015629	actin cytoskeleton	14/114	389/17280	2.7597e-07	5.43661e-05	3.95073e-05	WIPF1/LCP1/WAS/MYO9B/CORO1A/STK17B/LPXN/FERMT3/CAP1/MYO1E/ARPC2/PPP1R9B/ACTR3/WDR1	14
cyan.GO:0031252	GO:0031252	cell leading edge	12/114	309/17280	9.37014e-07	7.86252e-05	5.71361e-05	WIPF1/ABI3/LCP1/PLEK/MYO9B/CORO1A/PTK2B/ARPC2/PTPRJ/PPP1R9B/TWF2/ACTR3	12
cyan.GO:0001772	GO:0001772	immunological synapse	5/114	29/17280	1.19734e-06	7.86252e-05	5.71361e-05	CD53/CORO1A/LCK/PTPRJ/CARD11	5
cyan.GO:0070161	GO:0070161	anchoring junction	14/114	453/17280	1.69571e-06	8.35138e-05	6.06886e-05	PTPRC/LCP1/RHOG/RAC2/LPXN/JAK1/UBA1/GNA13/CAP1/MYO1E/PTK2B/ARPC2/PPP1R9B/ACTR3	14
cyan.GO:0002102	GO:0002102	podosome	4/114	18/17280	5.11924e-06	0.000193117	0.000140336	LPXN/FERMT3/ACTR3/WDR1	4
cyan.GO:0005912	GO:0005912	adherens junction	13/114	435/17280	5.88175e-06	0.000193117	0.000140336	PTPRC/LCP1/RHOG/RAC2/LPXN/JAK1/GNA13/CAP1/MYO1E/PTK2B/ARPC2/PPP1R9B/ACTR3	13
cyan.GO:0030139	GO:0030139	endocytic vesicle	9/114	214/17280	1.21971e-05	0.000343261	0.000249445	EPS15/CORO1A/EHD1/NCF4/RAB9A/LCK/SYK/MYO1E/PIK3C2B	9
cyan.GO:0005911	GO:0005911	cell-cell junction	11/114	347/17280	1.86011e-05	0.000458052	0.000332861	CD53/WAS/CORO1A/LCK/PTPN6/UBA1/MYO1E/PTPRJ/ACTR3/CSK/GRB2	11
cyan.GO:0005925	GO:0005925	focal adhesion	11/114	369/17280	3.27233e-05	0.000712348	0.000517656	PTPRC/LCP1/RHOG/RAC2/LPXN/JAK1/GNA13/CAP1/PTK2B/ARPC2/ACTR3	11
cyan.GO:0005924	GO:0005924	cell-substrate adherens junction	11/114	374/17280	3.69911e-05	0.000712348	0.000517656	PTPRC/LCP1/RHOG/RAC2/LPXN/JAK1/GNA13/CAP1/PTK2B/ARPC2/ACTR3	11
cyan.GO:0030055	GO:0030055	cell-substrate junction	11/114	377/17280	3.97758e-05	0.000712348	0.000517656	PTPRC/LCP1/RHOG/RAC2/LPXN/JAK1/GNA13/CAP1/PTK2B/ARPC2/ACTR3	11
cyan.GO:0030027	GO:0030027	lamellipodium	7/114	143/17280	4.51327e-05	0.000740928	0.000538425	ABI3/MYO9B/CORO1A/PTK2B/PPP1R9B/TWF2/ACTR3	7
cyan.GO:0042101	GO:0042101	T cell receptor complex	3/114	14/17280	9.65393e-05	0.00138933	0.00100961	SYK/PTPN6/CARD11	3
cyan.GO:0045121	GO:0045121	membrane raft	8/114	218/17280	9.87339e-05	0.00138933	0.00100961	FAS/PTPRC/RFTN1/CD79A/LCK/PTK2B/CARD11/CSK	8
cyan.GO:0019815	GO:0019815	B cell receptor complex	2/114	3/17280	0.000128873	0.00169253	0.00122994	CD79A/SYK	2
cyan.GO:0001726	GO:0001726	ruffle	6/114	147/17280	0.000429223	0.00528481	0.00384042	WIPF1/LCP1/PLEK/MYO9B/PTPRJ/PPP1R9B	6
cyan.GO:0000164	GO:0000164	protein phosphatase type 1 complex	2/114	6/17280	0.000636055	0.00737075	0.00535625	SHOC2/PPP1R9B	2
cyan.GO:0005884	GO:0005884	actin filament	4/114	61/17280	0.000701838	0.00768123	0.00558187	WIPF1/LCP1/MYO9B/CORO1A	4
cyan.GO:0005885	GO:0005885	Arp2/3 protein complex	2/114	7/17280	0.000886636	0.00919301	0.00668047	ARPC2/ACTR3	2
cyan.GO:0019814	GO:0019814	immunoglobulin complex	2/114	8/17280	0.00117709	0.0115943	0.00842545	CD79A/SYK	2
cyan.GO:0030175	GO:0030175	filopodium	4/114	73/17280	0.00137773	0.0123369	0.00896513	LCP1/MYO9B/PPP1R9B/TWF2	4
cyan.GO:0032587	GO:0032587	ruffle membrane	4/114	73/17280	0.00137773	0.0123369	0.00896513	LCP1/PLEK/PTPRJ/PPP1R9B	4
cyan.GO:0031095	GO:0031095	platelet dense tubular network membrane	2/114	9/17280	0.00150687	0.0129067	0.00937918	EHD1/ATP2A3	2
cyan.GO:0045335	GO:0045335	phagocytic vesicle	4/114	78/17280	0.0017606	0.0144516	0.0105018	CORO1A/NCF4/RAB9A/SYK	4
cyan.GO:0030864	GO:0030864	cortical actin cytoskeleton	3/114	37/17280	0.00184534	0.0145412	0.010567	CORO1A/CAP1/PPP1R9B	3
cyan.GO:0031094	GO:0031094	platelet dense tubular network	2/114	11/17280	0.00228239	0.0172935	0.012567	EHD1/ATP2A3	2
cyan.GO:0005938	GO:0005938	cell cortex	6/114	210/17280	0.00269491	0.0196629	0.0142888	CYTIP/MYO9B/CORO1A/CAP1/PTK2B/PPP1R9B	6
cyan.GO:0001891	GO:0001891	phagocytic cup	2/114	15/17280	0.00428285	0.0301329	0.0218973	LCP1/CORO1A	2
cyan.GO:0031253	GO:0031253	cell projection membrane	6/114	248/17280	0.0060484	0.0410874	0.0298578	LCP1/PLEK/EPS15/GNA13/PTPRJ/PPP1R9B	6
darkgreen.GO:0005882	GO:0005882	intermediate filament	43220	191/17280	0.000316522	0.0102833	0.00621835	KRT19/KRT10/KRT20/JUP	4
darkgreen.GO:0005925	GO:0005925	focal adhesion	43250	369/17280	0.000396689	0.0102833	0.00621835	LASP1/GRB7/TNS4/JUP/AATF	5
darkgreen.GO:0005924	GO:0005924	cell-substrate adherens junction	43250	374/17280	0.000421893	0.0102833	0.00621835	LASP1/GRB7/TNS4/JUP/AATF	5
darkgreen.GO:0030055	GO:0030055	cell-substrate junction	43250	377/17280	0.000437587	0.0102833	0.00621835	LASP1/GRB7/TNS4/JUP/AATF	5
darkgreen.GO:0045111	GO:0045111	intermediate filament cytoskeleton	43220	237/17280	0.000714325	0.0131154	0.00793091	KRT19/KRT10/KRT20/JUP	4
darkgreen.GO:0005912	GO:0005912	adherens junction	43250	435/17280	0.000837152	0.0131154	0.00793091	LASP1/GRB7/TNS4/JUP/AATF	5
darkgreen.GO:0070161	GO:0070161	anchoring junction	43250	453/17280	0.00100407	0.0134832	0.00815336	LASP1/GRB7/TNS4/JUP/AATF	5
darkgreen.GO:0009346	GO:0009346	citrate lyase complex	43130	1/17280	0.00173611	0.0163194	0.00986842	ACLY	1
darkgreen.GO:0019035	GO:0019035	viral integration complex	43130	1/17280	0.00173611	0.0163194	0.00986842	TOP2A	1
darkgreen.GO:0071665	GO:0071665	gamma-catenin-TCF7L2 complex	43130	1/17280	0.00173611	0.0163194	0.00986842	JUP	1
darkgreen.GO:0009330	GO:0009330	DNA topoisomerase complex (ATP-hydrolyzing)	43130	2/17280	0.00346931	0.0271762	0.0164336	TOP2A	1
darkgreen.GO:0035339	GO:0035339	SPOTS complex	43130	2/17280	0.00346931	0.0271762	0.0164336	ORMDL3	1
darkgreen.GO:0009898	GO:0009898	cytoplasmic side of plasma membrane	2/30	55/17280	0.0040866	0.0295493	0.0178685	JUP/MIEN1	2
darkgreen.GO:0071664	GO:0071664	catenin-TCF7L2 complex	43130	3/17280	0.0051996	0.0344319	0.0208211	JUP	1
darkgreen.GO:0098562	GO:0098562	cytoplasmic side of membrane	2/30	64/17280	0.00549444	0.0344319	0.0208211	JUP/MIEN1	2
greenyellow.GO:0070161	GO:0070161	anchoring junction	28/150	453/17280	2.29018e-16	4.90099e-14	3.83304e-14	PVRL4/PERP/CNN2/CD9/CDH3/EPHA2/HSPB1/DSP/PKP3/DSC2/FAM129B/RND3/PLEC/PXN/NDRG1/EVPL/RAB10/FLNB/CAPN1/MAP2K1/PLAU/PPL/ANXA1/LIMK1/ITGA3/PVRL1/KRAS/ZNF185	28
greenyellow.GO:0005912	GO:0005912	adherens junction	24/150	435/17280	4.68903e-13	5.01727e-11	3.92398e-11	PVRL4/CNN2/CD9/CDH3/EPHA2/HSPB1/DSP/DSC2/FAM129B/RND3/PLEC/PXN/NDRG1/RAB10/FLNB/CAPN1/MAP2K1/PLAU/ANXA1/LIMK1/ITGA3/PVRL1/KRAS/ZNF185	24
greenyellow.GO:0030055	GO:0030055	cell-substrate junction	19/150	377/17280	7.12552e-10	5.08287e-08	3.97529e-08	CNN2/CD9/EPHA2/HSPB1/ITGB4/RND3/PLEC/PXN/COL17A1/RAB10/FLNB/CAPN1/MAP2K1/PLAU/ANXA1/LIMK1/ITGA3/KRAS/ZNF185	19
greenyellow.GO:0005911	GO:0005911	cell-cell junction	17/150	347/17280	9.10752e-09	4.87253e-07	3.81078e-07	PTPRU/PERP/CNN2/CDH3/YBX3/GJB3/SLC2A1/DSP/PKP3/DSC2/NDRG1/EVPL/COL17A1/GJB2/AQP3/PPL/PVRL1	17
greenyellow.GO:0005925	GO:0005925	focal adhesion	17/150	369/17280	2.25557e-08	9.65386e-07	7.55024e-07	CNN2/CD9/EPHA2/HSPB1/RND3/PLEC/PXN/RAB10/FLNB/CAPN1/MAP2K1/PLAU/ANXA1/LIMK1/ITGA3/KRAS/ZNF185	17
greenyellow.GO:0005924	GO:0005924	cell-substrate adherens junction	17/150	374/17280	2.74671e-08	9.79658e-07	7.66186e-07	CNN2/CD9/EPHA2/HSPB1/RND3/PLEC/PXN/RAB10/FLNB/CAPN1/MAP2K1/PLAU/ANXA1/LIMK1/ITGA3/KRAS/ZNF185	17
greenyellow.GO:0030057	GO:0030057	desmosome	6/150	23/17280	3.45848e-08	1.05731e-06	8.26914e-07	PERP/DSP/PKP3/DSC2/EVPL/PPL	6
greenyellow.GO:0098590	GO:0098590	plasma membrane region	17/150	420/17280	1.46406e-07	3.91635e-06	3.06296e-06	PROM2/SLC3A2/EMP2/CD9/SLC2A1/DSP/ITGB4/ANO1/SPTBN2/TACSTD2/TGFA/SLC7A5/FZD6/AQP3/ANXA1/ITGA3/SLC4A11	17
greenyellow.GO:0005610	GO:0005610	laminin-5 complex	3/150	4/17280	2.54837e-06	6.05947e-05	4.73908e-05	LAMA3/LAMB3/LAMC2	3
greenyellow.GO:0016323	GO:0016323	basolateral plasma membrane	10/150	180/17280	3.89414e-06	8.33346e-05	6.51756e-05	PROM2/SLC2A1/DSP/ITGB4/TACSTD2/TGFA/AQP3/ANXA1/ITGA3/SLC4A11	10
greenyellow.GO:0030056	GO:0030056	hemidesmosome	3/150	8/17280	3.47761e-05	0.000676553	0.000529129	ITGB4/PLEC/COL17A1	3
greenyellow.GO:0001533	GO:0001533	cornified envelope	4/150	23/17280	4.2478e-05	0.000700863	0.000548142	DSP/EVPL/CNFN/ANXA1	4
greenyellow.GO:0005913	GO:0005913	cell-cell adherens junction	5/150	45/17280	4.25758e-05	0.000700863	0.000548142	CDH3/DSP/DSC2/NDRG1/PVRL1	5
greenyellow.GO:0043256	GO:0043256	laminin complex	3/150	10/17280	7.35742e-05	0.00112463	0.000879571	LAMA3/LAMB3/LAMC2	3
greenyellow.GO:0001725	GO:0001725	stress fiber	5/150	52/17280	8.62549e-05	0.00123057	0.000962423	ABLIM1/CNN2/PXN/FLNB/FSCN1	5
greenyellow.GO:0005938	GO:0005938	cell cortex	9/150	210/17280	9.21375e-05	0.00123234	0.000963807	SLC2A1/TRIP10/SPTBN2/PXN/RAB10/LAMC2/FLNB/ANXA2/MAP2K1	9
greenyellow.GO:0032432	GO:0032432	actin filament bundle	5/150	54/17280	0.000103506	0.00130296	0.00101904	ABLIM1/CNN2/PXN/FLNB/FSCN1	5
greenyellow.GO:0005604	GO:0005604	basement membrane	6/150	91/17280	0.000140605	0.00167163	0.00130738	ITGB4/LAMA3/LAMB3/COL17A1/LAMC2/ANXA2	6
greenyellow.GO:0042641	GO:0042641	actomyosin	5/150	62/17280	0.00020032	0.00225623	0.00176459	ABLIM1/CNN2/PXN/FLNB/FSCN1	5
greenyellow.GO:0044420	GO:0044420	extracellular matrix part	6/150	123/17280	0.000714416	0.00764425	0.00597853	ITGB4/LAMA3/LAMB3/COL17A1/LAMC2/ANXA2	6
greenyellow.GO:0005605	GO:0005605	basal lamina	3/150	23/17280	0.000999543	0.0101858	0.00796629	LAMA3/LAMB3/LAMC2	3
greenyellow.GO:0071437	GO:0071437	invadopodium	2/150	8/17280	0.00202524	0.0197	0.0154073	ITGA3/FSCN1	2
greenyellow.GO:0015629	GO:0015629	actin cytoskeleton	10/150	389/17280	0.00213627	0.0198766	0.0155454	ABLIM1/CNN2/SLC2A1/FAM129B/SPTBN2/PXN/ADAM8/FLNB/FSCN1/ZNF185	10
greenyellow.GO:0031012	GO:0031012	extracellular matrix	10/150	408/17280	0.00301123	0.0268501	0.0209994	SLPI/PI3/ITGB4/LAMA3/LAMB3/ECM1/COL17A1/LAMC2/ANXA2/TINAGL1	10
greenyellow.GO:0016324	GO:0016324	apical plasma membrane	7/150	241/17280	0.00513024	0.0439148	0.0343456	PROM2/SLC3A2/EMP2/CD9/ANO1/SPTBN2/SLC7A5	7
greenyellow.GO:0031252	GO:0031252	cell leading edge	8/150	309/17280	0.00562518	0.0462995	0.0362107	PTK6/ABLIM1/EPHA2/EPS8L1/ITGB4/PXN/FZD6/ANXA2	8
grey	GO:0016323	basolateral plasma membrane	4/34	180/17280	0.000413651	0.0301965	0.0248191	SLC7A8/AQP5/MET/ANXA13	4
grey60.GO:0000313	GO:0000313	organellar ribosome	9/448	53/17280	7.86364e-06	0.001209	0.00105657	MRPL40/MRPL28/MRPS18B/MRPL12/MRPL10/ICT1/MRPL49/MRPL37/MRPL9	9
grey60.GO:0005761	GO:0005761	mitochondrial ribosome	9/448	53/17280	7.86364e-06	0.001209	0.00105657	MRPL40/MRPL28/MRPS18B/MRPL12/MRPL10/ICT1/MRPL49/MRPL37/MRPL9	9
grey60.GO:0005840	GO:0005840	ribosome	18/448	208/17280	8.40689e-06	0.001209	0.00105657	REPIN1/MRPL40/MRPL28/MRPS18B/MRPL12/MRPL45/MRPL10/RPL39L/APEX1/MRPS2/MRPS34/MRPL17/MRPS7/ICT1/MRPL49/MRPL37/MRPL9/MRPL4	18
grey60.GO:0005759	GO:0005759	mitochondrial matrix	23/448	318/17280	1.00124e-05	0.001209	0.00105657	PYCR1/MRPL40/POLDIP2/MRPL28/IDH2/FLAD1/ATAD3A/MRPS18B/ERAL1/COASY/MRPL12/ATG4D/MPG/MRPL10/DTYMK/FPGS/ICT1/TUFM/MRPL49/ECI1/MRPL37/MRPL9/BCKDK	23
grey60.GO:0005743	GO:0005743	mitochondrial inner membrane	23/448	362/17280	7.64231e-05	0.00738247	0.00645172	UQCRFS1/CRAT/IDH2/ATAD3A/SLC25A1/NOA1/PHB/SLC25A39/ERAL1/PHB2/CYC1/NDUFB10/OXA1L/FPGS/MRPL17/SURF1/NIPSNAP1/SLC25A22/ECI1/TIMM10/CNP/CHCHD3/NDUFA8	23
grey60.GO:0005681	GO:0005681	spliceosomal complex	13/448	150/17280	0.000146837	0.0118204	0.0103301	EIF4A3/PHF5A/XAB2/PRPF4/SART1/SNRPC/YBX1/NHP2L1/SNRPD3/DDX41/UPF1/ALYREF/LSM4	13
grey60.GO:0070603	GO:0070603	SWI/SNF superfamily-type complex	8/448	64/17280	0.000237837	0.0164107	0.0143417	SMARCD2/CHRAC1/SMARCA4/DAXX/SMARCB1/MCRS1/SMARCD1/GATAD2A	8
grey60.GO:0000502	GO:0000502	proteasome complex	8/448	66/17280	0.000295018	0.0178117	0.0155661	PSME3/RAD23B/PSMC3/RAD23A/PSMC5/PSMB7/PSMB2/PSMD2	8
grey60.GO:0019866	GO:0019866	organelle inner membrane	23/448	403/17280	0.000365632	0.0196222	0.0171484	UQCRFS1/CRAT/IDH2/ATAD3A/SLC25A1/NOA1/PHB/SLC25A39/ERAL1/PHB2/CYC1/NDUFB10/OXA1L/FPGS/MRPL17/SURF1/NIPSNAP1/SLC25A22/ECI1/TIMM10/CNP/CHCHD3/NDUFA8	23
grey60.GO:0030532	GO:0030532	small nuclear ribonucleoprotein complex	6/448	39/17280	0.000463638	0.0204554	0.0178765	PHF5A/RRP9/PRPF4/SNRPC/SNRPD3/LSM4	6
grey60.GO:0016514	GO:0016514	SWI/SNF complex	4/448	15/17280	0.000484802	0.0204554	0.0178765	SMARCD2/SMARCA4/SMARCB1/SMARCD1	4
grey60.GO:0005874	GO:0005874	microtubule	21/448	361/17280	0.00050821	0.0204554	0.0178765	TUBB4B/DVL1/DCXR/MAP3K11/TUBG1/NUDC/TUBA1B/TUBA1C/TUBB2A/TUBB/DYNLL2/RUSC1/DYNLT3/CLIP2/MAP1S/FKBP4/CCT7/CNP/GAS2L1/STMN1/MID1IP1	21
grey60.GO:0016604	GO:0016604	nuclear body	19/448	321/17280	0.000753451	0.0279936	0.0244643	UBE2I/EIF4A3/PHF5A/LMNA/CBX4/CDK9/DAXX/PRPF4/APEX1/NHP2/SART1/NACC1/SUMO3/SNRPC/RNPS1/THOC6/SQSTM1/GATAD2A/ALYREF	19
grey60.GO:0090544	GO:0090544	BAF-type complex	4/448	18/17280	0.0010218	0.035252	0.0308076	SMARCD2/SMARCA4/SMARCB1/SMARCD1	4
lightcyan.GO:0009897	GO:0009897	external side of plasma membrane	9/105	222/17280	8.37249e-06	0.00136472	0.00105758	CD2/IL2RB/CD3E/ITGAL/VCAM1/CD48/SLAMF7/CXCR4/SELL	9
lightcyan.GO:0098552	GO:0098552	side of membrane	9/105	300/17280	8.88816e-05	0.00724385	0.00561358	CD2/IL2RB/CD3E/ITGAL/VCAM1/CD48/SLAMF7/CXCR4/SELL	9
lightcyan.GO:0033256	GO:0033256	I-kappaB/NF-kappaB complex	2/105	5/17280	0.000361389	0.0147266	0.0114123	NFKB1/NFKBIA	2
lightcyan.GO:0042105	GO:0042105	alpha-beta T cell receptor complex	2/105	5/17280	0.000361389	0.0147266	0.0114123	CD3D/CD3E	2
lightcyan.GO:0001772	GO:0001772	immunological synapse	3/105	29/17280	0.000710105	0.0231494	0.0179395	CD3E/ITGAL/CD37	3
lightyellow.GO:0016607	GO:0016607	nuclear speck	14/74	175/17280	1.89859e-14	2.90484e-12	2.39822e-12	RBM39/CCNL2/SRSF6/PNN/THOC2/PPIG/CCNL1/LUC7L3/SRSF4/RBM25/SRRM1/WBP4/PNISR/CIR1	14
lightyellow.GO:0005681	GO:0005681	spliceosomal complex	13/74	150/17280	6.22977e-14	4.76577e-12	3.93459e-12	HNRNPH3/ZCRB1/PNN/LSM5/PRPF38B/RBM25/HNRNPDL/SYF2/SNRPB2/HNRNPH1/PRPF4B/SRRM1/WBP4	13
lightyellow.GO:0016604	GO:0016604	nuclear body	15/74	321/17280	5.30499e-12	2.70555e-10	2.23368e-10	RBM39/CCNL2/SRSF6/PNN/THOC2/PPIG/CCNL1/LUC7L3/SRSF4/RBM25/NOP58/SRRM1/WBP4/PNISR/CIR1	15
lightyellow.GO:0071013	GO:0071013	catalytic step 2 spliceosome	6/74	80/17280	1.17358e-06	4.48896e-05	3.70606e-05	PNN/SYF2/SNRPB2/HNRNPH1/PRPF4B/SRRM1	6
lightyellow.GO:0035145	GO:0035145	exon-exon junction complex	3/74	20/17280	8.15596e-05	0.00249572	0.00206045	UPF3B/PNN/UPF2	3
midnightblue.GO:0042612	GO:0042612	MHC class I protein complex	5/109	11/17280	4.08133e-09	5.30572e-07	3.56579e-07	HLA-E/HLA-F/HLA-B/HLA-C/HLA-A	5
midnightblue.GO:0071556	GO:0071556	integral component of lumenal side of endoplasmic reticulum membrane	6/109	28/17280	1.84498e-08	5.99618e-07	4.02982e-07	HLA-E/TAPBP/HLA-F/HLA-B/HLA-C/HLA-A	6
midnightblue.GO:0098553	GO:0098553	lumenal side of endoplasmic reticulum membrane	6/109	28/17280	1.84498e-08	5.99618e-07	4.02982e-07	HLA-E/TAPBP/HLA-F/HLA-B/HLA-C/HLA-A	6
midnightblue.GO:0098576	GO:0098576	lumenal side of membrane	6/109	28/17280	1.84498e-08	5.99618e-07	4.02982e-07	HLA-E/TAPBP/HLA-F/HLA-B/HLA-C/HLA-A	6
midnightblue.GO:0042825	GO:0042825	TAP complex	3/109	3/17280	2.44162e-07	6.34821e-06	4.26641e-06	TAP2/TAP1/TAPBP	3
midnightblue.GO:0030176	GO:0030176	integral component of endoplasmic reticulum membrane	8/109	106/17280	3.49397e-07	7.57027e-06	5.08771e-06	TAP2/HLA-E/TAP1/TAPBP/HLA-F/HLA-B/HLA-C/HLA-A	8
midnightblue.GO:0031227	GO:0031227	intrinsic component of endoplasmic reticulum membrane	8/109	115/17280	6.53924e-07	1.06941e-05	7.18713e-06	TAP2/HLA-E/TAP1/TAPBP/HLA-F/HLA-B/HLA-C/HLA-A	8
midnightblue.GO:0042611	GO:0042611	MHC protein complex	5/109	27/17280	6.58098e-07	1.06941e-05	7.18713e-06	HLA-E/HLA-F/HLA-B/HLA-C/HLA-A	5
midnightblue.GO:0042824	GO:0042824	MHC class I peptide loading complex	3/109	4/17280	9.72154e-07	1.40422e-05	9.43729e-06	TAP2/TAP1/TAPBP	3
midnightblue.GO:1990111	GO:1990111	spermatoproteasome complex	3/109	5/17280	2.41921e-06	3.14497e-05	2.11362e-05	PSMB10/PSMB9/PSMB8	3
midnightblue.GO:0012507	GO:0012507	ER to Golgi transport vesicle membrane	5/109	39/17280	4.4193e-06	5.22281e-05	3.51007e-05	HLA-E/HLA-F/HLA-B/HLA-C/HLA-A	5
midnightblue.GO:0030134	GO:0030134	ER to Golgi transport vesicle	5/109	47/17280	1.13113e-05	0.000117797	7.91671e-05	HLA-E/HLA-F/HLA-B/HLA-C/HLA-A	5
midnightblue.GO:0031301	GO:0031301	integral component of organelle membrane	9/109	223/17280	1.17797e-05	0.000117797	7.91671e-05	TAP2/HLA-E/TAP1/TAPBP/HLA-F/HLA-B/HLA-C/HLA-A/BAK1	9
midnightblue.GO:0031300	GO:0031300	intrinsic component of organelle membrane	9/109	239/17280	2.04423e-05	0.000177968	0.000119606	TAP2/HLA-E/TAP1/TAPBP/HLA-F/HLA-B/HLA-C/HLA-A/BAK1	9
midnightblue.GO:0030670	GO:0030670	phagocytic vesicle membrane	5/109	53/17280	2.05348e-05	0.000177968	0.000119606	HLA-E/HLA-F/HLA-B/HLA-C/HLA-A	5
midnightblue.GO:0031901	GO:0031901	early endosome membrane	6/109	92/17280	2.51837e-05	0.000204618	0.000137516	HLA-E/PML/HLA-F/HLA-B/HLA-C/HLA-A	6
midnightblue.GO:0030662	GO:0030662	coated vesicle membrane	6/109	114/17280	8.42052e-05	0.000627425	0.00042167	HLA-E/VAMP3/HLA-F/HLA-B/HLA-C/HLA-A	6
midnightblue.GO:0044440	GO:0044440	endosomal part	10/109	357/17280	8.68742e-05	0.000627425	0.00042167	HLA-E/PML/IFITM3/JAK2/IRF7/HLA-F/MYD88/HLA-B/HLA-C/HLA-A	10
midnightblue.GO:0005769	GO:0005769	early endosome	8/109	228/17280	9.83258e-05	0.000672756	0.000452135	SAMD9L/HLA-E/PML/WDFY1/HLA-F/HLA-B/HLA-C/HLA-A	8
midnightblue.GO:0072557	GO:0072557	IPAF inflammasome complex	2/109	3/17280	0.000117791	0.000734888	0.000493893	CASP4/CASP1	2
midnightblue.GO:0098552	GO:0098552	side of membrane	9/109	300/17280	0.000118713	0.000734888	0.000493893	CXCL9/ICAM1/CXCL10/HLA-E/TAPBP/HLA-F/HLA-B/HLA-C/HLA-A	9
midnightblue.GO:0045335	GO:0045335	phagocytic vesicle	5/109	78/17280	0.000133318	0.000787787	0.000529444	HLA-E/HLA-F/HLA-B/HLA-C/HLA-A	5
midnightblue.GO:0030658	GO:0030658	transport vesicle membrane	5/109	82/17280	0.000168902	0.000954665	0.000641597	HLA-E/HLA-F/HLA-B/HLA-C/HLA-A	5
midnightblue.GO:0097169	GO:0097169	AIM2 inflammasome complex	2/109	4/17280	0.00023461	0.0012708	0.000854063	CASP4/CASP1	2
midnightblue.GO:0005839	GO:0005839	proteasome core complex	3/109	20/17280	0.000257397	0.00133847	0.000899536	PSMB10/PSMB9/PSMB8	3
midnightblue.GO:0010008	GO:0010008	endosome membrane	9/109	348/17280	0.000357557	0.00178779	0.00120151	HLA-E/PML/IFITM3/IRF7/HLA-F/MYD88/HLA-B/HLA-C/HLA-A	9
midnightblue.GO:0072559	GO:0072559	NLRP3 inflammasome complex	2/109	5/17280	0.000389404	0.00187491	0.00126006	CASP4/CASP1	2
midnightblue.GO:0000502	GO:0000502	proteasome complex	4/109	66/17280	0.000799256	0.00368709	0.00247797	PSMB10/PSME1/PSMB9/PSMB8	4
midnightblue.GO:0030135	GO:0030135	coated vesicle	6/109	174/17280	0.000822506	0.00368709	0.00247797	HLA-E/VAMP3/HLA-F/HLA-B/HLA-C/HLA-A	6
midnightblue.GO:0030666	GO:0030666	endocytic vesicle membrane	5/109	128/17280	0.00130258	0.0056445	0.00379347	HLA-E/HLA-F/HLA-B/HLA-C/HLA-A	5
midnightblue.GO:0030659	GO:0030659	cytoplasmic vesicle membrane	8/109	387/17280	0.00313332	0.0131397	0.00883076	IL15RA/HLA-E/VAMP3/SNX7/HLA-F/HLA-B/HLA-C/HLA-A	8
midnightblue.GO:0030133	GO:0030133	transport vesicle	5/109	158/17280	0.00326634	0.0132695	0.00891797	HLA-E/HLA-F/HLA-B/HLA-C/HLA-A	5
midnightblue.GO:0012506	GO:0012506	vesicle membrane	8/109	401/17280	0.0038837	0.0152994	0.0102822	IL15RA/HLA-E/VAMP3/SNX7/HLA-F/HLA-B/HLA-C/HLA-A	8
midnightblue.GO:0030139	GO:0030139	endocytic vesicle	5/109	214/17280	0.0114897	0.0439313	0.0295247	HLA-E/HLA-F/HLA-B/HLA-C/HLA-A	5
midnightblue.GO:0042406	GO:0042406	extrinsic component of endoplasmic reticulum membrane	1/109	2/17280	0.0125763	0.046712	0.0313935	PML	1
midnightblue.GO:0019005	GO:0019005	SCF ubiquitin ligase complex	2/109	28/17280	0.013392	0.04836	0.032501	TRIM21/FBXO6	2
purple.GO:0022626	GO:0022626	cytosolic ribosome	55/165	95/17280	2.48432e-89	6.35985e-87	5.28244e-87	RPS25/RPS23/RPL27/RPL35A/RPL6/RPL15/RPL10A/RPS27/FAU/RPS9/RPL35/RPL27A/RPS14/RPLP2/RPL8/RPS24/RPL24/RPL32/RPL14/RPL36A/RPL9/RPS18/RPS11/RPL23A/RPS15/RPL7/RPL3/RPS16/RPL37/RPS7/RPL11/RPL36/RPS15A/RPS19/RPLP0/RPS28/RPS4X/RPL12/RPS12/RPL37A/RPS29/RPL29/RPL18/RPS5/RPLP1/RPS17/RPL34/RPS3/RPL31/RPS10/RPS6/RPL22/RPL39/RPS27A/RPL38	55
purple.GO:0044391	GO:0044391	ribosomal subunit	57/165	133/17280	1.57449e-82	2.01534e-80	1.67393e-80	RPS25/RPS23/RPL27/MRPS36/RPL35A/RPL6/RPL15/RPL26L1/RPL10A/RPS27/FAU/RPS9/RPL35/RPL27A/RPS14/RPLP2/RPL8/RPS24/RPL24/RPL32/RPL14/RPL36A/RPL9/RPS18/RPS11/RPL23A/RPS15/RPL7/RPL3/RPS16/RPL37/RPS7/RPL11/RPL36/RPS15A/RPS19/RPLP0/RPS28/RPS4X/RPL12/RPS12/RPL37A/RPS29/RPL29/RPL18/RPS5/RPLP1/RPS17/RPL34/RPS3/RPL31/RPS10/RPS6/RPL22/RPL39/RPS27A/RPL38	57
purple.GO:0005840	GO:0005840	ribosome	59/165	208/17280	9.28753e-73	7.92536e-71	6.58274e-71	RPS27L/RPS25/RPS23/RPL27/MRPS36/RPL35A/RPL6/RPL15/RPL26L1/RPL10A/RPS27/FAU/RPS9/RPL35/RPL22L1/RPL27A/RPS14/RPLP2/RPL8/RPS24/RPL24/RPL32/RPL14/RPL36A/RPL9/RPS18/RPS11/RPL23A/RPS15/RPL7/RPL3/RPS16/RPL37/RPS7/RPL11/RPL36/RPS15A/RPS19/RPLP0/RPS28/RPS4X/RPL12/RPS12/RPL37A/RPS29/RPL29/RPL18/RPS5/RPLP1/RPS17/RPL34/RPS3/RPL31/RPS10/RPS6/RPL22/RPL39/RPS27A/RPL38	59
purple.GO:0044445	GO:0044445	cytosolic part	55/165	191/17280	5.40402e-68	3.45857e-66	2.87266e-66	RPS25/RPS23/RPL27/RPL35A/RPL6/RPL15/RPL10A/RPS27/FAU/RPS9/RPL35/RPL27A/RPS14/RPLP2/RPL8/RPS24/RPL24/RPL32/RPL14/RPL36A/RPL9/RPS18/RPS11/RPL23A/RPS15/RPL7/RPL3/RPS16/RPL37/RPS7/RPL11/RPL36/RPS15A/RPS19/RPLP0/RPS28/RPS4X/RPL12/RPS12/RPL37A/RPS29/RPL29/RPL18/RPS5/RPLP1/RPS17/RPL34/RPS3/RPL31/RPS10/RPS6/RPL22/RPL39/RPS27A/RPL38	55
purple.GO:0022625	GO:0022625	cytosolic large ribosomal subunit	31/165	52/17280	1.98156e-50	1.01456e-48	8.42686e-49	RPL27/RPL35A/RPL6/RPL15/RPL10A/RPL35/RPL27A/RPLP2/RPL8/RPL24/RPL32/RPL14/RPL36A/RPL9/RPL23A/RPL7/RPL3/RPL37/RPL11/RPL36/RPLP0/RPL12/RPL37A/RPL29/RPL18/RPLP1/RPL34/RPL31/RPL22/RPL39/RPL38	31
purple.GO:0015934	GO:0015934	large ribosomal subunit	32/165	73/17280	3.50703e-46	1.49633e-44	1.24284e-44	RPL27/RPL35A/RPL6/RPL15/RPL26L1/RPL10A/RPL35/RPL27A/RPLP2/RPL8/RPL24/RPL32/RPL14/RPL36A/RPL9/RPL23A/RPL7/RPL3/RPL37/RPL11/RPL36/RPLP0/RPL12/RPL37A/RPL29/RPL18/RPLP1/RPL34/RPL31/RPL22/RPL39/RPL38	32
purple.GO:0022627	GO:0022627	cytosolic small ribosomal subunit	24/165	38/17280	5.00478e-40	1.83032e-38	1.52025e-38	RPS25/RPS23/RPS27/FAU/RPS9/RPS14/RPS24/RPS18/RPS11/RPS15/RPS16/RPS7/RPS15A/RPS19/RPS28/RPS4X/RPS12/RPS29/RPS5/RPS17/RPS3/RPS10/RPS6/RPS27A	24
purple.GO:0015935	GO:0015935	small ribosomal subunit	25/165	61/17280	3.13278e-35	1.00249e-33	8.32659e-34	RPS25/RPS23/MRPS36/RPS27/FAU/RPS9/RPS14/RPS24/RPS18/RPS11/RPS15/RPS16/RPS7/RPS15A/RPS19/RPS28/RPS4X/RPS12/RPS29/RPS5/RPS17/RPS3/RPS10/RPS6/RPS27A	25
purple.GO:0005925	GO:0005925	focal adhesion	40/165	369/17280	5.90265e-31	1.67898e-29	1.39454e-29	CLTC/IGF2R/MPZL1/RPL27/CTNNA1/RPL6/RPL10A/DAG1/RPS9/NEDD9/RPS14/RPLP2/RPL8/PACSIN2/RPL9/RPS18/RPS11/RPS15/RPL7/RPL3/RPS16/RPS7/SCARB2/RPS19/RPLP0/RPS4X/RPL12/CYFIP1/RPL37A/RPS29/RPL18/RPS5/RPLP1/RPS17/RPS3/RPL31/RPS10/RPL22/PCBP2/RPL38	40
purple.GO:0005924	GO:0005924	cell-substrate adherens junction	40/165	374/17280	1.00552e-30	2.57412e-29	2.13805e-29	CLTC/IGF2R/MPZL1/RPL27/CTNNA1/RPL6/RPL10A/DAG1/RPS9/NEDD9/RPS14/RPLP2/RPL8/PACSIN2/RPL9/RPS18/RPS11/RPS15/RPL7/RPL3/RPS16/RPS7/SCARB2/RPS19/RPLP0/RPS4X/RPL12/CYFIP1/RPL37A/RPS29/RPL18/RPS5/RPLP1/RPS17/RPS3/RPL31/RPS10/RPL22/PCBP2/RPL38	40
purple.GO:0030055	GO:0030055	cell-substrate junction	40/165	377/17280	1.37887e-30	3.209e-29	2.66537e-29	CLTC/IGF2R/MPZL1/RPL27/CTNNA1/RPL6/RPL10A/DAG1/RPS9/NEDD9/RPS14/RPLP2/RPL8/PACSIN2/RPL9/RPS18/RPS11/RPS15/RPL7/RPL3/RPS16/RPS7/SCARB2/RPS19/RPLP0/RPS4X/RPL12/CYFIP1/RPL37A/RPS29/RPL18/RPS5/RPLP1/RPS17/RPS3/RPL31/RPS10/RPL22/PCBP2/RPL38	40
purple.GO:0005912	GO:0005912	adherens junction	40/165	435/17280	3.72722e-28	7.95141e-27	6.60438e-27	CLTC/IGF2R/MPZL1/RPL27/CTNNA1/RPL6/RPL10A/DAG1/RPS9/NEDD9/RPS14/RPLP2/RPL8/PACSIN2/RPL9/RPS18/RPS11/RPS15/RPL7/RPL3/RPS16/RPS7/SCARB2/RPS19/RPLP0/RPS4X/RPL12/CYFIP1/RPL37A/RPS29/RPL18/RPS5/RPLP1/RPS17/RPS3/RPL31/RPS10/RPL22/PCBP2/RPL38	40
purple.GO:0070161	GO:0070161	anchoring junction	40/165	453/17280	1.78635e-27	3.51774e-26	2.92181e-26	CLTC/IGF2R/MPZL1/RPL27/CTNNA1/RPL6/RPL10A/DAG1/RPS9/NEDD9/RPS14/RPLP2/RPL8/PACSIN2/RPL9/RPS18/RPS11/RPS15/RPL7/RPL3/RPS16/RPS7/SCARB2/RPS19/RPLP0/RPS4X/RPL12/CYFIP1/RPL37A/RPS29/RPL18/RPS5/RPLP1/RPS17/RPS3/RPL31/RPS10/RPL22/PCBP2/RPL38	40
purple.GO:0030117	GO:0030117	membrane coat	6/165	79/17280	0.000108159	0.00184592	0.0015332	CLTC/AP3S1/IGF2R/SEC24D/AP1G1/SEC31A	6
purple.GO:0048475	GO:0048475	coated membrane	6/165	79/17280	0.000108159	0.00184592	0.0015332	CLTC/AP3S1/IGF2R/SEC24D/AP1G1/SEC31A	6
purple.GO:0030133	GO:0030133	transport vesicle	7/165	158/17280	0.000813244	0.0130119	0.0108076	CLTC/AP3S1/IGF2R/APP/TGOLN2/SEC24D/SEC31A	7
purple.GO:0005641	GO:0005641	nuclear envelope lumen	2/165	9/17280	0.00312199	0.0420647	0.0349386	IGF2R/APP	2
purple.GO:0016272	GO:0016272	prefoldin complex	2/165	9/17280	0.00312199	0.0420647	0.0349386	PFDN5/UXT	2
purple.GO:0030127	GO:0030127	COPII vesicle coat	2/165	9/17280	0.00312199	0.0420647	0.0349386	SEC24D/SEC31A	2
purple.GO:0005844	GO:0005844	polysome	3/165	32/17280	0.00346018	0.0442903	0.0367872	EEF2/RPS4X/RPS6	3
royalblue	GO:0005840	ribosome	5/44	208/17280	0.000178541	0.0153545	0.0131557	MRPL2/MRPL14/MRPS18A/RPL7L1/MRPS10	5
salmon.GO:0005685	GO:0005685	U1 snRNP	3/122	14/17280	0.000118077	0.0211296	0.016491	SNRPD2/SNRPA/SNRNP70	3
salmon.GO:0030532	GO:0030532	small nuclear ribonucleoprotein complex	4/122	39/17280	0.000160682	0.0211296	0.016491	SNRPD2/SNRPA/PRPF31/SNRNP70	4
salmon.GO:0005719	GO:0005719	nuclear euchromatin	3/122	21/17280	0.00041614	0.0333504	0.0260289	HIST1H1C/TRIM28/RUVBL2	3
salmon.GO:0022624	GO:0022624	proteasome accessory complex	3/122	23/17280	0.000548445	0.0333504	0.0260289	PSMD4/PSMC4/PSMD8	3
salmon.GO:0005681	GO:0005681	spliceosomal complex	6/122	150/17280	0.000684392	0.0333504	0.0260289	SNRPD2/SNRPA/SF3B4/U2AF2/PRPF31/SNRNP70	6
salmon.GO:0000791	GO:0000791	euchromatin	3/122	27/17280	0.000887364	0.0333504	0.0260289	HIST1H1C/TRIM28/RUVBL2	3
salmon.GO:0005905	GO:0005905	coated pit	4/122	62/17280	0.000961797	0.0333504	0.0260289	EPN1/AP2A1/LRP3/AP2S1	4
salmon.GO:0030122	GO:0030122	AP-2 adaptor complex	2/122	7/17280	0.00101446	0.0333504	0.0260289	AP2A1/AP2S1	2
salmon.GO:0030128	GO:0030128	clathrin coat of endocytic vesicle	2/122	8/17280	0.00134637	0.0393439	0.0307067	AP2A1/AP2S1	2
salmon.GO:0005687	GO:0005687	U4 snRNP	2/122	9/17280	0.00172306	0.0453164	0.035368	SNRPD2/PRPF31	2
tan.GO:0000323	GO:0000323	lytic vacuole	37/151	456/17280	1.44864e-25	1.59351e-23	9.68303e-24	SRGN/GM2A/HLA-DPB1/HLA-DPA1/HLA-DMB/SLC15A3/HLA-DOA/HLA-DQA1/HLA-DRA/LIPA/CD74/HLA-DQB1/CTSC/HLA-DRB1/TCN2/CTSL/HCK/TPP1/HLA-DMA/HLA-DQB2/NPC2/ASAH1/LITAF/LGMN/DNASE2/DRAM1/CTSS/ACP5/ATP6V1B2/HEXB/PSAP/PPT1/NAGA/ATP6V0D1/ACP2/CTSD/ARSA	37
tan.GO:0005764	GO:0005764	lysosome	37/151	456/17280	1.44864e-25	1.59351e-23	9.68303e-24	SRGN/GM2A/HLA-DPB1/HLA-DPA1/HLA-DMB/SLC15A3/HLA-DOA/HLA-DQA1/HLA-DRA/LIPA/CD74/HLA-DQB1/CTSC/HLA-DRB1/TCN2/CTSL/HCK/TPP1/HLA-DMA/HLA-DQB2/NPC2/ASAH1/LITAF/LGMN/DNASE2/DRAM1/CTSS/ACP5/ATP6V1B2/HEXB/PSAP/PPT1/NAGA/ATP6V0D1/ACP2/CTSD/ARSA	37
tan.GO:0042613	GO:0042613	MHC class II protein complex	11/151	16/17280	6.59549e-20	4.83669e-18	2.93904e-18	HLA-DPB1/HLA-DPA1/HLA-DMB/HLA-DOA/HLA-DQA1/HLA-DRA/CD74/HLA-DQB1/HLA-DRB1/HLA-DMA/HLA-DQB2	11
tan.GO:0044437	GO:0044437	vacuolar part	28/151	342/17280	1.72124e-19	9.46685e-18	5.75258e-18	GM2A/HLA-DPB1/HLA-DPA1/HLA-DMB/SLC15A3/HLA-DOA/HLA-DQA1/HLA-DRA/CD74/HLA-DQB1/HLA-DRB1/TCN2/CTSL/TPP1/HLA-DMA/HLA-DQB2/ASAH1/LITAF/LGMN/DRAM1/CTSS/ATP6V1B2/HEXB/PSAP/ATP6V0D1/ACP2/CTSD/ARSA	28
tan.GO:0042611	GO:0042611	MHC protein complex	12/151	27/17280	1.97506e-18	8.69027e-17	5.28069e-17	HLA-DPB1/HLA-DPA1/HLA-DMB/HLA-DOA/HLA-DQA1/HLA-DRA/CD74/HLA-DQB1/B2M/HLA-DRB1/HLA-DMA/HLA-DQB2	12
tan.GO:0043202	GO:0043202	lysosomal lumen	13/151	73/17280	5.6425e-14	2.06892e-12	1.25719e-12	GM2A/CD74/TCN2/CTSL/TPP1/ASAH1/LGMN/CTSS/HEXB/PSAP/ACP2/CTSD/ARSA	13
tan.GO:0005775	GO:0005775	vacuolar lumen	13/151	77/17280	1.16647e-13	3.66606e-12	2.2277e-12	GM2A/CD74/TCN2/CTSL/TPP1/ASAH1/LGMN/CTSS/HEXB/PSAP/ACP2/CTSD/ARSA	13
tan.GO:0005765	GO:0005765	lysosomal membrane	18/151	241/17280	3.6873e-12	1.01401e-10	6.16168e-11	HLA-DPB1/HLA-DPA1/HLA-DMB/SLC15A3/HLA-DOA/HLA-DQA1/HLA-DRA/CD74/HLA-DQB1/HLA-DRB1/HLA-DMA/HLA-DQB2/LITAF/DRAM1/ATP6V1B2/PSAP/ATP6V0D1/ACP2	18
tan.GO:0030134	GO:0030134	ER to Golgi transport vesicle	10/151	47/17280	7.54593e-12	1.84456e-10	1.12086e-10	HLA-DPB1/HLA-DPA1/HLA-DQA1/HLA-DRA/CD74/HLA-DQB1/B2M/HLA-DRB1/HLA-DQB2/YIPF5	10
tan.GO:0098552	GO:0098552	side of membrane	19/151	300/17280	1.62715e-11	3.57974e-10	2.17525e-10	CD4/GM2A/HLA-DPB1/FOLR2/HLA-DPA1/HLA-DQA1/FCER1G/HLA-DRA/CD74/HLA-DQB1/B2M/HLA-DRB1/HLA-DQB2/CD40/APOE/IL2RG/ATP6AP2/SCNN1A/ARSA	19
tan.GO:0005774	GO:0005774	vacuolar membrane	18/151	271/17280	2.62814e-11	5.25628e-10	3.19401e-10	HLA-DPB1/HLA-DPA1/HLA-DMB/SLC15A3/HLA-DOA/HLA-DQA1/HLA-DRA/CD74/HLA-DQB1/HLA-DRB1/HLA-DMA/HLA-DQB2/LITAF/DRAM1/ATP6V1B2/PSAP/ATP6V0D1/ACP2	18
tan.GO:0012507	GO:0012507	ER to Golgi transport vesicle membrane	9/151	39/17280	3.95997e-11	7.25994e-10	4.41154e-10	HLA-DPB1/HLA-DPA1/HLA-DQA1/HLA-DRA/CD74/HLA-DQB1/B2M/HLA-DRB1/HLA-DQB2	9
tan.GO:0071556	GO:0071556	integral component of lumenal side of endoplasmic reticulum membrane	8/151	28/17280	7.56193e-11	1.10908e-09	6.73941e-10	HLA-DPB1/HLA-DPA1/HLA-DQA1/HLA-DRA/CD74/HLA-DQB1/HLA-DRB1/HLA-DQB2	8
tan.GO:0098553	GO:0098553	lumenal side of endoplasmic reticulum membrane	8/151	28/17280	7.56193e-11	1.10908e-09	6.73941e-10	HLA-DPB1/HLA-DPA1/HLA-DQA1/HLA-DRA/CD74/HLA-DQB1/HLA-DRB1/HLA-DQB2	8
tan.GO:0098576	GO:0098576	lumenal side of membrane	8/151	28/17280	7.56193e-11	1.10908e-09	6.73941e-10	HLA-DPB1/HLA-DPA1/HLA-DQA1/HLA-DRA/CD74/HLA-DQB1/HLA-DRB1/HLA-DQB2	8
tan.GO:0030666	GO:0030666	endocytic vesicle membrane	13/151	128/17280	9.18768e-11	1.26331e-09	7.67655e-10	HLA-DPB1/CYBB/HLA-DPA1/HLA-DQA1/HLA-DRA/CD74/HLA-DQB1/B2M/CD163/HLA-DRB1/STAB1/HLA-DQB2/ATP6V0D1	13
tan.GO:0030669	GO:0030669	clathrin-coated endocytic vesicle membrane	8/151	37/17280	8.78966e-10	1.13749e-08	6.912e-09	HLA-DPB1/HLA-DPA1/HLA-DQA1/HLA-DRA/CD74/HLA-DQB1/HLA-DRB1/HLA-DQB2	8
tan.GO:0030133	GO:0030133	transport vesicle	13/151	158/17280	1.283e-09	1.56811e-08	9.52869e-09	HLA-DPB1/HLA-DPA1/HLA-DQA1/HLA-DRA/CD74/HLA-DQB1/B2M/HLA-DRB1/HCK/HLA-DQB2/YIPF5/SYT13/YIPF1	13
tan.GO:0032588	GO:0032588	trans-Golgi network membrane	8/151	40/17280	1.71252e-09	1.98292e-08	1.20493e-08	HLA-DPB1/HLA-DPA1/HLA-DQA1/HLA-DRA/CD74/HLA-DQB1/HLA-DRB1/HLA-DQB2	8
tan.GO:0044440	GO:0044440	endosomal part	18/151	357/17280	2.28769e-09	2.51646e-08	1.52914e-08	LY96/HLA-DPB1/HLA-DPA1/HLA-DMB/HLA-DOA/HLA-DQA1/HLA-DRA/HLA-DQB1/B2M/HLA-DRB1/CTSL/CD14/HLA-DMA/HLA-DQB2/CTSS/SNX10/NDFIP1/ATP6V0D1	18
tan.GO:0045334	GO:0045334	clathrin-coated endocytic vesicle	8/151	43/17280	3.1584e-09	3.30879e-08	2.01061e-08	HLA-DPB1/HLA-DPA1/HLA-DQA1/HLA-DRA/CD74/HLA-DQB1/HLA-DRB1/HLA-DQB2	8
tan.GO:0030139	GO:0030139	endocytic vesicle	14/151	214/17280	5.785e-09	5.785e-08	3.51529e-08	HLA-DPB1/CYBB/HLA-DPA1/HLA-DQA1/HLA-DRA/CD74/HLA-DQB1/B2M/CD163/HLA-DRB1/STAB1/HLA-DQB2/APOE/ATP6V0D1	14
tan.GO:0030658	GO:0030658	transport vesicle membrane	9/151	82/17280	3.98066e-08	3.80758e-07	2.3137e-07	HLA-DPB1/HLA-DPA1/HLA-DQA1/HLA-DRA/CD74/HLA-DQB1/B2M/HLA-DRB1/HLA-DQB2	9
tan.GO:0030659	GO:0030659	cytoplasmic vesicle membrane	17/151	387/17280	4.98769e-08	4.57205e-07	2.77823e-07	VAMP5/HLA-DPB1/CYBB/HLA-DPA1/HLA-DQA1/HLA-DRA/CD74/HLA-DQB1/B2M/CD163/HLA-DRB1/STAB1/HLA-DQB2/YWHAH/SUN1/ATP6V0D1/GPRC5B	17
tan.GO:0010008	GO:0010008	endosome membrane	16/151	348/17280	6.77985e-08	5.96627e-07	3.62544e-07	LY96/HLA-DPB1/HLA-DPA1/HLA-DMB/HLA-DOA/HLA-DQA1/HLA-DRA/HLA-DQB1/B2M/HLA-DRB1/CD14/HLA-DMA/HLA-DQB2/SNX10/NDFIP1/ATP6V0D1	16
tan.GO:0009897	GO:0009897	external side of plasma membrane	13/151	222/17280	7.68322e-08	6.50119e-07	3.95048e-07	CD4/FOLR2/FCER1G/CD74/B2M/HLA-DRB1/HLA-DQB2/CD40/APOE/IL2RG/ATP6AP2/SCNN1A/ARSA	13
tan.GO:0012506	GO:0012506	vesicle membrane	17/151	401/17280	8.32792e-08	6.78571e-07	4.12337e-07	VAMP5/HLA-DPB1/CYBB/HLA-DPA1/HLA-DQA1/HLA-DRA/CD74/HLA-DQB1/B2M/CD163/HLA-DRB1/STAB1/HLA-DQB2/YWHAH/SUN1/ATP6V0D1/GPRC5B	17
tan.GO:0030665	GO:0030665	clathrin-coated vesicle membrane	8/151	73/17280	2.347e-07	1.84407e-06	1.12056e-06	HLA-DPB1/HLA-DPA1/HLA-DQA1/HLA-DRA/CD74/HLA-DQB1/HLA-DRB1/HLA-DQB2	8
tan.GO:0030662	GO:0030662	coated vesicle membrane	9/151	114/17280	6.946e-07	5.26938e-06	3.20197e-06	HLA-DPB1/HLA-DPA1/HLA-DQA1/HLA-DRA/CD74/HLA-DQB1/B2M/HLA-DRB1/HLA-DQB2	9
tan.GO:0030135	GO:0030135	coated vesicle	10/151	174/17280	3.05159e-06	2.23783e-05	1.35983e-05	HLA-DPB1/HLA-DPA1/HLA-DQA1/HLA-DRA/CD74/HLA-DQB1/B2M/HLA-DRB1/HLA-DQB2/YIPF5	10
tan.GO:0005802	GO:0005802	trans-Golgi network	9/151	141/17280	4.10465e-06	2.83958e-05	1.72548e-05	VAMP5/HLA-DPB1/HLA-DPA1/HLA-DQA1/HLA-DRA/CD74/HLA-DQB1/HLA-DRB1/HLA-DQB2	9
tan.GO:0030176	GO:0030176	integral component of endoplasmic reticulum membrane	8/151	106/17280	4.13029e-06	2.83958e-05	1.72548e-05	HLA-DPB1/HLA-DPA1/HLA-DQA1/HLA-DRA/CD74/HLA-DQB1/HLA-DRB1/HLA-DQB2	8
tan.GO:0031227	GO:0031227	intrinsic component of endoplasmic reticulum membrane	8/151	115/17280	7.58215e-06	5.05477e-05	3.07156e-05	HLA-DPB1/HLA-DPA1/HLA-DQA1/HLA-DRA/CD74/HLA-DQB1/HLA-DRB1/HLA-DQB2	8
tan.GO:0030136	GO:0030136	clathrin-coated vesicle	8/151	122/17280	1.17243e-05	7.58633e-05	4.60988e-05	HLA-DPB1/HLA-DPA1/HLA-DQA1/HLA-DRA/CD74/HLA-DQB1/HLA-DRB1/HLA-DQB2	8
tan.GO:0031301	GO:0031301	integral component of organelle membrane	10/151	223/17280	2.68888e-05	0.000169016	0.000102703	VAMP5/HLA-DPB1/HLA-DPA1/HLA-DQA1/HLA-DRA/CD74/HLA-DQB1/HLA-DRB1/HLA-DQB2/SUN1	10
tan.GO:0005770	GO:0005770	late endosome	9/151	184/17280	3.48734e-05	0.000213115	0.000129501	VAMP5/HLA-DMB/HLA-DRA/CD74/HLA-DRB1/HLA-DMA/HLA-DQB2/APOE/LGMN	9
tan.GO:0031300	GO:0031300	intrinsic component of organelle membrane	10/151	239/17280	4.84154e-05	0.000287876	0.000174929	VAMP5/HLA-DPB1/HLA-DPA1/HLA-DQA1/HLA-DRA/CD74/HLA-DQB1/HLA-DRB1/HLA-DQB2/SUN1	10
tan.GO:0005602	GO:0005602	complement component C1 complex	2/151	2/17280	7.58588e-05	0.000439182	0.000266872	C1QA/C1QB	2
tan.GO:0031904	GO:0031904	endosome lumen	3/151	11/17280	0.000102522	0.000578332	0.000351427	B2M/CTSL/CTSS	3
tan.GO:0042470	GO:0042470	melanosome	6/151	98/17280	0.000219017	0.00117521	0.000714124	GPNMB/TPP1/ATP6V1B2/SDCBP/CAPG/CTSD	6
tan.GO:0048770	GO:0048770	pigment granule	6/151	98/17280	0.000219017	0.00117521	0.000714124	GPNMB/TPP1/ATP6V1B2/SDCBP/CAPG/CTSD	6
tan.GO:0036021	GO:0036021	endolysosome lumen	2/151	4/17280	0.000449936	0.00235681	0.00143213	CTSL/CTSS	2
tan.GO:0031232	GO:0031232	extrinsic component of external side of plasma membrane	2/151	7/17280	0.00154783	0.00791911	0.00481209	APOE/ARSA	2
tan.GO:0019898	GO:0019898	extrinsic component of membrane	6/151	150/17280	0.00205398	0.0102699	0.00624057	MSN/HCK/APOE/SNX10/PLAUR/ARSA	6
tan.GO:0005771	GO:0005771	multivesicular body	3/151	31/17280	0.00245734	0.0120137	0.00730017	CD74/HLA-DMA/HLA-DQB2	3
tan.GO:0036019	GO:0036019	endolysosome	2/151	9/17280	0.00262311	0.0125453	0.00762322	CTSL/CTSS	2
tan.GO:0045121	GO:0045121	membrane raft	7/151	218/17280	0.00307911	0.0144129	0.00875805	CD4/CD14/HCK/HMOX1/TNFRSF1B/PPT1/GPRC5B	7
tan.GO:0034358	GO:0034358	plasma lipoprotein particle	3/151	37/17280	0.0040885	0.018739	0.0113868	PLA2G7/APOE/APOC1	3
tan.GO:0042627	GO:0042627	chylomicron	2/151	12/17280	0.00472701	0.0208917	0.0126949	APOE/APOC1	2
tan.GO:0032994	GO:0032994	protein-lipid complex	3/151	39/17280	0.00474811	0.0208917	0.0126949	PLA2G7/APOE/APOC1	3
tan.GO:0033267	GO:0033267	axon part	5/151	127/17280	0.00516312	0.0222723	0.0135339	RGS10/AATK/GLUL/TNFRSF1B/ATP6V0D1	5
tan.GO:0034362	GO:0034362	low-density lipoprotein particle	2/151	13/17280	0.00555457	0.0235001	0.01428	PLA2G7/APOE	2
tan.GO:0072562	GO:0072562	blood microparticle	5/151	130/17280	0.00569388	0.023635	0.0143619	MSN/C1QC/C1QB/APOE/SDCBP	5
tan.GO:0005895	GO:0005895	interleukin-5 receptor complex	1/151	1/17280	0.00873843	0.0343295	0.0208605	SDCBP	1
tan.GO:0035692	GO:0035692	macrophage migration inhibitory factor receptor complex	1/151	1/17280	0.00873843	0.0343295	0.0208605	CD74	1
tan.GO:0035693	GO:0035693	NOS2-CD74 complex	1/151	1/17280	0.00873843	0.0343295	0.0208605	CD74	1
tan.GO:0031902	GO:0031902	late endosome membrane	4/151	96/17280	0.0100028	0.0380709	0.023134	HLA-DMB/HLA-DRA/HLA-DRB1/HLA-DMA	4
tan.GO:0043235	GO:0043235	receptor complex	7/151	272/17280	0.0100369	0.0380709	0.023134	LY96/CD4/CSF1R/CD74/CD40/CSF1/SDCBP	7
tan.GO:0030670	GO:0030670	phagocytic vesicle membrane	3/151	53/17280	0.0111378	0.0415307	0.0252364	CYBB/B2M/ATP6V0D1	3
tan.GO:0034361	GO:0034361	very-low-density lipoprotein particle	2/151	20/17280	0.0130002	0.0467853	0.0284294	APOE/APOC1	2
tan.GO:0034385	GO:0034385	triglyceride-rich lipoprotein particle	2/151	20/17280	0.0130002	0.0467853	0.0284294	APOE/APOC1	2
tan.GO:0030424	GO:0030424	axon	7/151	287/17280	0.013185	0.0467853	0.0284294	RGS10/RHOA/AATK/GLUL/TNFRSF1B/PPT1/ATP6V0D1	7
turquoise.GO:0005925	GO:0005925	focal adhesion	73/1044	369/17280	9.60335e-20	5.81963e-17	4.56917e-17	PARVA/PNMA1/CORO1C/GSN/CD81/CNN3/PALLD/PIP5K1C/FLNA/TNS1/AKAP12/FHL1/SVIL/LPP/SORBS1/NEXN/PDLIM7/VCL/TGFB1I1/ADD1/SYNPO2/CSRP1/AHNAK/ANXA6/CAV1/REXO2/FLNC/CDH1/DNM2/DPP4/HSPA5/CNN1/GAK/TNC/MCAM/TLN1/ARF1/CASK/RDX/MISP/RHOB/ACTN1/P4HB/GJA1/SLC9A1/ITGA6/ITGB1/ITGA5/ACTB/HSPG2/RRAS/CSPG4/CALR/PDIA3/ZYX/AFAP1/CHP1/CAPN5/FERMT1/FHL3/ADAM9/ARPC5/EZR/RAC1/CDC42EP1/ENAH/CD151/CORO1B/ITGA2/LIMA1/RALA/PPP1…	73
turquoise.GO:0005924	GO:0005924	cell-substrate adherens junction	73/1044	374/17280	2.14166e-19	6.48924e-17	5.0949e-17	PARVA/PNMA1/CORO1C/GSN/CD81/CNN3/PALLD/PIP5K1C/FLNA/TNS1/AKAP12/FHL1/SVIL/LPP/SORBS1/NEXN/PDLIM7/VCL/TGFB1I1/ADD1/SYNPO2/CSRP1/AHNAK/ANXA6/CAV1/REXO2/FLNC/CDH1/DNM2/DPP4/HSPA5/CNN1/GAK/TNC/MCAM/TLN1/ARF1/CASK/RDX/MISP/RHOB/ACTN1/P4HB/GJA1/SLC9A1/ITGA6/ITGB1/ITGA5/ACTB/HSPG2/RRAS/CSPG4/CALR/PDIA3/ZYX/AFAP1/CHP1/CAPN5/FERMT1/FHL3/ADAM9/ARPC5/EZR/RAC1/CDC42EP1/ENAH/CD151/CORO1B/ITGA2/LIMA1/RALA/PPP1…	73
turquoise.GO:0030055	GO:0030055	cell-substrate junction	73/1044	377/17280	3.43837e-19	6.94551e-17	5.45314e-17	PARVA/PNMA1/CORO1C/GSN/CD81/CNN3/PALLD/PIP5K1C/FLNA/TNS1/AKAP12/FHL1/SVIL/LPP/SORBS1/NEXN/PDLIM7/VCL/TGFB1I1/ADD1/SYNPO2/CSRP1/AHNAK/ANXA6/CAV1/REXO2/FLNC/CDH1/DNM2/DPP4/HSPA5/CNN1/GAK/TNC/MCAM/TLN1/ARF1/CASK/RDX/MISP/RHOB/ACTN1/P4HB/GJA1/SLC9A1/ITGA6/ITGB1/ITGA5/ACTB/HSPG2/RRAS/CSPG4/CALR/PDIA3/ZYX/AFAP1/CHP1/CAPN5/FERMT1/FHL3/ADAM9/ARPC5/EZR/RAC1/CDC42EP1/ENAH/CD151/CORO1B/ITGA2/LIMA1/RALA/PPP1…	73
turquoise.GO:0070161	GO:0070161	anchoring junction	80/1044	453/17280	2.11043e-18	2.77509e-16	2.17881e-16	PARVA/PNMA1/CORO1C/GSN/CD81/CNN3/PALLD/PIP5K1C/FLNA/TNS1/AKAP12/FHL1/SVIL/LPP/SORBS1/NEXN/PDLIM7/B4GALT1/VCL/TGFB1I1/ADD1/SYNPO2/CSRP1/AHNAK/ANXA6/CAV1/REXO2/FLNC/DES/CDH1/DNM2/SHROOM3/DPP4/HSPA5/CNN1/GAK/TNC/MCAM/TLN1/ARF1/CASK/RDX/MISP/RHOB/ACTN1/P4HB/GJA1/SLC9A1/ITGA6/ITGB1/ITGA5/ACTB/HSPG2/RRAS/CXADR/CSPG4/ADAM15/CALR/PDIA3/ZYX/AFAP1/CHP1/CAPN5/FERMT1/FHL3/ADAM9/ARPC5/EZR/RAC1/CDC42EP1/ENAH/C…	80
turquoise.GO:0005912	GO:0005912	adherens junction	78/1044	435/17280	2.28968e-18	2.77509e-16	2.17881e-16	PARVA/PNMA1/CORO1C/GSN/CD81/CNN3/PALLD/PIP5K1C/FLNA/TNS1/AKAP12/FHL1/SVIL/LPP/SORBS1/NEXN/PDLIM7/VCL/TGFB1I1/ADD1/SYNPO2/CSRP1/AHNAK/ANXA6/CAV1/REXO2/FLNC/DES/CDH1/DNM2/SHROOM3/DPP4/HSPA5/CNN1/GAK/TNC/MCAM/TLN1/ARF1/CASK/RDX/MISP/RHOB/ACTN1/P4HB/GJA1/SLC9A1/ITGA6/ITGB1/ITGA5/ACTB/HSPG2/RRAS/CXADR/CSPG4/ADAM15/CALR/PDIA3/ZYX/AFAP1/CHP1/CAPN5/FERMT1/FHL3/ADAM9/ARPC5/EZR/RAC1/CDC42EP1/ENAH/CD151/COR…	78
turquoise.GO:0015629	GO:0015629	actin cytoskeleton	65/1044	389/17280	5.58803e-14	5.64391e-12	4.43121e-12	MYO10/PARVA/CGN/CORO1C/CLIC4/GSN/PDLIM3/MYL6/MYO7B/DPYSL3/PALLD/FLNA/MYO5B/ACTA2/SVIL/CALD1/MYLK/SORBS1/PDLIM7/VCL/ABL1/MYH11/ADD1/SYNPO2/TPM1/MYL9/AHNAK/CRYAB/CDH1/MLPH/TLN1/MARK2/SMTN/MYO6/CASK/VILL/TPM2/DSTN/WASF2/MST1R/MYH14/CTNNAL1/SLC9A3R1/MYADM/MYO1A/CORO2A/RAI14/DCTN2/STOML2/PDLIM5/ZYX/CD2AP/FERMT1/FHL3/ARPC5/EZR/MYO5C/CDC42EP1/CAPZA1/IQGAP2/ENAH/CORO1B/MYO1C/LIMA1/TPM3	65
turquoise.GO:0045177	GO:0045177	apical part of cell	51/1044	320/17280	1.77696e-10	1.53834e-08	1.2078e-08	STX3/CLIC4/AMOTL1/MYO7B/EPCAM/MUC13/ATP1A1/CAV1/ATP1B1/USH1C/CDH1/SHROOM3/DPP4/VAMP7/SLC6A20/PROM1/KCNN4/CLDN4/ITPR3/MYO6/AQP1/RDX/GJA1/SLC9A1/TJP3/SLC9A3R1/MYO1A/SLC22A18/CSPG4/CLCN3/MUC1/FZD7/AMOTL2/CDHR2/AMN/CIB1/CRB3/AKR1A1/PARD6B/CA2/KCNK1/DUOX2/EZR/MAL2/ACVR1/CD55/ACY3/RAB27B/PRKCI/TCIRG1/MGST1	51
turquoise.GO:0031252	GO:0031252	cell leading edge	46/1044	309/17280	1.27143e-08	9.63107e-07	7.56166e-07	MYO10/PARVA/CORO1C/GSN/AMOTL1/KDF1/DPYSL3/PALLD/PIP5K1C/MYLK/PDLIM7/ABL1/TPM1/SGCE/DPP4/TLN1/MYO6/RDX/ACTN1/WASF2/ITGB1/SLC9A3R1/ITGA5/MYADM/CYTH3/GABARAPL1/SH3RF1/CSPG4/FZD7/CIB1/CD2AP/EPS8L2/FERMT1/TESC/SLC39A14/PLEK2/EZR/DIAPH1/RAC1/ENAH/CORO1B/MYO1C/ARF4/PRKCI/CDK6/SNX9	46
turquoise.GO:0016324	GO:0016324	apical plasma membrane	39/1044	241/17280	1.6213e-08	1.09168e-06	8.5711e-07	STX3/AMOTL1/MYO7B/EPCAM/MUC13/ATP1A1/CAV1/ATP1B1/SHROOM3/DPP4/SLC6A20/PROM1/KCNN4/CLDN4/AQP1/GJA1/SLC9A1/TJP3/SLC9A3R1/MYO1A/SLC22A18/CSPG4/CLCN3/MUC1/AMOTL2/CDHR2/AMN/CIB1/CRB3/AKR1A1/KCNK1/DUOX2/EZR/MAL2/CD55/ACY3/RAB27B/PRKCI/TCIRG1	39
turquoise.GO:0005911	GO:0005911	cell-cell junction	49/1044	347/17280	2.4401e-08	1.4787e-06	1.16097e-06	F11R/STX3/CGN/TRAF4/CLIC4/CNKSR1/AMOTL1/TMEM47/MYLK/SORBS1/B4GALT1/EPCAM/VCL/AOC1/AHNAK/ATP1B1/DES/CDH1/SHROOM3/DPP4/BAIAP2L2/CLDN4/TLN1/CASK/ACTN1/GJA1/TJP3/ITGA6/ITGB1/ITGA5/MYADM/SGSM3/POF1B/CXADR/STARD10/PRKCD/AMOTL2/ZYX/TGFBR1/CLDN7/CD2AP/CRB3/KRT8/PARD6B/CDK4/ADD3/PKP4/CLDN18/PVRL3	49
turquoise.GO:0098590	GO:0098590	plasma membrane region	55/1044	420/17280	4.8537e-08	2.67395e-06	2.0994e-06	STX3/AMOTL1/MYO7B/ST14/B4GALT1/EPCAM/MUC13/CDH17/ATP1A1/CAV1/ATP1B1/SLC29A2/CDH1/SHROOM3/DPP4/SLC6A20/PROM1/KCNN4/CLDN4/CEACAM5/KCNQ1/AQP1/CASK/GJA1/CA9/SLC9A1/TJP3/ITGA6/SLC9A3R1/MYO1A/CXADR/SLC22A18/CSPG4/CLCN3/MUC1/AMOTL2/CDHR2/AMN/CLDN7/CIB1/CRB3/SLC4A4/AKR1A1/CA2/KCNK1/ADAM9/DUOX2/EZR/MAL2/CD55/MYO1C/ACY3/RAB27B/PRKCI/TCIRG1	55
turquoise.GO:0032432	GO:0032432	actin filament bundle	16/1044	54/17280	6.71057e-08	3.38884e-06	2.66068e-06	MYLK/SORBS1/PDLIM7/MYH11/TPM1/MYL9/CRYAB/MLPH/MST1R/MYH14/ZYX/FHL3/ENAH/CORO1B/LIMA1/TPM3	16
turquoise.GO:0045121	GO:0045121	membrane raft	35/1044	218/17280	1.07099e-07	4.99247e-06	3.91975e-06	STOM/CLIP3/UTRN/PTRF/SORBS1/ATP2B4/ATP1A1/AHNAK/EFNB1/PRNP/CAV1/ATP1B1/DPP4/EHD2/KCNN4/RAP2B/GJA1/SLC9A1/EFHD2/IRS1/ITGB1/SLC9A3R1/MYADM/SDPR/CXADR/PRKCDBP/STOML2/BCL10/EZR/MAL2/CD55/PLLP/MYO1C/LYN/ATP1B3	35
turquoise.GO:0001726	GO:0001726	ruffle	27/1044	147/17280	1.92616e-07	8.33752e-06	6.54605e-06	MYO10/GSN/PALLD/PIP5K1C/PDLIM7/TPM1/TLN1/MYO6/RDX/ACTN1/ITGB1/SLC9A3R1/ITGA5/MYADM/CYTH3/CIB1/CD2AP/EPS8L2/FERMT1/TESC/EZR/DIAPH1/RAC1/MYO1C/ARF4/CDK6/SNX9	27
turquoise.GO:0001725	GO:0001725	stress fiber	15/1044	52/17280	2.55251e-07	1.03121e-05	8.09639e-06	MYLK/SORBS1/PDLIM7/MYH11/TPM1/MYL9/MLPH/MST1R/MYH14/ZYX/FHL3/ENAH/CORO1B/LIMA1/TPM3	15
turquoise.GO:0042641	GO:0042641	actomyosin	15/1044	62/17280	2.99802e-06	0.00011355	8.91518e-05	MYLK/SORBS1/PDLIM7/MYH11/TPM1/MYL9/MLPH/MST1R/MYH14/ZYX/FHL3/ENAH/CORO1B/LIMA1/TPM3	15
turquoise.GO:0000323	GO:0000323	lytic vacuole	52/1044	456/17280	7.60022e-06	0.000255874	0.000200895	GNB4/RAB12/STX3/TMEM63A/PRELP/FNBP1/AP1M2/AHNAK/FYCO1/ANXA6/DPP4/VAMP7/ARSD/CPQ/MYO6/KCNQ1/ATP13A2/SDC3/GALC/GJA1/HSPG2/LDLR/M6PR/RNASET2/GOT1/CSPG4/LAMP2/GPC4/GUSB/SDC2/RRAGA/RAB2A/KIAA1324/ZNRF2/TMEM59/BCL10/TMEM97/SLC17A5/CTSF/RAB7A/TSPAN1/VPS35/VAMP8/PLBD1/GLA/LYN/FUCA1/TCIRG1/UNC93B1/SIAE/SDC1/TMEM165	52
turquoise.GO:0005764	GO:0005764	lysosome	52/1044	456/17280	7.60022e-06	0.000255874	0.000200895	GNB4/RAB12/STX3/TMEM63A/PRELP/FNBP1/AP1M2/AHNAK/FYCO1/ANXA6/DPP4/VAMP7/ARSD/CPQ/MYO6/KCNQ1/ATP13A2/SDC3/GALC/GJA1/HSPG2/LDLR/M6PR/RNASET2/GOT1/CSPG4/LAMP2/GPC4/GUSB/SDC2/RRAGA/RAB2A/KIAA1324/ZNRF2/TMEM59/BCL10/TMEM97/SLC17A5/CTSF/RAB7A/TSPAN1/VPS35/VAMP8/PLBD1/GLA/LYN/FUCA1/TCIRG1/UNC93B1/SIAE/SDC1/TMEM165	52
turquoise.GO:0043296	GO:0043296	apical junction complex	21/1044	120/17280	9.46794e-06	0.000301978	0.000237092	F11R/CGN/TRAF4/AMOTL1/SORBS1/EPCAM/AOC1/CDH1/SHROOM3/CLDN4/TJP3/POF1B/CXADR/AMOTL2/TGFBR1/CLDN7/CRB3/PARD6B/CDK4/CLDN18/PVRL3	21
turquoise.GO:0031253	GO:0031253	cell projection membrane	33/1044	248/17280	1.65299e-05	0.000500857	0.000393239	MYO10/UTRN/PIP5K1C/RAB25/B4GALT1/TPM1/SGCE/DPP4/PROM1/TLN1/MYO6/AQP1/CASK/CA9/ITGB1/SLC9A3R1/ITGA5/GABARAPL1/CSPG4/FZD7/S100P/CIB1/EPS8L2/FERMT1/TESC/SLC6A14/KCNK1/PLEK2/EZR/DIAPH1/RAC1/MYO1C/ARF4	33
turquoise.GO:0005902	GO:0005902	microvillus	16/1044	81/17280	2.28695e-05	0.000659947	0.000518145	AOC3/CLIC4/USH1C/PROM1/MYO6/RDX/CA9/SLC9A3R1/MYO1A/STARD10/S100P/CA2/EZR/IQGAP2/FOXA1/MYO1C	16
turquoise.GO:0005795	GO:0005795	Golgi stack	20/1044	118/17280	2.49164e-05	0.000686333	0.000538862	CLIP3/HID1/CANT1/GALNT3/B4GALT1/NCS1/GOLGA5/DNMBP/FUT2/BET1L/SMPD3/FUT4/B4GALNT3/TMEM59/GCNT1/TMED2/GOLPH3L/FUT8/RAB27B/PITPNM1	20
turquoise.GO:0016323	GO:0016323	basolateral plasma membrane	26/1044	180/17280	3.10852e-05	0.000790804	0.000620885	ST14/B4GALT1/EPCAM/CDH17/ATP1A1/CAV1/ATP1B1/SLC29A2/CDH1/KCNN4/CLDN4/CEACAM5/KCNQ1/AQP1/CASK/CA9/SLC9A1/ITGA6/MYO1A/CXADR/CLDN7/SLC4A4/CA2/ADAM9/EZR/MYO1C	26
turquoise.GO:0042383	GO:0042383	sarcolemma	18/1044	101/17280	3.1319e-05	0.000790804	0.000620885	UTRN/ATP2B4/ATP1A1/AHNAK/ATP1B1/FLNC/SGCE/DES/SGCB/AHNAK2/KCNQ1/AQP1/RDX/ITGB1/CIB1/KRT8/EZR/SNTA1	18
turquoise.GO:0031256	GO:0031256	leading edge membrane	20/1044	121/17280	3.62436e-05	0.000878545	0.000689773	PIP5K1C/TPM1/SGCE/DPP4/TLN1/MYO6/ITGB1/ITGA5/GABARAPL1/CSPG4/FZD7/CIB1/EPS8L2/FERMT1/TESC/PLEK2/EZR/DIAPH1/RAC1/ARF4	20
turquoise.GO:0043292	GO:0043292	contractile fiber	28/1044	204/17280	4.03369e-05	0.00094016	0.000738149	PARVA/UTRN/PDLIM3/PALLD/ACTA2/SVIL/CALD1/NEXN/FBXO32/ATP2B4/VCL/MYH11/SYNPO2/TPM1/MYL9/AHNAK/CRYAB/FLNC/DES/AHNAK2/ARF1/TPM2/ACTN1/GJA1/KRT8/FHL3/TPM3/BAG3	28
turquoise.GO:0031985	GO:0031985	Golgi cisterna	16/1044	88/17280	6.61958e-05	0.00148573	0.00116649	HID1/CANT1/GALNT3/B4GALT1/NCS1/GOLGA5/FUT2/SMPD3/FUT4/B4GALNT3/TMEM59/GCNT1/TMED2/GOLPH3L/FUT8/PITPNM1	16
turquoise.GO:0042470	GO:0042470	melanosome	17/1044	98/17280	7.34062e-05	0.00153394	0.00120434	STOM/ATP1A1/MYH11/ANXA6/PDIA4/HSPA5/P4HB/ITGB1/PDIA3/TMED10/RPN1/RAB1A/RAB2A/RAB7A/RAC1/PRDX1/ATP1B3	17
turquoise.GO:0048770	GO:0048770	pigment granule	17/1044	98/17280	7.34062e-05	0.00153394	0.00120434	STOM/ATP1A1/MYH11/ANXA6/PDIA4/HSPA5/P4HB/ITGB1/PDIA3/TMED10/RPN1/RAB1A/RAB2A/RAB7A/RAC1/PRDX1/ATP1B3	17
turquoise.GO:0042589	GO:0042589	zymogen granule membrane	5/1044	9/17280	8.18683e-05	0.00163944	0.00128718	KCNQ1/TMED10/DMBT1/TMED2/RAB27B	5
turquoise.GO:0030659	GO:0030659	cytoplasmic vesicle membrane	43/1044	387/17280	8.38659e-05	0.00163944	0.00128718	GPRC5C/CLIC4/MYO5B/VAMP2/AP1M2/COPG1/CAV1/DNM2/VAMP7/AHNAK2/BAIAP2L2/RAB11FIP1/SEC23A/MYO6/KCNQ1/GJA1/SMAGP/ICA1/LDLR/GABARAPL1/PAM/CLCN3/SNX19/TMED10/ATP6V0B/DMBT1/LAMP2/ANXA3/CLTA/ATP10B/ZNRF2/COPB2/GPRC5A/TMED2/RAB7A/WLS/VAMP8/HIP1R/RAB27B/RALA/TCIRG1/SNX9/COPZ1	43
turquoise.GO:0012506	GO:0012506	vesicle membrane	44/1044	401/17280	9.32676e-05	0.00176626	0.00138674	GPRC5C/CLIC4/MYO5B/VAMP2/AP1M2/COPG1/CAV1/DNM2/VAMP7/AHNAK2/BAIAP2L2/RAB11FIP1/SEC23A/MYO6/KCNQ1/GJA1/SMAGP/ICA1/LDLR/GABARAPL1/PAM/CLCN3/SNX19/TMED10/ATP6V0B/DMBT1/LAMP2/ANXA3/CLTA/ANXA4/ATP10B/ZNRF2/COPB2/GPRC5A/TMED2/RAB7A/WLS/VAMP8/HIP1R/RAB27B/RALA/TCIRG1/SNX9/COPZ1	44
turquoise.GO:0044437	GO:0044437	vacuolar part	39/1044	342/17280	0.000101903	0.00182918	0.00143615	GNB4/RAB12/TMEM63A/PRELP/AP1M2/AHNAK/ANXA6/DPP4/VAMP7/MYO6/ATP13A2/SDC3/GALC/ATP6AP1/HSPG2/M6PR/RNASET2/CSPG4/ATP6V0B/LAMP2/GPC4/GUSB/SDC2/RRAGA/RAB2A/KIAA1324/ZNRF2/TMEM59/SLC17A5/CTSF/RAB7A/TSPAN1/VPS35/VAMP8/GLA/MAP1LC3A/TCIRG1/SDC1/TMEM165	39
turquoise.GO:0032587	GO:0032587	ruffle membrane	14/1044	73/17280	0.000102627	0.00182918	0.00143615	PIP5K1C/TPM1/TLN1/MYO6/ITGB1/ITGA5/CIB1/EPS8L2/FERMT1/TESC/EZR/DIAPH1/RAC1/ARF4	14
turquoise.GO:0031984	GO:0031984	organelle subcompartment	16/1044	92/17280	0.00011488	0.00198906	0.00156168	HID1/CANT1/GALNT3/B4GALT1/NCS1/GOLGA5/FUT2/SMPD3/FUT4/B4GALNT3/TMEM59/GCNT1/TMED2/GOLPH3L/FUT8/PITPNM1	16
turquoise.GO:0044449	GO:0044449	contractile fiber part	25/1044	185/17280	0.000131692	0.00221682	0.0017405	PARVA/PDLIM3/PALLD/ACTA2/SVIL/NEXN/FBXO32/ATP2B4/VCL/MYH11/SYNPO2/TPM1/MYL9/AHNAK/CRYAB/FLNC/DES/AHNAK2/ARF1/TPM2/ACTN1/KRT8/FHL3/TPM3/BAG3	25
turquoise.GO:0030027	GO:0030027	lamellipodium	21/1044	143/17280	0.000137398	0.00225035	0.00176682	MYO10/PARVA/CORO1C/GSN/AMOTL1/DPYSL3/PALLD/MYLK/DPP4/RDX/WASF2/ITGB1/SH3RF1/CSPG4/CIB1/TESC/SLC39A14/PLEK2/RAC1/ENAH/CORO1B	21
turquoise.GO:0005923	GO:0005923	tight junction	17/1044	104/17280	0.000156773	0.00239657	0.00188162	F11R/CGN/TRAF4/AMOTL1/EPCAM/AOC1/CLDN4/TJP3/POF1B/CXADR/AMOTL2/TGFBR1/CLDN7/CRB3/PARD6B/CDK4/CLDN18	17
turquoise.GO:0070160	GO:0070160	occluding junction	17/1044	104/17280	0.000156773	0.00239657	0.00188162	F11R/CGN/TRAF4/AMOTL1/EPCAM/AOC1/CLDN4/TJP3/POF1B/CXADR/AMOTL2/TGFBR1/CLDN7/CRB3/PARD6B/CDK4/CLDN18	17
turquoise.GO:0031941	GO:0031941	filamentous actin	7/1044	21/17280	0.000158189	0.00239657	0.00188162	DPYSL3/TPM1/MYO6/MYO1A/CD2AP/FERMT1/MYO1C	7
turquoise.GO:0034666	GO:0034666	integrin alpha2-beta1 complex	3/1044	3/17280	0.000219936	0.00325076	0.00255228	ITGB1/ITGA2/LYN	3
turquoise.GO:0005811	GO:0005811	lipid particle	11/1044	52/17280	0.000227126	0.00327711	0.00257296	NSDHL/CAV1/METTL7A/VCP/CYB5R3/BCAP31/SIGMAR1/SCCPDH/HSD17B11/PNPLA2/PITPNM1	11
turquoise.GO:0005884	GO:0005884	actin filament	12/1044	61/17280	0.000246352	0.00347184	0.00272585	DPYSL3/PALLD/FLNA/TPM1/MARK2/MYO6/MYO1A/CD2AP/FERMT1/EZR/CORO1B/MYO1C	12
turquoise.GO:0030016	GO:0030016	myofibril	25/1044	193/17280	0.000257509	0.0035466	0.00278455	PARVA/UTRN/PDLIM3/PALLD/SVIL/CALD1/NEXN/FBXO32/ATP2B4/VCL/SYNPO2/TPM1/MYL9/AHNAK/CRYAB/FLNC/DES/AHNAK2/ARF1/TPM2/ACTN1/KRT8/FHL3/TPM3/BAG3	25
turquoise.GO:0005770	GO:0005770	late endosome	24/1044	184/17280	0.000305518	0.00411431	0.00323028	RAP1A/RNF128/FYCO1/ANXA6/VAMP7/KCNQ1/RHOB/GJA1/STEAP3/LDLR/MICALL1/M6PR/CLCN3/TSG101/LAMP2/KIAA1324/TMEM59/VPS37B/RAB7A/VAMP8/MAP1LC3A/RAB27B/DDIT3/TMEM165	24
turquoise.GO:0016459	GO:0016459	myosin complex	12/1044	63/17280	0.00033758	0.00444726	0.00349168	MYO10/CGN/MYL6/MYO7B/MYO5B/MYH11/MYL9/MYO6/MYH14/MYO1A/MYO5C/MYO1C	12
turquoise.GO:0030018	GO:0030018	Z disc	16/1044	101/17280	0.000349916	0.00451168	0.00354226	PARVA/PDLIM3/PALLD/NEXN/FBXO32/ATP2B4/SYNPO2/MYL9/CRYAB/FLNC/DES/AHNAK2/ACTN1/KRT8/FHL3/BAG3	16
turquoise.GO:0042588	GO:0042588	zymogen granule	5/1044	12/17280	0.000441559	0.00557468	0.00437685	KCNQ1/TMED10/DMBT1/TMED2/RAB27B	5
turquoise.GO:0005862	GO:0005862	muscle thin filament tropomyosin	3/1044	4/17280	0.000839989	0.0103884	0.00815628	TPM1/TPM2/TPM3	3
turquoise.GO:0031528	GO:0031528	microvillus membrane	6/1044	20/17280	0.000891982	0.0108108	0.00848791	PROM1/CA9/SLC9A3R1/S100P/EZR/MYO1C	6
turquoise.GO:0044291	GO:0044291	cell-cell contact zone	10/1044	53/17280	0.00112136	0.0133244	0.0104614	VCL/AHNAK/ATP1B1/DES/BAIAP2L2/ACTN1/GJA1/ITGB1/CXADR/PKP4	10
turquoise.GO:0043034	GO:0043034	costamere	6/1044	21/17280	0.0011855	0.0138156	0.0108471	SVIL/VCL/AHNAK/FLNC/AHNAK2/KRT8	6
turquoise.GO:0005743	GO:0005743	mitochondrial inner membrane	37/1044	362/17280	0.00123619	0.0141346	0.0110975	LGALS3/CHDH/TST/SDHA/CYB5R3/AFG3L2/PDK4/ALDH18A1/AIFM1/ABCD3/LDHD/NDUFS2/STOML2/ACADVL/SLC25A43/APEX2/SUCLG1/NME4/ACSL5/SLC25A5/MTCH2/MCU/CPT2/SLC25A20/SLC25A24/MAOB/MICU1/NDUFB6/OCIAD2/VDAC1/MDH2/LYN/GPD2/HCCS/SLC25A23/PPIF/MGST1	37
turquoise.GO:0005913	GO:0005913	cell-cell adherens junction	9/1044	45/17280	0.00127673	0.0143278	0.0112492	SORBS1/VCL/DES/CDH1/ACTN1/GJA1/ITGA6/ZYX/PVRL3	9
turquoise.GO:0043202	GO:0043202	lysosomal lumen	12/1044	73/17280	0.00133492	0.0147084	0.011548	PRELP/SDC3/GALC/HSPG2/RNASET2/CSPG4/GPC4/GUSB/SDC2/CTSF/GLA/SDC1	12
turquoise.GO:0031674	GO:0031674	I band	16/1044	115/17280	0.00148714	0.0159856	0.0125508	PARVA/PDLIM3/PALLD/NEXN/FBXO32/ATP2B4/SYNPO2/MYL9/CRYAB/FLNC/DES/AHNAK2/ACTN1/KRT8/FHL3/BAG3	16
turquoise.GO:0016328	GO:0016328	lateral plasma membrane	9/1044	46/17280	0.0015036	0.0159856	0.0125508	EPCAM/CDH1/CLDN4/MARK2/GJA1/MYO1A/CLDN7/MYO1C/SNTA1	9
turquoise.GO:0030667	GO:0030667	secretory granule membrane	11/1044	65/17280	0.00164208	0.0171569	0.0134704	VAMP2/CAV1/KCNQ1/ICA1/PAM/TMED10/DMBT1/LAMP2/TMED2/VAMP8/RAB27B	11
turquoise.GO:0005605	GO:0005605	basal lamina	6/1044	23/17280	0.00198795	0.0202542	0.0159022	LAMA4/HSPG2/ANG/NID1/LAMC1/LAMB2	6
turquoise.GO:0000138	GO:0000138	Golgi trans cisterna	3/1044	5/17280	0.00200537	0.0202542	0.0159022	HID1/B4GALT1/TMEM59	3
turquoise.GO:0008250	GO:0008250	oligosaccharyltransferase complex	4/1044	10/17280	0.00207288	0.0205928	0.0161681	RPN1/MAGT1/STT3A/OSTC	4
turquoise.GO:0005775	GO:0005775	vacuolar lumen	12/1044	77/17280	0.00213854	0.0209025	0.0164112	PRELP/SDC3/GALC/HSPG2/RNASET2/CSPG4/GPC4/GUSB/SDC2/CTSF/GLA/SDC1	12
turquoise.GO:0019866	GO:0019866	organelle inner membrane	39/1044	403/17280	0.00250776	0.0241222	0.0189391	LGALS3/TMEM43/CHDH/TST/SDHA/CYB5R3/AFG3L2/PDK4/ALDH18A1/AIFM1/ABCD3/LDHD/NDUFS2/SIGMAR1/STOML2/ACADVL/SLC25A43/APEX2/SUCLG1/NME4/ACSL5/SLC25A5/MTCH2/MCU/CPT2/SLC25A20/SLC25A24/MAOB/MICU1/NDUFB6/OCIAD2/VDAC1/MDH2/LYN/GPD2/HCCS/SLC25A23/PPIF/MGST1	39
turquoise.GO:0055038	GO:0055038	recycling endosome membrane	8/1044	41/17280	0.00277081	0.0262361	0.0205988	RAB12/CLIP3/SCAMP2/EHD2/RAP2B/MICALL1/RAB11FIP3/PLEKHB2	8
turquoise.GO:0030017	GO:0030017	sarcomere	20/1044	168/17280	0.00284781	0.0265503	0.0208455	PARVA/PDLIM3/PALLD/NEXN/FBXO32/ATP2B4/SYNPO2/TPM1/MYL9/CRYAB/FLNC/DES/AHNAK2/ARF1/TPM2/ACTN1/KRT8/FHL3/TPM3/BAG3	20
turquoise.GO:0055037	GO:0055037	recycling endosome	14/1044	101/17280	0.00296362	0.0272114	0.0213645	RAB12/CLIP3/SCAMP2/EHD2/RAB11FIP1/RAP2B/FAM109A/ITGB1/RNF11/MICALL1/RAB11FIP3/PLEKHB2/AMOTL2/VAMP8	14
turquoise.GO:0032154	GO:0032154	cleavage furrow	8/1044	42/17280	0.00324489	0.0289177	0.0227042	MYLK/PLEKHG6/RDX/RHOB/ITGB1/RAB11FIP3/RALA/PITPNM1	8
turquoise.GO:0097610	GO:0097610	cell surface furrow	8/1044	42/17280	0.00324489	0.0289177	0.0227042	MYLK/PLEKHG6/RDX/RHOB/ITGB1/RAB11FIP3/RALA/PITPNM1	8
turquoise.GO:0032580	GO:0032580	Golgi cisterna membrane	11/1044	71/17280	0.00337927	0.0296788	0.0233017	CANT1/GALNT3/B4GALT1/NCS1/FUT2/FUT4/B4GALNT3/TMED2/GOLPH3L/FUT8/PITPNM1	11
turquoise.GO:0030137	GO:0030137	COPI-coated vesicle	5/1044	18/17280	0.00352495	0.0302742	0.0237692	COPG1/TMED10/COPB2/TMED2/COPZ1	5
turquoise.GO:0008074	GO:0008074	guanylate cyclase complex, soluble	2/1044	2/17280	0.00364689	0.0302742	0.0237692	GUCY1A3/GUCY1B3	2
turquoise.GO:0042709	GO:0042709	succinate-CoA ligase complex	2/1044	2/17280	0.00364689	0.0302742	0.0237692	SUCLG1/SUCLG2	2
turquoise.GO:0045244	GO:0045244	succinate-CoA ligase complex (GDP-forming)	2/1044	2/17280	0.00364689	0.0302742	0.0237692	SUCLG1/SUCLG2	2
turquoise.GO:0005793	GO:0005793	endoplasmic reticulum-Golgi intermediate compartment	11/1044	73/17280	0.00420913	0.0344694	0.027063	HSPA5/PROM1/P4HB/BCAP31/TMED10/CHP1/RAB2A/TMED2/RER1/STX5/ERP44	11
turquoise.GO:0005802	GO:0005802	trans-Golgi network	17/1044	141/17280	0.00499126	0.0392411	0.0308094	CLIP3/FLNA/SCAMP2/AP1M2/CDH1/KIAA1244/SOD3/FAM109A/PAM/CLTA/KIAA1324/GCNT1/ATP2C1/GOLPH3L/RAC1/TMEM165/SNX9	17
turquoise.GO:0031902	GO:0031902	late endosome membrane	13/1044	96/17280	0.00503143	0.0392411	0.0308094	ANXA6/VAMP7/RHOB/MICALL1/CLCN3/TSG101/LAMP2/KIAA1324/TMEM59/VPS37B/VAMP8/RAB27B/TMEM165	13
turquoise.GO:0032153	GO:0032153	cell division site	8/1044	45/17280	0.00505084	0.0392411	0.0308094	MYLK/PLEKHG6/RDX/RHOB/ITGB1/RAB11FIP3/RALA/PITPNM1	8
turquoise.GO:0032155	GO:0032155	cell division site part	8/1044	45/17280	0.00505084	0.0392411	0.0308094	MYLK/PLEKHG6/RDX/RHOB/ITGB1/RAB11FIP3/RALA/PITPNM1	8
turquoise.GO:0005901	GO:0005901	caveola	10/1044	65/17280	0.00535482	0.0410762	0.0322502	PTRF/ATP2B4/ATP1A1/CAV1/ATP1B1/EHD2/IRS1/SDPR/PRKCDBP/ATP1B3	10
turquoise.GO:0031594	GO:0031594	neuromuscular junction	8/1044	46/17280	0.00579762	0.043917	0.0344806	UTRN/PRKACA/UNC13B/DES/ITGB1/CXADR/SPOCK1/SNTA1	8
turquoise.GO:0005916	GO:0005916	fascia adherens	4/1044	13/17280	0.00610008	0.0450811	0.0353946	VCL/DES/ACTN1/GJA1	4
turquoise.GO:0090533	GO:0090533	cation-transporting ATPase complex	4/1044	13/17280	0.00610008	0.0450811	0.0353946	PLN/ATP1A1/ATP1B1/ATP1B3	4
yellow.GO:0005743	GO:0005743	mitochondrial inner membrane	50/308	362/17280	4.40347e-30	1.75258e-27	1.474e-27	COA3/COX5B/ROMO1/PARL/NDUFB5/PARK7/COX5A/NDUFS6/ATP5L/ATP5J/ATP5G3/COX7C/MPC2/DNAJC15/NDUFA1/TIMM9/NDUFA12/TMEM126A/ATPIF1/SDHD/MPC1/ATP5G1/UQCR10/NDUFB8/NDUFC1/NDUFA4/ATP5C1/NDUFB1/NDUFS3/UQCRQ/HIGD2A/COX8A/ATP5I/ATP5H/C14orf2/USMG5/NDUFB4/NDUFB2/COX7B/POLG/NDUFAB1/TIMM8B/COX4I1/COX7A2/NDUFA13/ATP5O/ATP5F1/NDUFB3/COX6A1/SDHB	50
yellow.GO:0044455	GO:0044455	mitochondrial membrane part	35/308	153/17280	5.6053e-29	1.11546e-26	9.38151e-27	COA3/NDUFB5/PARK7/NDUFS6/ATP5L/ATP5J/ATP5G3/NDUFA1/NDUFA12/ATPIF1/SDHD/ATP5G1/UQCR10/NDUFB8/NDUFC1/NDUFA4/ATP5C1/NDUFB1/NDUFS3/ATP5I/ATP5H/C14orf2/USMG5/NDUFB4/NDUFB2/COX7B/NDUFAB1/COX7A2/NDUFA13/ATP5O/ATP5F1/FUNDC1/NDUFB3/COX6A1/SDHB	35
yellow.GO:0019866	GO:0019866	organelle inner membrane	50/308	403/17280	7.40667e-28	9.82618e-26	8.26429e-26	COA3/COX5B/ROMO1/PARL/NDUFB5/PARK7/COX5A/NDUFS6/ATP5L/ATP5J/ATP5G3/COX7C/MPC2/DNAJC15/NDUFA1/TIMM9/NDUFA12/TMEM126A/ATPIF1/SDHD/MPC1/ATP5G1/UQCR10/NDUFB8/NDUFC1/NDUFA4/ATP5C1/NDUFB1/NDUFS3/UQCRQ/HIGD2A/COX8A/ATP5I/ATP5H/C14orf2/USMG5/NDUFB4/NDUFB2/COX7B/POLG/NDUFAB1/TIMM8B/COX4I1/COX7A2/NDUFA13/ATP5O/ATP5F1/NDUFB3/COX6A1/SDHB	50
yellow.GO:0070469	GO:0070469	respiratory chain	23/308	71/17280	3.1933e-23	3.17733e-21	2.67229e-21	NDUFB5/PARK7/NDUFS6/NDUFA1/NDUFA12/SDHD/UQCR10/NDUFB8/NDUFC1/NDUFA4/NDUFB1/NDUFS3/UQCRQ/HIGD2A/NDUFB4/NDUFB2/COX7B/NDUFAB1/COX7A2/NDUFA13/NDUFB3/COX6A1/SDHB	23
yellow.GO:0005746	GO:0005746	mitochondrial respiratory chain	21/308	64/17280	1.94316e-21	1.54675e-19	1.30089e-19	NDUFB5/PARK7/NDUFS6/NDUFA1/NDUFA12/SDHD/UQCR10/NDUFB8/NDUFC1/NDUFA4/NDUFB1/NDUFS3/NDUFB4/NDUFB2/COX7B/NDUFAB1/COX7A2/NDUFA13/NDUFB3/COX6A1/SDHB	21
yellow.GO:0005747	GO:0005747	mitochondrial respiratory chain complex I	15/308	40/17280	1.11609e-16	5.55256e-15	4.66996e-15	NDUFB5/PARK7/NDUFS6/NDUFA1/NDUFA12/NDUFB8/NDUFC1/NDUFA4/NDUFB1/NDUFS3/NDUFB4/NDUFB2/NDUFAB1/NDUFA13/NDUFB3	15
yellow.GO:0030964	GO:0030964	NADH dehydrogenase complex	15/308	40/17280	1.11609e-16	5.55256e-15	4.66996e-15	NDUFB5/PARK7/NDUFS6/NDUFA1/NDUFA12/NDUFB8/NDUFC1/NDUFA4/NDUFB1/NDUFS3/NDUFB4/NDUFB2/NDUFAB1/NDUFA13/NDUFB3	15
yellow.GO:0045271	GO:0045271	respiratory chain complex I	15/308	40/17280	1.11609e-16	5.55256e-15	4.66996e-15	NDUFB5/PARK7/NDUFS6/NDUFA1/NDUFA12/NDUFB8/NDUFC1/NDUFA4/NDUFB1/NDUFS3/NDUFB4/NDUFB2/NDUFAB1/NDUFA13/NDUFB3	15
yellow.GO:0005753	GO:0005753	mitochondrial proton-transporting ATP synthase complex	12/308	21/17280	2.1155e-16	9.35521e-15	7.86818e-15	ATP5L/ATP5J/ATP5G3/ATPIF1/ATP5G1/ATP5C1/ATP5I/ATP5H/C14orf2/USMG5/ATP5O/ATP5F1	12
yellow.GO:0045259	GO:0045259	proton-transporting ATP synthase complex	12/308	22/17280	4.58049e-16	1.82303e-14	1.53326e-14	ATP5L/ATP5J/ATP5G3/ATPIF1/ATP5G1/ATP5C1/ATP5I/ATP5H/C14orf2/USMG5/ATP5O/ATP5F1	12
yellow.GO:1990204	GO:1990204	oxidoreductase complex	18/308	80/17280	2.63274e-15	9.52575e-14	8.0116e-14	NDUFB5/PARK7/NDUFS6/NDUFA1/NDUFA12/SDHD/UQCR10/NDUFB8/NDUFC1/NDUFA4/NDUFB1/NDUFS3/NDUFB4/NDUFB2/NDUFAB1/NDUFA13/NDUFB3/SDHB	18
yellow.GO:0016469	GO:0016469	proton-transporting two-sector ATPase complex	14/308	47/17280	4.90008e-14	1.62519e-12	1.36686e-12	ATP6V1E1/ATP6V0E1/ATP5L/ATP5J/ATP5G3/ATPIF1/ATP5G1/ATP5C1/ATP5I/ATP5H/C14orf2/USMG5/ATP5O/ATP5F1	14
yellow.GO:0045263	GO:0045263	proton-transporting ATP synthase complex, coupling factor F(o)	7/308	11/17280	1.658e-10	5.07603e-09	4.26919e-09	ATP5L/ATP5J/ATP5G3/ATP5G1/ATP5I/ATP5H/ATP5F1	7
yellow.GO:0033177	GO:0033177	proton-transporting two-sector ATPase complex, proton-transporting domain	8/308	21/17280	1.54784e-09	4.4003e-08	3.70086e-08	ATP6V0E1/ATP5L/ATP5J/ATP5G3/ATP5G1/ATP5I/ATP5H/ATP5F1	8
yellow.GO:0000276	GO:0000276	mitochondrial proton-transporting ATP synthase complex, coupling factor F(o)	5/308	6/17280	1.03009e-08	2.73316e-07	2.29872e-07	ATP5L/ATP5J/ATP5I/ATP5H/ATP5F1	5
yellow.GO:0000313	GO:0000313	organellar ribosome	10/308	53/17280	2.76925e-08	6.48331e-07	5.45277e-07	MRPL36/MRPL57/MRPL52/MRPL18/MRPL51/MRPL47/MRPL27/MRPL20/MRPS15/MRPS21	10
yellow.GO:0005761	GO:0005761	mitochondrial ribosome	10/308	53/17280	2.76925e-08	6.48331e-07	5.45277e-07	MRPL36/MRPL57/MRPL52/MRPL18/MRPL51/MRPL47/MRPL27/MRPL20/MRPS15/MRPS21	10
yellow.GO:0005759	GO:0005759	mitochondrial matrix	22/308	318/17280	6.51553e-08	1.44066e-06	1.21166e-06	HSPE1/MRPL36/MRPL57/MRPL52/MRPL18/HSD17B8/MRPL51/ETFB/MRPL47/SOD1/MRPL27/MRPL20/FDX1/ATP5C1/SSBP1/POLG/MRPS15/NDUFAB1/MRPS21/ATP5F1/DGUOK/BLOC1S1	22
yellow.GO:0005840	GO:0005840	ribosome	15/308	208/17280	5.07279e-06	0.000106262	8.93711e-05	MRPL33/MRPL36/MRPL57/MRPL52/MRPL18/MRPL51/MRPL47/MRPL27/MRPL21/MRPL20/RPL36AL/MRPL16/MRPS15/ZCCHC17/MRPS21	15
yellow.GO:0031466	GO:0031466	Cul5-RING ubiquitin ligase complex	3/308	6/17280	0.000107779	0.00209285	0.00176019	RBX1/RNF7/TCEB2	3
yellow.GO:0000315	GO:0000315	organellar large ribosomal subunit	4/308	15/17280	0.000115685	0.00209285	0.00176019	MRPL36/MRPL52/MRPL51/MRPL27	4
yellow.GO:0005762	GO:0005762	mitochondrial large ribosomal subunit	4/308	15/17280	0.000115685	0.00209285	0.00176019	MRPL36/MRPL52/MRPL51/MRPL27	4
yellow.GO:0005683	GO:0005683	U7 snRNP	3/308	7/17280	0.000186122	0.00322072	0.00270878	SNRPG/SNRPF/SNRPE	3
yellow.GO:0005681	GO:0005681	spliceosomal complex	10/308	150/17280	0.000363304	0.00602479	0.00506713	RHEB/BCAS2/LSM3/PPIH/SF3B6/SNRPG/CWC15/SNRPF/SNRPE/SRRM2	10
yellow.GO:0005839	GO:0005839	proteasome core complex	4/308	20/17280	0.000382718	0.00609288	0.0051244	PSMB3/PSMB1/PSMB5/PSMA3	4
yellow.GO:0005687	GO:0005687	U4 snRNP	3/308	9/17280	0.000434988	0.00665866	0.00560025	SNRPG/SNRPF/SNRPE	3
yellow.GO:0034709	GO:0034709	methylosome	3/308	10/17280	0.000613226	0.00903941	0.00760257	SNRPG/SNRPF/SNRPE	3
yellow.GO:0005689	GO:0005689	U12-type spliceosomal complex	4/308	24/17280	0.000793544	0.0112797	0.00948673	SF3B6/SNRPG/SNRPF/SNRPE	4
yellow.GO:0005787	GO:0005787	signal peptidase complex	2/308	3/17280	0.000938836	0.0128847	0.0108367	SPCS1/SPCS2	2
yellow.GO:0005758	GO:0005758	mitochondrial intermembrane space	6/308	65/17280	0.00104343	0.0138428	0.0116425	CAT/TIMM9/SOD1/TIMM8B/COX17/BLOC1S1	6
yellow.GO:0070069	GO:0070069	cytochrome complex	3/308	12/17280	0.00109486	0.0140566	0.0118223	UQCR10/NDUFA4/COX6A1	3
yellow.GO:0005685	GO:0005685	U1 snRNP	3/308	14/17280	0.00176424	0.018936	0.015926	SNRPG/SNRPF/SNRPE	3
yellow.GO:0005749	GO:0005749	mitochondrial respiratory chain complex II	2/308	4/17280	0.00185553	0.018936	0.015926	SDHD/SDHB	2
yellow.GO:0005751	GO:0005751	mitochondrial respiratory chain complex IV	2/308	4/17280	0.00185553	0.018936	0.015926	NDUFA4/COX6A1	2
yellow.GO:0045257	GO:0045257	succinate dehydrogenase complex (ubiquinone)	2/308	4/17280	0.00185553	0.018936	0.015926	SDHD/SDHB	2
yellow.GO:0045273	GO:0045273	respiratory chain complex II	2/308	4/17280	0.00185553	0.018936	0.015926	SDHD/SDHB	2
yellow.GO:0045277	GO:0045277	respiratory chain complex IV	2/308	4/17280	0.00185553	0.018936	0.015926	NDUFA4/COX6A1	2
yellow.GO:0045281	GO:0045281	succinate dehydrogenase complex	2/308	4/17280	0.00185553	0.018936	0.015926	SDHD/SDHB	2
yellow.GO:0045283	GO:0045283	fumarate reductase complex	2/308	4/17280	0.00185553	0.018936	0.015926	SDHD/SDHB	2
yellow.GO:0031970	GO:0031970	organelle envelope lumen	6/308	74/17280	0.0020481	0.0203786	0.0171393	CAT/TIMM9/SOD1/TIMM8B/COX17/BLOC1S1	6
yellow.GO:0034719	GO:0034719	SMN-Sm protein complex	3/308	16/17280	0.00264352	0.0256615	0.0215825	SNRPG/SNRPF/SNRPE	3
yellow.GO:0071013	GO:0071013	catalytic step 2 spliceosome	6/308	80/17280	0.00304044	0.0282872	0.0237908	LSM3/SNRPG/CWC15/SNRPF/SNRPE/SRRM2	6
yellow.GO:0042719	GO:0042719	mitochondrial intermembrane space protein transporter complex	2/308	5/17280	0.00305615	0.0282872	0.0237908	TIMM9/TIMM8B	2
yellow.GO:0034715	GO:0034715	pICln-Sm protein complex	2/308	6/17280	0.00453034	0.040979	0.0344652	SNRPF/SNRPE	2
yellow.GO:0030286	GO:0030286	dynein complex	4/308	39/17280	0.00498225	0.0431073	0.0362553	DYNC1H1/DYNLL1/DYNLT1/DCTN1	4
yellow.GO:0030532	GO:0030532	small nuclear ribonucleoprotein complex	4/308	39/17280	0.00498225	0.0431073	0.0362553	PPIH/SNRPG/SNRPF/SNRPE	4
