# Supplementary material for: Candidate genes in gastric cancer identified by constructing a weighted gene co-expression network
Source: PeerJ. 2018 May 4;6:e4692. doi: 10.7717/peerj.4692 (PMC5937478; doi:10.7717/peerj.4692)
Supplement: Supplemental Information 1 [file peerj-06-4692-s009.zip › raw data of TCGA dataset/RNA sequencing data of TCGA dataset.csv]

	TCGA-D7-A748-01	TCGA-BR-8289-01	TCGA-CG-4465-01	TCGA-VQ-A8DZ-01	TCGA-R5-A7ZI-01	TCGA-CG-4301-01	TCGA-BR-7196-01	TCGA-CG-4462-01	TCGA-IN-A7NR-01	TCGA-CG-4440-01	TCGA-CG-5724-01	TCGA-IN-7808-01	TCGA-CG-4306-01	TCGA-CG-5722-01	TCGA-BR-8372-01	TCGA-CG-4476-01	TCGA-BR-A4CS-01	TCGA-BR-8382-01	TCGA-BR-A4CR-01	TCGA-BR-8687-01	TCGA-BR-8361-01	TCGA-BR-8384-01	TCGA-BR-8590-01	TCGA-BR-8296-01	TCGA-BR-8364-01	TCGA-HU-A4GX-01	TCGA-BR-8592-01	TCGA-BR-8589-01	TCGA-BR-8686-01	TCGA-HU-A4H0-01	TCGA-VQ-A91Y-01	TCGA-HU-A4H3-01	TCGA-HF-A5NB-01	TCGA-BR-8380-01	TCGA-BR-8284-01	TCGA-VQ-AA6K-01	TCGA-BR-8591-01	TCGA-BR-A4PF-01	TCGA-BR-8058-01	TCGA-BR-A4IV-01	TCGA-HU-A4GC-01	TCGA-BR-8683-01	TCGA-BR-A4J4-01	TCGA-HU-8608-01	TCGA-VQ-AA6J-01	TCGA-BR-A4J5-01	TCGA-VQ-A8PU-01	TCGA-BR-7959-01	TCGA-HU-A4GJ-01
A1BG	0.09426457	0.1232435	0.02096948	0.1030979	0.1002762	0.05084412	0.04559358	0.09058515	0.03426732	0.02342958	0	0.1502759	0.04385324	0.04591319	0.03317185	0.04450588	0.01002673	0.01797626	0.02236104	0.02474069	0.01340694	0.02713587	0.1109622	0.3481793	0.06498248	0.02768076	0.09276165	0.04857323	0.04924146	0.0440423	0.02992449	0.04115818	0.04896139	0.03021433	0.05620805	0.06884598	0.05711578	0.02043633	0.07523102	0.1548248	0.07846331	0.06347777	0.03401946	0.09313997	0.04941114	0.1426304	0.03600406	0.033655	0.2040298
NAT2	0.3264525	0.462765	16.20344	2.343098	0	0.1027138	0.01151335	6.163689	0	0.60348	0.08294879	0.5692183	1.052019	0.7950215	9.921249	0.1573416	0.03038357	4.303343	0.008469964	0.2436546	0.6398672	0.2137945	1.264918	0.2167958	0.6849169	3.821192	6.802418	0.01839867	0.2557959	0.007850558	0.02720367	0.2138055	14.23603	4.21163	0.4508599	0.1147416	4.73073	0.9056874	0.9987228	0.05212878	6.013448	2.038952	0.4123509	0.01227122	0.1347556	6.116664	0.4519922	1.259794	0.4903464
ADA	4.142438	8.520086	3.814335	2.836655	3.61517	5.403894	4.136048	3.921258	3.48161	4.991327	9.349664	4.250952	3.808779	3.832606	4.095623	4.016539	1.122012	8.761739	1.786384	1.05992	4.957464	1.837182	3.874251	3.302847	2.635105	6.380834	3.335569	6.311028	3.112468	13.52982	6.098958	2.077101	2.164698	3.828079	2.684348	3.20087	5.161234	3.204246	3.195309	1.867492	2.502726	2.505471	5.156403	8.992937	14.51591	2.081821	1.23541	3.837436	9.170755
CDH2	1.373178	0.346922	0.6561908	0.8638121	0.04733915	2.010755	1.359097	0.6297988	0.3605199	2.531346	0.3839887	1.668858	0.6062895	0.4034212	0.1395979	1.392707	0.1947495	0.7055811	3.963163	0.3153539	0.1573271	1.045337	0.9493243	0.8260372	2.903875	0.1518347	1.625831	0.1375849	0.4554373	0.05451301	0.2421768	0.4020875	0.150949	2.296065	0.5110798	0.7159579	0.5007534	0.1178402	0.7190102	1.752192	0.1613953	0.4186827	1.098765	0.1376459	0.3418981	2.486758	0.1332015	3.300454	1.340888
AKT3	3.877299	2.97576	2.701123	1.171787	0.8055328	4.441225	6.409543	10.38602	1.849649	1.423155	1.037751	3.081504	3.278669	5.027695	1.127606	5.988493	1.685816	2.409297	9.035831	1.822705	1.602744	16.24571	7.760995	3.335395	10.43788	1.011689	11.99887	0.9626535	3.652271	0.8007006	12.40653	1.277771	0.4889313	10.51215	4.601942	2.410131	2.396055	1.006609	4.686296	15.35907	1.62691	9.573185	2.213724	2.775383	2.175784	7.851275	0.8546291	7.530609	3.762859
MED6	3.746446	4.266194	5.362646	6.089514	5.236752	5.011175	4.325567	3.761065	6.377312	4.375187	3.894399	4.970336	5.0904	4.172685	6.472663	4.574532	3.144946	4.838981	4.610025	3.523745	3.020212	3.148592	4.174271	4.075905	4.048173	5.277097	3.238772	3.672382	4.63547	5.101892	4.392762	6.177475	3.989244	2.897582	4.100098	3.650927	4.81763	4.14773	3.534228	3.315855	2.731741	5.647583	5.321013	5.148613	4.138042	3.762586	2.837468	3.607257	4.983517
NR2E3	0.008314776	0.06286224	0.017263405	0.041190176	0.092872952	0.113016892	0.051611348	0.050846892	0.070527585	0.014466536	0.039437325	0.051548605	0.027077076	0.024299132	0.069638394	0.073280128	0.024763921	0.022198802	0.024161852	0.022914121	0.078641807	0.174251765	0.052200656	0.365175692	0.066290626	0.041779024	0.055639018	0.082476413	0.017373726	0.012797088	0.070211861	0.461064812	0	0.089547661	0.061245046	0.080766692	0.035265998	0.012618364	0.030967475	0.033382804	0.036335236	0.152857354	0.022914801	0.010001573	0.015254394	0.114869709	0.031758028	0.026892021	0.078193077
NAALAD2	0.256568272	0.147958372	0.106153045	0.231091168	0.203049868	0.204037216	0.184645396	0.37746422	0.075696108	0.282499627	0.057948279	0.283547174	0.104943887	0.068821859	0.21433297	0.346143545	0.191957372	0.208474106	0.622071816	0.247641399	0.336879486	0.623405268	0.391015581	0.579476925	0.405672118	0.123991455	0.341027772	0.241419792	0.252510607	0.038629422	0.284242244	0.082800265	0.096567077	0.208572147	0.188070305	0.121663965	0.219041789	0.110037561	0.180033133	0.293148156	0.119160607	0.340037453	0.070024817	0.138654292	0.088683252	0.294520823	0.073851643	0.094022655	0.268088496
NAALADL1	1.247273999	1.443792718	9.295664953	2.033570977	0.471836241	0.298840396	0.959759445	0.754580948	0.396028785	1.516348598	5.649228233	1.40593594	0.311328342	0.903137771	0.785357555	1.245476779	0.44365222	0.480798377	3.270030334	0.575942995	0.152731077	1.107492407	0.743265566	0.92132845	1.270644524	0.225458711	1.580508088	0.451095031	1.00344868	0.197611211	0.966371651	0.331995967	0.291007894	1.421694599	0.533871838	0.460343657	0.402340117	1.050173018	1.110763983	1.543437607	1.130265844	0.940075247	0.217516838	0.441266255	0.501705101	1.637122482	0.101902119	1.035462523	1.142981867
ACOT8	3.278007	3.803518	3.170328	9.973347	4.799247	5.811185	3.977674	3.797743	4.127262	7.663768	9.361603	4.973446	3.123918	5.588135	5.040411	4.863175	7.503321	3.102384	4.023902	2.720089	3.094628	4.164537	4.592208	7.8006	3.865883	4.448199	3.732287	7.199344	4.64876	4.355347	5.622548	3.242691	3.746628	3.464812	4.674983	6.097909	3.545201	4.700168	6.414273	2.542426	10.07831	7.659541	3.193626	3.323063	9.720863	3.328646	4.822251	5.47977	4.56581
ABI1	15.05329	17.95433	28.15393	14.38215	12.11881	32.53046	12.43128	22.11811	23.61684	27.69631	13.06384	16.63515	29.9492	12.62692	33.22161	25.71363	13.92865	17.69592	17.44367	16.06328	16.70901	14.44263	22.34166	24.1849	18.25464	23.41811	13.82657	19.49073	19.84906	20.27216	19.55044	18.78252	25.10365	13.56447	19.94954	16.71259	20.01041	32.06397	21.67993	11.18929	27.68096	29.40514	20.33156	19.07631	39.14474	16.45565	17.58084	17.96159	24.80322
GNPDA1	9.281590914	21.55521882	11.62535838	10.71518988	12.49099915	13.77417298	16.3158051	10.26912603	5.025210641	22.06074745	12.49955113	5.408066837	9.901459743	10.30189136	20.14600054	29.74509966	15.94108807	17.29873422	6.089110946	6.04275627	14.59314988	8.584531338	12.98044221	8.402999268	9.946689111	14.58240671	8.82133709	26.40471839	14.63434435	24.18404036	9.0672313	10.51050731	8.453366327	7.126028491	17.42181654	8.950695364	12.54134826	30.1863506	10.05055889	6.069484187	7.499020339	12.68249686	53.46371453	22.39048031	27.32745404	4.84494389	8.942015126	8.859720916	6.773899443
KCNE3	12.22116976	12.17485099	17.842511	16.31650767	58.72103095	5.483947224	33.78182511	23.90098725	14.47291265	1.412435381	0.661071244	3.592784963	15.88585597	3.865930014	1.886503195	29.23021152	9.93344161	13.02382018	0.712582673	28.11340594	2.169069884	11.15739875	28.06388589	40.83282355	43.06599542	40.03910652	10.89443102	71.29555863	23.15266117	29.61397138	31.47070009	13.00383669	34.97979181	11.73847176	93.36162685	46.99874902	32.04995814	24.82811884	49.53646733	9.207665062	98.15679956	16.80180134	7.951774434	12.42390721	38.29623059	13.21509613	112.9078748	14.87357035	14.56352851
ZBTB33	4.432062105	10.21574943	8.287587995	4.00567859	7.063067938	10.41473538	6.02466382	7.221296024	6.011536148	5.290934623	4.299920755	6.272854957	10.83164911	3.862438437	10.83500969	9.183546218	7.998639319	6.980359483	17.18477783	8.431821497	5.698853067	4.574953368	7.617542532	4.905299984	6.233240288	8.800724188	5.327601192	10.32802323	7.308920237	10.3686711	6.152945239	5.149303583	7.582021546	4.025506982	6.077912458	6.859885853	7.873767413	19.1187001	7.152646523	4.721397599	5.092802389	12.49443015	11.5218102	10.08222608	8.27827858	4.900231219	10.6959364	10.42947714	8.105693498
CDH3	16.05584883	9.851687173	10.74069498	10.99417668	4.428691504	7.90425534	2.753191084	19.24032679	27.43590022	9.494758247	25.94918163	2.003144405	12.91183412	0.922759151	3.49903042	1.586774476	0.633380833	12.39670647	2.71852167	1.342991882	1.539503444	2.485811011	19.782458	12.44279369	5.199934617	1.254625369	2.858616972	1.119421689	0.763702863	18.90619902	3.858148982	24.35499366	7.560640907	2.389328135	0.54374392	8.000589686	8.279961701	5.38259425	2.029789852	3.233216697	0.66576273	14.35591288	3.067516224	20.62418109	7.806862294	9.232275215	4.298684346	7.692882286	2.727581947
TANK	8.601040571	4.530557477	11.10212405	11.20674836	4.974228782	14.46227878	9.281353396	9.29251506	8.464341794	9.09035373	4.209563073	13.37729451	12.38035021	9.819741385	13.58638219	9.936100397	13.09623922	9.590534859	12.25901842	4.161462861	4.791766291	7.6302894	7.747582188	7.942100981	8.056063649	8.396575499	8.52385551	8.409957345	11.27914507	10.44726806	9.478037534	11.74545548	8.554800984	6.645298382	8.114770694	9.073765788	8.234292732	8.646834023	7.987186797	8.53553393	10.62254417	11.49304701	13.54181067	10.47385423	12.35401726	9.611491753	5.473387652	6.253299213	12.93020504
SRA1	7.707725314	7.948685269	9.181067744	8.148647174	12.29891715	8.334392907	11.88480265	6.91976437	7.816269669	10.6069053	19.59922504	9.029303807	13.72840143	21.54374838	11.73047945	9.274136992	7.043387808	6.640449516	4.230592635	7.25256477	7.592077618	4.758654195	6.483808063	5.786292301	5.623080662	12.59568615	5.391612034	9.992588172	9.007215654	9.296724826	6.018170504	9.976795987	9.745582921	5.708507839	9.947368201	10.85541463	10.17945104	6.470743827	10.98569952	7.841140292	6.988264361	7.08616037	9.806676654	7.232985027	7.719355837	11.24169377	7.265898403	4.998592174	9.914266393
HDAC6	1.862628057	4.640752696	3.537805945	3.372840045	3.29225438	2.977365796	4.365047814	3.627827069	2.63685924	3.13704298	3.665106423	4.321925748	4.22092741	2.432726169	3.414053315	3.797150394	6.037406866	3.513499764	6.018060882	4.208561698	4.148562438	3.249077849	3.165346581	3.952779213	3.712238852	3.431707665	3.516984167	2.978474952	5.174847421	3.980129026	4.851746483	2.518982559	3.526259396	3.259625454	3.437254905	4.43150577	4.545204126	7.783234034	3.864848266	2.464059661	2.427669003	3.985828121	2.052582486	4.228583028	5.012211801	2.253527742	3.803501482	4.043804721	4.389241057
HDAC5	3.753153	9.981964	4.182911	6.164569	1.401772	3.778812	8.269663	7.314151	7.111817	2.831701	7.729917	7.928747	3.240022	3.952701	5.951805	5.002574	5.882525	4.570523	10.261	5.408964	8.118274	11.34724	6.651966	5.224435	10.97059	3.275145	11.70293	2.359508	8.600542	1.856893	6.807431	4.738366	1.924882	8.576612	6.594812	4.558	3.430652	3.559826	5.271028	10.0956	4.985668	11.9602	1.962962	3.7245	8.262699	5.737774	5.358064	9.395456	7.016468
PDCD6IP	17.75129463	13.67203817	35.89847373	22.15770478	8.952243788	23.5427452	14.78616473	26.42843646	21.07170099	24.69014116	15.56869596	15.46051147	29.88676624	14.74542384	25.11286149	22.8172979	10.93135958	20.53698627	23.46500593	17.37708603	35.22558895	18.63570826	30.54255563	15.8280172	16.63675362	23.95767843	17.75725881	18.97832561	16.73724567	16.4886029	17.19906753	21.4041795	34.4952556	16.77907143	22.04417258	15.6467041	27.19920384	20.47830917	16.65839472	14.68128543	14.43723804	18.65548371	16.28233414	18.27415393	16.85389578	20.97236015	26.65741165	15.77014484	20.868452
PDCD6	6.231126	9.120647	14.36933	12.79612	9.598696	16.55257	5.664656	9.341165	6.724199	9.704255	9.84187	12.14939	15.15938	11.29017	7.965067	10.52377	5.047859	8.135874	11.90383	10.22903	7.625118	4.227785	5.690416	10.83055	4.39472	12.8272	5.240952	8.729444	5.702532	12.08504	5.863176	12.0699	10.5157	3.971718	10.95563	6.528135	9.272798	9.142553	7.286721	3.857895	14.69031	3.515834	13.14883	7.712249	14.11005	6.70195	10.93284	3.208872	6.645999
BCL2L10	0.6543899	0.1057829	0.05307286	5.387569	1.95422	0.2676634	0.06923725	0.1500658	2.844716	0.5455533	0.2216999	1.521368	0.04439628	0.05976223	0.04029915	0.360456	9.795611	0	1.697846	1.906707	9.283907	0.3461459	0.04814412	0.4200918	0.7637031	0.03736471	0.9659348	0	0.2136481	0.007868414	0.2181244	1.169676	3.618441	0.3670617	0.1305447	0.8991108	0.01927435	2.42066	0.5875402	0.2015255	1.747568	1.513413	0	0.03689739	2.266042	0.1506747	0.09372832	1.875951	0.427358
BCL2L11	2.39023	3.051574	3.431814	3.351561	2.12176	4.225775	9.423182	6.68163	4.302297	4.144565	8.43272	5.708913	6.631609	8.911083	4.650427	5.293196	4.854477	4.883423	18.78717	2.644132	6.661093	5.064688	5.109035	7.343744	4.479362	2.461242	3.820801	8.384107	10.36547	8.60765	4.926177	3.007075	3.4341	3.89585	5.072908	5.556949	5.275111	5.885258	7.72741	2.324447	4.839022	10.3466	6.356525	15.73037	6.503394	2.110007	1.903249	9.695991	12.39887
SH2B3	11.55449	6.95504	10.02614	8.525812	10.72254	10.68952	17.41455	23.02934	5.580869	13.80683	10.27041	16.74297	10.47605	29.34602	8.812322	13.48737	7.424995	7.959188	6.012485	5.690784	12.22188	15.32449	13.75394	17.58026	17.86579	13.69797	12.28026	15.38062	13.87683	12.11548	12.39283	3.440693	5.353797	9.279199	19.65576	5.873185	14.26177	11.84002	21.42579	8.42239	6.149657	16.91699	8.309663	26.38092	12.30251	11.16207	10.57428	16.99755	16.26225
CDH4	0.02201589	0.080303294	0.005713762	0.353630051	0.063754259	0.142234433	0.06418723	0.083023408	0.168068838	0.023408328	0.052211134	0.17061319	0.077669326	0.032169658	0.104848505	0.050528996	0.072855539	0.034287198	0.038080848	9.678881919	0.032878108	0.141964415	0.060469961	0.278117536	0.058508173	0.103918223	0.046218403	0.092646611	0.47918963	0.170832678	0.091322824	0.11214779	0.12324539	0.087267653	0.039640289	0.123810379	0.107211107	0.018097594	0.06052069	0.108479972	0.142531182	0.233501633	0.372470198	0.081653439	0.092898451	0.103073856	0.15416317	0.072283636	0.162948042
GNE	13.69095	5.36743	1.917193	6.96416	8.410141	12.34659	4.821588	4.9692	3.275014	14.88912	6.787322	40.73577	3.579062	3.439749	1.264083	4.462418	6.099255	8.382003	6.180284	8.794604	9.965487	7.292075	7.053212	10.0471	7.751463	5.704965	7.393487	10.81814	4.862201	4.513683	6.244487	4.679024	3.719275	4.959113	3.804053	16.92196	13.00618	0.7922222	3.298919	6.057566	10.67929	9.255632	1.24413	6.664368	8.986313	7.987516	5.492556	55.7046	5.691399
HCN4	0	0.03118302	0.001936998	0.01176418	0.03241959	0.1596839	0.02526949	0.01825648	0.0189921	0.01082121	0.01517132	0.02544909	0.04050822	0.6579771	0.02206194	0.04316664	0.01481907	0.009963048	3.638965	2.721856	0.005572933	0.0421109	0.07321308	0.1110254	0.1064805	0.04602482	0.1292635	0.006730228	0.003898753	0.001435866	0.03814586	0.001629375	0.08270032	0.07703065	0.01099496	0.04006459	0.005275913	0.01274231	0.4248976	0.02996508	0.05617071	0.04749503	0.00857033	0.002244404	0.01232339	0.01031094	0.01995466	0.02413883	0.08188565
INSL5	0	0.01501105	0	0	0	0	0	0	0	0	0.02556138	0	0	0.0367489	0	0	0.01872591	0.05035868	0	0	0	0	0	0.1068919	0.03165945	0	3.459882	0	0	0	0	0	0	0	0	0	0	0	0	0	0.1282208	0	0	0	0.01384203	0	0	0	0.3153484
FRAT1	0.987691203	6.802770696	0.924918379	2.118565182	0.998326777	1.358389633	3.142959099	2.51561781	1.260987432	0.49604544	1.6351464	3.655058804	1.906639085	3.203840717	1.173855316	2.389322233	2.047019935	1.726243844	0.634048284	3.516970134	2.620531076	2.503240433	1.885805336	3.981512989	2.567863161	2.762809451	2.597194209	4.884809154	5.35093712	1.955017223	1.611037938	1.11591436	1.001340435	2.572469813	5.335105554	2.056244148	2.28412312	2.456965528	3.413085671	1.25244571	3.505343647	1.852712035	0.879268612	3.760153646	2.237951482	1.814655198	1.913451747	2.278317823	4.974005902
TROAP	0.927755746	14.78556091	4.351735959	8.53448638	9.499128856	1.778908202	5.011960972	0.834331393	3.008891581	8.597005317	12.55865784	4.745193807	6.697816681	7.103810906	7.128278769	2.232013739	7.331118557	4.871890261	8.481510271	4.790751215	5.175222561	0.648828662	2.789124329	4.754988281	1.050530734	8.117410499	1.358705177	8.661316657	4.361727987	9.583125337	4.88120378	8.786672793	6.016413152	2.28057027	5.74162346	7.728454119	5.513431394	4.549944631	4.079606213	0.692180082	5.89920622	3.405350911	2.475347099	7.807667351	9.01848111	2.880698332	8.780669	3.959333572	5.292567826
MED16	14.93042	13.19877	12.63438	20.64936	21.08277	6.982357	20.2858	12.18547	16.62559	8.499616	17.55779	18.60373	10.67288	24.09725	16.15914	9.360747	11.41968	16.8178	29.13895	11.30025	17.1734	12.36914	21.11222	20.89906	17.11142	21.37938	13.75311	17.93983	22.13299	21.54349	15.47448	18.66152	25.21703	15.04238	24.28507	29.42836	20.26242	14.18679	22.34941	17.26004	20.81472	14.34985	18.39316	20.97943	18.44386	15.022	18.03757	17.77364	23.48466
PIGK	5.010065154	8.789959146	6.483509344	5.953593321	4.153322896	7.155147436	7.6255126	8.078319501	6.017552255	9.150943217	4.797011874	5.420437273	9.963368475	4.079774175	7.052888227	8.095785993	5.413412023	4.068932023	15.28380691	4.907919599	7.66216421	6.321646603	6.496496098	5.995827478	8.95934195	6.950544734	6.19739854	5.22374101	7.938295914	9.710136738	7.02782741	8.816284156	5.802537493	6.070591282	10.38622671	5.100218418	7.726466942	4.037338607	7.096209969	6.332303266	9.193678155	6.840466658	9.818377618	7.279991651	10.65822439	5.927860379	4.002818002	6.099433113	5.748812003
CDH5	8.726071	5.362856	4.780185	9.808198	4.338591	7.757998	21.50568	23.67596	4.382744	3.908167	3.109311	5.645059	5.375888	9.42872	3.73159	10.67793	9.929672	6.758747	3.536185	4.509958	5.8052	14.52936	8.676777	12.04262	11.78448	3.329892	12.70441	4.545298	16.43529	5.119705	8.129671	2.36844	2.679063	9.846039	12.67305	6.620144	10.14446	3.115286	9.530628	13.61833	5.296191	13.1106	4.001825	15.19302	9.610348	13.10762	4.568068	15.43911	9.929619
CHAF1A	1.750524	8.423542	5.383351	6.213547	6.447487	2.820619	7.884717	2.332821	3.150606	5.065192	10.88761	7.460689	6.691546	18.43377	4.528463	3.138091	4.37269	6.147648	15.8726	4.089288	9.850879	1.936939	3.584518	5.72008	2.753871	8.322918	2.615411	11.53633	7.387548	10.475	2.905615	5.895409	6.837143	4.89898	7.508421	4.830778	8.595519	7.805449	6.850125	2.603778	8.228553	3.809351	6.348816	14.01879	6.779906	4.929203	5.075664	5.349857	8.185171
PARP2	1.764844	6.5325	6.145781	4.997143	4.691152	5.108615	3.381542	3.741115	3.820639	6.324476	4.9796	4.413301	7.82379	3.79121	6.199853	5.538934	3.755857	3.472302	9.155208	2.026505	4.602437	2.55842	4.315125	2.2251	2.694164	3.552519	3.597832	4.222091	3.550043	6.200205	5.054406	5.037479	4.781717	2.966864	4.517488	6.571725	3.54716	3.118017	2.4526	2.689559	6.378951	3.607022	2.970279	4.447736	4.153572	2.890001	2.957888	2.571282	3.72946
PARP3	4.191521844	4.878924274	9.620645736	6.293559199	8.346019109	3.979024913	8.005399499	6.934772759	6.376156188	3.846675559	4.743869951	6.602136887	10.75975914	8.920016636	25.10682359	8.205140669	8.63336147	18.92552465	2.413077762	4.946251976	17.60466516	7.573799143	12.10906345	5.448869673	7.60348425	11.63090243	8.815059837	14.82808527	9.961232988	6.685018545	6.64894408	8.905240385	17.3465656	11.26882488	9.278016555	8.020530922	25.4272075	13.98717208	7.352055638	5.689056585	8.283926438	5.80581123	6.787017524	10.80949427	11.19502476	5.782157189	4.602258853	4.312048134	7.354089747
CDH6	1.128692415	0.272245794	0.438827142	0.46414897	0.397520343	2.285980885	1.609486895	1.849477947	0.768860639	0.408170011	0.134352603	0.280980082	0.653989722	0.40329087	0.354249339	0.982981676	1.177853628	1.079117479	1.079115452	1.357084607	0.777703981	0.623487103	1.889485358	1.670062465	1.832278634	0.452868673	1.216191731	0.404761861	0.990256074	0.285891219	1.939693517	0.371037792	0.487407634	0.645330547	1.41130145	1.184151429	0.656160089	0.275285018	2.311682522	1.606485365	0.750113525	1.901180854	0.584484452	0.985488263	0.694768334	1.095726552	0.717391246	1.622145281	0.348347347
TOM1L1	3.336883	4.999835	10.07275	4.055798	2.00163	8.322713	5.021247	5.214829	5.214244	5.872362	4.846068	4.169673	9.13596	4.619425	10.53045	7.707543	2.804794	4.335623	4.628214	5.534561	7.81999	3.200672	5.769744	8.065621	4.770002	5.480522	2.983041	6.58979	7.282302	5.669266	2.936381	5.437711	14.85023	4.878146	5.837019	5.586074	6.795156	3.098885	7.799958	1.829594	5.780609	5.24488	7.009516	2.660276	6.885082	3.638443	7.638574	3.339071	3.599062
HMGXB4	3.871268979	7.584153979	7.05858846	5.386016156	5.094346195	5.90086423	6.85765805	5.075302041	4.578877241	6.873504105	3.423398448	10.32131473	6.732396744	5.144845605	11.15794746	5.538802113	7.670935868	6.37277106	8.454832227	4.665949894	8.256095525	4.622641921	5.163201955	5.869512881	4.130803964	7.528824655	4.696968036	7.795847461	7.840340835	7.100399974	5.7962754	6.694486836	5.659031348	5.217597499	6.344758396	8.419477178	5.526065896	5.777851397	4.320178553	5.509271202	6.493901385	3.903715554	9.499264613	8.408392405	7.064378473	6.225099223	4.013884762	6.466307975	5.673454972
TOM1	11.23306	5.678145	6.918038	13.36189	5.428158	5.127599	7.414593	8.532533	8.604524	5.691324	8.560731	5.793442	5.448422	5.464544	4.859601	5.162561	15.01049	7.040608	5.361197	3.538782	4.182947	4.203088	7.614627	7.38437	5.887573	4.43439	5.114212	9.217982	6.806251	7.046236	7.846862	6.671896	5.736659	6.024097	5.161839	13.01709	5.867481	6.043182	5.690619	4.985329	7.499839	3.636145	10.41619	4.849358	8.357959	8.139078	2.551448	9.902908	4.740582
SH2D3C	4.237891	2.312907	1.69486	3.639775	3.412939	2.386996	7.742639	7.817207	2.661622	1.447134	1.91041	12.70957	1.498846	8.08736	2.16486	3.8555	3.79054	3.50095	0.9757675	1.531661	2.412201	5.8518	3.684639	5.356011	5.26436	1.832681	5.530806	3.560489	7.984083	2.472648	3.985625	1.713863	1.505541	3.153914	6.54445	1.938689	3.49503	1.353044	4.685167	4.809396	1.509551	5.22884	1.941225	5.410999	3.832213	4.489671	1.676142	3.429999	11.20656
SH2D3A	3.156932581	4.906415052	4.391727533	8.326337772	4.761304014	3.085868205	4.233877277	1.979598653	4.771159066	1.538042122	14.76882679	8.706397064	4.735611275	12.27812415	5.230834386	1.148886517	2.958422097	4.510255891	4.098099425	3.838478736	3.145350779	2.14141509	4.147559435	6.000165786	3.639423961	4.039464657	1.861173583	4.331850747	5.452638774	4.237801711	2.632020294	7.483292532	6.027841263	2.642689967	3.598651499	5.331624998	6.311239867	2.701599241	4.647322346	0.663100685	6.66297994	7.814271672	6.766847007	3.956304701	2.957341305	3.963672142	6.88862959	5.637235929	3.8336708
MAMLD1	1.082004	1.125892	0.3548328	0.5178632	0.9944898	1.025587	2.419262	3.65719	0.5145696	0.4017122	1.064435	3.789056	3.154975	0.8908431	0.2899503	1.723156	0.8269825	0.4049064	0.5957606	0.865019	3.88073	2.448537	1.385578	0.8562524	2.241614	0.4652951	2.560753	0.3755824	1.560836	0.418064	1.647863	0.2668532	0.7634381	2.809607	1.233824	0.8517396	0.5163086	0.3332155	1.450055	1.302077	0.3341253	1.613332	0.2807236	0.9121442	0.7990066	1.997239	0.4080805	3.399633	1.11403
CST8	0	0	0	0	0	0.02958338	0	0	0	0.1192833	0	0	0	0	0.08685388	0	0	0	0	0	0	0	0.1152907	0.3746458	0	0	0	0.07948707	0	0	0	0.05131643	0.1017426	0.01318503	0.02885678	0	0.01384688	0	0	0	0	0.02770065	0	0	0	0	0.02244511	0	0
RANBP9	14.57049	20.94952	21.10342	18.78903	11.21186	29.02376	21.15521	22.80285	22.18874	16.23672	14.32842	13.45484	31.17327	14.04446	14.60282	26.47458	13.69305	17.4492	30.2163	12.54066	15.20021	19.44826	18.99181	16.15555	18.82205	13.49164	18.21139	18.01519	21.55401	20.43129	29.54854	15.76734	19.67616	25.62532	17.23823	16.85518	18.65508	14.00646	16.01487	28.86992	12.6664	13.30341	14.02168	16.4649	12.02313	21.62492	10.07761	20.68096	17.35517
DNAJB6	3.698206	4.509953	3.594312	3.662614	2.840092	3.948276	5.833857	4.344717	4.997035	9.860372	4.363836	2.68567	4.57728	4.98113	4.42807	4.617631	2.96809	3.840753	3.734175	3.828891	4.605943	5.481392	5.188343	3.697417	4.703787	5.798221	5.907125	4.593144	5.078866	6.056918	6.283947	8.804736	2.301793	5.453644	4.414498	5.128046	4.391006	4.403934	3.3452	6.388895	4.302958	9.288335	5.822071	4.569733	3.58067	5.811395	3.998238	4.200133	4.053333
CDH7	0.00185612	0	0.047208262	0.007523136	0.004607148	0.000934405	0.002094778	0	0.003148796	0.003229386	0.013834312	0.003452182	0.004029637	0.00180811	0.035663166	0.002044804	0.002764043	0.004955472	0.00231158	0	0.005543788	0	0.024762264	0.195907876	0.002336551	0.001695708	0	0.050212725	0.01357427	0.001428356	0.000824921	0.005672987	0	0.012493661	0.042838379	0.009489299	0.004373601	0.001408408	0.000987559	0.000677463	0.000901241	0.041122077	0	0.001116333	0.000681052	0.002564254	0	0.000545741	0.001939462
SLC17A4	1.10035	0.09498142	0.2901057	3.851601	0.1517346	1.345274	0	0.04984378	0.5728429	3.724237	0.0433931	0.0974539	0.003159869	0.07939919	0.05162866	0.2084482	0.4045896	1.165761	0.08700681	0.002674056	0	0.004692696	0.2467165	0.03711686	0.3224712	2.255174	0.8204122	0.1259989	0.2189697	0.259853	0.131961	0.05084015	0.5100392	0.2168401	0.07433128	0.8393563	0.04664243	4.464038	0.08673299	0.09774769	7.228276	3.298715	0.9386215	0	0.2392553	2.975951	0.2623941	0.2105496	0.01825012
SMC4	2.423977985	23.9849926	11.83852965	8.498984788	4.706446335	8.55637544	11.31515457	5.802509945	8.034890809	16.51436903	9.078761468	7.244975103	11.50470167	6.425169013	10.54826395	13.25004279	9.52762949	11.4529227	9.011324827	9.505921894	18.02340249	5.02848552	9.86909347	11.32589136	5.485812388	5.792639366	5.345652268	21.63390535	13.2720435	22.87747942	7.670063001	21.70627535	6.831859983	4.707294759	13.8623406	7.794192146	16.44655324	15.23709904	9.565778107	3.703039167	8.661533959	13.34604133	11.90729308	23.52529021	16.05623011	6.466919655	13.00061377	6.283043712	13.17565007
GJC1	1.065221	3.519796	0.7566156	0.88931	0.6919309	1.171287	3.061707	3.062763	0.3275998	1.627538	0.5212779	0.9751496	0.6677449	0.8677577	0.4480698	1.01395	2.196975	0.947976	2.266611	0.8311723	1.210916	10.32082	2.143624	1.343663	5.487915	0.51219	7.971507	0.5842024	2.639045	0.4242456	5.0415	0.6065353	0.4184651	8.246278	2.883062	1.000003	1.059775	0.4147755	1.481522	10.5429	0.6351813	4.802476	0.869824	2.000657	1.708556	5.65267	3.66172	3.084365	1.002396
AP1M2	24.5609	128.2955	46.94066	48.36997	15.54329	36.82337	24.10968	24.45154	27.03336	1.787586	59.86465	16.17855	60.55561	87.2051	60.50114	31.39277	22.74441	42.33279	52.41081	41.54255	94.09854	8.700431	39.99236	30.21381	21.17955	42.29436	13.9549	47.29481	32.82597	51.61093	15.22564	48.81068	58.6933	21.15715	43.23555	28.32712	55.78907	31.92073	54.97409	4.237661	43.76851	29.32857	49.40599	33.7347	24.21961	20.68524	43.72197	32.17057	18.53491
UBA2	11.74717797	17.47356289	20.17078136	17.19298887	11.32536949	20.7897601	25.92727265	18.4302505	19.69079795	29.78208329	16.27224396	19.29236788	24.67309254	25.52239529	43.38473232	21.00730491	12.33236414	16.15242897	71.53477061	14.56307002	18.68075462	16.07001864	15.87002921	23.31323798	16.78345172	27.77409854	14.18056701	27.58632268	22.02326718	46.37642256	17.95797525	13.68249423	11.96446946	11.82734287	23.60214921	25.83269926	15.01876278	16.34808511	21.46869873	13.24306689	17.81332627	20.48066647	19.98750587	31.51858259	17.67080922	14.02065708	13.76208115	21.14853758	22.16400855
SAE1	7.974389	42.25526	23.94865	17.23022	13.37642	17.24536	36.04821	17.58758	14.80812	51.80756	25.73547	16.88979	23.07602	35.57555	18.23471	14.82255	12.72273	18.09865	47.14337	15.64299	21.8842	17.59915	18.29394	26.24672	14.2178	16.18494	16.16971	23.80736	23.89009	44.3284	22.93769	13.59432	16.3862	21.4455	21.30319	27.67309	24.87264	17.31196	18.28131	18.96504	16.96495	20.94763	18.06221	21.05206	18.15625	14.0818	15.56874	15.55081	19.61113
FARSB	12.83405573	21.53270199	34.35118385	17.3863336	17.10044635	16.299361	14.36678095	10.88387902	11.7757328	49.71075533	15.24388149	13.18332087	20.08881121	10.87986606	37.19558159	15.94683477	22.58131482	10.59139155	29.60685168	11.29673649	20.89184211	9.525110675	15.00376064	13.72477939	9.527623319	15.42595324	11.61939471	10.64178301	8.908250431	25.90758819	12.70651832	12.71397617	25.61629596	13.51220337	16.17030657	11.23981243	13.16420006	19.42510808	11.620691	8.687700994	19.93486639	13.80528149	9.259774141	16.02512719	18.15193748	13.97343919	24.65336202	17.56806945	12.08434664
ABCC5	2.119469	5.750606	2.098686	1.383446	1.21426	8.342381	3.72501	4.085838	4.479442	2.473425	1.460066	2.047726	3.59178	1.878623	1.566854	7.406047	1.957857	1.381596	5.556073	2.242585	1.722831	3.175391	5.759462	4.92829	4.005559	1.789837	3.918939	2.500122	5.194651	4.045786	3.528953	3.67797	0.9633041	2.653306	2.555047	2.674563	1.372137	1.994641	1.663291	2.911045	5.451195	5.287654	9.437329	3.340646	1.94896	2.755451	2.258385	1.904866	5.217574
ABCB6	0.1813755	2.259992	0.591765	1.983718	0.5788278	0.7617677	0.3859993	0.4056341	0.3956049	1.631936	0.4740272	1.416823	0.2840743	0.252406	0.2016912	0.767854	1.998708	0.3873893	0.5313605	0.6450321	1.364632	0.3592216	0.6222108	1.354555	0.3609663	0.5823188	0.4691573	0.5467428	0.3410858	1.164459	0.4997775	1.147166	0.5939538	0.3999738	1.045879	1.165713	0.6056552	1.014502	0.4769952	0.5125775	1.152421	0.4787821	0.2332658	0.6139948	2.838866	0.5870559	0.9975718	0.5591868	0.622707
DNM1L	6.722911	10.89798	12.05492	5.478155	9.947963	12.38722	10.93162	9.823902	6.503685	12.44019	9.236074	15.72573	10.9687	11.50679	10.99114	9.846542	8.132335	9.923779	25.78514	9.67532	17.52413	13.05013	12.23475	8.118217	10.61727	13.3362	12.59284	15.0541	11.91524	12.35379	13.46935	9.99163	10.67773	12.09887	9.554705	13.77849	13.3189	26.2105	10.0017	13.03955	7.84695	7.820472	11.30891	13.94355	11.89223	10.64045	8.873394	12.83049	10.05724
CDH8	0.02392473	0.05949941	0.00827888	0.03771077	0.007423063	0.02609565	0.03825133	0.004876852	0.03044014	0.02428162	0.01350904	0.001236039	0.01082096	0.01165295	0.02357362	0.0186694	0.007917231	0.01064571	0.001655302	0.006410105	0.0138945	0.06106644	0.02346888	0.1002729	0.02258798	0	0.07298416	0.02516983	0.01249768	0.006904128	0.01949372	0.01653968	0.007594031	0.05278496	0.03426596	0.01630849	0.03288493	0.007564117	0.003182322	0.02546908	0.004840282	0.09679972	0.04120904	0.01199095	0.05340267	0.0367248	0.006091983	0.05920621	0.004166496
ABCC9	2.661652	1.347603	0.86301	0.5817883	0.3018983	1.487352	6.724755	6.275248	0.6610734	0.9245359	0.3824582	0.6823066	0.8626652	0.561353	0.642267	5.113827	0.3552119	1.112887	1.37846	0.8124759	1.704687	10.45469	7.063202	1.045603	8.598938	0.3322715	7.137652	0.3194516	2.785695	0.1326724	6.378563	0.6073657	0.2355232	11.65981	1.592308	1.138589	1.47137	0.4229235	1.324418	12.01023	0.4506659	2.16196	1.213868	0.6150394	0.6386592	5.386781	0.2507697	5.127423	0.7600694
ABCF2	6.252091	27.29554	16.49669	9.880652	15.18742	9.536888	17.97529	12.98663	9.320373	43.89788	16.04525	6.970159	16.61445	14.17741	20.16898	13.83208	6.905222	11.58391	12.23697	9.879369	16.68118	9.30651	14.69057	15.6103	9.521785	14.22401	10.12552	13.57235	10.91602	27.53506	12.10634	13.38959	15.56381	10.29427	17.59881	12.62106	16.3151	9.876885	13.46717	11.51374	8.026522	15.11288	18.44464	22.39719	16.01151	8.751839	14.38802	12.43273	11.78885
NR1H3	8.253196	4.368454	6.767122	12.13664	7.761481	2.624091	5.829044	5.862125	4.027699	7.416087	4.652757	5.157262	3.142378	8.920789	13.26226	5.788314	2.28024	6.21157	1.052294	1.850273	3.73813	3.520424	6.640193	4.51856	5.443148	4.446763	4.672707	8.504748	7.870309	5.84288	4.196903	5.216955	5.861947	5.802269	5.17772	3.306765	3.460381	8.183634	5.562559	2.265216	4.108471	4.499054	2.312226	15.73226	14.20477	3.581418	1.595459	1.695312	6.059025
COX17	15.70949	7.347985	8.424868	28.73532	22.17832	9.277576	15.87938	5.703289	12.51401	9.06035	15.508	12.24151	8.101697	24.7028	11.66733	8.010215	23.76984	11.73691	7.851509	9.776509	8.654639	5.275158	8.771008	10.56511	7.055669	16.07064	7.723402	15.969	8.563039	20.55619	10.00083	21.28774	10.0882	5.555961	14.14779	16.26593	9.533575	10.3984	16.37968	10.4296	19.14477	4.882124	14.12901	9.246556	15.62932	11.96946	12.7593	5.95898	14.47493
SCAMP2	31.15397	20.44403	42.29308	48.98057	25.15352	36.35308	27.99383	37.66077	36.78967	23.83703	24.46842	60.29751	32.04039	28.99234	31.96716	43.06905	21.93658	32.11056	12.05277	37.57554	31.51867	16.71903	27.3567	48.1189	47.26502	29.807	22.64231	30.29192	25.80178	29.8816	21.98793	19.46287	58.71104	21.79421	39.56625	53.95417	31.21674	25.45888	47.44224	13.21381	39.12024	33.57671	55.42463	33.85971	28.44017	25.82128	40.26553	27.9589	32.00886
SCAMP3	33.33535	58.46838	23.4605	52.01178	67.36233	22.85926	27.05063	24.18822	34.70285	61.24657	32.97533	44.48341	28.96161	40.40309	29.88585	30.90759	30.30898	32.08438	20.07443	33.38205	28.63558	17.5034	27.82442	46.26507	22.69676	31.21626	16.96931	31.89287	28.1571	42.215	24.96221	28.10208	43.1046	18.98353	35.39663	33.23794	30.34191	25.78488	38.56374	16.58957	42.29387	18.01495	30.41002	33.16921	31.83511	25.54951	30.75504	25.01971	26.82814
IL18BP	6.12089855	2.455433351	3.478294617	3.647298182	15.6730262	3.72842942	14.24889972	5.677575912	2.593287729	3.817608229	4.020550637	13.08622928	2.333271849	6.959380846	9.289447753	6.038563108	1.560969107	11.92719069	1.701739833	1.857045601	7.954356884	4.12897835	5.200032966	5.904895824	4.911644909	8.946486819	5.123189814	22.66887453	9.276058637	8.184153495	16.67969573	3.135661625	5.658425925	6.333316847	8.575870573	4.835857643	9.697503192	5.94172287	8.136669464	6.365133895	3.368882589	5.567599083	4.843364431	32.8203657	11.24550403	5.479369247	2.826401297	6.567640921	7.869165403
RWDD2B	2.733065711	5.352223911	0.932000144	2.465251641	2.879192218	7.743298781	5.438190082	5.815668266	2.479978413	0.377831539	4.99572418	4.743340172	7.735956428	6.439229441	5.385912918	4.350044395	1.419749516	6.904330785	2.810042231	1.514401796	4.564011811	3.131509724	3.890555605	3.900178406	3.020423094	4.173539306	3.868488403	6.161360208	4.722982197	5.783801157	4.639736475	1.932210864	4.960224351	4.110677249	2.641249605	2.62393022	5.290502192	2.607355414	3.48740807	5.071786904	5.420044713	3.662702563	4.85717729	6.111529949	5.53885027	4.847761107	0.139589394	2.149115012	4.694609465
CDH9	0	0	0	0.002890164	0.007964678	0	0	0	0	0.0037219	0.02609048	0.003978674	0.003483148	0	0.03161705	0.003534986	0	0	0.4315873	0	0	0	0.02014501	0.08637444	0.002692898	0	0	0.01157413	0	0	0	0	0	0.002879814	0.02836245	0.003280954	0	0.002434807	0	0.002342349	0	0.01815074	0	0	0	0	0	0	0.003352874
MUC12	0.1275437	0.02944812	0.2648104	0.5602109	0.04103831	0.02378068	0.03198737	0.4949382	0.1442468	0.5031742	0.08321996	0.3553381	0.3427034	0.04448268	0.07912678	0.08066268	0.1727364	0.224909	0.01764897	0.2191382	0.1990935	0.1053429	0.2298383	0.3111988	0.1288417	5.448434	0.05020408	0.02271855	0.0296114	0.09512054	0.05178597	1.802663	0.08832894	0.2904078	0.1399529	0.274509	0.2856919	0.6959731	0.1223162	0.1327595	2.254674	16.95948	0.2025099	0.0331459	0.1317296	7.616623	0.2790583	1.141688	0.09789629
DPP3	18.21042613	13.10509524	13.97245845	30.79448287	38.43332011	15.85612507	22.38894536	9.85038663	13.27761507	10.88372857	38.88729054	7.181745953	9.894754613	27.8214655	20.04490226	8.611175138	10.01231214	5.178700773	22.67895213	14.28913526	24.49078409	7.478511924	23.26973181	12.5922242	9.693227724	18.30647999	8.812544267	31.84563503	17.42395571	22.85500656	15.28536267	9.224472978	18.74334468	9.23082824	15.2601938	51.64692373	22.00289297	13.99546633	46.97613419	6.552534517	14.26260703	12.85846276	20.59478418	22.96529256	43.97306739	12.05269865	21.87393936	13.44450343	14.35079881
SNUPN	2.39352	6.187596	5.296026	5.545082	3.056214	3.421727	3.619018	5.080715	3.240562	4.462479	2.630219	4.332786	5.687654	4.506286	3.11051	6.287835	4.162175	3.768594	2.614612	3.174744	6.07578	3.036109	3.383407	3.179055	3.804941	3.371108	3.342798	3.894731	2.805195	4.203326	2.826464	2.689712	4.021818	3.411526	3.676728	3.259205	4.381757	3.638187	3.99189	3.060429	6.097701	3.088244	3.967667	3.063645	3.842285	3.062918	2.314795	3.782647	3.819625
HUWE1	10.64182	26.67045	23.20092	13.72623	17.65459	18.81183	22.88265	23.02904	18.00581	27.2234	22.27342	16.15662	20.48375	21.25168	9.958073	25.94257	20.61124	13.4268	67.45306	34.80583	24.12312	27.2141	23.03199	17.23692	25.66078	14.70582	21.5729	20.77115	31.70838	30.92154	30.73499	12.91621	19.66552	25.35125	20.20626	21.12354	24.73025	18.93608	25.34748	19.80647	13.37565	24.75688	17.19029	34.09069	30.48497	14.14006	23.56608	26.45058	24.61177
PTPRU	6.495027	5.502981	1.780983	11.24203	4.44871	5.53149	3.446401	3.88547	6.348091	0.5033338	20.65324	3.303431	10.78148	1.451009	0.3102407	8.587226	7.09927	2.661956	16.21446	9.756121	15.4606	4.887065	8.287014	6.096376	5.875938	8.526245	3.854745	8.397675	3.829334	0.6010858	19.17466	8.493556	13.17967	3.519575	1.225018	15.2778	16.8281	0.3507138	2.201436	2.693275	1.230891	10.34179	2.523465	0.519549	3.84803	7.80185	2.833827	22.46755	0.946927
TSPAN32	0.2560065	0.9252988	0.007382347	0.4291447	0.1323842	0.1861577	0.4133213	0.1739492	0.1688943	0.05773901	0.2505594	1.582739	0.0771931	0.2770942	0.3188153	0.203689	0.2223856	0.0949287	0.005904188	0.03919505	0.2053175	0.6362456	0.4743544	0.4785549	0.7459961	0.2111431	0.5262431	0.1603153	0.7355229	0.3967502	0.3634567	0.1676679	0.06894782	0.2552883	0.3212666	0.2399499	0.221185	0.05935588	0.2951212	0.4152868	0.09668108	0.3117473	0.1731166	1.07352	0.4957658	0.4355459	0.03259363	0.05018108	2.771613
TSSC4	5.335791	13.21935	3.61731	14.13461	13.05533	3.973029	10.99619	4.08181	6.95237	4.900617	12.81203	8.037302	4.222877	20.53419	7.366477	4.023104	5.976974	10.19664	5.836573	9.630635	9.791296	8.070185	7.451168	9.765447	8.589783	8.720627	7.406908	10.94949	11.38229	8.610318	5.599393	7.33025	8.605837	8.293806	7.815651	10.4137	9.80487	9.452222	9.078127	8.067702	9.777065	7.794205	7.892975	9.285718	9.301516	8.441214	7.237572	7.954562	8.347162
ATP9A	8.490521192	14.73338013	9.229939688	12.51979662	3.992754039	16.07509591	26.22118005	13.99781362	16.79143003	12.45320165	4.014783223	15.74319314	12.86009928	2.68220113	4.58080351	29.06841271	10.25789083	9.394494415	22.10108895	15.12229499	14.76378587	26.53024344	25.99791295	19.8030271	20.97081458	12.02917309	18.40175836	34.25463692	51.48126873	25.38767868	46.52406391	14.41376761	9.450021374	22.07713585	21.67305174	41.49887646	24.87723894	20.98007608	15.35201858	16.9045216	30.40443325	65.33257044	5.584630166	18.50662193	22.70240912	12.89318309	43.64450967	33.2427701	5.494863278
CDH10	0	0.123164429	0.030602452	0.00331895	0	0.166952094	0.008317298	0.630946019	0	0.047014923	0.014980642	0.022844764	0.023999463	0.035895439	0.039938548	0.479013778	0.080480488	0.00983783	0.783198615	0.013539783	0	0.166326569	0.150369265	0.219259905	0.231931396	0.006732794	0.029008835	0.059810764	0.254083624	0.008506916	0.009826026	0	0	0.082676632	0.101329874	0.018838593	0.052096037	0.011184146	0.070579734	0.029588474	0.046518809	0.059056868	0.003385046	0	0	0	0	0.002166858	0.026952161
PDCD7	3.199081	6.851557	6.152893	7.143972	4.48324	4.702424	7.649977	4.807383	3.393659	4.424954	4.049594	6.27281	4.944198	4.960369	7.240947	5.796401	6.035936	6.300854	4.618926	7.479662	8.369791	7.202666	5.903249	5.592131	6.642492	7.937104	7.018502	9.921536	8.809006	6.612557	5.525461	6.962324	5.467159	7.433691	5.171457	5.147422	9.368985	5.946277	6.166227	7.292401	5.089422	8.677722	11.3755	8.958945	5.050135	5.485447	3.315176	6.358172	7.052543
GPC6	12.82766854	3.829859903	2.775014986	8.402485695	0.605540838	4.517859269	7.440895676	13.00349978	1.917207573	0.91662845	2.051430765	1.010891417	4.019798697	1.929629592	2.738676972	9.856791879	1.943768716	5.633663222	2.99494687	2.354044507	2.430902909	9.754658749	7.432140972	2.466649722	8.261204108	1.209623346	8.529243425	1.68847353	3.637979814	1.331803284	7.302371753	0.646394191	0.938617652	6.553449863	5.183017665	3.176697046	2.910580147	4.075676951	7.215544742	12.00321896	1.808205439	6.276701616	3.223738335	2.811608061	3.22862977	11.65307848	0.971614962	9.272103501	2.422765718
USH1C	9.696908	6.016465	20.59268	22.11245	0.07508787	11.49378	6.46195	7.971557	6.960785	20.86816	4.651086	12.69522	7.0034	14.3272	1.609595	8.486131	8.097849	13.36292	4.842875	7.69759	6.078316	4.038802	9.340575	22.64857	8.375599	18.24284	8.941512	14.10578	22.87629	18.4522	3.131384	20.07442	28.45986	10.21078	12.38367	19.48688	17.89036	25.03283	16.8855	1.770635	16.99063	20.82974	31.81445	13.92017	13.78201	9.032251	34.20516	15.77084	5.755819
PQBP1	14.42914	35.52629	12.12455	21.65204	44.24119	17.06801	23.6668	11.62346	12.88831	24.52102	33.65236	18.76982	9.970055	25.32275	49.69101	13.46002	42.38334	18.93981	24.92471	26.45092	18.3449	11.96169	15.12749	16.77756	13.39991	21.66375	14.43899	27.67178	26.50685	12.70718	17.82729	19.56871	17.35968	15.09325	16.25207	15.9855	20.4465	27.03836	18.67995	13.80251	18.54754	8.732516	15.17572	14.33859	18.37949	14.41204	13.07954	20.87487	19.93485
EDIL3	8.231084	3.914946	4.479809	7.384103	1.516842	15.46484	10.90221	4.254479	7.480182	2.104655	2.127679	0.1981738	6.184483	7.111501	2.853191	16.02274	5.369144	5.409126	2.086076	11.88799	2.04284	5.183346	14.22102	7.362397	8.154349	5.550683	15.46697	3.916782	5.71658	4.597767	3.403285	2.668222	3.08131	10.33195	12.5366	7.483721	3.061555	3.959281	15.33914	3.510396	7.125883	17.44989	2.565084	6.748559	4.299991	14.80029	6.086583	13.38047	9.389023
COL4A3BP	5.514341981	3.83185643	5.286655332	2.783682133	3.086970542	5.829956125	4.287755133	6.33274795	5.208774793	3.696293854	3.234144385	3.637888843	5.028021284	4.994059771	5.28978798	5.31639452	3.163671362	4.653473246	4.477887085	3.461541969	5.891415125	7.149591805	7.622880279	4.89482009	6.401573196	5.566202538	6.483629798	4.751621466	7.167364203	4.62178807	4.343268328	4.853305548	7.368232499	5.462532598	5.514671024	3.776868194	7.402944527	5.640952796	7.235836182	5.759550621	3.53887087	5.960378199	5.773681365	5.114664591	2.16217048	4.823104825	3.250491294	3.719596619	5.724674671
KCNK7	0.4832039	0.05493487	0.1164479	0.2486983	0.2570099	0.0521258	0.6135005	0.4115768	1.844384	0.2902439	2.888206	0.5456435	0.2060606	3.177263	0.1275302	0.1045637	0.1970234	0.575919	0.0573118	0.1030427	0.1632207	0.6537679	0.8125668	0.6234508	0.2968959	0.02364878	0.2920928	0.5135384	1.045714	0.3585641	0.2761094	0.7911693	0.2031727	0.3329916	0.4745583	0.1235175	0.3822376	0.1636835	0.8722746	0.2771435	0.2346202	0.3497938	0.7371734	0.2698569	0.1393059	0.6198702	0.1054618	0.197887	0.4147396
CDH11	27.21704	10.26127	7.798119	2.563645	3.429861	9.978331	12.91498	17.89631	1.757699	2.839639	4.44856	4.803885	9.948325	4.765753	2.985253	13.31861	4.729836	11.55726	2.312093	5.050554	2.703272	9.942064	13.77358	6.182873	22.91225	2.122408	13.42845	1.677765	6.983446	1.469005	15.37955	2.069203	1.465805	9.90398	10.85476	6.409019	5.528775	4.754624	17.20408	15.6528	3.280815	10.54815	6.697853	4.673637	4.400826	18.20718	1.846269	21.42018	3.672316
UST	1.57831	7.599825	0.6658196	5.036774	3.169282	2.127728	1.827946	3.665496	1.694752	0.3016868	0.2963954	2.367445	7.616608	3.501092	2.012372	2.852336	0.293426	1.23099	2.851469	7.62937	0.3678242	4.955273	2.792626	1.390204	5.958019	0.8100601	4.344154	4.163116	1.346325	0.1546644	4.232362	0.1548602	0.3193151	5.684543	1.239476	0.6739287	2.863764	0.163718	0.8774903	5.639831	2.092394	1.744321	0.5728985	0.4870676	0.5313998	3.688535	3.048019	3.295334	2.89687
ARPC5	14.58337	17.29549	22.98558	19.95213	12.10274	23.5379	16.14902	22.57157	10.02255	20.09579	9.268934	15.65361	25.03654	17.4535	29.54672	20.16201	13.92716	18.87085	18.02275	12.15684	16.18855	9.569101	14.49877	15.33375	11.66342	16.42647	11.86444	17.34482	13.93359	19.74091	13.70399	18.08249	20.26502	7.670866	17.064	15.33316	16.192	21.48224	16.56117	10.06544	18.80821	16.64602	16.00436	17.0517	13.96524	25.84096	15.56013	11.20854	19.45627
ARPC4	31.81006	17.53021	18.41268	35.36807	44.60931	10.15397	25.22292	14.33688	19.61976	18.23589	51.32381	21.2552	15.36192	22.27734	35.97289	11.68261	18.78472	24.46004	15.85869	15.89131	15.55573	11.3527	19.43666	23.25877	11.40295	26.13093	14.22792	22.28714	15.44911	20.7051	17.01477	23.82843	26.02662	12.05354	23.92077	20.05032	22.14284	21.05127	15.5087	15.50407	21.77603	15.50913	14.84446	27.80045	23.61522	27.335	28.09148	11.64327	26.73521
ARPC3	107.3843	62.60918	85.16543	88.54119	87.56759	94.42295	58.50267	64.14133	93.34693	71.20864	67.1423	89.90829	73.81783	88.43321	92.74375	65.42232	131.3851	62.83573	59.92125	43.60484	52.96695	30.96243	60.24127	73.69276	59.8352	120.2368	36.15475	130.7494	64.22287	87.52883	52.30226	85.08337	68.35004	33.27861	76.93636	41.78439	59.8719	74.71972	105.1932	29.94149	84.01024	40.61525	109.3245	64.3861	54.69388	67.20612	53.85125	55.18982	102.2926
ARPC1B	67.63959	44.4772	49.51414	58.34639	59.50553	25.77202	37.69398	47.81773	40.77882	102.3665	99.87935	41.40036	31.74443	29.96684	21.1603	35.71935	48.9428	51.39901	13.49078	35.27988	22.42004	23.59902	77.20583	48.49483	40.1074	44.51233	24.04154	42.78997	23.12347	27.1733	37.11714	57.26954	55.7816	18.11472	79.68794	47.82607	63.93733	160.6265	69.40447	39.53544	47.59164	61.32021	34.71735	45.16548	94.38389	48.03672	51.88177	28.20292	54.2825
ACTR3	21.54672	15.51011	32.31333	18.2911	19.37019	32.48131	21.09594	24.04324	19.80113	34.45673	16.06483	19.42454	28.14452	19.07473	26.50781	22.33626	17.20494	18.958	17.0752	11.88302	11.17491	12.77518	19.8656	21.02413	15.66839	14.81099	13.82382	20.47544	14.01642	35.75303	22.4294	16.05145	18.69776	10.69246	19.29242	24.04898	20.13954	27.19447	24.12514	15.13706	19.10449	19.69185	18.53198	27.61294	25.23259	19.46638	15.58898	16.36493	36.96889
ACTR2	55.19968	57.90137	76.58955	55.12279	36.7638	91.14675	71.55494	55.52126	45.76882	64.94047	36.94377	59.75736	64.54994	49.92761	64.21775	63.84609	55.12386	60.52431	71.01149	73.61236	55.9754	52.86522	111.7727	53.97149	54.40155	65.93315	53.34995	78.38544	55.7121	108.7289	63.47965	44.99526	70.00356	45.08527	80.44356	49.98226	76.44405	104.9834	78.22682	42.04519	54.4421	93.04148	91.13965	111.6061	67.29175	57.91723	71.33641	57.21708	108.4125
TSPAN5	2.562992	0.6399293	1.300192	0.5656778	0.5812039	2.682858	1.610153	3.023664	3.608932	0.7832101	5.204957	1.395406	2.319097	0.8876367	2.028173	2.293621	0.7640575	0.8383737	2.319332	1.157187	0.4662422	1.60938	1.290554	1.072354	2.816615	0.8755714	2.22919	0.6809143	1.312294	0.4679377	1.561796	0.4469916	0.3167795	2.402852	1.123084	0.8296182	0.6056322	1.822195	0.9058841	1.507872	1.024127	2.046656	0.4602205	1.427934	0.715305	1.414317	2.906276	3.774288	2.137528
TSPAN3	91.00658	22.12446	119.6834	147.3906	40.86645	80.58823	32.71385	65.26531	31.81993	63.56017	20.77741	56.64097	84.63163	31.76779	53.21551	62.84501	41.02337	41.33165	16.63929	35.5937	75.43996	20.90545	30.86762	46.80817	39.23066	58.20977	22.86213	33.96247	29.81679	37.17252	25.86541	114.8415	88.20702	16.93487	50.42885	69.00113	49.11969	33.76114	47.49094	28.12843	59.0266	63.53561	78.03084	40.81194	34.97012	54.86901	71.24166	30.69347	24.23296
ADAM8	8.097583108	9.473243993	4.185541487	9.090187823	1.7998355	10.417019	4.352852783	11.46004263	6.432965653	25.32357188	47.69830129	10.159363	5.212703394	30.0188902	7.653480619	6.738736344	8.459175856	4.549769785	2.265226367	12.98502013	2.00563105	3.293027471	11.55348482	17.69190222	6.054554524	2.691033154	2.529922431	4.045359841	3.330921302	20.30960464	18.60107784	5.632321442	18.56269721	1.845965085	3.286376736	11.51654418	12.06256495	2.145179958	12.56481689	1.377872994	11.42000088	4.85974215	3.079173943	7.524141857	5.836775402	4.487759256	3.215698305	9.863602713	9.036062495
CDH12	0	0.027103284	0.002357007	0.004090019	0.011271225	0.022859883	0.0025624	0	0	0.005267053	0.018460993	0.00844564	0.009858365	0	0.064877219	0.210106711	0	0	0.982119443	0.008342695	0.06329251	0.029281157	0.032071766	0.283065698	0.013338008	0.116157706	0.016086718	0.065516617	0	0.001747212	0.00605442	0.007930721	0.023585777	0.010188433	0.055746052	0.002321524	0.006419916	0.005168431	0	0.02154606	0	0.01926454	0.002085736	0	0.00333234	0.004182237	0	0.004005405	0
TSPAN2	5.418357	5.051702	0.8088336	1.225423	0.2159712	4.678902	6.467663	8.469875	3.220525	1.367055	1.452463	0.3579862	2.202391	2.912646	2.112154	15.62439	1.240743	4.58264	4.551158	5.104518	1.787649	20.59363	8.982164	3.412353	12.17127	2.312448	15.84801	0.3637757	3.148578	0.5995755	14.13922	1.005027	0.3040283	16.07932	5.931236	2.240345	2.765948	1.014346	9.347227	16.57753	6.033761	9.511711	2.775778	0.4376759	1.343793	11.06256	0.4652654	12.31701	2.120018
NUBP2	4.628142	8.628537	3.562671	9.551143	9.089385	2.662344	8.891698	4.44891	6.363737	5.700974	10.5411	7.228573	4.636043	17.79644	13.00063	4.442654	5.293274	7.60883	4.885193	6.71283	8.665745	4.498342	6.567278	12.06693	5.671619	7.571131	5.407694	9.508587	7.16522	9.301647	5.55483	6.218263	8.772035	5.832102	8.186917	8.166536	8.122256	3.959497	7.922975	4.453218	7.001799	6.19272	6.223227	9.281657	3.908769	6.28665	6.148716	5.225064	7.033339
TSFM	4.053816192	8.377490039	11.06836474	11.52703349	15.93712667	6.534838081	6.818302767	4.632812472	3.667762684	13.22639731	9.433543612	5.934440689	10.30549652	12.62818721	12.30080054	4.600364921	10.27761421	7.01741859	6.926832001	12.94548105	8.748849542	3.41507813	7.217702312	4.458696442	4.00930973	12.69136108	4.975755951	16.54029888	7.58697255	12.65941353	4.4091988	9.006032999	6.846492123	6.2436195	7.530192616	3.846360874	8.594802199	47.48949437	5.361991523	5.078360706	5.976964977	3.168375489	7.86442279	8.819112051	7.465971799	4.227398337	3.709362283	13.997919	4.367922675
TSPAN1	216.6856963	4.640641161	481.7787874	44.84151329	38.11627381	113.5084191	3.165072946	145.2038337	77.92061709	46.26827752	39.39541598	53.09316336	163.9878421	36.55909518	93.23393616	51.71882876	64.52877062	142.412687	10.38328832	102.9336537	51.4552396	16.05324555	68.98628822	134.7983739	55.83543471	66.32829822	36.61734035	31.65285406	0.869464672	105.0301447	12.3424186	82.12624857	293.8734369	38.41414884	9.455303301	115.1330079	75.61852096	28.20049694	46.08037285	5.592364826	176.8349365	119.3430918	87.20139261	35.21514275	6.973112346	65.03566223	254.0828639	26.49042041	47.80960619
PPIF	28.3349	36.95907	57.86644	38.73163	97.55979	32.22038	39.65681	24.84696	22.69091	71.69873	108.387	285.4122	48.47407	53.37633	43.99068	46.67848	27.77447	37.11062	47.62827	39.21453	40.28618	9.748605	30.24701	34.37676	13.0071	43.98519	15.07615	65.21923	27.90618	64.91764	16.36772	28.16996	37.33891	24.67847	38.96802	31.09678	41.64729	72.27357	23.21204	13.93527	32.64903	26.43248	36.98248	54.46749	44.83283	15.92836	56.00385	23.24046	28.98531
CTDSP2	27.24574	36.61059	31.46924	50.24345	19.10603	45.8165	58.04658	70.25568	42.6472	27.06937	36.94906	36.41002	42.17312	32.32046	30.05695	48.66242	19.08219	34.71626	80.62174	66.28586	29.25973	62.31136	55.62949	43.88767	67.40204	30.17765	55.91704	61.45122	44.98369	40.68989	56.37019	24.04333	13.90869	58.84228	32.14203	29.27239	29.45212	155.9451	45.66966	61.3759	22.22756	64.20147	45.2156	43.05445	41.04857	36.22292	30.46771	102.5876	38.00369
TRIM10	0.09127964	0.9988317	0.8409849	0.6851301	0.9912385	0.2833697	0.6696058	0.3442217	0.1419462	0.754365	0.2525501	0.3631197	0.5325769	3.919831	0.7569955	0.3351956	0.1736873	0.1421575	0.0252618	0.5520153	0.2347652	0.2575107	0.6805075	0.8567407	0.3064163	0.4655995	0.1946193	1.076909	0.5880805	1.67413	0.5409025	0.5247561	1.30907	0.2184566	0.6387309	1.41554	1.125603	0.5021511	0.4532814	0.04997407	0.7239085	1.42349	2.019458	2.676309	0.6810153	0.2627167	1.615364	0.2214155	0.1788341
ARPC2	58.70212227	40.21157474	57.82030572	50.4720668	43.30598235	60.03670582	48.65878005	49.56714615	58.5820567	91.15315792	54.82914954	49.58607534	49.77979391	47.01713939	44.77677703	41.23750156	46.78405865	41.42772701	30.32415246	28.95023083	36.23994972	24.36200477	36.65741318	52.18155673	33.20446072	41.57825831	31.78536371	43.4271235	39.67213312	65.3389265	35.52481159	50.23313224	31.0900508	24.98795732	43.83531789	34.71209116	37.49504704	49.11203418	40.2323845	40.71182505	67.33632829	40.73243582	72.52876633	46.04712831	48.86989371	63.27225214	30.73107328	29.71052076	75.02416408
SGK2	2.651679838	9.859349184	1.99094345	14.80788985	0.436238171	9.611310687	3.984373741	1.70830211	2.406129033	11.50883583	3.64775549	0.397605445	1.857571586	0.462553849	0.224819311	3.760243123	5.271125732	0.057623501	0.094718754	0.557982072	0.273207085	0.884760871	6.383117406	1.97447061	2.463414724	5.414034899	1.235521712	7.601646377	0.786004211	7.830097349	8.846927641	4.536910683	2.222886676	2.335541123	2.486136293	2.146979389	4.533570097	3.694258296	4.11768903	0.742755931	4.209910525	10.58968322	3.608579921	0.300417632	1.002376209	1.630039859	3.556579647	0.248401033	2.964051139
RAD50	3.82609392	4.997922043	12.72822863	3.957121987	2.751085697	10.34215626	6.343108167	6.345685826	5.849157035	11.21964754	7.708215646	7.093870965	6.800682887	7.123497847	5.423714347	10.71093583	5.389319615	5.612305072	7.861368116	6.869621125	9.685178105	8.817992865	7.668864502	6.722918965	9.346737919	10.2820128	8.648302454	9.118341056	9.794279402	8.602494151	7.043463388	5.487793235	10.99173964	9.698199875	8.52381617	11.34829432	11.78776943	13.16078966	10.36500945	8.742618976	4.514393305	14.05229001	11.54860926	11.17863509	7.847953146	9.002891569	8.293718658	7.634446749	8.54671609
KIF20A	1.949044	8.422534	8.23129	6.478795	4.448745	4.967675	2.984141	3.788204	3.144582	18.14494	14.31912	4.195379	10.16418	3.863648	15.16208	3.325868	3.765029	8.851511	6.908486	2.234885	6.296264	0.8514136	5.481695	4.64398	1.907346	5.656211	1.588025	8.111778	4.513956	7.997533	6.854038	12.6787	8.60372	3.12841	8.764361	8.410485	8.915346	13.22753	5.725256	1.713777	4.318183	6.068184	2.131655	7.385811	11.71493	3.32342	8.188744	4.514369	6.042027
PREB	12.83757	26.93055	14.46137	15.36805	17.22104	12.79887	23.46656	19.97189	9.589212	19.79555	20.773	11.33341	16.25317	21.64197	20.65289	13.8243	17.37955	17.84114	14.77097	15.02746	12.63919	9.017796	13.70194	11.84618	12.21078	12.27129	13.17842	15.38974	12.20471	16.82912	11.42577	9.250579	12.35857	10.17987	13.68526	14.50053	16.37766	20.07302	15.64331	10.70376	13.38553	12.11854	13.56627	22.19584	15.01611	11.19107	12.06467	16.92014	15.19027
HIPK3	10.88009	8.734137	17.59842	10.97506	4.378994	20.07296	21.19378	24.88512	13.47794	14.67208	3.805475	10.91009	17.00726	13.95327	16.80033	25.66931	6.152761	8.872664	14.90487	11.72571	10.10488	34.93955	22.92023	17.94967	29.13049	9.846902	25.41839	16.15016	39.7313	15.66156	41.27323	15.19127	9.712017	23.57195	15.55045	14.85381	15.58979	14.56325	15.76866	31.16271	11.03965	24.05196	21.37842	23.78547	11.73021	15.55543	13.65528	19.51881	18.92822
FEM1B	6.090248	8.200339	14.80341	11.16356	3.936218	14.25511	9.073272	11.92921	8.481819	7.289388	4.459833	7.153789	11.48119	6.241681	12.10181	14.32559	5.963061	7.725523	16.40021	13.10418	9.710621	17.52456	11.01855	6.676951	15.69662	7.75659	13.61205	6.735513	8.324863	7.108181	15.87755	6.925613	8.247899	14.87516	7.615719	8.865294	9.428192	11.01361	9.637629	25.81471	5.237695	21.66302	16.53048	10.4121	9.285105	12.66248	5.654085	15.40352	8.782214
ENAM	0.012407145	0.097093087	0.053666903	0.137826503	0.06672524	0.37892306	0.04667481	0.032878183	0.224511732	0.00479704	0.030824933	0.333319192	0.280582495	0.124891031	0.107988062	0.592297142	0.016423216	0.033124615	0.655836524	0.246942224	0.016469861	0.253348001	0.266133701	0.386708888	0.159656423	0.247478199	0.15790734	0.126799064	0.159869181	0.023869453	0.079036079	0.01264027	0.007160355	0.055675524	0.123882396	0.082460005	0.023388101	0.018828874	0.380674606	0.206800098	0.072291632	0.05653531	0.022795343	0.363154341	0.05766451	0.055230925	0.837200435	0.02675183	0.723836796
CDH13	0.8873216	0.7214591	2.145589	1.685057	0.8027922	2.325472	1.352857	3.87921	1.346192	0.6275668	0.967832	0.2012588	2.398834	0.9369871	0.8067725	1.107329	2.670166	1.344986	2.223087	1.296654	0.9384693	2.01771	3.483548	1.168526	2.060432	0.2559326	1.556096	0.8456795	1.944501	1.051075	1.258944	0.8745958	0.6644641	1.714632	3.06659	1.233059	1.858496	1.036395	1.238475	2.749759	0.6106485	3.855072	0.9741763	2.646632	1.55907	6.444829	1.311553	1.747059	0.4698633
ACTR1B	10.73516	26.57246	12.37883	21.79552	17.76796	12.37678	19.79422	14.6924	17.07234	11.37536	18.64292	23.52812	16.42154	18.28016	32.45425	14.85755	24.69007	24.31556	13.49715	10.85957	16.00382	22.08707	15.00453	14.55483	20.65229	21.09313	18.35988	23.47359	21.43721	25.92456	12.17014	12.7219	26.28884	22.46664	16.51536	15.16788	18.95727	13.61281	23.35794	17.26601	19.86263	17.51994	13.4774	17.32762	15.0338	16.70769	21.2672	22.74181	17.93189
ACTR1A	26.08172	29.48509	20.72105	19.7749	26.91505	20.77141	30.079	28.13291	17.69208	20.56349	36.72172	15.84896	20.99357	25.69858	25.18301	22.55586	19.07944	22.5342	12.55329	16.0652	20.89618	28.88115	24.38136	25.02845	24.32888	19.33434	28.72567	18.62874	21.58939	23.13142	27.28619	17.85212	21.97386	30.65267	26.1936	21.77311	21.48928	24.28415	25.49189	30.0739	20.17342	19.08218	25.95247	23.60087	20.35906	26.54478	18.48558	22.6924	19.39744
ARL4C	27.96119	5.918741	11.42587	6.695728	6.4899	19.62882	18.83144	17.73605	11.06044	12.11925	81.07099	17.56411	14.12165	11.09816	6.74532	12.68056	3.966995	22.30552	7.578332	10.06733	7.441258	11.61015	17.32739	11.25562	10.75699	5.987036	8.77582	11.27358	13.06134	28.13532	10.40751	9.405848	2.792913	7.160369	13.68424	6.25062	10.81089	8.34898	19.89429	8.527497	15.45968	15.33482	7.208807	18.29231	8.725583	13.61601	1.39144	28.0786	15.61968
ARL4A	2.461743483	3.634899674	8.276132695	7.566087881	1.325484721	5.361345433	3.761352707	5.498243877	4.022001424	11.65877924	2.812540854	6.541493372	7.659002938	7.319645546	5.030354485	5.924660297	8.903458352	8.493519586	3.47773258	5.263804516	9.55089225	4.414189849	4.297670738	3.863238675	4.529207876	9.238165407	6.586203121	5.197932194	3.513620216	3.914137152	4.463846771	8.684840584	4.576872662	6.16919512	5.616496968	7.895957354	4.326384974	9.135713263	3.425591327	3.768207844	6.870229136	10.86150014	6.735642961	1.357573866	9.049367496	5.601942899	5.062912774	5.843909289	3.597232871
RASGRP1	1.114848	1.302665	0.9277105	0.4024547	2.311498	1.256098	2.341639	1.285058	1.643606	0.3771597	0.233813	5.976388	1.584744	2.581434	2.802886	2.144438	0.6873488	0.7322947	0.3232284	0.7721474	1.79923	1.790079	2.110835	2.350369	1.757977	2.398728	1.467989	3.977378	3.36942	4.371302	3.735727	0.778445	0.8869676	0.9826817	3.404187	1.359308	1.198798	1.403182	3.530723	0.6281225	0.5133907	1.712102	0.8534514	12.11436	3.027391	1.014561	1.179434	0.6828962	7.548778
DNAL4	3.785119	9.11634	2.955687	4.638991	2.383238	3.615417	6.194744	4.486839	4.669983	3.199442	6.528354	6.647657	2.897812	7.255488	3.352238	3.619616	6.992047	4.16371	3.013592	5.92424	1.812376	3.560914	2.700364	6.368978	4.131395	5.709243	3.600247	7.74734	5.937553	4.036059	2.940206	5.040414	4.097286	3.023474	4.115297	9.31808	5.178732	2.463619	3.708873	2.69823	5.707633	2.228979	8.881525	2.877333	5.575746	2.673379	3.154286	4.61482	3.46794
LRPPRC	8.818778	23.03065	39.71672	20.10413	18.78197	15.73106	12.09855	10.99874	12.61166	43.62451	14.9975	11.53261	23.65297	11.24245	42.85724	26.27776	14.39183	17.89255	25.21571	20.86311	41.41751	12.75962	28.8362	13.56671	12.34803	22.26367	13.40861	24.83144	16.44325	38.59694	17.89196	16.13683	13.47884	21.05278	11.85017	13.61324	27.57313	52.53158	13.9939	10.32604	16.48376	28.65083	18.64483	32.44344	38.18578	10.98822	17.89814	21.90125	15.89263
FRY	1.252763	1.513495	0.6305288	0.5760317	0.1959331	2.697062	2.920069	2.684461	0.979543	1.509888	0.7012616	1.083891	1.098848	1.882515	1.557015	2.891472	0.7531872	0.7883486	12.64459	1.777229	2.022936	3.67735	2.55128	1.894954	3.223359	0.3692565	3.021412	0.3176812	1.986908	0.3869697	1.80414	1.827968	0.9379449	2.661248	1.767279	2.677706	0.9417152	0.5479456	2.672381	1.573411	1.256308	2.151256	0.4653026	0.6611402	0.5975133	2.206636	1.224976	2.55904	1.270827
CDH15	0.05828249	0.06725456	0.02420159	0.1469862	0.05063284	0.03227452	0.06248757	0.1033594	0.02966182	0.0338011	0.06318542	0.07587937	0.02846954	0.04541999	0.03158494	0.00963108	0.06075401	0.1400424	0.01935573	0.1900631	0.02611138	0.04227989	0.05945889	0.08669957	0.04402086	0.08253056	0.08258868	0.005255628	0.02435625	0.006727596	0.1683673	0.01272377	0.1594333	0.1229216	0.07727357	0.2592301	0.04119954	0.03095698	0.08992765	0.0467994	0.01131965	0.1703338	0.01873917	0.03505305	0.01283109	0.1798235	0.0712346	0.04626814	0.05176452
PDIA6	23.16493	75.05179	71.94223	62.39553	12.44823	44.35864	46.00342	49.29918	36.46382	90.36101	52.07499	16.1515	71.02793	38.8782	66.73485	48.71362	27.86524	39.40429	32.16935	44.24478	41.57443	21.1687	39.83656	28.75125	26.84256	23.34713	23.25643	46.41603	41.82706	74.00553	37.6119	46.91894	42.28152	25.56538	45.83358	39.46634	70.33288	49.70269	46.49359	18.94079	23.06397	54.81755	29.50344	77.75828	38.69286	21.49866	30.56777	28.73115	32.13253
TRAP1	5.635098967	9.363310749	20.73709827	11.78017126	11.52142641	9.191063599	15.11291428	11.99788974	8.447820345	45.95380264	25.45127093	8.381978725	14.97016421	30.1360994	37.2219321	16.04000996	6.288513586	16.64962785	17.60247829	11.45979309	26.10915916	8.880349599	18.43792168	11.62426862	8.392872613	11.86607687	7.856793587	23.46682825	12.05488634	24.52940971	6.891753002	9.073361879	19.82353187	14.24582737	17.19578119	10.97225677	20.47155991	12.36946817	16.27587303	5.315149401	8.649372689	10.16292011	12.11195027	25.5892371	8.026324597	7.342958771	9.984976695	13.85862413	9.479228888
OPTN	15.02999	21.93163	26.8922	11.66033	15.27835	13.07664	15.90496	13.60542	16.38678	31.21931	22.93974	16.41643	26.57536	12.65702	41.79276	15.78289	12.39358	18.97732	9.037597	13.04234	21.54391	18.26723	17.34834	27.25843	17.64484	16.13386	18.2733	17.93221	16.38816	16.45643	29.02678	11.40808	24.07705	16.07801	16.29492	12.46669	18.43133	30.93152	14.15569	16.6796	18.48545	21.84099	22.38894	24.74429	32.26847	13.99747	13.80725	17.29072	13.15686
BCAP31	44.42754765	48.54755848	57.46977727	76.77741014	65.40742829	52.01227919	51.21889847	45.82568354	31.52858293	73.71475458	74.48461956	50.7470321	44.59967234	34.37639454	81.75250861	48.10583491	70.27708252	62.0233164	58.39746589	51.13726811	49.19500585	25.18804363	39.47907332	59.41062482	27.27336434	44.52750551	28.72803335	78.16929524	56.29593112	86.04927583	43.53326336	127.3849931	53.48768821	26.90156435	49.09933841	56.14739228	59.1585445	101.9800358	50.16908278	27.91011944	57.90757177	54.05157087	93.27835225	48.80985102	57.632217	39.63532019	111.2680265	40.58137587	32.74379465
NAMPT	12.51036	5.40737	22.388	13.57298	45.16923	14.27504	22.33058	43.14988	15.21568	28.48923	11.67192	3.83271	32.66221	13.75476	22.26718	21.27737	11.55874	15.4069	12.24414	7.139808	9.635903	12.33983	11.3638	19.33709	8.026215	16.87553	8.035964	16.70277	13.12003	25.57966	18.75595	16.44814	11.877	11.04984	11.01747	13.43173	24.01954	20.34485	15.639	25.26772	6.528878	17.48626	12.07985	46.96096	23.89226	7.730849	18.98566	25.32408	7.581002
CELA3A	0.04407375	0.1139932	0.03431525	0.009924312	0	1.475471	0.4601015	0.05390435	2.878586	0.08946244	0.238907	0	0.04784207	0	0.2714184	0.02427704	9.483894	0	0	0.07085156	0	0.3730118	1.314314	0.7024608	0.02774081	0.4227799	0.008674211	0.1589741	0.851852	0.01695823	0.009793915	0.04810915	0.2060287	0	0.627635	0.1126622	0.03115547	0.008360697	0.9731623	0.01608643	0.08560022	0.3739587	0.01012195	0	0.5660078	0.1217769	0.06733532	0	0.03453954
RBM12	6.3669797	12.46886923	15.62170226	9.907110731	6.877919742	13.19786779	11.85721326	9.52224958	8.391069449	12.77220261	7.106573346	10.38473492	14.33385997	9.279919028	12.34087156	12.22388968	7.102057575	8.875360447	16.20783891	8.837860011	12.521499	10.57218176	11.63541864	10.07803848	10.27120401	11.67757088	8.630660903	16.66901544	14.04804445	16.63771101	8.811050936	8.570130499	12.04914358	9.147425411	11.38554979	14.96678139	11.67775194	15.2464085	10.82872011	6.49568987	7.480555153	13.95532237	13.58345984	17.9193604	11.10058661	7.133597444	8.340838959	13.22966932	13.36880978
YAF2	1.303987656	1.174390602	1.410524847	0.699321993	1.436121962	2.231182762	1.624716174	1.288960023	0.903429803	1.327769674	2.370753275	2.042662104	2.209659918	1.784181165	2.112402793	1.520160394	1.450199957	1.385247002	3.017556228	0.946398228	1.415916829	1.552517229	1.392409986	1.151105112	1.202936288	1.927893672	1.467350875	2.266470571	1.780923136	1.329022245	1.96422608	1.55268056	0.944423336	1.230598068	1.323426405	1.025428462	1.312306819	1.537053875	1.455114185	1.933737023	1.263888586	1.289172558	0.948712352	1.24224728	1.52578393	1.949306845	1.026523532	1.797742764	2.039907013
ARFRP1	2.719594	4.252632	3.966873	7.875794	3.555158	3.131645	5.068895	2.971517	2.945762	11.78107	7.085783	3.700978	2.504887	6.907342	2.315538	5.446663	5.122483	7.213566	1.917355	2.548602	4.36771	2.662428	3.988135	6.300504	3.295901	3.935229	3.232361	7.216868	5.405482	4.789839	4.088127	2.913783	2.531233	2.804185	3.188449	5.971925	4.658248	4.446545	3.522416	2.914615	3.473829	4.999485	4.848822	4.860172	2.584886	3.477036	50.14319	3.727752	3.636202
CDH16	0.2287109	0.1497204	0.6165482	0.6811292	0.009156329	0	0.2955871	0.6000545	0.2878668	0.3080707	0.1349733	0.009147903	0.2202358	1.164285	0.7596626	2.852844	52.45012	1.772747	1.148519	0.0135546	1.509442	1.516417	0.1563235	0.2404045	0.2724306	0.00337008	0.4762654	10.44507	2.034893	1.595373	0.09180991	0.1868362	0.150727	1.5494	0.03260595	0.03771841	0.2294734	0.01959367	0.7458234	0.0646273	0.025076	0.5286156	0.230435	0.1597407	0.01082828	3.101914	0.02254334	0.006507687	0.02698165
TOB1	32.13023456	39.27875367	59.64564708	41.81948266	13.07949487	93.06924734	52.7440095	21.48044583	40.53085204	31.06911479	32.63795203	21.59115674	72.40279017	52.2590892	20.29931322	35.05461467	13.9573035	54.60241262	11.36607378	45.5160671	83.14547284	38.43744153	40.86535879	41.36677871	46.96109361	41.42030642	22.53161462	60.8413788	119.7741646	108.0658472	20.22368373	157.685407	45.69581951	26.90599961	35.01246582	40.5982811	37.16619327	13.89498107	31.9814012	15.16371146	36.62022333	53.03716577	70.80214081	20.9265131	19.09530165	27.7790466	42.98279881	20.12089147	15.30513772
AKAP9	3.181674	5.294544	4.605366	3.752273	3.097544	13.0307	3.959376	5.813464	7.78469	7.300994	2.87444	17.14571	5.465156	2.919015	3.724615	7.246011	5.201207	5.506753	13.17788	7.714319	6.450295	6.652515	6.760538	8.240849	5.606917	8.864229	6.90849	5.194526	9.326852	6.442497	8.959544	7.983348	8.924003	4.774411	6.340415	8.083836	5.467801	19.35878	6.225164	5.548497	5.376822	12.52817	9.693701	6.546927	9.788352	6.38115	7.672699	6.863693	7.994827
CLEC3A	0	0.010707915	0	0.004039693	0	0	0.13160527	0	0	0	0.018233838	0	0.024342654	0	0.022096182	0.039527891	0.004452619	0	0.007447484	0	0	0.159064746	0.091511725	0.184270404	0.090335235	0.004097444	0.137702732	0.048532845	0.112458332	0	0.003986615	0.003916568	0.003106075	0.35824524	0.026428857	0	0.016909123	0.006806447	0	0.003273991	0.004355449	0.012684998	0.032961141	0	0	0.024784658	0	0.00791224	0
FAM13A	1.28181068	1.996327574	1.887938535	2.336631311	0.182386595	1.792007223	1.575622925	2.76472422	1.603185144	4.962245431	3.404953113	3.291326357	2.618856245	2.014153801	3.348557324	2.689311391	0.478215709	2.065296544	0.820202749	1.279670864	1.036367377	3.305197787	2.732616429	0.942695525	2.424666795	2.594731864	4.141645092	0.509836036	1.349834001	1.062582428	2.372150579	6.016446283	3.969221212	3.714048253	0.805841142	1.1029793	4.766186221	0.53742295	1.036023975	2.845073287	2.405298235	1.933888657	2.87348537	0.894910367	0.738440572	2.490828446	1.754081309	1.809988347	1.453467523
G3BP1	10.20569812	12.62495678	21.97937343	10.33690579	13.32707483	16.08962791	13.792569	14.59742533	15.88594121	21.24421613	14.97496655	12.51953483	17.91784491	16.12617796	19.27956683	14.44676587	8.685707461	15.69876849	17.97830672	16.73690055	18.18052958	10.35189547	17.80952479	13.47003467	12.6018875	16.17344114	10.91077808	15.05730925	11.23709246	18.68135593	14.30973806	16.83883249	19.48624719	10.23744889	14.75598637	15.25820336	24.37570474	20.21127283	16.55953639	9.967893882	9.926610536	18.30221353	18.98236524	23.16872309	17.95605523	11.854549	15.60376401	12.68042857	16.38780919
SUGP2	2.500867	6.21466	4.400505	3.984283	3.146977	4.34682	5.067	4.809543	2.960344	5.017766	3.186095	9.702169	6.242278	8.397697	4.900874	4.963387	3.625618	5.793394	17.94112	5.668114	4.811477	6.586389	4.529226	5.645231	5.594818	5.512954	6.923687	6.60843	8.453327	8.614747	5.521734	4.725144	5.540781	5.320446	6.029126	4.807928	7.723049	5.663837	5.11855	5.521225	3.135528	6.938518	7.946475	9.397517	5.478907	4.106197	6.015886	8.233838	11.3989
EBI3	2.625889	0.6937934	1.221238	1.173109	5.683542	0.9623583	2.975377	3.378594	1.425492	0.3776772	0.498188	9.507265	1.641832	24.59743	2.46316	1.955549	0.7716417	1.289951	0.3052222	1.225382	2.175099	3.098637	2.011229	4.077337	4.380975	2.763592	3.100828	2.330011	7.242571	3.063417	2.978265	0.4494384	0.8437977	0.9803749	4.198459	0.7625229	1.970074	1.633852	4.705499	0.8434098	0.8568022	1.376424	1.601728	5.066389	5.210597	1.402711	0.2567552	0.9264838	20.95162
GPR64	0.241709	0.5844701	0.07031331	0.0454554	0.04944688	1.044315	0.09292769	0.1543082	0.1802395	0.1278563	0.09898583	1.755396	0.8808311	0.3725915	0.04449177	2.35848	0.09624805	0.04254825	0.04190026	3.051171	0.05817729	0.2526311	0.1855141	0.7262705	0.2284827	0.254792	0.2300139	0.09101681	0.1498503	0.02657207	0.09207726	0.03363235	0.5095364	0.1430294	0.1539085	0.2444287	0.06759403	0.09069566	0.3843949	0.2646633	0.260518	0.142734	0.0951613	0.04472983	0.3528048	0.1467798	0.4747886	0.3006716	1.133754
CDH17	79.55726	0.1898411	163.1444	244.6505	0.3518321	5.6146	0.5774563	6.465123	24.86736	155.1322	0.9042148	15.745	4.582169	4.149112	87.21588	21.59124	32.58191	66.75178	30.3455	1.657782	30.76416	0.6632171	19.77285	0.6612243	13.51459	105.3398	38.37554	0.3366943	1.466439	0.9497827	3.847389	66.48141	151.4698	55.74105	2.213768	38.39665	114.7939	169.8298	5.293872	2.271316	151.8071	190.2398	8.098599	0.3617949	28.75752	69.88184	26.12417	50.07666	2.055479
MBNL2	21.91704529	13.13183908	23.96194411	33.4398833	3.594459943	40.67821112	29.28766752	38.99182486	30.94372227	28.08627012	32.53479214	13.28794482	38.98543536	18.45920766	25.43741072	35.59696075	21.31386828	29.89533602	46.86299698	18.64898204	12.58444326	34.84005701	27.99888732	23.09338552	32.36586558	8.701025683	31.59860088	12.42913499	25.46436735	15.99057642	38.39109137	31.14889888	13.08318614	26.09925393	22.03495613	34.95226853	24.06055691	22.86272475	21.78121082	41.76256246	14.74060944	34.16982997	25.14961003	17.65706469	34.76671845	34.66458555	17.34683009	30.35739422	23.5730212
ABI2	1.268249	2.359481	1.442608	1.171469	0.5394884	1.918872	2.398798	2.529602	1.606277	2.759057	1.4022	1.901523	1.821567	1.06201	2.235563	2.072198	1.89665	1.251607	4.346264	1.625409	1.441059	4.040551	2.399712	2.104703	3.525826	1.32869	2.977067	1.891132	3.111403	2.85317	2.952878	1.388157	1.057657	2.901585	2.285036	1.615347	2.118845	2.300135	1.997273	3.41244	1.406179	4.285066	2.154886	2.17149	3.333802	2.742885	1.183412	2.850579	1.649548
CEBPZ	6.213706	13.33849	20.04994	9.178301	6.171159	15.0156	11.28652	10.1541	10.289	23.16082	8.219084	10.3357	20.33579	9.303932	26.93248	16.31915	11.4041	11.22163	13.88168	14.25287	17.52658	11.16119	13.95798	10.6565	11.67068	13.77414	11.07949	19.11527	12.64963	24.3174	12.27514	15.33719	17.40853	11.29338	8.288782	11.03492	10.02834	18.30975	10.70112	9.562757	9.415718	20.05115	14.53665	19.73617	14.88512	10.39496	13.70612	18.16697	13.59896
PLXNC1	7.554224	2.477241	9.5117	1.362539	1.858812	6.879343	4.14577	15.48206	1.36067	2.185009	1.813405	4.647827	3.931256	2.726674	3.55233	6.959168	1.264828	2.982633	2.125753	1.486117	1.427312	3.764644	10.90375	3.080455	4.537833	1.468004	3.608163	4.214157	4.067272	2.357639	5.323983	1.194746	0.77652	3.119311	5.5087	3.640286	3.237321	6.537346	8.748332	1.364165	1.699528	3.545478	2.463569	9.204867	4.867944	2.245045	0.9711487	6.351299	5.649965
TRIM28	36.65511167	120.7411373	53.1287843	59.35462662	57.43287307	36.07765503	128.8699788	39.99788419	69.54489863	151.3786664	127.8440705	59.32004924	59.62926506	170.2368521	84.73240083	36.06472246	37.82383444	62.30170168	258.3704508	62.91498139	88.19117942	41.82255023	65.39110387	83.91610327	52.87649457	63.48651318	50.10155214	87.69922561	74.85841575	169.057399	75.89369928	53.80281256	101.7741591	81.98459082	76.56247411	143.7610663	100.5129629	73.85669842	74.06136441	42.41796533	46.24799223	67.56638605	63.42973984	151.1866255	69.57131178	43.29268657	72.65244187	89.98023828	73.54177558
AASS	0.534645	1.711279	0.4482883	0.5741617	0.3208285	1.2304	2.062132	2.439539	1.435242	2.225	0.2269122	0.8814665	1.92921	0.5265394	1.062281	3.961149	0.4257891	0.5803698	1.546304	0.8230483	1.085044	3.400179	2.687993	0.8490121	2.539272	0.4374483	3.048032	0.2596012	1.368804	0.1288545	1.754687	1.390372	0.2380257	1.929868	0.7616531	0.9852038	0.462385	1.185846	0.7658565	1.970694	0.7245907	1.365344	0.5801988	0.6819762	2.427375	1.136337	0.201962	1.760267	1.043634
PDZK1IP1	269.4687	8.254929	209.026	47.80382	454.3874	17.78082	7.250451	96.11221	49.92682	39.6953	16.33182	6.826168	69.31956	28.28541	15.1461	106.8235	78.23922	174.6488	1.572916	36.22763	40.44923	6.833831	28.04161	107.4533	20.49564	80.46359	9.893667	92.09943	2.057663	98.63847	51.18553	103.0129	133.0718	8.097296	29.05115	152.8775	129.8193	71.50636	26.06771	7.352861	38.91709	50.93796	300.4785	115.0357	127.9528	24.40196	410.4014	19.22009	13.43554
ATP6AP2	44.06066152	71.72230371	57.2703236	41.7060848	48.55449437	65.65095333	49.63720239	66.46613974	24.84428348	45.09336313	35.82114278	29.35025711	71.04195418	33.82212531	58.35537905	52.2064024	86.40683565	36.86008774	95.89286609	78.42612775	46.19887578	40.25470521	43.59342073	34.5454566	51.67774026	42.58483338	37.70294	62.05070397	57.42273744	60.93954262	50.23394308	51.61243916	43.6687955	37.47350938	45.77414309	47.99382305	56.57155857	28.81923507	53.95230452	46.90576527	33.38089293	36.59214371	57.43940484	52.46952151	49.73912355	46.80776784	35.50751412	43.89472265	34.09934005
CDH18	0.005558033	0.01990441	0	0.01001225	0.02069372	0.008394047	0	0.003398873	0.009428868	0	0.04895796	0.01033734	0	0.005414272	0.07119406	0.009184553	0	0.007419422	0.004614586	0	0.002766753	0.1030391	0.03925537	0.3622168	0.04431214	0.002538845	0.006563301	0.09522725	0.01161351	0.004277123	0.07657538	0.02184094	0.005773728	0.08479934	0.1282768	0	0.007857882	0.002108694	0	0.07505893	0.005397418	0.0288194	0.005105819	0	0	0.02303548	0	0	0
FARP1	1.486813	3.246124	0.7415117	7.326109	1.173022	1.998763	1.616951	3.325506	2.544872	1.633847	2.388067	2.232985	1.812178	1.368117	1.065748	4.530271	1.688754	0.6397396	16.34157	2.644474	0.5276556	2.756973	2.470037	2.708176	4.105	0.817119	3.135488	1.320477	0.9509584	1.09582	3.840488	0.5819719	1.097091	3.015604	2.704699	2.943088	2.838791	2.436922	3.251478	3.23446	1.060464	3.654481	0.4134979	1.283032	5.095215	2.682796	3.822966	3.061071	1.230165
LPAR6	6.935594	2.554865	4.849341	6.710661	3.687853	6.292829	6.329104	9.87863	6.619588	2.705531	2.013429	6.418958	6.548795	4.393344	2.536701	7.804654	3.174813	5.391031	1.437003	1.034308	2.238872	3.985231	4.03582	6.319175	4.758456	2.051613	3.577334	6.254177	8.295914	5.42314	5.935977	1.105121	1.04398	2.104535	4.234341	4.513099	3.195399	1.875827	3.868358	6.548167	6.066473	4.047148	5.060566	7.521772	2.205668	5.339307	3.359859	3.726408	5.049572
LPCAT3	5.754268582	5.837789148	10.02711187	4.002843521	13.08557074	5.569451196	7.151292189	10.31924375	5.946157582	14.76580674	9.554003482	7.524180584	8.139347955	4.838021479	6.116994928	20.94835374	4.117302809	4.351256406	8.062050738	15.20491841	8.809283982	6.225592178	10.47840607	11.85236516	9.296536806	6.878906788	5.132224729	9.456387719	4.127129558	9.679952763	10.87143169	6.034372001	8.707419576	6.808900918	11.78477919	5.521776971	8.431244714	7.991870891	21.35217452	3.731682966	19.79631505	4.074052662	6.285095776	8.86146181	3.97976649	2.641978988	13.47912057	5.283777485	5.824747104
WASF2	23.87474015	40.1103384	38.77550599	27.37649704	24.41661983	23.93031001	48.65729337	52.58494871	50.37766035	56.38533299	28.02314355	42.70744168	40.51702112	38.05683031	37.28593143	42.81622267	17.46517857	29.16802076	68.53311277	33.29244427	52.93230375	53.72113345	39.66084137	39.96096209	45.67780143	24.89166067	50.12509026	28.95967792	46.4704933	33.47576553	38.65606303	18.26532559	59.45261296	59.71748826	40.83489089	39.69076451	28.70822069	26.83136822	45.40505214	46.30880516	28.22649235	47.17796214	24.79818251	44.05468967	29.53073532	50.4903018	20.28878728	40.06150037	40.81404626
CHST4	22.42539689	0.04021319	0.299001661	0.614422354	0	0.030525523	0.165379923	3.504126203	2.931685593	0.005861052	0.027390608	0.526294068	0.213918029	1.201051443	0.921093731	0.038966962	0.39630315	0	0.088101591	0.018567106	0	0.105895977	6.979123991	1.224161041	1.170414979	0.027698045	0.453489938	2.405876222	0.538474849	2.14645854	0.049406244	0.004412559	5.333125027	0.058954727	0.853572527	5.652340163	0.133353363	0.02300523	0.155932996	0.092215177	1.315081123	0.25248168	0.22281188	0.030390693	0.215072668	0.553813449	1.23519571	0.326855442	0.469913667
SLC25A13	7.939262076	13.53039747	12.67603451	10.86713735	7.633505809	19.36530292	8.697517527	8.687521728	9.410668701	29.85690723	7.931260625	6.03988475	8.412879058	3.64032	7.203089864	13.49593801	4.976675957	4.134434059	10.38541352	10.75263144	8.733013705	4.641260621	14.50335416	11.42295983	6.449268179	15.26344467	4.367088592	10.27992806	10.56566997	19.34697522	8.494824371	6.780573715	6.303848785	4.786081116	15.51944856	7.132809202	7.352758865	27.227712	11.41520981	3.945917728	11.70948745	12.94764013	7.423543061	8.203101832	20.04219494	5.574493824	8.10855211	6.498472464	6.681416935
SLC25A15	1.189343	5.690716	4.298503	7.15484	1.767625	7.584006	3.662237	2.424375	2.241833	5.00717	5.859984	3.65944	3.681834	2.8893	8.752999	7.481345	1.13701	7.683468	8.472638	7.249901	7.937823	2.1185	4.424751	4.285279	3.573536	4.446833	1.681881	4.250243	5.921367	5.570572	2.4863	3.032432	4.886069	4.019245	7.311212	3.302958	5.978595	9.342171	7.523254	1.591689	5.461173	3.142312	5.247061	6.102223	8.884179	3.279425	4.766989	4.533063	3.244949
ZNF197	1.323346	2.475847	2.532401	2.75905	0.6777226	2.044742	2.172773	2.642277	1.460587	1.521086	1.409823	1.50741	2.944376	2.391855	2.63927	2.448081	1.725319	2.45293	5.338033	2.511833	2.75208	3.113238	3.012291	1.821187	2.584114	1.474807	3.059495	3.20617	3.164909	2.759097	2.139974	2.516583	4.58234	2.833237	1.871209	1.522243	3.713685	2.490699	1.751751	2.647806	1.223171	3.316279	1.898577	3.344238	1.478634	2.17514	2.505925	2.272444	2.548953
CDK2	3.172495	21.05512	8.715333	7.970339	7.186839	10.69843	8.294358	5.743928	5.311441	9.866351	10.45706	5.475351	12.59448	7.5574	17.6943	19.68415	7.158694	7.952119	11.26918	14.2851	8.18933	4.712281	8.876813	8.115786	5.316149	9.735942	4.975976	14.06664	6.426298	8.531428	5.861499	10.32842	6.679972	5.626087	7.979811	4.19999	12.27401	30.08815	8.399182	4.64687	8.438612	5.407132	9.773969	7.619684	7.924757	4.296717	4.878646	17.02026	8.69268
DHRS9	82.89023892	0.088725309	1.101382235	9.231991703	0.214243454	1.531685293	0.166412502	1.227208033	2.59907129	6.17382879	9.679172532	1.056853625	6.679594473	6.516314447	0.559894874	1.045971238	0.232076463	2.486845911	0.062704839	0.151970524	0.136060812	0.255097436	2.376389604	0.315901319	1.45175447	1.445665627	0.251982347	0.252959658	0.879221733	1.104265816	0.428362317	0.075373568	0.196761985	0.18720635	0.59338774	1.515044853	0.549133909	2.551550975	0.332948132	0.120764012	3.101330297	4.882404987	0.743356134	0.406645307	0.482976083	8.019155447	2.043977158	0.139580348	1.999203522
RCL1	2.297355895	3.516520828	2.710440628	3.023150183	5.035229453	1.891041088	3.871065926	2.074070644	2.095219784	3.028424241	2.094304407	2.535134714	3.490598017	13.69565572	5.123142764	2.072654104	1.305549221	2.921520293	2.842491858	2.063347286	3.660186199	1.970382166	2.726899086	2.833175358	1.906514589	2.630821466	2.03024683	4.437585029	2.694333109	15.06166216	2.019289084	3.769237244	2.76985992	2.547122848	3.211543967	1.131978196	3.447014949	1.818478391	1.903280628	1.590598249	2.95183685	0.974333241	4.494233011	6.119539238	1.967669901	1.694475821	1.070559727	2.365098909	3.276462038
ZNF256	0.731348761	0.374862326	0.270232587	2.255299831	0.81535092	1.198126794	1.112171072	1.311391807	0.862173801	0.783595153	0.218375902	2.128720493	1.681947643	2.306347952	0.341987166	1.235852861	0.806048941	0.364035863	2.855927134	0.301751735	3.091431047	2.178122426	0.856033177	1.922986526	1.804886709	1.743967036	2.498172643	0.536537737	0.699324413	0.166932598	1.421341847	0.243552575	4.764413645	1.284922516	1.631309849	0.29785062	0.192774491	3.593009566	1.0750219	1.226087224	1.540804003	1.858107367	0.324535077	1.349394272	0.563986355	0.896201924	1.325664146	2.314336173	1.994658119
SORBS3	15.3247394	9.680206437	4.385958227	14.97051735	6.725854696	8.142362528	27.97734757	15.71828617	11.37015261	11.29683081	29.43945534	18.63952918	6.163693415	10.89459843	7.427866045	10.9220143	25.10250353	7.712716394	6.339684168	13.50648317	4.662140875	14.86264824	10.75900717	11.84899455	19.0555778	4.41956	16.60760343	12.99729008	23.82166099	11.21252615	14.78364815	4.641695841	13.84986838	15.47673998	9.484798118	12.31971673	6.513123986	9.594004791	15.32569219	15.48992149	4.676366683	10.36645208	3.080553001	17.2150094	17.47770162	13.98586903	6.505473389	16.23211828	7.280664226
CNIH1	22.14889	8.942669	33.89755	18.42749	12.88742	28.46175	16.72768	22.3885	23.9372	21.78911	14.90645	10.52253	34.10234	13.24159	61.13827	21.63153	14.42628	23.91654	25.9131	14.73202	23.25056	14.49274	23.30502	12.95193	19.61905	24.39609	16.54904	15.44465	18.5566	20.40409	15.35664	24.92979	22.34209	17.14394	27.10829	18.08215	24.10902	22.04044	15.59914	16.51646	12.34881	17.74264	23.88974	20.91299	20.73686	17.96907	14.69605	15.32694	14.35392
TENM1	0.02509907	0.2355312	0.01302787	0.09231087	0.01297904	0.0642296	0.148713	0.2174399	0.04612732	0.06550325	0.02550984	0.674289	0.0329211	0.02037489	0.02163939	0.3053078	0.01245877	0.03908889	1.046273	0.1066352	0.0666355	1.126176	0.2330774	0.2992867	0.5450244	0.02866241	0.4964479	0.07544368	0.1573335	0.01448603	1.098753	0.02009124	0.002172759	0.2965896	0.1417375	0.03849524	0.05914128	0.01904496	0.06565769	0.8046306	0.02843605	0.1547915	0.02401766	0.07799304	0.0644659	0.3669738	0.009586511	0.1279145	0.3977617
RBM7	2.504037	2.496403	7.714991	3.520192	4.024707	4.716836	3.242955	4.336535	2.559215	4.793132	1.759261	2.71036	6.962431	3.249027	6.692353	5.398462	1.993496	4.890668	4.713229	3.406359	6.217143	2.693876	3.186514	2.789104	2.60815	4.239304	3.191229	5.46613	3.967027	2.743014	3.068013	3.740001	3.695713	2.434587	2.536505	1.624701	4.615451	4.167374	1.872847	3.698233	2.710721	4.769788	3.335754	4.402823	2.709922	3.43573	2.458965	3.463961	2.836298
RBM6	3.608977252	6.783392879	6.122156239	7.629112779	4.203926303	9.238473159	7.658270191	7.639712734	5.658688374	6.120579534	3.621737395	12.39635376	9.340760499	6.016512133	2.975477019	7.984252327	6.844869436	5.685489462	7.239443823	3.90906997	6.044196915	9.498030033	4.910643347	7.750580708	5.071668156	4.746509449	9.096331721	7.581381583	14.78475541	7.230226613	7.959000105	7.324007431	5.387557346	7.523885969	5.418186491	6.592764494	6.693434702	5.973041369	4.483034231	10.83046007	4.483988641	6.681170376	4.704935997	8.380096773	6.263252821	9.08713888	6.202263675	5.933363846	17.71841227
RBM5	3.678628	5.742226	7.163705	6.757905	2.57976	7.297541	6.020439	9.357833	4.735595	8.716287	2.585981	10.9176	8.335068	4.209447	6.826323	9.566838	3.875431	5.417638	8.233812	4.044795	4.335819	7.446297	5.373506	6.243663	5.500836	3.306044	8.779084	6.969885	10.85024	5.531563	7.425284	5.776105	6.177999	4.857654	4.562001	6.209955	5.856724	4.765365	3.547662	6.700946	3.750434	6.936126	3.460583	7.522958	6.604716	6.33402	6.973531	3.747348	11.80596
LHFPL2	13.20422	6.337215	24.51206	4.89884	4.821787	13.68431	9.742593	27.59254	4.715221	7.722542	5.707217	3.949472	10.86092	5.599635	7.176568	15.83911	3.768129	6.815814	3.267807	4.63749	7.847176	15.39359	13.36062	5.82286	14.61143	4.327878	9.741448	5.964131	5.60283	4.593991	11.94116	4.364193	5.198628	12.116	14.28635	5.964019	7.55324	11.70495	17.03903	9.057498	6.2455	11.61799	6.153477	14.45936	12.2916	10.95131	5.840168	12.1451	10.24625
LHFP	31.06489001	13.21433576	6.022613773	7.501397823	3.567655279	14.4599024	85.49599926	47.28678759	4.424416375	4.658659673	4.59462147	42.26943082	8.134549317	10.46727666	3.797571278	23.57925113	12.07716674	9.918409305	16.31715493	9.753531346	7.656940441	56.19839758	27.53485878	9.073125376	53.60970119	3.219242127	48.08096651	3.84653211	27.9622021	4.018467017	17.40722474	4.114653469	3.202962692	38.56902166	16.13679326	9.108293701	7.347175545	3.038824156	13.46312725	31.01119904	7.727526048	16.53935671	8.241765471	7.752246657	8.08096118	28.36548915	3.373595108	40.58392547	9.992271014
TNK2	3.901399	3.57795	1.477272	4.696792	1.425311	1.316168	5.639875	3.748073	3.645434	7.279457	26.51426	6.60931	5.633235	4.012142	1.709162	2.396251	3.643256	6.814358	4.293766	3.400724	6.457394	4.564952	10.14242	8.916682	3.422426	2.590281	5.78088	2.958295	4.634751	5.940248	5.066966	11.52067	10.00965	5.18247	3.007356	5.070641	8.152105	3.267435	2.840516	3.193032	3.98806	7.518235	6.059194	5.307476	5.034819	4.060517	6.783087	2.713301	8.365214
ALYREF	17.05099638	33.87614269	23.02897674	42.62379638	42.28041476	10.02447975	42.23877	8.980930755	32.70526336	28.38426214	86.29611168	25.88036034	24.44285817	82.69926059	42.64354614	12.47882834	18.38226599	39.5750758	34.62339487	19.17367466	49.52825567	12.37621843	16.48741456	31.08822081	19.38628187	38.9434841	15.33225684	49.95959435	36.55904398	45.81941964	14.37159268	38.36168655	33.11119408	20.52426892	53.34289464	29.883849	35.82459793	29.54969928	38.56774417	12.42182719	36.31167959	15.10565128	29.35957623	40.86557764	35.31876415	25.46591867	24.9506885	21.47940336	30.57472952
CDK4	11.74114639	28.76335966	18.91056185	25.48721128	30.6647778	14.28599795	25.91066794	14.59429696	11.13625229	25.03496107	37.19313206	13.27021207	18.24875816	37.28992261	36.82481283	14.31820957	21.2922716	16.40066804	15.244294	47.96788671	21.20864181	10.24611719	13.73740661	11.76692848	13.36897076	20.41834684	10.79820931	46.67291192	18.61777923	18.30313567	9.312454603	12.62099831	13.96572814	13.28062291	16.23882507	7.813377759	20.84065133	125.6154832	17.69892287	8.493084125	15.44913786	8.536599234	19.10403364	19.15162404	22.55265476	9.782514211	9.495810709	55.50239426	11.8502003
TXNDC9	10.16281788	11.91824545	11.92737617	10.48658597	8.261896329	19.72682863	8.631884626	9.207996494	10.5133588	10.66578223	12.68183691	9.732940447	10.99535045	9.517390167	11.1462278	12.62574843	12.89930021	5.216844513	10.00439929	6.656394845	6.208105136	5.273181712	9.741799048	11.1547587	8.026473525	7.810017666	6.975100286	13.07709117	9.546837821	15.68559398	9.199407232	8.272423121	5.538972292	5.837017161	8.936789028	10.98388975	5.344579818	13.30426799	9.886843911	7.257811187	15.86874918	9.725582555	11.12658418	11.5735466	13.68576567	9.774672516	8.319403338	8.539022454	8.327167781
RNF41	3.915788	8.912067	7.057067	5.52085	6.42165	8.188391	10.48006	7.761633	4.108937	7.272376	6.508707	8.132233	8.628829	12.79406	10.71711	6.888974	5.91108	5.552166	7.158251	3.940114	8.805535	6.708294	7.327788	6.687573	6.186342	6.998306	6.80367	10.33274	7.587138	7.14758	5.699546	4.949021	7.435397	7.243429	5.981339	3.704295	8.771803	19.62789	6.177805	6.573804	4.411692	5.658063	9.25073	7.194306	6.613174	5.088587	5.355244	16.3297	6.995405
TSHZ1	2.732817221	2.340733958	1.394821017	8.463984157	1.297626884	3.943598919	6.534166274	4.848228088	5.442811604	2.089279179	1.366149159	5.787502137	5.54048218	2.976256837	1.148975874	4.96088814	3.613630557	3.830659093	11.83686756	3.674331837	4.685929901	14.07760285	5.907231305	4.976893849	10.97245838	3.136420387	11.37112015	4.065099988	5.700013017	2.895084176	8.194983776	5.377284266	3.406195182	12.8887607	6.3259282	5.058998223	4.905897853	6.9969857	5.304801568	12.53288903	2.683894136	3.749431737	4.636438149	2.709309214	4.674238133	7.850838509	2.087581993	8.075314072	4.409214958
ALG3	24.12320123	44.31659143	18.51525626	40.05752447	45.21710452	29.63496065	28.72766939	15.11858341	18.7973606	23.92986068	34.98576699	15.82928492	25.67014129	20.68509915	24.07224078	22.7881472	22.17460915	20.54987413	15.27990836	23.75493169	22.22208415	8.711566714	22.82946846	40.18303079	16.61469744	26.59119505	10.41800735	33.96378874	16.76655852	40.37823631	17.81551506	30.83674338	23.94310414	11.93963213	38.99016662	36.43721045	25.66138901	18.2897103	16.74998631	9.924469897	32.46230281	12.82471119	26.52033166	22.97102142	28.70830462	12.7941687	49.70921269	17.88299946	12.28586399
PRMT3	1.618289362	4.366191737	3.651890697	3.104053125	4.469936702	4.590006873	3.235120156	2.320184493	2.469123417	5.840070164	2.554080254	1.972915132	4.169374381	6.147121865	7.279950474	3.821055364	2.370692854	3.29307264	5.474732644	3.424113788	2.502682977	2.167365283	3.871843028	3.46000828	2.366336593	5.149719531	2.167337268	4.204367414	3.525744593	6.777213114	3.409722594	2.753093005	1.351365358	2.619144874	3.832815908	4.817745288	3.05055793	4.625381696	3.373204353	1.510858715	3.856942158	3.530411051	3.109214729	6.824925901	5.206496858	2.469707841	7.458664736	3.616469558	3.139603887
PSME3	22.55963	44.44196	40.25722	35.58855	32.29298	40.23291	35.44297	25.19993	27.99498	51.29871	50.9518	20.34468	46.20362	50.93421	29.62346	28.35392	22.07422	25.06894	36.07389	21.3848	32.31927	17.1204	24.65554	30.22174	18.78979	26.79199	17.02426	29.4171	27.29408	79.98972	19.88264	20.85227	32.12427	17.85272	33.06945	38.39585	27.57927	28.46985	33.77215	16.02279	24.68875	26.99137	50.80033	39.63064	43.92969	20.85718	35.07823	39.03469	23.30453
MPHOSPH9	1.010445	2.286366	2.415868	1.215443	2.702994	2.107187	1.901105	1.541579	1.425506	4.832312	1.179522	2.882271	3.657077	1.616716	2.630904	4.083518	1.529395	1.467654	9.49879	1.294919	2.994504	1.654226	2.255606	2.792609	1.475195	2.250403	1.617727	5.103496	2.778636	3.413483	2.792178	1.559005	1.802005	1.781983	2.579895	1.751836	2.149002	4.353009	2.756313	1.320423	1.283754	3.267493	2.368678	4.202057	3.09571	1.587614	1.175806	1.511636	3.157873
MPHOSPH10	3.878867	7.949191	9.308781	6.477897	4.828272	8.266981	6.843269	6.420697	5.61085	11.43861	4.857536	8.581262	12.08016	6.640556	6.89599	10.69247	11.11407	7.027153	7.277162	6.712754	7.056889	4.76884	7.238487	7.208544	4.580102	8.906566	5.575581	8.770454	5.578145	11.57774	6.587748	9.302236	9.405925	4.690796	6.281083	6.728196	7.116009	7.581501	5.045804	6.021122	6.785242	7.689161	7.585213	7.835288	6.588856	6.650536	8.875899	5.525864	6.375083
ADAM10	6.514725889	4.01421623	16.45990944	12.86937696	5.124440911	11.41446484	6.856261458	10.23167142	6.730160261	7.141394732	3.487298497	5.457937481	17.40770037	5.548269761	7.619929488	10.51643718	5.368694953	10.74759759	6.977531165	7.657242214	13.25680727	5.511963104	9.020481852	7.013833309	8.490089157	10.42348018	4.881116918	10.21032287	7.118250276	14.19910015	7.803753305	16.07990634	10.33993573	4.733591016	8.54371833	6.68169748	16.84532194	6.069332412	11.39895301	4.658787146	7.513182556	20.02737658	13.11800434	12.91242104	8.468320252	5.725849532	6.930223943	10.12184731	7.425213771
CDK5	4.204798	6.082464	4.422252	3.547458	7.679549	2.837769	5.636512	4.177018	4.859288	5.846214	6.749447	2.003497	4.678915	5.965192	8.132397	4.586724	3.540937	6.152226	2.949865	3.242704	5.365337	1.546604	4.279583	4.701945	2.758294	6.349222	2.786211	6.846548	4.603978	8.050531	2.990817	9.107426	4.247174	2.925031	7.37551	2.421907	4.231376	3.922026	4.239909	2.238389	4.475569	4.656537	10.09949	5.24555	2.849866	2.989047	4.881146	3.684618	2.820345
MPHOSPH6	5.406943295	13.69302438	14.17323203	13.77255191	10.4859453	10.41659094	8.645888427	10.35628128	7.292075697	12.37165803	6.701340499	6.100991605	13.61690066	13.25771002	13.99858542	6.601092354	25.95881612	7.102643424	6.933118215	5.159213751	6.695133681	3.871731004	6.156900473	6.752861823	3.752078094	9.834306956	4.057819468	11.93939378	9.007364671	13.8758296	4.937420894	11.45445925	6.653127641	3.531673885	6.217410681	8.670604312	10.96433657	7.331667056	7.647426991	4.881987662	19.57348756	4.911665976	12.4741269	12.0965423	8.957057004	8.343219477	6.623581892	4.657023858	8.204322313
NME6	2.047579	4.893074	4.592655	4.713669	2.122389	2.021267	2.452862	3.501108	2.406289	3.738301	4.530342	3.219659	4.454608	2.997498	4.979015	2.888967	2.302481	2.870744	2.383817	2.5692	6.537005	3.817168	3.622151	3.038635	3.199158	2.236384	3.237401	4.342664	2.999672	3.069958	2.755454	2.791947	4.091682	3.482811	4.417896	2.941601	5.474326	3.497962	3.67301	2.256643	2.593817	3.068111	2.025472	4.017799	2.812139	2.441581	3.023407	2.658702	3.537973
DHRS2	0.01784882	0.0241476	0.05002869	0.07234398	0.02658195	0.3324606	78.08946	0.01746398	0.163509	0.3850748	5.333434	0.0730331	0.1084994	1.547456	1.278566	0.1671376	0.3402188	0.5146502	0.09780589	0.1492046	0.1279444	0.02589615	0.2941468	0.1896533	0.03295415	0.2038283	0.060421	0.7210643	0.510943	0.2760807	0.03966302	0.2493832	0.1409153	0.06407548	0.03856482	0.0273753	0.6678717	0.05688284	0.1139588	0.02345263	0.02426624	0.5468825	3.053046	0.02361674	0.1087156	0.02794616	0.05999224	1.572286	0.03916553
CALCRL	7.79692154	2.852673529	4.644086406	3.633926285	1.890626996	7.536394341	12.81022306	18.71765445	4.304735656	2.278746225	0.925122912	3.266087398	4.758370044	4.691435749	6.118745819	9.994504819	7.742710256	4.700061509	1.67303299	2.585053979	2.810415235	8.333441451	6.952432332	7.805730124	9.396875647	2.211926805	5.510800516	4.342835181	12.57650779	2.947652103	8.34694018	2.187124675	44.92123113	4.548797216	13.17627631	3.231996093	9.932876012	2.263560755	6.502893212	10.18939938	3.331762952	13.30645416	3.250569899	7.070962664	6.57870374	8.687188737	1.797537455	10.23995048	4.814352386
MPZL2	11.02647	7.399898	15.55003	13.78558	10.59977	13.32736	16.75777	21.95017	45.7583	10.66025	6.879118	0.6825456	25.34915	6.628293	10.63259	13.06639	5.078985	8.636095	2.46185	7.744041	15.5599	5.649159	42.17441	16.46179	6.322314	7.758635	4.05434	20.77156	15.36778	13.93327	7.26882	64.63169	25.17448	4.853767	7.117273	9.420501	21.36312	3.970242	7.623987	3.587493	11.38017	6.256983	57.85916	13.32823	7.237986	5.022855	13.07892	6.967938	7.145389
TRIM13	3.498495595	3.288943205	4.170729735	5.753457571	3.359983003	3.288818507	2.853872938	4.266582811	3.822630039	2.7801435	3.121461484	5.734861421	3.382706454	2.809653307	5.029291315	5.507221567	2.860081691	4.803831662	10.01243066	4.205786715	2.736925449	3.341911302	3.465894183	4.552085289	4.4600637	3.975356825	3.576746314	3.181863563	6.493997791	4.424965264	4.054767891	4.117619333	3.540633776	3.112848849	3.40639289	4.058448427	3.201456227	4.721591919	3.795611552	3.707674147	2.711757837	4.231379889	4.675109018	3.742430343	4.028638655	5.471189253	3.044789911	3.890755088	4.764814283
INADL	3.483676	4.386637	7.27332	3.708152	3.983929	4.192606	4.09664	4.042911	7.410315	2.53059	2.684883	5.24219	6.647763	2.888095	8.391972	4.427642	3.485409	6.637077	8.243268	6.444699	11.87254	5.600713	6.09515	6.845148	5.038582	4.140404	4.97532	8.837203	8.713285	10.19784	8.660616	8.748394	8.145928	5.593642	7.558463	3.945469	7.57284	6.185196	7.996321	3.079327	7.874592	9.473686	9.086114	4.977696	4.062326	4.837725	12.5851	5.603364	4.510073
USPL1	3.368352	3.985309	4.958269	7.387964	3.971342	10.07081	4.178627	5.39418	4.303512	9.465249	4.11174	8.349764	5.787312	4.465547	5.393245	9.02759	2.523668	5.789136	17.37383	4.80085	5.237206	4.585815	4.014572	4.324692	4.765812	5.7458	5.148064	4.864609	6.136407	5.151755	5.450041	4.710848	5.963	3.327676	3.594958	6.142874	4.556274	5.668856	3.752317	4.06474	2.910692	4.23241	3.425482	4.602457	9.539791	4.306839	7.212618	4.755326	7.432396
EIF1	172.20965	126.7892352	136.4046211	159.6658327	130.917726	156.8773364	136.5405824	101.3085201	144.2339928	154.1344387	301.6032011	129.0110112	166.0550186	198.7811548	216.4218737	118.3190497	1050.256983	119.8459442	92.96874454	120.6165389	77.02674204	104.3436397	80.84847043	119.1137801	86.82845678	125.641694	102.4242164	133.8338073	140.5975715	130.4194123	75.15919761	152.133866	172.0740162	94.92659275	109.7276553	104.4877069	109.5611153	68.45961221	100.7397292	115.4947433	107.4822429	72.64480923	182.9118421	77.2977967	130.4864558	106.3776909	134.7062533	194.9271449	122.5389087
CDK6	2.919523	7.911356	5.522594	4.187172	7.792756	23.51808	8.527788	8.189513	6.79283	10.03662	6.991536	9.161839	6.757415	1.515233	4.956686	10.17609	1.23297	5.092593	7.657268	7.167576	2.277999	4.034369	10.55088	10.86571	5.773601	1.825038	5.670607	7.981371	10.14579	10.9236	8.552762	1.217097	3.196615	4.938295	8.305838	13.68637	10.6295	67.61785	8.273603	3.136554	1.825652	8.353676	29.60793	9.037523	6.867391	4.331225	4.347808	10.4684	7.873662
TOPORS	3.962378	8.407177	8.537714	4.42261	7.335538	6.921926	7.543473	8.013912	5.270355	5.118951	3.706119	6.798308	9.273936	4.892186	7.571738	8.371419	5.149123	6.264666	9.669892	5.447731	9.180723	7.713956	6.658061	6.583453	6.366172	8.475583	7.516007	7.810914	6.305815	5.954053	5.704274	7.92326	9.219173	7.259952	6.128115	5.956085	7.621276	6.617559	4.475561	8.290562	6.065835	4.858726	10.08555	8.210242	5.429129	7.835265	4.595562	4.936852	7.716628
FLOT1	40.6798207	52.06770457	29.35033015	64.5190156	41.01961922	23.4154941	48.56659936	38.82422866	33.46416599	55.6740888	69.83001018	26.10704829	30.40971474	27.99911856	67.82797591	32.82557008	43.91567133	26.35500815	36.31563885	22.81408812	22.55964189	30.11430468	25.67190884	46.4779483	31.89786115	27.07065193	37.98010447	25.38421894	34.84047201	24.12188773	60.02529755	24.68167945	25.37269931	33.63702646	25.11860431	41.04925843	33.74155353	30.47885032	22.58987169	43.50169273	35.95257701	43.75082218	30.70096608	24.65461313	46.92867156	37.47816175	27.93198489	33.21634716	30.35159971
DDX39A	12.98784498	23.86113794	12.07918215	23.08630601	36.34362626	7.814865217	22.46632197	7.611631368	13.03634826	16.30309255	30.6557771	17.56284064	12.11585378	44.17561961	39.16689441	7.467464525	18.32274355	11.38329112	28.2994077	10.57250782	13.45852347	5.39002039	12.89886355	16.7733012	7.436445326	21.22487154	8.784101971	23.37292517	13.05535076	23.13526831	10.80770712	22.89177715	10.27396441	7.94630942	21.87537811	17.52819214	21.9768761	25.34655051	17.9838633	6.096654625	25.02041	11.72457958	11.07290908	23.94938751	25.74779642	12.15599917	17.34221211	12.71390599	27.76590007
PSMD14	4.541073	6.120737	11.13248	8.499047	8.727645	9.221851	7.36713	3.981191	4.428414	12.70675	5.845214	4.103475	11.07389	7.509225	12.47386	5.651194	7.468496	7.193807	11.80676	4.506226	8.824041	2.858165	5.911904	6.398763	3.81833	6.832737	3.562525	7.270372	4.400179	11.33566	6.311556	8.851964	8.56467	3.44342	7.008048	6.384389	7.846808	8.158346	5.093208	3.793187	11.45505	5.358035	7.7445	7.464313	9.02537	4.587373	4.825943	4.775111	5.449762
SSX3	0	0	0.01993444	0.005765238	0.01588777	0.0128892	0	0.01565708	0	0.00742437	0	0	0	0	0.06306903	0	0	0	0	0	0.05098075	0	0.05023105	0.6166453	0	0.03508594	0	0.08080746	0	0	0	0	0.01329848	0	0.006286313	0	0	0	0	0	0	0.02413782	0.005880052	0	0	0	0	0.003763978	0
OLIG2	0.03218751	0.009605818	0.02088398	0.003623913	0	0.04861135	0.0136223	0.03444604	0.01365104	0.00933362	0.08723811	0.004988773	0.02183722	0	0.01982196	0.03989198	0.01198302	0.1289014	0.04008577	0.01478389	0	0.07783267	0.006314847	0.0285008	0.003376567	0	0.009502297	0.01451256	0	0	0.003576298	0.007026921	0	0.3719265	0	0.008227834	0	0.003052951	0.004281388	0.008811061	0	0.01137941	0.007392165	0.01451899	0.005905162	0.01482249	0.00614696	0.01419577	0.004204096
CTDSPL	10.84789084	14.98272881	12.07783094	13.1596373	5.042123209	15.00786797	15.4123582	16.93015157	15.51329439	10.16426719	12.96942098	8.144796997	18.56480181	4.107240873	16.77817424	14.26539743	9.831555827	17.28881431	17.00072044	18.36746551	29.61550309	19.4568511	15.36788741	19.87503602	19.75031086	18.62819953	20.63912568	15.03613991	18.17417648	17.39409039	13.30110925	19.56554334	11.2237534	13.98125173	26.63677959	17.92490163	18.10655478	11.3281733	16.53014067	18.25279711	16.93143156	20.17751155	7.898265799	11.65471137	11.84026066	19.98414509	21.36181714	14.1332327	8.728562289
ANGPTL7	0.09641871	0.234992	0.05630277	0.02713887	0.01495779	0.07887579	1.985894	0.1842575	0.1022303	0.09086725	0.03266556	0.4408488	0.06541408	0.0821842	0.2315715	0.2257179	0.1914427	0.1126207	0.1701108	0.04982132	0.03599746	3.166957	0.9647325	0.3756502	2.10384	0.05505368	2.476406	0.06520923	0.8940094	0.04173635	0.5195764	0.07367278	0.02086677	2.255277	0.3906109	0.06161685	0.1135964	0.01829043	0.185963	1.398872	0.1638567	0.2897428	0.703055	0.159471	0.07517867	0.9157754	0.02762012	0.2232503	0.2455733
KLRG1	0.8928751	0.4544338	0.350285	0.1917019	4.522677	0.5958352	0.3925265	0.539666	0.4579352	0.3311675	0.3798786	1.525482	0.4226233	1.0316	0.7314381	1.172362	0.4947446	0.4712161	0.387897	0.0953726	0.72872	1.205058	0.7821659	0.8678284	1.145766	0.7493149	0.9195064	0.7770641	0.9436782	0.63517	0.9828295	0.09066297	0.826864	0.4472558	1.748701	0.4033982	0.4061004	0.5475195	0.9943103	0.6063059	0.373043	0.4942934	0.2145947	0.7243326	0.7123743	0.7028187	0.2299976	0.3937877	3.41726
CDK7	5.486061	10.07624	16.21155	4.85593	7.362128	13.23074	6.292127	8.039392	5.220872	7.352732	12.05833	5.938203	16.14056	8.200898	12.61844	7.186163	8.2526	11.08921	3.994735	6.166282	15.72503	5.4825	9.205485	8.080361	5.549172	10.38551	4.959683	11.5733	7.96827	10.33553	5.029999	16.97191	11.05043	5.388944	10.1297	8.077808	11.30314	12.12028	6.573437	6.438454	5.441223	6.875028	13.80284	8.731609	5.024216	6.803699	7.691592	7.527446	6.92664
GDF11	0.9752329	1.198881	0.7423224	1.853605	3.704467	1.33482	2.004337	1.756745	1.051854	0.7047277	1.520041	2.165389	0.7322373	1.481163	0.5694914	1.651029	1.218731	0.8360053	3.128827	0.7198357	0.5583619	1.434014	1.716471	1.271294	1.885286	1.683696	1.531815	1.902126	1.009109	1.096947	1.462292	0.5727351	0.2470663	1.690374	1.038874	0.5893779	0.5770582	0.990605	1.294709	2.109539	1.040848	1.404084	2.120931	4.709169	1.786888	2.169449	1.099611	1.649901	2.062461
TRIB1	19.71815618	8.714969779	27.78808734	24.27123051	32.93352391	36.22427397	23.88664522	19.7873001	42.34135345	15.9153335	130.3727111	20.40791585	30.01875769	47.66157899	25.59460945	15.09092939	17.49180238	29.33247076	80.87324473	19.10130285	17.96979797	23.6537329	23.84269989	21.83121964	19.73719361	18.07062183	19.3614417	28.72564437	30.84974201	33.9569052	11.02305318	51.05885311	19.43832803	20.4227024	15.03455676	31.7519794	20.50478874	24.03807493	20.26441161	17.98156008	28.36486866	39.20385076	13.51202768	22.0443235	13.53250697	24.67439095	31.00152058	19.57568537	19.36390809
GPA33	2.83833178	0.16798079	126.3459361	21.92025652	0.078031561	0.935999154	0.152054502	5.201635317	1.417090128	2.802535209	0.328646251	1.620449196	8.809153451	5.188594292	38.08703305	3.933316373	0.084712457	20.47919656	0.290838771	0.284660073	74.5977242	0.253394624	5.300652383	1.005293263	2.758894618	30.09478411	21.43245784	0.307784108	0.863328973	7.247280967	0.323345942	20.53446577	87.88527002	30.6768131	8.596408839	2.36489269	12.54634953	7.827617021	1.897246555	0.370453821	33.50748445	63.07337376	2.859062053	0.875142672	5.59283894	10.63023588	2.60730976	2.001822114	2.726449411
ZNF443	0.6858407	1.399605	1.444307	1.456094	0.8268568	2.791712	1.01729	1.330124	1.080381	0.2443354	0.6373167	1.86479	1.79207	1.593898	1.481879	1.273658	1.619523	1.543321	1.801816	1.188038	0.7413411	0.9476756	1.776121	1.589353	0.9414747	1.620126	1.492506	2.138095	1.504717	2.050807	1.323747	1.390325	1.173857	1.143118	1.443363	1.122022	1.011189	1.925517	0.7871533	1.054938	0.9371872	2.013645	2.533657	1.38478	1.606968	1.046759	1.631604	2.059735	0.9572206
CD96	2.003558025	0.555085783	1.516207549	0.459584161	4.171370613	1.805161068	2.977035568	1.694703424	1.500922978	0.515827487	0.478954158	9.812274288	1.689583837	6.147053467	3.203388881	3.31084503	0.434527593	1.849689526	0.312871247	0.5396762	2.721763077	2.773312245	3.273190378	5.083465943	2.335543518	4.007216241	2.767630175	7.264831457	4.885804161	4.899227992	4.477202534	1.467541169	1.264348276	0.911675589	6.503097249	2.194601257	2.040624019	3.560943057	5.992540355	1.035405189	1.738819512	2.665607837	2.203922357	6.77394315	3.783964436	1.261094764	0.325411206	0.820322483	9.533343126
PLIN3	28.24844	22.08009	46.92921	34.5593	15.38709	25.75284	22.4874	23.93583	26.41716	37.06419	59.86441	17.26928	19.36517	14.46878	24.54124	11.98956	17.35385	22.89924	8.255665	19.07882	10.50585	16.47791	26.6605	19.02543	17.98528	19.77144	18.68678	28.64637	26.91794	22.49461	16.58597	33.54365	34.71028	19.65532	18.16574	29.62391	34.69548	24.83614	21.63651	22.97258	16.31866	37.61496	24.89745	24.80961	16.39188	28.86957	26.02495	30.63174	21.76691
MFSD10	30.44830508	13.10439898	10.09161616	52.18480174	26.04712772	9.061110433	20.65075347	14.22337732	30.33171088	24.41796746	78.25462453	23.30226706	9.52806781	29.36962788	22.71142444	6.462256474	23.73490011	27.05898295	11.56238327	19.26378091	18.69331518	11.63800838	18.90924545	23.40130738	13.16700743	19.87977451	11.18523389	17.67828718	19.43799316	21.23653815	12.94024446	24.86280905	38.43903748	11.51763207	27.35006153	35.1534226	32.299675	17.22427459	18.87145842	11.0634275	32.62392748	18.01536345	13.95410533	19.98162404	22.97406587	17.50927564	18.92832343	22.35107195	19.32482037
STX6	5.755268	10.10652	6.071908	6.520976	2.987319	7.59757	6.72557	6.030496	5.559948	6.361595	4.748981	4.587872	5.630295	7.472503	4.622405	7.207412	5.21339	5.353438	4.795629	5.135742	5.659388	4.99475	7.228997	7.99736	5.408367	5.248368	5.266817	10.66128	8.340499	12.61532	6.468611	5.245791	8.024845	4.503675	6.408932	5.68669	7.114242	6.481054	9.080017	3.97778	6.739501	7.451692	13.93099	7.837018	5.930285	5.13189	6.518271	6.233627	5.669923
COQ7	2.716954029	3.480377373	4.054063496	3.950839577	3.883812611	3.905544379	3.960325942	4.043611395	2.387872313	3.546286299	2.541836787	4.748827658	5.305104543	3.947696761	6.292753579	6.411824462	2.755799667	3.827870834	3.410825808	5.418640874	3.78369162	5.741380942	4.531460355	3.728634813	4.642681081	4.49477763	4.620558272	5.590757947	4.459582478	6.453776327	4.099694591	3.230132448	4.017092882	5.584814486	5.320608908	5.097558627	3.714700347	4.22255788	4.998541284	3.448101823	4.10070774	3.743399354	5.698462271	4.095013159	3.596088632	3.756522001	1.93543288	3.32819977	3.133104651
RCAN2	4.381680977	3.701000097	1.727447388	3.750234833	1.352729243	6.767436722	31.77393879	19.04981533	6.521050458	1.087266163	0.443123515	1.581236796	2.839591606	7.687271328	1.832916435	11.21520579	3.523997595	2.269803546	1.67114767	6.711767457	3.812530904	41.63169907	13.47480751	5.569424368	22.49319659	2.01477786	52.834467	2.195102308	26.10007321	2.141671229	8.948830581	1.662502942	0.767427299	25.50223063	9.363030073	11.10023486	2.770352738	1.009013609	9.669284139	9.858153146	3.161304764	8.76526185	2.52992075	3.456906987	3.543421502	16.76131834	1.482066394	11.15895863	8.188772792
MSLN	53.58894	0.1990583	1.98192	24.44644	0.1520464	14.29317	1.417215	175.7669	69.6593	1.651945	71.6805	0.3987544	51.22777	281.0838	39.09135	4.228946	0.5219795	53.34189	0.05933463	0.5955301	0.7064196	11.47958	82.41012	26.1726	101.2559	70.52172	1.426615	70.13359	0.5013129	0.3692556	48.65884	98.6345	83.51883	45.87738	0.9876293	136.6093	45.63991	0.398959	12.31966	3.89026	20.79531	16.29028	2.499425	0.1289453	2.109023	113.6577	5.30323	46.01728	1.445483
LRRC23	0.9538633	1.061341	0.4171763	2.231391	0.9207418	0.711396	1.305767	1.215231	1.842918	0.9988257	2.387779	3.197728	0.8532618	1.350769	1.044294	1.32813	3.279303	0.6956061	0.5536317	2.174346	2.396118	1.480741	0.9703442	1.595373	1.326763	1.54517	1.185487	0.8043967	1.651687	1.094256	1.515151	1.388266	0.5076734	1.343552	0.8630672	2.871757	1.152936	0.8779225	0.9351314	1.521542	2.358631	0.8951009	0.5557727	1.232362	2.893931	1.03307	1.922827	1.030939	1.255095
LRRC17	3.853305	1.617561	0.4450459	0.1998817	0.3004536	3.143328	3.233109	5.57021	0.5304814	1.041316	0.3485772	1.188201	1.281108	0.4225299	0.7802233	3.628264	0.9463448	0.6328734	0.7453695	0.7598279	0.4820483	3.05711	2.881422	1.293327	6.239007	0.5114557	1.82248	0.1000574	2.434414	0.08926854	2.730195	0.528517	0.328331	1.4349	1.074877	1.010774	0.6084755	0.5472661	1.073389	2.636104	0.8963054	1.074607	0.7969163	0.04853419	0.3516155	1.44001	0.1926384	3.262443	0.5902463
RASGRP2	0.527581	0.7620994	0.1817964	0.6948193	0.5997426	0.3861156	2.576804	1.274248	1.075516	0.197982	0.3514689	14.32835	0.5053141	2.258722	0.4455758	1.018343	0.418132	0.7101865	0.09570336	0.2830469	0.282489	4.270349	2.118824	4.801858	2.381223	0.3726276	5.861816	0.4277721	3.710113	0.3855238	1.984166	0.2690696	0.1811499	2.651947	1.058053	0.7162381	0.6581363	0.2186644	1.813952	2.762201	0.2690835	1.212108	0.4785467	1.703848	1.586066	2.153914	0.1557876	0.9607046	18.0622
HNRNPR	9.08120382	16.3579	24.98197596	12.77460695	6.817805276	15.84346382	18.90652446	14.95666825	12.33090125	24.10840505	14.49934825	15.19584431	24.86179477	17.04149628	16.35348705	21.64071102	11.12048482	16.26847723	29.8878405	12.34463497	19.95641527	12.925474	16.00239194	15.27717905	11.28172478	18.76412589	13.60807274	23.1007242	16.49365757	23.40651207	17.15121693	18.1584296	30.97928182	14.00816583	18.7793878	13.16679545	22.68308056	20.30303351	18.51134397	12.64880289	14.88413825	16.38418475	14.01289715	24.86859651	18.26323012	15.25453667	9.205101697	15.79101775	19.47007416
SLC35B1	6.926704451	7.641230239	9.137422089	13.49364345	15.49070842	8.637281686	10.28339281	5.579059423	8.295092593	8.023753188	12.78019091	6.690077072	9.683108124	10.38766343	5.933753421	6.358196319	9.156746076	6.533355974	5.603375731	5.594785193	6.33355875	3.085429519	4.595381837	7.088837374	4.214466571	8.222335658	4.434161478	10.08426257	8.407873714	19.95206072	5.446032016	8.39460544	12.02723998	2.740187678	9.805835161	9.18624405	8.205843183	6.460983974	8.806150394	2.854170484	8.549783183	4.092128061	9.536325239	8.732057964	9.823479287	5.261033951	8.389441856	5.443899404	5.856840686
DCAF7	13.15222	27.0616	27.91607	19.53738	13.70079	26.40374	25.07068	26.70265	14.0859	22.5523	26.12063	14.83776	24.50781	18.27493	20.22906	26.09505	15.80414	21.57649	32.7012	24.17861	22.10001	19.70105	21.77583	26.61603	20.05956	19.77171	17.37351	21.91479	31.12035	28.9223	18.34719	17.58776	22.46706	17.0669	24.01472	24.3729	29.54659	26.25533	25.81472	14.46114	16.12255	23.55536	39.00877	30.21712	29.3886	16.57173	25.90383	17.94088	23.69407
CDK8	3.728056	7.577949	9.849505	2.894353	5.203942	8.301549	3.390016	4.997838	2.845344	10.51867	4.013779	3.795382	7.253631	3.876707	8.480994	9.121139	2.599848	6.828811	19.76458	5.931826	7.635736	7.337214	5.187141	3.386107	6.874766	4.896367	9.755971	4.942982	5.471958	8.119705	11.93354	4.889935	5.366918	12.2886	4.74703	6.563626	6.427573	10.462	3.22882	13.47342	3.042848	9.735399	4.282667	6.272598	10.71947	8.232849	6.464419	4.922504	3.126716
MRPS31	3.88596	7.170426	8.147254	14.99547	4.88579	20.12522	5.080718	6.56217	5.29969	10.02369	12.10681	9.337442	11.72414	7.546154	12.175	13.19272	6.303685	9.323706	22.36295	6.491924	5.449209	4.984931	4.982902	4.992631	5.398018	7.865958	5.768497	9.619283	11.99383	8.966306	6.394596	8.073205	5.888049	6.177299	7.433311	5.77174	6.194131	8.874809	5.033735	5.19128	6.548417	4.435742	12.41843	8.141827	10.0648	7.409471	5.616793	4.936152	10.59564
CALCOCO2	8.105212	12.44594	19.38548	11.07446	8.391984	12.92696	18.74042	13.14353	10.69689	18.28632	10.9882	9.229109	17.73521	24.72094	24.89009	17.10231	13.02269	10.78941	5.567069	10.42345	23.46069	14.51678	12.78475	12.65006	10.82385	19.64886	14.17585	13.76545	25.67092	35.41971	15.78131	13.50701	15.76911	14.31895	15.28299	13.39269	20.34623	10.45823	13.42811	11.20236	19.46058	11.96237	16.86445	17.80918	17.36527	10.92914	15.1623	12.54275	10.07571
KCNMB2	0.02284568	0.1030261	0.0355747	0.04115423	0.06615719	0.1686804	0.06875508	0.02328449	0.06459387	0.01324942	0.02579953	0.4201837	0.02893216	0.1409469	0.06002776	0.1845658	0.05670113	0.03049672	6.151872	0.01399085	0.02653568	0.1718677	0.1015938	0.1348598	0.09266779	0.02782838	0.04196535	0.05493629	0.03182404	0.01758064	0.06430471	0.01662496	0.02636919	0.06834477	0.0560923	0.02725267	0.01076632	0.02022429	0.05267243	0.1195173	0.0998347	0.1220486	0.02448472	0.004580054	0.01955939	0.1262464	0	0.04254188	0.1034431
GPHN	1.567108999	2.211974455	6.309252996	3.411451991	3.260061711	3.610004365	2.219626164	2.745918367	3.214583233	4.885391091	3.255490262	1.984859	5.24708081	2.961293062	6.435269826	5.332590173	1.660533524	5.053011922	7.444978693	2.252152551	0.54316199	2.319984491	4.073493408	1.806682015	2.914822041	3.21819057	3.121364204	1.656088734	1.975005387	2.555303809	3.542243837	2.53109073	4.925756203	5.164339978	4.26661929	2.653748393	5.171756692	4.144845845	2.436863136	2.253492066	1.445513727	2.84898396	3.161769472	0.707559291	5.656163752	1.991286574	3.018487669	2.783072908	2.557087032
RABEPK	6.090964	8.479654	7.866859	5.132535	6.191154	4.827031	4.206826	4.709316	4.090127	9.576311	7.765179	7.783448	5.768057	4.921338	9.26415	4.827283	3.952538	4.637115	3.792791	4.418623	6.364131	3.822779	5.172032	7.674235	3.720613	4.981298	4.336177	6.887119	3.554631	5.245673	2.890313	5.976862	5.344186	4.526936	8.186281	7.152395	9.168229	3.779261	5.333706	4.978893	5.337316	3.031913	5.307605	6.115058	8.648643	4.484942	6.482485	6.193456	4.470864
TIMM17B	15.28688	16.92464	9.858361	25.14816	53.98943	9.640821	15.10184	6.959721	18.41405	12.92605	46.20458	13.9092	10.8569	29.95731	15.8665	9.336709	36.25803	11.17296	16.40259	16.38314	10.31399	5.931749	7.187981	12.43964	8.25234	13.34536	6.804644	16.18688	16.9939	17.65388	9.044623	14.87999	19.81371	8.121207	12.94541	11.36236	11.05924	23.74234	15.55555	8.177178	15.91352	6.143899	13.46765	9.181382	11.93672	10.93283	17.02574	12.31085	12.4145
SLC17A2	0.01050356	0.01253844	0	0	0.01303565	0	0	0	0	0	0.0498188	0	0	0	0.06209647	0	0.04692416	0	0	0	0	0	0.01648549	0.357139	0	0.004797903	0	0.1515454	0.01097359	0.004041448	0	0	0.003637059	0.004713341	0.05673594	0.01073976	0.004949935	0	0	0.003833681	0	0.0742675	0.004824482	0	0	0	0	0.003088279	0
HRSP12	10.94761532	9.328787609	13.56282299	25.79859973	19.61106918	25.63242032	6.04163869	9.357891781	9.139978986	12.60835674	7.52282524	5.282432611	11.02413101	10.59737821	15.71401252	13.66287414	27.46160292	12.17831641	6.166728521	12.4047137	5.783829816	4.689563143	8.212991976	5.816214302	5.330485036	13.98006551	6.280903427	8.769955267	6.276250243	10.22610623	5.217387653	12.19799992	8.147884988	5.793167927	13.0508517	8.773759059	11.17827363	10.71675965	6.877958307	7.212467325	31.01617808	5.696009328	15.52018816	6.718848968	11.32444941	12.59563338	17.80385439	5.977127365	6.825734996
POP7	11.38441	28.98318	13.63218	16.6227	28.59651	9.579355	20.10421	9.850093	18.71088	31.53962	62.39498	22.07082	18.03288	36.11546	31.97076	9.308523	13.9853	26.09375	23.08592	16.00024	23.4158	8.626086	16.23974	19.49371	13.90724	32.97243	10.96111	26.391	17.96915	29.57015	11.41748	29.6812	21.41197	11.90784	26.97314	16.49757	18.06362	47.0865	17.79376	10.07407	35.85722	16.43374	19.08549	17.94661	27.27699	12.98699	16.0791	16.46343	13.89244
GLYAT	0.008661893	0	0	0.011702657	0.064500076	0.004360556	0	0.005296959	0	0	0.011738204	0	0	0	0.017069549	0.004771209	0.01289887	0	0.010787373	0	0.004311835	0.020945336	0.006797484	0.17180288	0	0	0.037504679	0.023432605	0	0	0	0.007563982	0.008998042	0	0.008506912	0	0	0	0.00460861	0.041099422	0.012617374	0.032664345	0.015914282	0.010419109	0.006356487	0.011966517	0	0	0.013576233
CDK9	14.8622	30.12367	15.09267	14.66591	14.43912	14.47044	20.52252	15.69749	8.953374	14.64199	15.68114	31.38231	18.57286	19.4526	12.42931	14.23353	10.58626	17.01905	8.364378	12.61603	12.84074	14.47968	18.04871	13.64235	13.60831	16.50194	14.91721	19.36925	22.62869	13.62689	9.514279	14.5997	17.96387	14.67391	13.5499	13.91396	17.76635	9.626306	13.42317	14.2915	14.60734	14.99899	24.1343	16.39559	14.14289	13.70891	16.19522	21.00843	17.05617
SRRM1	11.06599	15.96269	12.79734	15.40281	7.975441	8.628038	11.07634	10.79387	18.5655	14.09186	7.457785	22.06378	16.52878	14.9231	20.18351	13.6079	14.43156	20.16767	27.30231	17.47915	29.79333	18.40607	18.7806	18.01217	14.8947	20.46061	19.95281	24.14437	24.98887	27.11761	20.19631	20.43405	37.00996	20.62161	22.79651	14.33516	24.28214	21.75745	22.04162	14.60944	16.73021	17.76276	12.46208	30.96744	25.12916	16.95147	14.02819	14.13991	26.40032
SPRY3	0.149535059	0.396280718	0.360144608	0.164317287	0.155890084	0.37789903	0.244705075	0.466366179	0.152206333	0.152632993	0.113480148	0.30778501	0.297046239	0.081573669	0.237218285	1.209162741	0.25385559	0.211591327	0.243338437	0.387367802	0.156318954	0.498995515	0.373168995	0.203377949	0.287379946	0.04371576	0.373174753	0.29395851	0.506174717	0.197925641	0.325645758	0.065290609	0.112879086	0.351614483	0.182105832	0.362367718	0.255102493	0.21218131	0.262551289	0.341662188	1.038278781	0.524429519	0.482163586	0.372332663	0.361030019	0.347062159	0.242165262	0.247971821	0.314061221
SPRY1	17.57371	14.34574	9.651703	15.45163	5.66795	17.19703	25.94386	20.91497	10.41483	9.066947	4.030673	19.00096	9.467949	14.89805	6.780126	15.23995	14.37555	12.39284	4.079962	13.62998	10.23546	24.13318	14.30386	24.09219	24.04165	9.432742	22.00337	15.70595	43.77421	11.67738	18.62442	15.27786	6.38455	15.44212	20.77865	14.45794	16.08896	9.510461	13.14532	18.57438	10.25142	25.5094	8.790973	20.44705	14.33237	19.83701	11.47993	23.37186	12.7551
SPRY2	4.457048	5.458305	14.93154	35.93027	2.269902	6.901126	8.627376	6.889998	5.452437	19.73158	5.215808	7.271313	7.9752	4.895297	16.24119	13.65936	4.173604	32.33233	18.67935	11.28785	27.64965	8.85967	6.21504	4.289312	9.131348	12.19123	11.88934	7.373773	12.07722	4.065287	5.772903	25.63598	11.47974	12.03214	7.982908	7.258055	12.06289	31.45165	3.661024	6.575144	4.069589	11.99893	9.628395	6.140861	22.42637	11.86928	11.40104	12.3059	4.207229
STAM2	5.89134832	6.545460386	8.168528279	5.155473785	5.070313715	10.6110191	7.452797852	8.02720059	6.479975871	5.542654037	2.799508801	6.963475508	10.01683787	3.80722247	12.76316886	8.560322005	5.971066291	5.695239617	5.997464979	4.890123125	7.14001077	6.70394273	7.20385441	7.331825874	9.894785992	7.376778322	6.925073651	5.892391977	9.007199348	7.775309531	8.26051049	6.597204736	10.87729566	5.968126836	9.781262042	7.017960775	8.416220789	8.667425445	7.680613284	6.061530372	7.661788126	8.456431729	9.952093658	7.26019999	8.340084415	5.748704448	4.117980274	6.727227533	8.207835941
CNKSR1	4.26313	9.275477	6.652286	9.914984	4.404894	5.182301	4.336927	4.944748	8.137575	7.200568	6.089114	5.157752	9.396475	8.949125	0.2136438	4.578902	10.27607	9.547099	5.72743	6.395161	6.057617	0.6506783	6.235551	8.062436	2.21158	9.227809	2.224288	6.280796	9.695433	3.786346	4.414979	11.41009	13.58373	2.859061	4.596365	8.301879	6.379297	4.194138	3.943655	0.8181756	8.859718	7.726877	4.323833	5.926468	7.826087	4.848064	6.064676	3.417087	3.823662
ABCC4	1.510965	6.77824	1.624065	2.297729	0.7363848	3.667779	2.935509	3.155917	1.52157	4.607516	2.395868	1.25113	2.664312	7.386298	1.130189	6.141398	6.332347	1.151249	20.88233	8.544999	0.2593024	3.03638	4.152799	2.2335	3.795429	0.8666783	2.001509	16.81989	3.957263	2.087899	2.822541	0.4352971	0.6092062	4.890151	1.385679	4.012266	2.862877	5.570245	5.124515	2.600039	1.455576	4.678334	6.997188	12.20582	4.163116	3.113651	3.178048	4.826987	3.671271
CDKN1A	48.61354671	17.21134927	95.93409554	72.15530358	31.97188427	85.38152702	66.77626018	38.00278006	38.66201058	36.16900806	66.3702361	15.7903011	36.83437544	51.25007225	29.50514696	20.80543572	20.17572677	34.86133288	14.9786735	24.44066229	6.436181204	28.584409	17.73894658	15.63009897	20.93320004	18.47344144	24.55887999	19.33881373	31.3400601	45.92714077	32.87788211	19.61566229	29.39793096	40.17687444	23.50274041	30.50947796	59.11441535	22.27881801	46.30030558	27.54633129	32.57891139	43.4589071	128.442191	27.12623471	13.46647906	33.55772284	39.57435943	27.77045673	13.61623193
DENND4A	2.788217	2.367864	4.804329	2.614554	2.730375	5.717107	3.501627	6.065041	3.118804	4.452383	1.611455	8.529307	7.063473	3.455274	3.678118	7.708588	2.194218	2.341966	9.090599	4.541311	4.636662	6.099785	6.660137	4.337976	5.683167	3.953472	4.474212	4.234088	4.604918	2.902984	5.464821	3.146347	3.59121	4.138599	4.88648	4.000397	4.510741	4.509577	4.450461	4.746329	3.043935	5.073596	4.644368	5.015469	4.696731	3.673724	3.563452	5.299113	8.02984
IGSF6	12.43269	2.285148	6.599953	1.994753	4.587248	6.328045	3.908589	11.07277	1.606463	2.236633	2.3958	9.398046	2.217504	3.243517	11.87776	5.826076	3.26765	6.870994	1.109584	3.837332	4.812755	2.985422	7.850863	3.170063	11.10996	5.400037	3.529058	10.24019	5.241897	7.751506	5.668048	1.780573	2.935267	2.330301	14.31403	2.490919	3.379399	13.60313	11.68576	2.330218	2.176626	3.985011	4.468836	29.83168	11.72403	4.269363	1.347583	2.303766	5.761335
SF3B4	35.02302	95.22879	45.35702	70.64405	44.21157	56.86753	50.43495	35.89165	51.77108	71.81215	89.827	61.41466	79.14552	61.01291	40.00207	56.18733	47.6041	34.35449	44.58468	33.24309	42.52997	28.4428	47.61479	48.01841	34.8824	41.26579	27.48185	51.46301	42.60291	58.71561	105.599	40.57729	70.63429	32.02535	41.87155	72.77601	36.40736	47.02393	46.49281	28.32873	54.20164	35.82741	44.10469	39.49776	63.82165	41.8062	43.02646	33.99074	43.93983
CDK2AP2	45.73008	43.09108	41.53726	74.96586	76.51789	25.40891	36.44966	31.20029	50.72168	52.6087	177.2329	29.55196	34.17374	103.9826	45.94093	37.78777	93.8094	58.74456	25.03446	41.19816	49.83106	18.8015	34.33538	54.74671	29.41961	56.64371	30.18996	63.65674	35.42412	24.23178	39.40699	137.5047	100.7181	24.91513	45.02995	207.7698	55.42915	32.88504	86.02909	19.32408	66.69071	33.1373	33.18532	20.75426	76.94602	29.51814	65.12036	24.47558	55.57283
IRX5	0.474044534	0.150901937	0.113186045	0.401353816	1.01191438	3.794419126	0.256798409	0.829084929	3.827934893	1.418605271	0.05139229	2.092500113	0.694676892	0.424840502	0.448404161	0.715460036	3.0637105	0.670770538	1.491660432	5.739392654	0.925027257	0.458515122	0.53569432	3.754227223	1.105966286	0.948436568	0.242573003	1.564540269	0	0.010943871	0.042136209	2.496169914	4.550156472	0.085088639	1.359443416	1.555902231	1.139337587	0.464014279	5.765706857	0.235308497	1.261347108	1.166435726	0.074030781	0.045617018	1.245393397	0.977981992	1.87577982	0.538005416	1.119445132
RAMP2	73.82368	13.84619	10.36631	41.79622	26.79793	17.32831	50.32893	47.64506	29.53563	7.26289	12.56103	36.7222	11.7959	54.45063	13.5433	28.09733	40.27205	21.17104	4.281892	9.000299	11.90657	33.23685	14.19762	28.44403	36.30122	11.33362	32.01817	13.41157	44.03767	9.474393	21.64687	9.715098	5.15	24.68217	43.7509	13.4415	17.88237	5.865539	27.2398	37.97316	24.51663	17.33305	8.407004	10.344	28.89801	51.01583	8.220305	26.15474	27.70552
RAMP1	44.11003595	28.57178073	39.12005135	5.414138272	1.193617297	2.960039886	21.95524076	2.713476922	22.24876695	9.849858534	44.72826353	14.25602155	5.042026515	11.64722644	23.35743045	10.31840917	27.41820943	19.66641127	52.31150111	22.08718247	2.121779168	27.7315569	28.44043156	3.375455224	26.86479774	2.036861287	38.17558028	10.36784537	8.746361733	0.386878569	19.31252008	0.992561173	17.04506252	44.06040031	16.43314117	9.632780142	5.624345593	18.23618442	11.83916891	68.0526182	20.15469028	17.7427349	2.550141248	0.381243121	1.32334959	38.6326875	15.47850245	60.41215152	5.972596465
RAMP3	6.634597	6.220118	3.512419	11.34718	5.653542	3.692055	32.55322	16.4485	6.38115	1.743	4.239301	13.05446	3.539374	18.28419	6.555855	8.03786	10.11449	6.509927	1.671355	4.97466	3.368525	15.15946	7.654072	10.2832	10.77891	4.420714	15.37155	6.016843	16.70668	6.53107	6.880146	3.169176	2.186089	11.65431	12.48415	5.20864	7.945759	3.076502	11.52522	11.27299	6.672318	9.159499	2.509109	9.094633	9.439304	11.5595	3.450947	6.963678	16.07708
ZMPSTE24	14.67966754	21.43575325	32.42249219	17.06479282	12.80167614	20.41757431	18.00315515	22.96424983	11.34990242	23.42968587	10.61176336	9.681370646	25.51696518	15.38865213	28.67921551	21.2506166	23.78313951	16.95488785	22.02782076	27.14320904	15.54711494	18.55189154	23.95254555	21.79217571	21.01101055	20.71668792	18.87442167	21.25202144	18.71315674	28.39252445	19.25356376	17.54698573	14.302806	13.59142718	18.61456201	17.92448867	26.82852575	24.52371274	23.06961444	18.71135875	27.05530186	20.99759342	27.45964218	36.27820449	13.4823767	17.58169434	31.91637696	16.08564755	11.79998911
CDKN1B	9.480418	12.84435	11.31107	9.373041	10.69407	9.294043	18.24205	12.13486	11.23203	7.891136	21.47524	25.85988	14.88445	23.9947	49.93051	17.24131	22.49128	20.54584	47.07962	14.00638	34.74029	26.96195	19.67639	13.94106	25.09664	22.76604	37.02246	27.68899	28.94208	22.59922	17.06687	18.84926	31.32926	29.94316	19.79015	15.17325	22.84531	26.2008	23.40815	18.47099	17.63949	19.50386	10.57782	30.99079	22.30093	18.36011	15.86943	30.50118	26.3394
AKAP8	3.836263	6.835478	6.733074	6.540232	5.813024	7.431026	9.576683	5.667184	4.96354	5.614929	5.602886	10.50208	8.437576	10.23862	7.609419	6.53649	5.189183	7.761168	9.349322	7.535428	9.970275	7.606404	9.760836	8.401536	7.729924	10.45393	7.238798	10.04967	10.69876	9.112539	6.39849	8.808167	11.91846	8.114319	8.37695	14.08195	10.90059	8.527911	8.912718	6.654927	6.667313	9.911821	6.670479	11.84594	7.035753	7.815322	7.160773	8.761432	11.06114
FSTL3	9.736859	10.77865	11.90741	131.8207	1.997557	5.645207	36.00558	10.85407	8.596559	13.05818	123.5903	2.456269	9.762981	3.937012	6.805529	4.491363	2.923637	14.0012	1.696114	6.336618	9.011534	18.23414	16.05944	4.848776	20.84043	6.528118	16.64643	1.467357	4.998518	1.37812	42.60958	29.75171	5.166074	18.22325	7.682252	4.986952	17.2167	1.50986	9.660013	32.89162	3.319296	22.64032	7.559485	1.31908	1.489425	21.94284	1.506501	30.36289	2.86463
STUB1	8.827995	10.61704	10.82086	20.25609	8.383339	8.694869	18.86809	10.93951	8.831588	23.97805	23.3742	11.98581	9.469011	28.73737	18.57312	10.80316	7.122315	16.35526	6.734814	19.18247	17.83897	12.37262	17.42926	22.58017	13.77152	14.57135	14.54598	13.4848	15.11217	14.8417	10.18131	8.62435	5.299101	13.77101	16.60233	13.7839	17.77735	9.089074	19.59969	10.23597	9.432435	10.62844	10.65071	11.54351	8.503943	13.03265	11.54783	9.009359	12.02334
STAG1	2.420225	2.779665	6.56491	2.749644	2.00529	3.959754	5.328975	6.380514	3.901644	6.451851	2.613574	3.218299	6.939197	2.568606	8.879985	7.332197	1.766205	3.487753	4.232879	3.326971	6.088893	5.622357	5.975748	4.083906	5.858198	4.120614	5.373571	5.515001	5.628135	5.91145	8.258195	8.638456	4.883067	4.288647	3.903014	5.504692	5.808117	5.153267	4.565464	4.495826	1.963023	8.29706	4.42925	5.586711	5.305505	3.530382	4.860965	3.910768	5.774433
NET1	39.07389564	25.50959748	26.37817718	20.80907805	16.87006837	25.18008141	25.96443346	30.41747038	64.58769971	79.35852916	46.3979366	38.9040372	32.64208605	37.35206321	53.21186898	40.44455336	18.00383133	44.79461886	13.61644431	26.44251515	20.85615424	20.60602652	34.35450799	43.28922025	26.09026544	56.05102187	25.48390401	30.90046127	47.34945846	41.64053101	30.73458465	61.62184145	41.39115723	30.53071559	26.2589303	50.53856162	36.15831838	40.9168149	15.13838091	26.92430651	52.11442003	37.20580198	28.1585084	26.74875422	86.99685512	30.45361884	27.81005235	44.55249704	22.52040526
UBE4B	4.101523878	9.424210753	8.307117302	6.125579162	2.497463027	7.060127519	7.685363934	9.385805883	8.291435563	7.636488195	4.871432984	9.491519052	8.137784527	6.381759214	5.984839627	15.4532802	5.427190922	6.437613562	10.12638597	8.315819362	8.512528528	12.93328602	9.681611782	7.366049837	9.625722071	5.715071505	12.23866491	8.071264298	11.01830366	6.441044255	11.13017014	5.479560578	12.39019153	14.3461491	9.42897818	5.071486244	8.290004505	6.198617877	9.062268783	11.50152617	9.900104596	7.966123615	4.377234026	9.294911004	10.46953585	7.252983476	4.71549376	6.975854852	7.421217062
EFS	2.591487	1.303068	0.8434109	1.245883	0.175806	1.514345	4.274197	4.524968	7.647587	0.478428	1.513151	1.291502	1.334168	1.452984	0.3817868	2.189388	1.555228	2.12457	0.4289355	1.427575	0.3982073	6.62917	3.289214	1.334003	6.014023	0.3083108	5.543134	0.2554784	2.246057	0.3751243	2.873801	0.7422096	0.3750991	4.722636	1.305295	1.154479	0.8953373	0.4963418	2.216746	4.46168	0.6635406	1.712562	1.251557	0.7918329	0.8255186	3.672268	0.4901312	3.618674	1.932934
PRSS16	1.993666	3.46131	3.273869	4.087391	6.309095	2.512971	3.259925	2.269974	3.511884	0.1537701	2.663722	2.035766	3.129956	3.491805	5.051694	2.131735	4.262216	4.179199	4.239731	1.861848	3.65754	0.9000635	1.044363	6.133001	2.646631	6.444659	1.72806	5.319804	5.513514	3.337188	0.8180677	3.793613	9.76724	1.645118	2.774244	3.420091	0.9275261	3.671677	2.224574	0.2307687	5.416989	5.573752	2.885365	2.045452	2.997179	2.883419	4.444208	1.730062	3.588299
CDKN1C	13.92464573	15.64280787	2.328022931	11.74338506	2.252414501	2.058344149	12.97816928	4.758340989	6.299286101	1.01021098	4.388876239	8.943168687	2.24746709	3.525748312	6.449051978	2.706072763	3.028840144	4.539096959	15.25447106	7.971822119	2.357263121	11.07240438	7.857954833	3.081048621	15.65560239	2.806294341	11.45889379	1.49550039	7.78060758	0.622064157	4.719076149	4.221728658	3.138604751	13.75608708	2.791441539	5.257846904	2.8264014	1.32964181	4.50070898	14.77114537	5.515256091	8.663232296	1.882823927	0.65241509	1.021853281	14.83248376	2.087551203	9.758504435	4.136089226
SIGMAR1	42.83029	81.22987	85.57211	70.15707	114.2528	21.58629	29.60265	31.96793	30.33883	94.74932	116.8157	25.20539	60.45865	50.14593	86.04942	31.1156	42.82537	69.7994	64.5323	27.1924	103.1119	27.8102	39.67435	40.7806	26.95558	64.65727	31.78401	37.3485	23.08568	38.00229	17.22284	52.07997	77.30567	52.04218	72.83688	28.27673	69.0504	41.59104	32.61699	24.98881	57.31356	36.63263	16.42312	50.51449	39.56567	28.15708	28.22343	78.49806	27.72864
DSCR4	0.013132	0	0	0.6387121	0.01629773	0	0	0	0.02227765	0.4188769	0.2847343	0	0	0	0.03881785	0.2387045	0.5410366	0	0.01635437	0.006031598	0	0	0.08244349	0.1488369	0	0	0	0.01184179	0	0	0.03501777	0	0	0.01178565	0.03869113	0	0	0	0	0	1.115845	0.006190164	0	0	0	0.006047344	0	0	0
BET1	3.002156	3.215574	5.902301	2.625329	6.686176	10.18084	3.39107	4.787779	2.703463	6.892883	2.657686	4.162266	5.94292	3.255012	6.354337	5.317795	3.204997	4.172275	4.332095	5.331454	4.084158	2.436413	3.517809	3.874553	3.183865	8.575632	3.144498	5.43757	4.511407	4.873732	3.251109	5.155717	4.327323	2.226077	4.392368	3.537476	4.319513	6.137756	3.107105	3.230971	2.531006	5.059668	4.816868	4.257376	4.259108	3.458631	3.911224	2.191637	5.000866
CWC27	2.401618613	6.388084499	3.429029254	4.842703219	1.960198713	6.956396779	5.339438567	4.308917862	3.719391015	4.283043531	5.023562008	5.571141679	5.62100786	4.903816073	6.932124264	4.568496764	5.735085762	5.064009622	4.478917077	3.849172052	6.544791202	4.743547356	4.844723303	4.526402158	5.029661763	6.621721355	5.229129555	5.638523854	5.560688666	6.349162145	4.253408048	6.052306092	6.188352897	5.262265909	8.092359303	6.570457939	5.726942444	6.917184718	5.433507232	6.572913352	4.251218316	3.855174393	6.204572364	4.476383369	2.487494071	6.516171578	2.671987993	4.660877567	5.727282818
SAP18	35.36848	39.81223	40.20438	27.22067	37.26076	41.18014	26.22829	27.19979	36.64976	41.05175	32.1236	35.01061	45.03553	47.00337	63.2228	46.05577	33.43314	68.7155	90.29054	39.89912	47.12912	22.34945	24.28388	33.47089	34.04141	70.21817	27.41847	35.19536	32.11346	36.31842	28.62093	67.12195	43.81754	29.00863	40.05171	40.89852	33.8485	53.5149	50.96455	32.93806	47.93302	17.11379	35.89094	22.02178	41.97504	46.14075	43.37525	24.66317	35.74903
SMNDC1	3.41583347	6.330370389	10.88104431	4.785390606	3.355587601	8.585432598	4.841275563	5.40790906	3.860354789	8.634485942	4.227489039	3.954467923	9.531867111	5.321059857	8.178759389	8.365426489	5.487103423	5.696424774	5.26068117	4.441433746	7.416235001	3.684414898	6.134902041	5.601220633	3.282439367	5.843212962	4.102246668	5.064868695	5.405060167	8.493191101	5.66967308	7.522399014	5.672603575	3.445477267	4.547939343	5.791380605	6.258333399	8.246113694	4.148790648	4.503533872	4.92491248	6.924138665	7.03057275	6.468656563	6.339812912	4.439270693	4.708972725	4.276459175	5.530712308
BCAS2	23.48469	23.95279	37.23799	14.87794	27.29068	28.28649	21.173	24.20243	22.72063	25.51796	17.23523	17.49476	55.03119	30.46254	37.6665	27.81644	25.19075	21.59279	28.60956	16.00352	24.04259	17.77461	20.56445	15.72387	18.66335	33.07419	16.84536	27.86196	23.92821	27.548	15.50379	33.4365	25.90601	17.69456	23.10528	15.85992	28.41725	13.06957	13.92034	18.59086	24.36878	14.11428	28.18344	18.64532	18.56745	20.3674	18.95497	12.62563	21.04598
RGS19	19.71114	9.510366	7.062444	8.601383	20.73239	7.264776	17.14951	14.25802	9.296064	8.554364	24.14321	21.15858	4.757172	33.54397	6.637769	9.1138	5.928672	5.308644	1.573584	9.542142	3.317038	4.181011	6.659161	20.74629	8.315678	9.483778	6.832096	23.00375	15.36848	16.78564	7.96819	5.029086	5.296333	3.533276	10.71769	5.548579	6.712991	5.575942	13.67187	4.645741	7.18776	5.034428	7.45311	14.45471	11.07806	5.824755	4.673629	8.153606	26.88484
LILRB2	3.394049645	0.920166683	3.017856634	1.48545444	2.514002646	1.868058568	4.552034815	13.66643693	0.709588129	1.646099901	2.927298413	1.418845092	5.224747906	2.40984516	3.411949175	3.75552946	2.583482996	1.922365076	0.684637302	0.419916243	1.186839714	1.825418045	2.250849712	1.498417114	2.565035866	1.211903003	1.510027483	4.219083632	4.819473164	1.915205794	2.015663117	0.761834086	0.693152229	1.573984304	2.896117334	0.849264133	2.159873543	2.987980518	4.241142582	1.498325426	0.574473446	1.459052037	1.95143336	8.323312082	3.404988926	2.726950221	0.515799901	3.575316292	1.158214502
EIF1B	17.93036	15.67834	19.22889	18.634	7.703576	22.52712	14.34499	18.16836	13.83279	12.92687	14.32861	18.27041	28.71275	18.29113	26.09773	24.01918	12.74478	16.47785	23.57756	12.24635	12.93548	17.05643	19.47353	13.53075	15.95329	18.42997	20.60143	21.53709	16.89042	11.43691	16.02547	21.91579	20.41897	15.64259	15.45511	11.97236	15.94248	14.99699	11.21376	21.80088	14.35035	12.90744	10.70454	13.17658	12.69224	20.49635	16.00306	10.88398	24.51382
CDKN2A	0.9782356	61.11976	2.157176	0.9400242	5.536726	4.959121	0.7946103	2.575754	10.02053	0.02890857	0.7725983	2.97441	0.1995243	1.025769	0.4758004	0.3946911	15.81384	1.014735	14.99956	5.116968	6.901177	0.4620457	14.27294	7.909362	0.6091829	3.973235	0.6548398	0.4326344	0.4882222	3.023149	0.2104572	1.05012	0.1553425	0.4277871	1.866392	4.539278	0.5813961	25.27288	2.569228	0.3024649	19.21716	0.4552466	5.380417	0.6033335	9.368934	0.9353952	0.8329421	8.282444	2.063851
SF3A1	11.95018	23.54489	26.94605	12.68285	11.90077	19.75347	23.72922	24.9519	18.06762	34.71943	16.52065	20.50597	30.84995	22.03668	21.62633	25.48718	10.85465	20.59462	32.56574	18.84272	26.88805	21.41835	23.26437	23.31233	22.00881	18.15739	19.16772	24.44987	26.34573	23.64132	21.68364	15.92861	27.45617	24.19051	22.21077	23.76892	27.19833	17.87668	25.90429	14.87389	15.41242	15.28805	21.56817	24.63244	21.64403	14.84505	12.97351	22.58038	31.21466
TRAIP	0.42158438	4.167509855	1.819265575	2.367673728	1.077208601	0.536825428	1.376062955	0.540893743	1.023706928	3.432575375	2.402871095	1.445206138	2.566317053	1.835980759	3.49829768	0.865134459	1.198159912	1.103477053	2.185925665	0.918821376	2.999792286	0.446418735	0.973063094	1.487331104	0.41277107	0.691003842	0.699572557	2.161717065	1.312714659	2.989804424	1.249106796	1.855176132	1.517064926	0.971869758	2.537017709	1.398847793	1.819258121	1.762556907	0.985188974	0.322832813	0.794720544	1.359912386	0.569534273	2.59023894	2.095881752	0.791792478	1.793352374	0.833659407	1.619536863
DNAJA2	8.802881	11.17578	13.16307	9.523624	8.149129	19.36952	11.30205	10.20947	10.48872	16.20834	7.577572	9.234445	13.70031	15.37102	25.24711	9.413201	20.90962	11.70832	8.548851	9.2238	12.37463	11.26339	15.26641	8.902738	9.979726	16.72641	10.40552	15.20851	10.49315	14.19377	8.861232	12.16078	12.33835	10.75368	11.67884	13.54754	13.52205	13.07624	12.13832	11.0014	12.71414	12.21756	13.91561	16.87594	14.0884	13.24524	8.823573	8.629042	12.1529
BCKDK	14.72275	19.27932	14.75976	17.83369	18.14231	9.715149	14.90626	14.95301	14.78018	14.12447	44.98076	10.80283	12.26588	21.75714	13.67293	9.22219	25.30536	13.08058	7.051432	11.69476	9.419392	10.68258	12.30801	10.92248	12.8028	13.08133	10.70222	16.00184	11.74356	9.392312	14.2194	9.447847	9.325498	12.11323	13.62487	10.42517	13.85687	7.662569	16.24099	12.07671	9.549563	10.01279	7.283854	14.33767	14.86474	12.67461	8.794066	10.62751	12.02179
APC2	0.1176465	0.19406037	0.345296854	0.36316842	0.151316872	0.086146045	0.861819837	0.324400749	0.221352588	0.296487882	0.304364827	0.800976206	0.240318173	1.34815413	0.516370788	0.219151749	0.145463652	0.682437989	0.346308021	0.373337236	6.143862053	0.849995285	0.723484114	0.592451343	0.634576069	0.306803993	0.761140309	0.925857348	1.146426191	0.809040815	0.282344343	0.938620593	1.360628118	1.226703538	0.392841238	0.686758588	0.918327957	0.232911384	0.450680428	0.526986698	0.206682789	0.905448652	1.043410275	1.150115908	0.242520914	0.457054516	0.397059465	0.405654443	0.449249508
PAK4	5.641043339	12.7874625	6.529031983	15.13681963	6.662173458	8.120543606	13.86865927	4.956533553	10.32214578	19.20490393	23.4754555	16.600152	6.845564256	33.26624835	11.08476501	4.556453319	7.865935565	9.164819713	19.67827798	9.251192321	7.490088064	4.681322326	9.032202764	15.60780098	8.01106361	8.741599154	5.854027819	10.38558087	10.55915248	20.17340818	9.142029384	12.59812521	17.40528898	6.571638336	12.2493077	22.93979825	8.000252612	8.428428705	11.27926646	3.320835051	10.2234457	10.4701082	14.23677618	9.416604399	8.883003078	6.457650512	14.58395054	10.13324078	6.250845055
ADAR	26.45342663	65.69470055	65.58644483	43.32693191	35.79110475	45.76903619	51.40341109	43.14963365	37.51128972	81.56302542	30.69977433	41.49972887	68.40490242	37.48246779	47.5964374	55.02946279	27.59363673	48.50702225	53.29568274	34.85972364	61.2669588	49.62554182	54.70178288	49.64921868	45.48566585	44.39015347	36.60506063	47.25470291	50.47207158	77.47188582	60.92291177	28.85789056	69.13207984	36.94602968	45.33125948	62.50320473	62.55315082	71.67364252	60.01884582	26.57743888	30.47882173	80.62721755	39.12346079	83.43664707	60.04084527	32.61096957	33.99661759	53.29116368	46.53472302
CDKN2B	6.294618	43.96046	13.05874	12.73407	0.9569154	12.58496	6.248796	4.255787	12.23454	0.4780065	4.607378	0.9436723	8.304713	2.285667	4.853073	5.279591	9.482519	5.510106	2.49166	6.982114	14.19138	1.950177	12.46673	5.805532	6.995115	1.885498	5.298151	1.408555	1.159707	1.629144	3.801931	6.088812	2.400588	6.359149	9.272989	4.621537	6.628239	6.728181	10.47165	1.661841	14.6589	8.459687	5.913754	1.283253	5.287532	4.159801	0.4214348	8.18672	1.642577
KATNB1	2.614472799	4.876678281	3.385033763	6.035313106	3.507239071	4.208797687	4.754175612	4.710214152	4.953577387	5.615314029	5.274713072	5.259659909	3.903062268	6.015140496	6.350530445	2.631057481	8.054997104	3.701818198	5.331579574	4.684629254	4.735003293	3.295995658	4.536852097	6.142852427	3.905055833	4.320808608	3.142849192	6.437050437	5.3094879	7.672493789	2.872255834	2.980835009	8.733714032	4.500389254	4.806492394	8.106905932	5.083465723	3.432711729	7.442874583	2.592566919	4.130737457	3.860628898	3.224826036	5.211993987	9.131759424	3.070815183	5.488877396	4.729745363	4.346429146
SNAPC5	5.697792	4.320538	5.502038	10.8692	12.48828	6.770443	6.964254	4.989837	5.526012	5.692385	4.785805	7.664696	8.285506	5.550416	8.43715	7.86994	9.247981	3.917801	2.967796	4.532886	4.67726	4.956556	7.871324	5.962826	5.656871	5.819211	4.824092	6.078337	4.492656	4.169576	6.736839	5.177427	4.846807	4.906188	6.408827	8.150796	6.571036	4.625262	4.890509	5.234391	11.72921	6.268615	6.819283	5.663992	7.498722	6.020021	3.547705	5.193361	5.717732
ZNF267	2.091238	1.984561	4.039023	3.385455	2.045639	6.074318	2.696601	4.638736	3.460954	3.655749	3.970994	4.140324	4.803606	5.800268	3.823134	3.774797	2.670194	3.604625	1.92191	2.445307	2.764705	2.30355	3.305625	3.309696	2.85235	4.009728	2.085558	4.743243	4.107107	6.276554	4.488072	2.363606	3.069078	1.227014	2.907139	3.943379	2.635419	3.883007	4.065384	1.540548	2.148683	4.483135	3.732627	7.11866	5.21029	2.61056	4.105955	2.662351	4.893193
CCNO	1.446321	8.715661	2.670102	3.505208	6.106649	3.760621	3.752577	1.759803	6.121342	1.591122	5.506152	2.079896	4.4267	4.764152	1.329599	3.375595	2.412837	0.0597122	4.456634	3.47218	6.175406	0.8653237	4.692158	10.37203	1.407743	4.113816	1.5964	6.480767	1.074866	3.086567	2.716959	2.206989	2.540223	1.512146	11.8175	5.000631	8.235378	7.042951	5.791258	0.3265304	3.352037	1.229991	3.958539	10.75226	5.564014	1.744055	12.76825	3.472148	1.830653
CDKN2C	2.016075113	2.649260196	2.49378161	4.034474976	3.450462496	1.555133432	4.078108165	3.793092295	3.034004044	2.484610794	2.533796342	3.437207541	4.293068454	6.454038911	2.647315788	2.834486623	5.116722676	4.590334838	12.40206469	3.23724459	1.800795342	2.915871045	1.830932488	3.812173211	3.72840553	3.84706762	3.036695242	5.366024191	5.05340848	6.337165653	4.682376675	6.523914014	4.68405852	2.936590229	4.810289564	2.830285668	5.417108612	1.591465491	3.494810062	4.753320488	3.138029852	2.770540428	2.602567939	4.53722977	3.409381902	5.589185664	9.345972184	1.969529268	5.912069043
DSCR3	4.158636	3.951129	7.259972	3.082224	2.278251	5.328729	4.411879	6.439347	3.719307	6.342362	2.884607	3.635375	7.089247	3.93807	7.29511	6.253875	2.106026	4.331924	6.163868	3.758895	3.648013	4.623611	5.370926	3.950396	5.905545	5.082865	5.209876	5.138671	4.27808	5.44642	4.105041	2.529909	8.300631	5.634847	4.129799	3.190599	6.476667	5.184412	6.870869	4.322819	5.014281	6.323806	5.261543	6.090652	3.972228	4.170686	4.623354	3.418362	4.968078
TCIRG1	26.51784	14.49333	13.93675	27.89403	29.71107	11.63983	22.81015	19.67027	20.21757	30.28719	42.96034	21.37976	22.01962	23.47051	31.19982	14.39664	30.74529	40.07197	10.11434	14.12403	22.75616	12.61628	22.20546	21.66092	17.03934	36.12834	16.73958	38.45416	15.78707	24.64879	23.87706	21.5502	35.43819	13.26897	25.50559	21.32646	36.78313	30.9946	39.34144	11.34274	24.1921	27.90599	20.32191	30.68001	28.18537	21.62951	40.44312	23.22769	29.61469
RTN3	18.7629069	22.24037797	30.53208767	14.82556461	18.66238217	26.52924121	25.7978551	26.33973979	21.66250886	29.85215932	34.45754563	9.671949423	38.03231161	26.30268054	38.78301809	26.06996547	20.87180973	27.95597958	59.97665892	19.54160973	27.68402566	18.1977939	27.67253006	28.95729835	17.98179486	20.32158934	19.15208184	25.71725171	32.22330059	27.20935478	24.55916058	44.85350341	27.61676208	18.4316359	20.54021819	18.74200607	31.00167536	21.89812067	20.64969024	15.36904622	27.70414545	26.76606922	28.62451595	22.63651007	28.15157341	16.4680139	16.94401761	20.43470141	13.8025991
LANCL1	6.494293	47.3461	10.95747	6.64706	4.033121	15.7704	19.84132	10.81231	9.493061	8.798154	4.984784	8.854516	17.16692	7.241505	33.42142	14.97632	7.326504	8.833712	9.971856	6.317066	15.32074	16.75078	14.76559	9.157073	15.14845	19.61419	14.95183	11.43007	27.46683	25.01373	12.55816	9.129846	10.76389	16.16305	20.42251	9.724285	32.8794	12.88438	14.23922	12.89355	9.003762	14.83208	19.14512	9.506897	11.63007	11.44485	5.03154	13.93231	13.44304
NMUR1	0.9405429	0.8754246	0.04245185	0.2578275	0.1218031	0.2388019	3.641327	0.6001722	0.1803693	0.1897289	0.1163748	1.840576	0.1464855	1.12336	0.2054945	0.8199131	0.2029871	0.3602829	0.1969202	0.1953374	0.4234122	2.412766	0.6546608	0.4866533	1.781132	0.2092107	2.96819	0.4867559	1.461131	0.5507055	0.6615436	0.05356483	0.09062431	1.394623	0.7470039	0.4306715	0.1657343	0.2792645	0.8050256	1.125386	0.09927861	0.6708125	0.3493639	0.7083225	0.4441369	0.267407	0.1999234	0.7478618	0.311924
B3GALT5	3.748623271	0.044973393	11.38607716	2.802061725	0.058446015	9.074324555	0.145626778	2.806143324	4.048869526	4.802519409	0.751783623	8.109513218	1.082716178	7.354707006	2.892709256	1.641499949	0.027116543	2.273192014	1.468574319	0.804642666	0.579504103	0.795615585	1.700011922	0.463028585	2.873234611	5.688541285	4.007692459	0.990315993	0.143665997	0.054360141	0.329016433	0.050993885	4.381350842	3.93318355	1.504996254	12.40210128	0.017754638	6.039040272	1.817078599	0.138195638	17.29232097	12.79540003	1.917355952	0.045317556	0.77688981	4.009427478	3.59022963	7.058928124	1.066825129
TNIP1	19.99355037	21.44912594	36.88062939	25.5906009	14.48699774	15.9180786	25.3493675	28.25431072	21.21643133	32.28272495	47.80632389	21.21976926	27.07568597	47.35751654	26.49011957	18.31225245	10.9807122	23.92971803	8.027335845	23.24015052	22.13505332	15.35736763	28.259694	28.47075084	21.96831117	22.5534319	15.96342237	21.27479101	22.00710363	22.87986074	31.99216927	27.28071367	28.64546957	18.20279965	26.07439469	25.28020144	32.15270653	27.47126756	33.05262879	15.95610104	19.72324875	24.43932851	20.23815839	34.16453237	29.48272173	16.99263985	31.76232581	17.7657025	32.14455498
LAMC3	0.028415206	1.07837805	0.50331442	0.575855768	0.454040109	0.24675669	1.074304904	3.001806573	0.976144874	0.065917924	0.247888789	0.385358745	1.388012121	2.335519687	0.127741773	1.111283398	0.602982239	0.474143485	0.253612634	0.557941045	0.475622528	0.071573804	1.061991886	1.33602611	0.213130109	0.318003518	1.177207111	0.224205042	0.359952308	0.288365874	0.102607827	0.559855195	0.280420414	0.098820022	0.383718416	0.372256946	0.331427937	0.11184882	0.636865769	0.281319676	0.331128803	0.786918656	0.257769882	1.775209484	0.55128424	2.139450593	0.181789408	0.38744934	0.339591758
CDKN2D	3.732809	10.64721	2.841111	6.239361	7.305374	2.665161	4.020359	6.18964	5.51048	2.799738	12.31801	13.80736	3.418846	7.429854	5.782284	3.015004	9.683215	4.887104	13.20133	4.459345	7.995484	4.426364	3.239184	7.640231	4.586038	3.442998	5.728927	3.964834	4.631075	3.659729	3.533316	11.44018	8.382978	4.260107	6.812101	5.165459	5.252029	3.567765	6.502446	4.801268	4.147766	4.87266	3.387884	3.356762	5.149364	6.884163	9.74709	4.442881	8.916577
IKZF1	2.938814	0.8819759	2.40117	0.5735976	2.299219	3.174024	3.623151	4.789609	1.973631	1.010473	0.5323762	15.36701	1.952655	5.712174	2.283137	4.917082	0.42696	1.162923	0.4142907	0.6318542	1.900702	3.655394	5.311313	7.690424	4.689717	2.507271	3.781793	4.333102	5.913115	3.10059	4.398613	0.8173206	0.7197808	1.807414	6.211086	1.612386	1.675976	2.359644	10.13562	1.034398	0.9463881	2.480802	1.451155	10.66802	4.074542	1.611055	0.2843032	1.312327	30.19783
CRISP3	7.730618	0.01910619	0	7.384642	0	0.0362584	0.03386884	0.3229943	35.31148	0.03480896	0.03253473	0.03721043	1.133646	0.03508072	0.02956975	0.01322434	0.01787587	0.1281939	0.4634394	0.08821648	0	0.01935136	0.07536223	0.2891125	0.7152611	0.02741659	0	269.2638	0.6646861	0.01847519	0.1120351	0.01048253	0.004156639	0	0.1591554	11.84442	0.06788482	0.01366287	0.0191605	0	0.05245728	0.03960933	0.01102739	0.0144393	0.0352365	0	18.78898	0.003529462	0.006271531
SMYD5	5.793638	10.35185	9.324083	13.52382	6.72482	5.53596	11.88832	6.344128	11.50726	16.23555	18.01684	7.544855	7.943538	7.812674	13.25326	9.072774	11.08358	7.95764	5.495949	6.824892	8.250885	5.390288	9.368751	11.17586	5.679218	8.741358	5.987115	7.764664	8.053863	17.69554	7.802678	8.195203	10.66083	7.083264	9.299114	7.559938	9.514771	7.641816	5.396565	4.756423	7.26913	8.283296	9.43857	9.704734	12.11071	4.817826	11.00335	7.017967	8.638726
KLHL41	1.328067	0.1187993	0.1816875	0.06954594	0.03833077	0.1554821	0.7087481	0.5666129	0.17465	0.1134427	0.006975719	0.1148865	0.1117532	0.0200576	0.03550401	0.1928078	0.4497078	0.04122877	0.5043055	0.1938721	0.06662279	1.128554	0.2342953	0.1896108	0.4708738	0.05643212	1.41428	0.06498523	0.5915687	0.03961236	0.1601417	0.0854066	0.07129746	0.5636148	0.09099798	0.2052688	0.0582203	0.03905913	0.03286537	0.3269105	0.1049746	0.2377921	0.07565966	0.1052608	0.113325	0.2986788	0.03932177	0.1119985	0.06454411
RRAGB	2.504295	3.269104	1.752004	1.961408	1.695275	3.846903	3.831695	4.600366	2.418053	2.198652	1.368214	3.000821	1.192663	1.446356	2.291986	3.713023	8.878522	2.986224	3.221533	2.91878	2.936706	5.465234	3.083833	2.510195	4.332087	3.042951	4.336507	2.481397	6.597782	2.292778	4.223208	3.072856	2.584343	4.623896	3.344125	2.434098	0.9889262	1.077803	2.743847	4.884512	2.38867	2.967517	4.060043	1.780016	2.713063	3.746885	1.550071	2.817218	3.640682
SIRPB1	1.846626	0.3823739	1.257321	0.3390331	0.225332	1.471349	0.5997303	4.953023	0.1577613	1.671924	1.095203	0.6259563	1.317114	2.355344	0.7177744	0.6439652	0.1143046	0.3605966	0.2242768	0.1606835	0.8861723	0.1713315	1.921779	0.3481973	0.626211	0.2791496	0.5211875	0.3793612	1.910756	0.7906083	3.877175	0.5201191	0.3772175	0.4987799	1.622224	0.1358383	0.3777326	2.486549	1.969728	0.423471	0.06235564	0.5615213	0.5024051	10.85854	1.072411	0.271224	0.165757	0.2109298	0.6709436
AKR1A1	31.93391	36.5627	46.32183	25.92941	33.75441	24.02933	23.68199	28.74554	26.85972	18.14926	20.78272	21.46957	53.66629	45.87472	73.49416	31.98585	33.04571	39.8713	30.18354	28.4655	21.93243	13.49337	24.35502	19.96402	20.07621	42.23332	18.24082	59.1827	27.6294	35.6312	24.15219	12.36201	56.77898	17.83972	25.48047	25.06121	37.97546	33.91054	41.87648	13.09393	39.08908	12.52312	56.17448	29.20683	24.53175	23.58882	43.79717	16.72537	30.27483
EMC8	4.903596	9.54777	8.032687	12.31955	9.474052	6.348691	6.268442	5.956317	6.611681	12.77206	10.7722	3.909233	9.46609	12.8208	12.04934	4.337916	11.0149	7.468138	4.74235	4.781789	8.121013	3.763222	6.338102	6.229592	4.469879	7.087417	3.894658	7.95444	5.17209	9.761565	3.988961	7.161169	8.211088	4.003515	7.151322	7.699133	8.412117	6.736647	7.534297	4.149986	8.976592	6.086943	7.545715	8.177845	10.28348	6.385156	6.866495	3.844053	6.227733
TMEM5	1.247732107	3.051807499	2.310712539	2.439122144	1.754420261	3.840126361	1.624654815	1.528151073	1.612446408	3.295404167	2.259957684	1.742091845	2.67130873	1.87537571	2.291967585	4.959496069	2.338447382	1.633301578	3.602819317	5.816624152	1.959689171	1.295449167	1.301939467	1.280487802	1.6635104	2.736073427	1.390416821	2.163018015	1.404675997	1.593204622	1.440865045	0.762102209	1.986717875	1.492044108	1.661598097	1.176837532	2.685949917	5.338358646	1.690000562	1.481023001	1.421452898	1.296875791	2.748055415	1.91660598	1.808456503	1.157130286	1.304289668	1.598538391	1.675742789
CDKN3	1.748258684	6.301779141	11.69006152	7.205050285	11.76019776	4.725944576	6.557482917	3.440894453	7.352231873	14.10098515	27.14580443	4.590453818	16.53740758	5.896236454	24.56517334	9.759368449	6.380935921	9.197727658	7.391676875	4.743680672	7.934832998	1.101272909	6.882852615	4.880801925	1.78157672	6.106820597	1.931457553	4.9944377	2.686019694	8.699573132	5.079777007	12.73930309	9.792722072	3.606106097	10.04937366	6.361657378	7.449619822	11.26464585	4.064613592	2.15021884	4.066010563	6.288046547	2.692439156	6.017188454	12.03709946	5.500256958	9.853402077	4.021505002	8.128303794
CNPY2	8.805506	11.61521	7.616035	14.20616	25.14063	9.922241	6.456936	4.687272	5.743007	7.41409	5.712915	10.49956	9.900103	7.164419	5.64183	4.810105	17.66935	7.832257	6.526703	6.592606	7.385788	3.456831	4.919479	6.541346	4.832082	15.95146	4.159255	15.07436	10.98226	9.795616	5.385566	12.50622	8.240404	3.324876	5.865375	5.654025	9.606678	8.111324	5.049141	5.615185	11.81639	3.815239	11.44624	8.736909	6.766556	7.433417	7.51413	4.695104	6.283298
B3GNT3	36.03451275	32.61850138	40.80320236	81.59476645	20.51304255	64.71307929	34.79384999	27.95717226	39.65321379	37.94873884	85.93315498	51.70779862	42.58293202	53.6814187	57.06436023	18.88671101	35.98919168	24.12948958	20.25342555	53.4321851	15.48108377	11.54620519	36.46564022	48.75133122	37.4717273	43.72059026	11.56775531	21.39497662	29.39262973	47.07507983	17.2548599	61.61363384	59.15312845	18.72652652	38.51544911	76.67420288	41.24448473	48.75252178	54.54209223	3.131882279	50.33259594	61.36270845	53.29377815	62.64823913	22.54686688	24.17851113	75.42486611	50.27602961	20.00212815
CLEC4M	0.026535302	0.002639671	0.00344334	0.002987545	0.01646608	0	0.003743398	0.008113493	0.011253885	0.007694613	0.026969577	0.361920398	0.00360051	0.006462238	0.045755292	0.003654094	0.003292923	0	0.005507768	0.018281704	0	0	0.03123566	0.249057436	0	0.009090763	0.002611223	0.005982057	0.020792069	0.005104987	0.005896582	0.008689464	0	0.005953693	0.055378617	0.006783005	0.006252549	0.002516845	0.003529565	0.004842544	0.012884244	0.018762316	0.009141123	0.003989806	0.0024341	0.012219621	0.005067538	0.001950492	0.034658461
TLR6	1.108424	0.3343472	1.155312	0.3301022	0.332814	0.8527513	0.7641854	2.591053	1.19798	0.4717569	0.6935032	4.206223	0.9169505	1.606569	0.4800206	1.587923	0.3793742	0.8173794	0.1577083	0.1909143	0.3915761	0.8141714	1.33984	1.630501	1.408452	0.8758434	1.213901	0.7617324	0.9899253	0.3748964	0.7011891	0.2517396	0.1501204	0.4572792	1.193939	0.2833374	0.4296822	0.8410626	1.79301	0.5742174	0.6011306	0.9059282	0.5891831	2.198848	0.879009	0.726545	0.2492355	0.5545578	6.701643
MRVI1	4.413786	7.887985	3.007406	3.044727	0.6738583	9.327028	22.48901	14.80242	5.265176	1.446483	0.9304341	1.472437	3.79871	3.651265	2.878631	11.40172	3.17859	5.087666	2.232188	7.187172	2.720286	52.92726	23.11091	5.166317	32.66565	2.009765	45.11635	1.22247	11.59779	2.358736	35.76553	1.992933	1.005563	54.30231	9.920185	12.3643	4.681769	1.483192	12.57129	59.03611	2.610862	13.71195	4.556677	3.381454	3.458826	26.33304	2.020322	25.748	5.23239
PCGF3	3.694502	4.765841	7.998739	9.068391	4.74744	11.10442	7.201369	8.670564	6.310639	5.117469	6.183202	7.695667	8.90999	7.834865	6.838506	7.443781	5.12119	6.750301	9.089035	7.019543	5.535382	5.742035	7.899632	4.593384	5.798604	7.032519	7.292645	5.018573	8.277573	6.425546	5.650792	9.388387	6.531059	5.969607	7.526163	10.76444	8.041158	6.877459	4.109182	6.526136	5.880787	13.54511	8.152723	7.441618	6.380765	7.641784	5.291985	5.072445	6.936934
TFG	26.24398438	19.02220673	45.2931604	44.86057558	26.68524697	28.27233759	38.08821264	30.34713541	26.81909018	37.02482995	21.1199454	19.66234318	54.58363995	35.51449039	40.12404189	36.09961216	27.85582444	32.4591642	21.62104394	38.88834982	62.16935628	15.93807532	35.05712511	38.34395249	24.80768673	38.01898751	20.13957852	40.53191286	20.48339348	45.68466264	27.7801856	36.42087354	36.83620401	21.41079077	28.82183875	50.65022396	40.79672595	32.62873697	35.55617813	19.90466099	34.2106928	32.57065093	43.012644	35.78121981	33.11766464	24.18585933	37.42579159	25.08318616	19.9022414
PKDREJ	0.03856811	0.421335745	0.118294606	0.02526423	0.065271428	0.10943504	0.09101133	0.152232672	0.23197369	0.061002784	0.030884308	0.260845457	0.150335904	0.034155026	0.084641046	0.25879516	0.034808337	0.088927943	0.147007222	0.106287209	0.012217519	0.180870994	0.167842105	0.178824814	0.200088689	0.116915899	0.161473592	0.025293689	0.142860674	0.016188906	0.084146442	0.076544391	0.212465142	0.124295444	0.253094179	0.112928708	0.099140255	0.131693205	0.067157631	0.122853198	0.047668186	0.137178148	0.162656462	0.082240938	0.118358076	0.108179303	0.187485063	0.122676913	0.196003889
CCL26	4.584669	12.08591	0.5750964	1.582942	0.4741578	1.173237	1.315099	0.7242729	0.4536942	1.351603	1.320249	0.2131747	1.575942	0.1116521	1.675197	0.5471618	0.2655048	2.091026	0.1586019	23.79511	0.6085917	0.3079498	0.9294452	1.001355	0.8817335	0.2094223	1.729436	1.068009	1.197458	0.08820202	0.6452331	0.4837627	0.03968825	0.308597	1.013094	0.2539208	1.062287	0.2319205	0.5691699	0.3067813	0.9275378	0.630327	1.474077	0.1378687	0.2383143	7.143095	0.5837	1.224428	0.4590921
TRDN	0	0.1089309	0.006268935	0.07614761	0.01498905	0.006080046	0.0113587	0	0	0.02801758	0.030006	0.002495876	0	0.007843421	0.0297507	0.002217544	0	0	0.2440007	0.02218908	0.006012114	0.03244964	0.05686755	0.09981234	0.03716441	0.02206749	0.02218526	0.09075763	0.008411995	0	0.003578433	0.001757779	0.01951635	0.001806546	0.02569976	0.00617456	0.007588915	0	0.01285183	0.01763264	0.1192398	0.04554482	0.003698289	0	0.001477172	0.003707834	0.003075315	0.004734747	0.006309909
TRIM22	11.92732	3.152121	7.08171	1.664713	19.30682	11.01414	21.39994	10.54896	10.54265	3.892597	3.545983	26.40023	15.25979	10.23084	7.352903	8.995973	4.888552	18.6791	1.400592	2.173203	7.612381	16.4504	12.90787	17.57394	13.09871	15.95387	13.58018	21.72104	25.94262	35.72803	18.96335	3.194691	1.67716	7.004958	10.4774	23.66494	13.91501	9.913909	21.93447	6.897966	5.943613	9.413448	13.68376	33.33438	12.21184	7.190704	1.913285	11.81174	27.93379
ABCA7	2.1309	2.453931	2.545111	5.259935	1.260284	2.216876	2.124743	2.140944	1.59145	3.995387	2.223659	7.480796	2.561549	3.598862	1.180048	1.834331	2.978006	4.462614	9.727874	3.657295	15.76038	1.670805	3.50639	4.329718	1.916812	2.291323	2.18131	5.348919	4.401996	2.320791	2.401275	2.882699	11.02891	1.270131	3.523838	11.47259	4.992204	1.914117	6.1096	1.208403	1.175538	4.166777	3.247241	7.365779	3.118038	2.621718	3.504286	3.993313	9.22296
ABCA9	1.23665	0.7046439	0.1210252	0.2139977	0.03662932	0.3907667	1.720422	2.014238	0.3004156	0.1009898	0.0519954	1.229613	0.277127	0.06037692	0.1119625	0.855134	0.4497682	0.09849671	0.4276021	0.09218134	0.1410436	4.436749	3.228724	0.478771	4.354412	0.06875716	2.92761	0.1171041	1.458499	0.05678104	0.8854067	0.03608265	0.04394558	2.03828	0.4231991	0.7453973	0.166908	0.2306707	0.6249899	0.5914045	0.3697323	0.4090263	0.1789456	0.09230471	0.1581102	0.4580325	0.0112729	1.742515	0.1541977
ABCA8	1.880898	0.9030796	0.09962196	0.1404569	0.08634623	1.433603	4.749094	6.861679	1.204701	0.1697469	0.05852084	1.447199	0.4974077	0.4674101	0.1252865	6.360346	0.05478033	0.1249001	0.2748779	0.5156992	0.03105073	9.094471	3.473609	0.8701192	7.192823	0.3473949	5.717989	0.3136922	3.200756	0.2363142	1.304013	0.1277958	0.009968835	4.032825	0.4099752	1.102648	0.2182075	0.2666916	1.241993	3.401011	0.7874642	0.637822	0.2622651	0.2193212	0.06250028	1.020833	0.1429476	1.612522	1.519137
WARS2	4.837916	2.541636	5.917601	3.893343	3.994092	3.797961	3.580633	4.746469	3.770569	6.355664	3.525104	2.721134	7.629983	3.49702	6.884395	5.094126	2.213522	4.202469	5.166414	3.690585	5.542543	2.859651	4.242277	2.473422	3.039188	5.092387	4.35784	5.962212	3.296356	4.731942	2.68922	3.260367	5.788012	5.141072	4.692824	8.251686	3.604932	3.213429	4.506437	2.111265	4.786626	2.544902	5.606893	4.288624	5.207078	3.299847	4.991811	2.611957	4.172325
CDO1	2.526035845	0.882559183	0.236648241	1.181995043	0	0.446629266	2.231991992	3.232635848	0.334459917	0.164363813	0.166983857	2.582074101	0.354455291	0.552156797	0.267108425	1.622180673	0.360873721	0.493464453	0.112535605	0.271661612	0.116543637	3.764247169	1.218404794	0.680831841	3.340151146	0.10131487	4.530149066	0.122226352	1.583445684	0.132752977	0.679068603	0.09146233	0.042667737	2.825523927	0.913674998	0.226786021	0.232278357	0.121549029	1.245651163	2.131785712	0.227354816	0.534373167	0.418824074	0.051876594	0.117552911	0.720647808	0.056476771	2.09408201	1.08797167
NPM3	6.597954	33.88728	10.66642	11.85938	15.94417	4.155572	5.970171	4.74579	9.615159	15.59258	45.04104	12.1093	11.34259	18.94212	65.22605	6.228002	23.96463	25.29764	8.651357	5.780597	20.16952	5.974161	7.595617	6.279758	10.04983	23.52676	4.576394	16.80072	15.06182	16.4288	3.772008	18.83324	15.2479	8.634434	22.85093	6.56801	16.20434	22.5181	18.18645	4.996707	15.1291	5.658543	16.82164	17.39379	10.52628	4.657967	5.373185	22.37347	6.104565
NPM2	0.4837644	0.7803854	0.1493038	2.29051	0.3894391	1.224261	0.1106688	0.4317574	0.332707	0.0834099	3.277878	0.08916434	0.5677042	0.1401018	0.4380164	0.6409702	6.970342	0.1047207	2.578145	0.4263752	0.7094275	0.2213119	0.4925029	0.8798637	0.2304249	0.1254199	0.2521786	0.2122224	0	0.07546126	0.1452709	1.250213	0.3576624	0.2405517	0.3338602	0.3208496	0.08626275	0.6151009	0.2713026	0.1240752	0.1079235	0.3081579	0.07807101	0.1965893	2.317148	0.162566	0.1498154	2.344997	0.2595739
HMG20B	11.7347469	20.63377122	7.717221048	14.39605163	11.54328954	8.459887246	19.06034921	8.694267412	11.3416988	4.899383434	26.16598079	28.02091289	9.523188425	25.85990453	15.71760296	6.147950068	10.13289315	18.11058468	28.00919883	17.38043705	15.56452102	11.51040972	10.60837909	16.49131069	13.91525835	18.55020158	14.90596854	20.41319515	28.44320855	20.17566218	11.0739845	21.20919783	49.02938164	17.11549033	13.76724282	14.37977098	18.16578147	9.318130197	12.73265479	12.32844946	9.765749196	10.50923855	12.72012052	12.94187008	7.615879441	19.4965554	16.19200627	15.45016639	13.4417803
HMG20A	1.933573	3.55696	4.827951	4.141446	0.8521807	4.404671	4.637748	5.185678	2.229672	3.847877	2.00946	4.828933	4.360121	2.950501	5.323344	5.986642	1.334093	2.710466	2.037302	2.906158	4.900675	3.942152	4.05628	4.1747	4.785024	2.464972	3.885082	3.977234	4.101817	4.583824	3.705101	2.346963	4.45191	3.478229	3.40492	3.652598	3.990314	4.692415	4.543169	2.509271	2.728592	5.548115	6.712225	4.094275	3.33869	2.558741	3.066717	4.278095	5.559382
KLF2	42.61167052	27.85341862	20.54303302	13.03222448	55.07373224	23.68546658	61.395509	33.53710797	48.11650495	6.651050724	39.33316757	132.1879118	38.83358064	84.62052734	14.6912612	31.35693182	30.33430625	47.24732217	4.622073742	87.0169916	164.3183949	74.58609221	37.31036683	63.63612862	72.1889112	27.14530606	54.34887238	33.88110847	79.33182553	9.653284616	29.98719972	143.5139543	357.2144218	42.29752857	58.69134454	52.10485937	62.64380673	10.34505756	76.98309041	65.92370115	26.19366804	29.97192007	6.274446388	15.96530651	5.831314912	52.78105627	34.5316084	31.2629986	119.0009856
MICU1	13.77112	22.88425	18.83088	11.05739	13.45076	17.3977	17.451	15.78721	9.071028	20.3691	14.72111	12.29848	30.94595	8.93719	13.53821	23.37316	20.56316	10.95304	7.430246	16.86419	6.954797	11.13527	10.91005	19.30629	10.41027	12.78095	12.52504	13.27532	17.39945	16.95971	15.24804	13.18611	11.65276	11.58468	20.80609	14.18951	17.22071	22.41261	16.91333	10.16217	18.29852	13.71985	16.04889	13.75513	15.87704	11.19438	32.26128	15.3208	12.07617
CACNG3	0	0.00347568	0.00453388	0	0.010840525	0	0	0	0.014818101	0	0.017755554	0.054152744	0	0.025526679	0.034426539	0	0	0.011660122	0	0	0	0.007040563	0.006854717	0.278436547	0.003665237	0	0	0.007876633	0.009125707	0	0.007764088	0.011441503	0.003024601	0.007839287	0.047181957	0	0.008232793	0.00662791	0.01394224	0	0	0.032939369	0	0.021013669	0.012820014	0.004022424	0.006672477	0	0.045635136
CACNG2	0	0.003329063	0.004342625	0.011303372	0.041532928	0.008423555	0	0.010232464	0	0.019408371	0.011337707	0.010373677	0.018163365	0.032599828	0.053583243	0	0.012458772	0.022336511	0.006946211	0.011528134	0.008329438	0.013487133	0.00656556	0.225205805	0.014042496	0.003821654	0.026345493	0	0.026222255	0.003219119	0	0.003652953	0.002897012	0.018771493	0.016433328	0.004277249	0.003942752	0	0.017805475	0.015268133	0.004062293	0.0236624	0.003842825	0.010063618	0	0.003852743	0	0	0.02185504
CITED2	22.83406	15.03453	17.31438	14.27494	15.01447	24.95601	31.55209	15.93515	13.75457	17.88934	29.14128	22.82422	17.54451	61.11247	17.40367	11.25305	6.496451	10.82324	11.67434	8.894596	21.23434	38.51676	13.70242	12.07468	38.12934	22.77565	28.67281	11.79212	45.25504	11.0908	26.74664	10.32298	9.41734	51.55719	20.09518	25.67578	13.57391	7.072615	23.71488	25.71323	15.08073	20.54899	6.764003	47.72054	8.077711	16.91935	6.843819	20.60418	35.17196
SEMA3A	1.041967	0.7375934	0.6065791	0.4161031	0.08930621	3.65298	1.942579	1.730266	0.6884986	6.188149	3.695843	2.710626	1.605974	0.6336842	0.9784617	2.961679	0.9601351	0.995163	0.2413673	0.5618699	0.4971922	5.788543	3.928081	0.7544089	2.908372	1.535689	4.172796	0.2310053	1.232939	0.1450833	3.972038	8.573633	0.3608012	3.050829	1.0629	1.262586	0.6076963	0.4739447	1.000036	3.422757	0.7896394	7.287386	3.500884	0.9348179	0.5470785	3.248796	0.4309576	1.916029	0.7834809
TUBA1B	95.40217868	95.55704727	160.2040912	83.81472749	153.6840108	67.10359306	147.3431015	102.9928459	125.0351237	188.7901151	256.9585838	105.233007	151.9879799	194.9339287	229.030191	86.61359006	44.62509398	100.8261371	108.5955678	118.6963523	177.4144346	57.30348548	96.76933137	84.19026478	107.3302183	103.6082123	54.68142734	213.0478161	116.2925378	163.6796428	67.88810527	103.479827	171.2945886	85.37386063	181.3237092	69.59359943	108.3601655	92.27896455	166.0749306	58.9013237	75.26831864	58.57821573	67.7284655	131.9636984	83.40217636	63.43384291	70.6921401	108.1495619	98.98400498
IRF9	1.130398	2.118857	1.310021	1.642487	4.129297	2.326358	2.166356	1.543392	2.544808	2.271843	1.079048	4.068199	2.689471	1.191191	1.726753	1.464608	3.101991	3.036918	1.499268	0.6008323	2.031399	1.982729	2.075451	1.702199	1.452817	2.162835	1.315261	1.961743	2.577365	1.712415	3.81687	3.420766	1.324434	0.8518003	1.005439	3.703705	1.705356	1.861126	1.278521	1.312998	1.163319	3.615986	1.273541	2.710885	2.30079	1.168789	1.249093	1.59492	2.886027
CDR1	0.2186715	0.05220705	0.05675161	0	0	0.01651249	0.04318792	0.08691995	0.03709631	0	0.03704172	0	0.0178026	0.01065077	0.01615968	0.02409006	0.07598151	0.05838096	0.01361649	0.0100437	0.01088533	0.07050266	0.03432082	0.05421506	0.1605751	0.01498299	0.07746664	0	0.05711428	0.008413813	0.04373318	0.009547726	0	0.05396937	0.05368975	0.01676917	0.03091552	0.01244446	0.04653818	0.1077471	0.02654405	0.03607709	0.01506599	0.006575822	0.02407065	0.05034959	0.03340836	0.05143544	0.01713676
BPNT1	9.74776	13.95312	18.74995	14.0438	5.355226	9.600666	6.610449	6.485561	8.202098	11.86929	5.219308	7.284141	12.84322	9.867014	21.11328	7.631615	9.161139	8.455098	5.988915	7.167495	8.691138	5.915466	26.13112	13.68727	7.224339	12.93053	8.717523	7.70399	9.215364	10.80518	9.138109	13.38877	28.38894	4.654134	13.25803	12.11983	15.96177	19.76021	11.09188	4.693164	39.585	10.79087	10.79733	12.40793	8.25973	24.0724	17.54668	7.543465	16.45063
TUBB3	0.009716547	0.003866319	0	0	0	0.004891488	0	0	0	0	0	0	0	0	0	0	0.009646273	0	0	0	0	0	0	0	0.00815436	0	0	0	0	0	0	0	0	0	0	0.004967525	0	0	0	0	0	0.004580186	0	0.005843859	0	0	0	0.005713762	0
TUBB4A	0.1245153	8.237021	0.04443359	0.1086463	0.3863305	0.09402495	0.2810508	0.1332523	0.2244348	0.06769971	0.03163829	0.8829178	0.05490933	0.1667802	0.24921	0.1414596	0.409474	0.3116543	0.1679917	0.314548	0.09684834	1.260817	0.7695003	0.6890845	0.7412704	0.08176091	3.161277	0.09824657	0.4959582	0.06587583	0.1106775	0.06116219	0.04850531	2.657541	0.4394706	0.0636577	0.1393637	0.04428805	0.06624911	1.01971	0.07557319	0.2384445	0.05361772	0.2293436	0.1056523	0.09317725	0.06539258	0.09381384	0.6342678
TUBB4B	141.0755	153.6772	152.0702	257.1948	159.0841	168.5929	166.8432	89.51381	128.6478	197.3586	299.1232	202.6646	138.4562	147.1102	261.1524	97.08432	133.1038	244.148	110.8378	148.3792	273.2224	62.34005	149.435	134.2192	47.05841	157.0973	79.06344	111.1878	93.00395	186.7037	47.08216	292.7041	192.1662	80.11711	164.3015	211.8907	156.9991	150.4774	94.38081	67.9722	174.7878	115.0517	184.4012	151.413	192.09	111.2204	298.2934	117.1835	109.6863
BTN3A3	6.769503402	2.837825879	4.355089089	1.771221269	16.37686352	5.174236273	11.10478378	8.44852108	4.286302156	2.438539395	4.393050746	11.47039735	11.43126054	7.37923441	11.17721059	6.756533378	6.341921442	12.75308206	1.183453699	1.596237036	11.46923844	6.49010003	6.352454433	6.456779601	6.713335817	12.35367827	6.556488982	9.642380323	13.36790619	12.88408437	8.676182744	2.501961529	2.946596369	5.191952181	6.184867859	6.409916134	5.342486367	9.220634218	7.944149501	4.170768242	4.124877736	14.31234782	4.635574806	11.42861308	6.547306722	4.902198473	3.517859978	3.390662275	8.41841635
BTN2A2	1.29848785	1.659086961	1.159788913	0.932221403	3.547423552	1.86554222	3.099799053	1.923268177	0.808172492	0.701716672	1.142631021	3.768936215	2.306469156	8.899488126	4.03561044	2.823816182	1.540219387	2.920811315	0.750803152	0.608020483	3.173133067	1.682076128	1.889116269	2.099433422	1.151638343	2.087524074	1.407223227	3.546952192	3.140429981	5.220039681	2.840486264	1.209372912	0.576631326	1.07833691	1.830073719	1.422522819	1.672870687	1.890589087	1.924560865	1.19098884	1.189318626	1.987276699	1.525905578	6.298346279	3.129373855	1.273575553	0.669859105	1.212289178	5.295011056
SYCP2	0.066744532	0.263923777	0.097437051	0.298705512	0.041417309	1.354516991	0.164776662	0.262752453	0.601524169	0.07741737	0.163939101	0.359481763	0.593194268	0.260072616	0.211681155	0.604320228	0.06833249	0.055685828	0.169708426	0.143700527	0.128746882	0.292528535	0.327364148	2.109859467	0.239808311	0.150535121	0.25286947	0.364883278	0.161253758	0.099514872	1.127212009	0.489954423	1.700145673	0.144138127	0.149536673	1.428889498	0.263429018	0.180423481	0.381752021	0.232952136	1.055281554	0.947793911	0.107299576	0.434039827	0.344391656	0.274704294	2.374023088	0.334840943	0.642928917
SCML2	0.173275	1.430032	1.868748	0.1213869	0.5495627	0.193844	0.1013986	0.2668669	0.1741929	1.205896	0.05652938	0.4575475	0.094045	0.1312835	0.1043363	0.8236517	0.6020761	0.07710162	10.40072	0.6632174	1.958312	0.6155626	0.659749	0.4864245	0.4685643	0.5481869	0.5380611	0.02314827	0.8582116	1.254401	0.4962809	1.672839	1.506661	0.6277995	0.2016885	0.216543	1.424479	0.1947845	0.303892	0.5387402	0.2087766	1.016442	0.05895441	0.08105486	0.1530593	0.1832303	0.205899	0.9189274	0.2816414
CEPT1	2.180165	2.380553	4.797788	2.275554	2.188464	3.381377	2.465916	3.784005	2.545451	5.888725	1.207853	7.143729	4.332911	2.283057	5.31988	4.332053	2.165989	3.496645	3.999508	2.662443	3.902193	2.067397	3.384061	3.327191	3.102328	3.571966	2.728451	4.163222	4.763131	5.09238	2.722999	3.439485	4.465155	2.175328	2.884265	2.337374	3.523483	2.753908	3.061979	2.004553	3.241128	3.080037	4.242658	4.411886	2.992761	2.315049	3.595336	2.501852	8.036853
CORO2B	2.219650095	0.719464051	0.171593412	0.340296158	0.259565215	1.035899187	1.933990265	0.829274902	0.686717819	0.179986187	0.205712167	1.480669857	0.183087447	0.604637933	0.116333803	1.021967271	0.140655108	0.342232451	0.109228218	0.660039021	0.258600086	2.055576737	0.825940238	0.788555331	2.261951833	0.2188074	1.303917399	0.048670423	0.95155698	0.109028114	0.503737427	0.073643822	0.07475712	1.313925649	0.732166812	0.27248578	0.136716264	0.186854679	1.001497828	2.196509225	0.330860489	2.14666146	0.266502533	0.263748346	0.5248061	0.487777735	0.468989337	0.763711884	0.993992167
MYL12B	317.6734	73.0337	544.9986	193.0333	414.0626	206.6965	175.8284	225.3343	344.9672	271.2811	347.1786	147.5861	344.2193	219.9619	275.9525	294.0799	163.6335	260.8986	75.06192	174.1833	224.6763	88.05148	154.3379	299.7326	141.4621	280.0529	119.159	145.6068	134.1319	186.7176	183.853	331.8125	248.493	93.07118	257.3988	134.0771	187.7697	226.9558	159.5095	111.9444	315.7966	213.7511	288.302	165.7446	220.0057	221.6427	216.1085	147.103	168.9935
NOD1	1.672967	1.64141	1.17014	2.085712	0.9718705	1.236425	3.430227	3.10546	1.301629	1.896904	1.715086	2.817302	1.506899	1.849299	2.369354	2.971509	1.236816	2.412749	1.620488	0.8101833	3.092947	4.150604	3.060267	2.664325	3.948112	1.36579	4.757517	2.617759	4.23116	2.695046	3.742217	2.041137	0.9161933	5.081136	2.307239	1.985577	2.531104	2.66491	2.119013	4.067875	0.9851431	4.164869	2.470587	3.223102	2.735475	2.342188	0.7734281	3.859531	2.20267
ANAPC10	2.233293	2.421026	3.547261	2.821826	3.01652	3.217906	2.173107	2.605955	2.731039	2.883319	3.085276	2.50493	5.696537	3.828315	4.284402	3.112347	2.61278	2.844278	2.221113	2.355994	1.697041	1.831914	2.012696	1.8056	1.927216	2.862166	2.043926	3.24497	3.21541	2.089048	1.701012	3.218207	2.0631	1.983078	2.441344	1.476619	2.599559	1.892208	1.876826	2.024856	3.839388	2.031062	3.689958	2.244958	1.27405	2.55475	1.699971	1.707723	2.638667
PRG3	0	0	0	0.01397855	0	0	0	0	0.05265627	0.05400396	0.06309453	0	0	0	0.1376269	0	0	0.1243031	0	0	0.01545115	0	0	0.4397453	0	0	0	0.05597939	0	0	0	0	0	0.01392849	0.04572588	0.03173728	0	0	0	0	0	0.1024191	0	0	0	0	0	0	0.01621649
DLC1	5.034755896	6.06485055	2.991760064	2.16680203	1.322204606	5.27555247	8.646462751	8.313416798	2.45282464	1.376676685	1.11940352	2.196066279	5.517189927	2.781066773	1.661685208	6.320000909	2.484549091	3.385026329	1.869951956	2.769124676	1.867176759	18.69811566	6.341733556	3.441265344	12.22264101	1.103374376	11.48589892	1.525170856	7.637476086	1.327057295	9.202464781	1.331196135	1.193421422	14.67378083	5.042312629	3.192699162	2.785687191	1.996779164	4.392348743	13.21014664	2.523297927	7.461204685	3.079276789	3.521185551	2.419319135	7.099145926	1.983953015	6.380360583	3.010031791
ATP8A1	1.194631	2.293404	1.766486	0.7007048	0.7562561	2.412872	1.431141	2.418461	1.507707	1.157976	0.2806981	7.19574	7.223755	4.300645	4.085436	4.685852	0.27976	4.134682	9.935485	4.131846	7.398727	3.047931	3.239652	2.943072	1.737305	1.278419	3.073584	1.531185	3.404571	1.28352	1.339109	3.131732	6.521047	5.004096	2.099325	1.098361	4.02262	7.177792	2.32331	1.104133	2.202102	5.250916	2.66725	3.535963	3.345855	2.692989	1.002724	2.56921	9.234944
NDRG1	21.72569	18.92434	22.07346	57.71572	5.953555	26.81748	26.34755	37.26973	59.32321	68.86138	27.996	18.51666	28.05726	21.77897	21.60977	30.86612	10.83744	17.25363	16.6962	38.83025	17.60293	29.8353	21.74703	38.78184	27.06333	25.9302	23.71179	8.869505	19.58527	6.833731	19.36858	152.8999	114.218	23.89597	52.06144	11.77675	44.01575	9.826154	45.0581	14.15047	38.67853	22.40166	30.76065	8.191373	15.66219	21.39671	32.75384	19.06662	21.76153
MYL9	181.2488	217.0093	45.9673	54.20451	18.59489	88.07669	343.061	114.5744	119.5133	20.51188	88.3175	25.52517	43.86712	81.42506	62.25548	115.832	43.37076	79.13507	12.65401	53.31488	30.08117	1329.932	248.4858	47.2221	657.9391	35.94102	1233.974	12.08823	204.2539	12.63734	728.7329	32.68036	14.95189	1392.592	177.8133	53.81023	98.21734	9.830828	75.83606	1403.736	56.6539	128.0203	67.14184	18.4768	25.30923	760.9718	18.49375	265.2357	39.69874
ADARB1	1.912797	2.22548	1.936762	2.244568	0.6988002	1.677681	4.60177	2.657411	1.092313	1.312449	2.09744	4.37935	1.592349	2.062776	0.9237811	2.2408	0.9334339	2.441908	2.020926	2.570091	1.927155	7.181217	2.655435	2.236649	7.124213	0.8023673	7.812341	1.642267	5.48292	1.155809	2.978978	1.385682	1.23513	9.943492	2.06643	1.236844	2.417356	0.9311538	2.013929	6.042435	0.5860349	3.058005	1.392122	2.479076	1.244545	2.470106	1.773988	5.395919	3.96781
CDS1	7.920826162	4.722861074	22.65646436	11.71712157	3.541908702	13.6061653	6.776108981	9.768904051	12.40120634	3.899390219	6.829574257	7.849504035	15.09911055	6.661633476	13.93803318	13.56862641	6.834076163	8.055243966	3.295683771	14.22460282	4.701425253	1.671654727	8.583672896	9.889691107	3.450531912	15.0995254	7.351857207	9.416251316	6.121183156	14.34741715	3.584770312	9.694145913	2.698771195	4.840458238	17.12293797	7.582717336	13.65175429	16.80577702	10.36208379	1.39033448	23.75984706	11.68283576	11.2728183	14.76066781	12.44840898	8.397774804	30.82146428	4.919132775	5.47132242
PEMT	21.8451	5.996696	6.967751	9.428327	17.63305	7.105171	6.017469	7.998027	18.30332	10.53184	32.04743	22.12797	15.97597	14.06959	19.70891	10.9704	6.484337	15.13527	43.11609	8.44174	16.20614	4.601057	9.463782	6.254188	8.429466	17.57177	5.827133	13.92919	10.60034	4.603923	14.12743	15.28287	22.70915	9.697161	12.38278	8.354084	10.88601	8.293889	10.45469	4.962513	13.82021	5.263251	9.205515	3.706665	9.413707	6.398385	5.893876	9.512231	6.955941
PIAS3	6.438748	7.634767	3.607236	7.144315	1.853172	8.121828	8.121907	7.466398	11.19912	6.999535	6.618295	7.705166	6.882626	4.336408	5.152288	6.796438	4.81782	4.601033	4.984601	9.325839	6.75684	8.986085	8.938311	13.46035	10.43964	3.487321	8.210955	8.529517	7.700433	7.15799	28.51862	6.267242	10.89307	6.949958	6.552339	10.46077	6.957559	3.256402	7.619135	6.306468	4.584573	7.237132	4.904139	6.039989	4.471696	5.888781	7.62006	8.179929	7.208836
ST3GAL6	1.544263	0.3618599	1.06875	1.537738	0.6814359	1.96944	0.5494734	1.421779	0.9314666	0.5622378	1.060891	0.6887871	2.093045	0.5850135	0.6001869	1.722511	0.7133149	0.6985985	2.610565	1.12895	0.3694148	0.5532127	1.063754	1.330922	0.7469902	0.5388484	0.6348728	0.688534	0.4212687	0.3135978	0.6901345	0.2285001	0.38768	0.3715084	0.6340369	0.4802763	0.5862461	0.4442977	0.5568855	1.288541	0.3436669	0.7784859	0.5851802	0.6037018	0.6799501	1.222766	0.2523147	0.4464803	0.9726438
NDC80	0.7042985	1.797761	4.51909	3.222424	4.584289	1.829362	2.870785	1.626564	1.99557	5.692367	4.320334	2.703449	7.88509	2.554559	8.962452	4.296307	2.525319	4.900879	7.424427	2.952688	3.901305	1.135377	3.063388	4.564434	0.9054602	4.336312	1.212134	3.790341	2.763224	6.056972	3.556366	7.295272	5.81413	1.378495	5.842632	3.462785	5.423545	5.000198	2.451665	0.9489382	3.092308	5.311876	2.367727	10.01743	6.092185	2.725773	5.242728	2.205176	4.869614
CPQ	10.19002	12.07412	6.1559	3.376804	1.152325	7.950081	11.2757	16.94324	2.819357	1.597348	2.786131	5.093622	6.195499	13.17193	5.247035	10.52105	8.090737	5.259838	0.9425549	15.1842	3.142171	14.72896	9.055983	4.161852	14.29433	3.984638	12.70874	2.300733	5.037707	2.041463	10.15335	4.30272	3.871615	12.31744	7.011521	6.302564	10.82513	5.982612	13.74927	10.19802	14.43417	10.52991	2.214801	3.261404	5.565481	8.47246	3.617876	9.130516	7.251923
WFDC2	358.4772444	48.98147762	2.755549264	26.72946033	123.5106923	9.461907257	0.264323977	57.15866121	64.89599335	1.222474606	150.8132227	16.94016966	14.51255501	16.46494185	0.096155168	1.666367315	27.18495577	0.104215503	222.0661347	2.519016863	1.855692676	8.668186362	42.16625046	9.055746869	5.98671656	3.378917695	4.870713594	0.334397856	1.468142714	0.180233368	7.130196561	0.136348713	22.09963402	15.61590473	0.440869793	306.9987806	0.17475921	0.821937588	19.86531817	3.048924661	6.065104034	1.775627417	0.161365297	0.01173846	112.2620619	24.23131343	18.50240165	48.71470754	5.108652081
BASP1	28.42095	12.33533	7.439212	5.512062	7.670534	8.899393	22.43622	25.50471	7.698622	4.050143	15.0943	25.87932	13.16052	19.48437	7.030934	18.68419	13.52793	14.60072	101.7757	74.68546	5.329638	6.982308	13.86334	20.48587	18.06224	11.45404	12.62862	6.363268	15.92682	5.818854	6.661664	6.438371	1.773625	10.25307	11.8353	6.705213	8.164673	10.84741	23.63386	14.46315	7.337063	4.840379	9.690118	18.54947	15.95046	21.5817	1.886665	13.06044	82.34711
CDSN	0	0.004205682	0.3401405	0.07139904	0	0.02128334	0.01192841	0.05170762	0	0.04290832	0.05729274	0	0.02868274	0.01029603	0.005207149	0.01746577	0	0.02821823	0	0.01456376	0.01052277	0.02555791	0.04976653	0.007487043	0.07096083	0.04345185	0.03328286	0.03812389	0.02208478	0.008133572	0.06106613	0.2307429	0.01829931	0	0.0103803	0.02161419	0.02490484	0.01603996	0.01124703	0.01157315	0.02565994	0.2740215	0.04854729	0	0.003878155	0.07300888	0.02422172	0.03107642	0
IFITM3	891.4341	530.7212	524.0678	615.2619	2744.671	263.8593	683.6649	329.295	564.2052	597.4568	590.4167	235.3661	657.482	311.4071	501.8435	223.0947	318.6151	964.6685	49.98079	273.3738	295.5346	307.7001	323.3048	494.0163	395.8953	601.8468	303.4576	747.284	486.4008	447.6202	405.3603	1201.258	249.8164	325.9781	320.834	476.6603	544.4605	592.5329	321.6354	437.5646	235.3155	295.6898	391.273	435.9751	224.4017	479.2499	174.7418	788.2811	142.3535
RAPGEF3	0.8173677	0.6833582	0.1738776	0.7724102	0.207871	1.37609	1.319426	1.391632	1.060798	0.8289133	0.5689618	2.662453	0.4678683	0.5656251	0.2838608	0.851252	0.9489159	0.4263059	0.1260831	1.707859	0.5547359	2.840512	1.158439	0.9618328	1.321306	0.7467281	1.431982	0.8619194	2.351848	0.7441404	1.042154	2.337287	1.050147	0.923974	0.7676506	1.974056	0.9619349	0.1914861	0.624999	0.9610141	0.4727786	0.8021628	1.30991	0.7817126	0.5596693	0.9368897	0.9945758	0.7938581	1.038417
NSA2	12.80707	29.16831	35.73234	14.83535	19.2002	24.01324	14.41392	15.70357	11.30586	11.38085	15.32977	23.77259	26.31424	14.55159	31.76473	17.28889	9.152676	15.05711	9.125726	12.12175	27.84179	13.85447	10.58368	10.23888	17.62062	22.45196	13.97016	23.09758	14.95333	14.9862	9.310922	22.9229	27.96155	14.02847	22.93496	11.36926	15.21683	22.22825	12.52044	14.03125	9.721008	8.053603	14.42918	16.85354	7.310095	14.75179	10.43518	13.56626	21.78856
YAP1	14.53619	21.99085	19.0396	28.07051	7.980747	14.78438	29.32684	22.69074	27.18898	12.99703	9.811654	5.582976	20.74574	10.39166	18.69402	18.53889	10.95833	27.94275	1.96166	16.84584	25.357	39.04863	26.41886	16.88548	41.49247	18.69874	30.02033	73.91177	37.3468	37.20314	22.56081	22.75925	13.34832	29.41568	17.03413	12.86337	26.96334	17.16906	17.04093	40.60236	11.83	33.57574	28.85188	18.26583	19.61647	24.93916	9.228875	37.34836	7.883177
SPON1	44.28733	13.3162	7.653417	13.28305	0.6823709	9.31245	47.62496	83.20108	7.16599	3.326698	11.51677	2.366435	6.875079	6.298489	3.958985	59.96892	6.949068	6.979691	2.390014	7.085616	1.31323	86.59004	59.66857	6.931975	64.46213	3.248092	77.36721	1.177537	20.8065	2.125729	32.02764	24.07592	0.463154	76.48064	11.87193	9.138276	8.274141	4.81588	28.0836	58.98831	8.576347	20.37525	6.714294	2.06677	2.042649	35.84924	1.506374	33.66584	8.935327
PRMT5	6.651869	23.29847	14.61847	16.79678	8.438887	10.34368	11.12025	9.139423	19.32222	32.29247	19.1251	8.643347	14.63545	15.01347	46.92996	9.67219	4.757797	17.62416	26.05058	14.65085	23.77522	7.844913	23.89647	6.833746	9.921018	12.06869	9.646463	15.72895	10.85104	17.38022	11.05072	12.56181	22.14437	12.27842	16.06852	13.60689	18.25871	12.73062	11.59025	7.053566	5.806125	15.85749	11.13855	22.12762	13.6452	7.817466	10.26367	11.08971	10.54369
TESK2	1.339725198	2.607299978	1.980822446	1.104305228	1.471230822	2.047851877	3.120188595	2.209559174	2.947704887	0.838193924	1.854046096	3.996857248	2.626503516	3.733298561	3.596174321	3.197816192	0.640835413	1.755883778	3.781867068	1.875863162	2.44532437	2.297164903	2.809996488	2.139608572	2.098748734	1.976851412	2.336302787	1.976887989	3.791854949	1.443358944	2.858006955	3.09140539	1.577279305	2.484898176	2.176975642	1.199658835	3.087936934	1.540260869	2.211866603	1.404719724	2.948956005	2.334709138	0.913717905	4.844302142	1.909695849	1.357288306	3.460978781	2.449397903	3.465764685
CD2BP2	5.497572	11.14253	8.382561	11.09457	7.053553	10.16698	13.39321	12.04863	8.501608	13.34207	23.63384	12.8354	8.997986	19.68048	10.88309	8.218314	18.1655	11.49	7.012776	11.74861	12.02136	9.738332	12.37615	10.57895	10.03134	9.656305	10.54126	14.94323	12.95108	16.06416	9.779565	9.532819	9.498398	9.627268	10.51757	15.811	12.28019	6.908218	10.52093	8.785516	7.508204	15.10722	12.08389	15.16914	7.510007	9.547206	8.311745	7.192913	12.06029
UBAC1	6.881363	19.91657	10.69668	11.40115	12.43955	9.676982	11.61859	8.643262	6.92749	15.12854	18.67516	12.45056	10.07921	16.44973	15.88928	13.21668	6.359675	12.53397	21.01889	13.66979	16.58212	9.414644	10.5375	13.05224	8.571325	10.75349	11.49755	14.10067	9.724481	12.98437	6.527067	10.85598	12.24323	13.35528	12.35602	10.05886	16.22745	14.634	10.72848	9.52433	8.291584	9.261723	11.62404	12.14922	15.5881	9.519201	14.10299	17.64508	8.557457
CDIPT	19.68836	16.89827	15.07856	24.25818	15.25276	17.06229	25.22738	25.19601	20.34008	22.3897	45.97953	13.46339	18.19722	27.88755	14.32376	16.7745	46.26362	17.6946	14.76022	30.44875	15.93478	19.98888	22.74616	20.27346	23.81769	17.37911	18.34786	19.66326	24.04427	15.41939	29.06264	22.93793	15.73609	21.44112	16.49583	24.60192	19.23345	11.37841	22.1764	23.50042	20.8092	26.06014	14.38273	14.98817	15.46024	21.43925	18.95624	18.23942	15.49499
PGRMC2	18.23864	17.59583	17.36004	11.49351	12.53343	22.19392	19.77106	17.57869	20.72279	10.35775	10.45776	11.27838	19.61767	18.47121	17.97673	19.56918	13.26457	17.55957	12.68833	14.97059	7.822289	16.2566	15.24636	17.16981	14.67752	20.0849	18.93017	14.43819	20.04168	11.2018	13.8691	17.78279	21.33898	17.48335	23.73038	14.57086	22.68878	13.35708	13.57874	22.60963	25.66141	13.55014	23.31625	17.45345	9.753708	20.87392	27.12985	15.67797	14.40894
ARIH2	3.44524	8.980453	7.154864	8.015407	3.841524	5.276022	8.496	6.793764	4.959955	12.59335	5.45989	5.896736	10.03795	6.958065	8.072308	7.438966	3.219913	6.027275	11.91799	5.612634	8.127915	8.404161	5.433758	6.008305	5.952071	4.61212	7.886445	7.927668	7.726088	8.986793	7.143007	4.570116	6.31441	7.991234	7.737004	5.244512	8.776074	5.78881	5.246776	8.142881	3.964827	7.536455	3.617722	11.55025	6.604618	6.967486	7.242583	6.264829	8.258055
TUBGCP3	1.795902	2.788045	4.748714	9.469882	2.138158	3.142051	6.05875	4.407061	3.516356	6.302757	3.705306	3.452237	4.833972	3.839799	4.035474	7.958341	3.604004	3.911736	19.0437	5.238877	4.44697	4.209385	4.535864	4.197859	4.158417	3.469347	4.255068	4.660703	6.211372	6.202796	5.120517	3.499218	4.072087	3.984575	4.811652	4.712613	4.086724	8.05811	4.971977	3.365847	2.106249	5.693833	3.451473	5.567106	8.545272	4.533559	3.639736	4.216365	5.004776
SEC24B	9.659472581	9.359154854	19.32831554	8.097462494	6.054974025	12.25445646	11.08229384	15.11042574	13.98438097	12.51691569	9.020878151	9.022837099	17.40266849	11.14655522	13.75969209	14.34227184	5.002606254	9.927819609	7.938299092	11.90939232	9.943583633	12.02663612	12.64607141	10.13374114	14.0832974	11.66707233	12.62309548	11.48342223	10.27531897	10.26310005	12.70439796	11.08660489	14.91101944	13.50696953	13.0549201	8.877926036	13.38366062	11.86685207	10.89196266	11.75388457	12.10560018	14.10567402	12.51033667	13.28514808	8.28136064	8.996417742	14.33913352	12.65052515	14.243339
CFDP1	9.205182	12.09514	12.24474	9.375109	5.126794	7.945853	5.965286	10.01022	8.635723	10.45549	8.044474	6.800866	9.29489	10.39295	8.697512	7.489242	42.88767	8.499564	6.353122	6.080534	6.294564	7.124736	7.568434	7.108217	6.875574	9.223116	7.637238	8.30078	9.770037	7.615652	5.453578	7.78277	5.600602	5.382331	6.732443	9.299938	7.430651	7.999834	7.796468	8.286687	13.79965	7.754485	14.49212	5.497181	7.363859	8.605372	9.094105	4.597751	8.263248
CD52	126.6151	10.33113	11.58982	7.028578	58.28682	26.02477	40.7295	18.15303	56.3292	7.512057	13.19418	449.5902	17.16051	129.8317	35.68747	29.41317	8.906925	23.52935	2.574779	6.426329	17.50543	15.41653	32.07931	64.84097	32.45373	57.26965	27.88869	80.64325	45.66094	37.47338	23.3088	13.46496	12.33675	12.544	66.33964	10.14697	13.0921	20.47793	74.27328	18.03668	21.31912	12.59221	20.73712	34.54449	25.19249	26.42337	2.269812	8.940064	355.7848
TMEM147	43.12629961	67.51394261	22.84884058	24.25070284	52.50045816	17.51464579	30.03164566	19.90978994	29.48710155	30.14463628	52.55879138	30.36338774	28.6352596	48.70208466	41.92250834	16.21871869	23.21596242	38.35470339	40.62206236	29.80518318	26.179975	12.13099218	19.05282049	33.59537106	25.55980017	39.6479002	16.9095384	41.62110959	24.53367965	68.544964	17.23704626	42.83531199	49.12668284	13.08118907	37.50081958	30.52753024	33.39711921	21.91302351	41.79827812	17.52411203	27.75281495	14.11636082	21.1425567	34.04048982	16.78195583	20.6763573	25.84107984	26.56702935	17.97986577
RBM14	9.077826	19.35848	14.12509	22.94021	15.78971	9.826242	17.28899	10.26888	15.63244	20.4549	24.30661	19.08397	11.56077	23.43235	19.85702	10.42708	10.85202	19.07784	28.3587	16.78811	22.07262	12.91112	19.75334	20.34935	17.03631	14.26446	14.88354	31.81086	24.43666	29.67754	12.78551	14.22109	18.36204	15.76853	24.36765	20.29073	22.40079	25.05217	21.66351	9.969923	15.07949	20.15217	20.15577	29.3753	20.11085	12.2982	17.41212	16.96731	21.47287
LYPLA1	22.66340869	17.0413945	26.21164526	32.82943701	17.65060943	30.30489944	17.18241466	18.32552737	21.51439332	20.94195515	18.73193001	13.96855622	25.61162948	22.42986241	110.3008423	17.18398322	41.83856912	28.70391122	23.06012536	22.13057916	28.53606494	11.29674691	23.06133551	15.76505278	13.86690836	19.93568391	11.43829378	27.65489694	21.19817402	30.4587481	15.435443	24.97682794	48.60404554	11.22456276	28.06505675	27.43281194	34.21579825	29.62785956	23.41014804	10.83902921	27.26228488	21.55576428	27.0167355	21.14046685	32.04839653	20.10844417	23.58951124	14.97101551	20.82296854
CDC42EP2	8.598899276	5.192716143	21.17090402	23.57373875	14.31440567	10.48935586	12.04512319	16.5540652	9.279223069	14.58807889	25.19576926	4.270820471	4.29184637	5.73003544	12.33262659	4.683066432	3.937240761	13.90716993	1.485252403	4.105494768	3.217904533	12.40542145	11.85905478	14.06387229	11.67958119	3.678576082	9.58606355	7.611887895	8.679597965	8.115154629	6.338846961	3.002530163	11.3053925	8.974488873	8.343800422	4.985179584	8.361882462	7.661315738	4.671887557	8.379667726	13.56794316	18.76317677	4.846521556	8.906356184	7.462839173	8.712743442	19.6132896	8.668855923	4.226371749
EMG1	2.562447728	1.648266829	2.752622216	2.911027459	8.757440285	1.796762288	1.432372418	1.81442048	3.252107562	4.477850907	4.112186215	4.855458843	3.124001496	2.374175627	3.84896086	2.313532162	5.632954799	1.813182261	3.753092568	3.371551035	3.45267098	1.556829419	1.776546775	3.415364563	1.841237083	4.439965353	1.829576884	2.762402863	1.665650147	3.304420566	2.716510093	2.435340187	2.138185451	1.752898131	3.51709012	4.028606177	2.841913253	1.770759808	1.960478151	1.909205889	7.820680888	1.736904676	1.997769609	3.534198857	2.985021238	1.805516611	4.010539858	1.84813671	2.54161632
C1D	4.50431	5.634698	7.97578	6.916633	3.757935	9.09296	6.180071	5.794575	5.456239	6.570034	6.451089	6.009966	10.33485	4.710652	7.076639	8.111282	7.092707	5.479899	5.987941	5.480039	4.465686	4.577746	4.433266	4.679358	5.003293	7.710526	4.731948	6.37113	4.635054	9.204669	5.359506	7.110342	5.988429	3.778865	5.052507	4.68647	6.045119	5.252488	3.45455	6.40839	6.546588	6.02532	6.580394	5.091915	6.630278	6.420476	5.523715	3.645332	6.363299
OLFM1	0.4322892	0.6216294	0.4909771	0.5724794	0.2549708	0.6334748	2.499743	4.538538	1.132703	2.948914	0.1914061	4.277445	1.050005	1.159089	0.2298417	2.011026	0.9071905	0.5085012	0.1190445	1.922619	0.6285276	3.543045	1.447657	1.2552	2.370691	2.129099	3.879957	0.1428043	1.408562	0.3244291	0.9282803	2.339726	0.3364285	2.583258	0.9920285	0.5404781	2.123951	0.6950072	1.163673	2.752571	0.471752	1.904567	0.5190046	0.3681093	0.5732186	2.455866	1.232615	1.194261	2.759392
CDX1	3.007244	0.07936729	66.86531	47.13838	0.05712549	0.5870231	0.2077905	0.6286388	0.05205722	31.49985	8.878289	25.77794	0.3497533	0.1644085	225.8314	3.46507	0.1523211	9.667262	5.534953	0.7399515	0.8630586	0.3710112	8.259848	0.07607994	1.860623	0.427521	53.09221	0.06917817	0.2885343	0.005903548	0.4977849	0.09378821	77.98714	64.788	0.5726052	2.133583	8.040451	182.2004	1.102056	0.2352022	25.66473	51.99388	5.546277	0.009227845	20.04181	37.0235	1.500222	36.89716	0.8416801
TIMM17A	13.50576	22.66955	33.58475	26.17232	19.65842	25.22103	9.570859	11.12796	10.10773	24.71822	11.06572	7.644783	29.4127	17.1056	20.82001	16.24899	10.75924	15.0155	21.89417	16.21525	12.91107	7.203765	17.17853	14.42946	7.938563	16.71211	9.051698	13.62589	9.634045	19.56925	11.12441	16.89965	27.02024	7.169977	12.96626	16.07442	20.53441	22.7712	11.69177	11.56558	24.05001	10.65522	11.22546	16.08402	14.25254	22.55483	13.64256	10.2379	13.98382
N4BP2L2	2.740254118	3.741959868	3.029615647	6.732615598	3.073196654	14.17684471	3.074644241	4.757796412	4.260162236	3.366597143	1.99897941	11.29647195	4.818316667	1.942772918	4.0978543	8.170774264	3.224892336	4.460469609	12.36785873	4.035158701	2.95458519	5.586580512	3.860298498	4.330604756	4.32709591	4.243339739	5.654803792	3.602564076	6.01985883	3.279978086	6.860443104	4.836535455	3.411621438	3.362103719	3.451109258	7.063232718	3.192098673	5.545756847	2.893935561	5.883135785	4.131371581	4.603043715	3.343495503	3.771552067	7.784590725	6.212819402	3.664121407	3.301341583	6.503484801
ZER1	19.0355	19.79569	9.874123	9.28981	12.29479	11.39436	18.08367	13.46378	13.35053	6.149869	12.47562	34.98304	10.79383	21.44727	11.31511	14.46316	8.692144	12.81237	14.94083	19.64364	15.95884	26.32832	16.95327	18.65222	20.25112	14.36794	27.31569	10.68099	20.60313	13.1856	21.63007	9.596871	13.78554	29.00218	13.7969	22.09216	15.02974	11.63855	14.29867	25.43001	17.46644	25.31863	23.02363	14.86387	15.85113	16.31532	21.10911	23.12244	18.21335
MCRS1	9.257833075	11.76711979	13.75649944	30.30708101	25.23209841	11.69709919	18.94084652	11.15122573	11.98198303	22.78760089	23.2633926	15.79135773	15.28455231	25.08587191	21.54069299	10.84432693	12.37737493	12.80988333	12.71812412	19.25604412	12.83148244	9.577061043	16.60883859	14.40764571	10.70542536	20.74860242	10.74714788	22.54476095	12.97374627	15.23906485	13.73695831	8.091591217	12.03424403	11.22633835	14.56208988	11.71441219	13.20138125	12.0835986	13.83318168	10.11292388	11.64652692	10.21368306	18.96858086	14.31197319	18.02601435	11.18633949	16.06012307	12.61294512	14.86808097
LRRN2	2.715830423	1.006976914	0.283413393	0.457583965	0.624609612	0.277264101	2.936426442	0.711355263	0.39467639	0.203765692	0.485783112	0.968431421	0.12111681	0.763149295	0.245609512	0.632903737	0.35587802	0.640142947	1.342255998	4.503270811	0.389977799	1.653269453	0.909142275	0.662571047	6.502864788	0.713538736	1.915624815	0.248325393	1.587336526	0.235665995	0.909473834	0.076703651	0.085491695	2.083713072	0.769395613	0.553438796	0.601896761	0.163923232	0.947316445	3.550815739	0.2466751	2.128424767	0.623716054	1.570569208	0.776990792	0.916124176	0.065284801	1.712897528	1.247727765
FAM3C	21.33731	14.69736	16.82366	9.744154	7.014016	13.52322	15.2251	14.28708	35.66259	19.3368	26.97128	11.21992	15.01187	8.446233	16.10403	12.30458	13.15427	22.99068	13.37	12.98988	21.89057	10.8198	22.62718	23.24435	22.44798	37.02785	13.71367	15.72966	20.25811	20.93581	17.88004	23.5095	19.00473	8.319192	25.77446	14.20089	24.44592	9.351296	25.43964	13.43531	17.6436	35.13048	34.63709	20.96796	13.10159	19.88052	19.75562	12.00034	15.17107
ACAA2	20.98501314	5.446862249	26.36434092	28.93858847	5.57045652	6.44134886	10.89633295	19.93547021	10.13142112	44.90002721	9.902109814	4.810318248	8.07895164	2.600607583	2.722180851	14.16329552	48.6513726	4.415618254	11.46442053	2.00782275	1.646614249	11.17068616	18.56735224	10.25792251	7.928578414	7.588889454	15.78559929	2.963651664	8.328488851	3.030454822	7.993409941	37.43275882	10.17599788	13.76479848	50.65424843	4.839497829	17.26519371	41.42627813	16.47616542	12.68267467	23.6398887	12.35612091	6.277685541	16.66713706	21.1678249	17.42206888	3.124003133	9.30356358	10.82471192
CDX2	1.936935385	0.820199803	22.66185044	6.945978078	0.048727132	0.207535791	0.011077624	1.248509527	1.065695426	2.425029381	1.68486793	17.35118042	3.917408667	1.47249675	8.910677449	4.480332284	2.816178102	16.01160463	16.32870606	7.715262009	0.622165764	0.88083217	2.901397791	0.356922359	3.209858493	19.24971598	8.270727199	0.141618888	1.756988652	0.03273161	0.430419021	6.668558529	6.430574524	9.784099395	5.02240286	0.424869226	9.754066674	20.85924551	1.859181837	0.403635805	8.775704893	23.7943707	2.804266832	4.348840394	3.159757146	4.529143736	6.863204122	13.51797899	0.71793967
PPIE	1.938349363	3.98411216	3.403446863	4.594955081	2.389036159	2.434454302	1.995224099	2.530105038	2.761032191	4.849356273	3.91750005	3.350274838	3.714787366	2.200744884	2.798995795	3.396378685	2.873224411	3.18084541	3.394842673	2.462123394	3.35551574	2.607550296	2.596418309	2.050130762	2.741566455	3.842397707	2.774345923	2.233103167	1.822581579	0.909125976	3.199308203	4.09594549	1.778655715	3.039836687	1.898744666	2.687577009	2.173432989	2.440772449	2.821877636	2.387121066	4.595494233	2.192877968	1.601041687	1.750692963	3.297381961	2.868690341	4.291456671	2.282619229	3.64045239
VAV3	1.413391	0.2642263	2.46662	2.91864	0.3591105	6.504588	1.067602	2.928717	8.225292	0.5443153	0.2186832	2.87484	0.8859106	0.7914078	0.7127728	1.722584	0.68317	0.8022343	1.892652	0.8519393	3.02298	0.9179709	2.692864	1.308658	0.7954376	0.3422975	2.461925	0.8028511	4.178	0.442486	1.200259	5.753312	0.4161944	1.990952	0.7268408	0.2863798	2.804173	7.847883	1.144781	0.8272905	0.5259628	4.550045	7.260442	1.427924	9.076267	2.171283	0.1700284	0.3130397	3.839432
TOMM40	9.085687	23.16047	18.96483	35.03554	25.76967	6.710395	37.4192	7.900108	13.87959	66.52888	51.5637	16.11554	15.2723	78.02575	28.52457	7.276493	10.1994	26.74053	35.97402	17.49203	31.64098	8.359243	16.67003	26.91908	9.314827	24.89118	10.87899	24.74078	15.94015	51.91232	11.43319	25.06798	22.26586	19.46341	32.24359	28.52322	30.07434	24.90056	23.57018	7.723195	17.16375	14.68342	20.67052	34.15274	18.60426	12.15286	16.72912	20.24416	14.7011
TAB1	2.826852237	7.934060486	3.955741165	5.73837243	4.056730569	3.626287409	8.775104224	5.515518432	3.327129341	7.035203576	5.639593104	7.332923262	4.510832595	5.861267664	8.272598493	5.114783564	5.246238912	4.605852796	6.505787877	5.491041371	6.794884727	6.547748922	5.614862301	6.470458782	5.476245855	6.365119819	5.778005341	6.861325495	8.10117042	5.936857894	6.141839415	4.33448764	6.089004942	7.11672132	6.937711318	7.965680854	7.302798179	4.995028667	4.911489951	5.32013028	4.820199236	3.849189954	5.783141675	7.794543113	6.561016223	4.354125652	3.916540249	6.037015216	7.137777741
ECI2	8.158504	4.936337	5.298772	4.777766	2.30286	6.83535	3.021528	7.402637	6.875237	11.14049	3.029433	3.553366	4.453606	7.603186	7.104302	7.758111	3.456176	5.693093	3.567777	2.624423	5.301619	4.762281	6.689054	9.568072	6.693563	3.86932	5.574106	5.1472	5.532646	13.68304	8.723125	6.674302	2.637383	3.674244	19.89248	7.321058	5.8713	5.191615	6.415578	4.854721	4.610635	2.660097	6.198693	5.70039	3.291812	3.683785	5.273772	3.053467	4.690196
HAX1	25.04558751	47.48374538	24.31755302	45.69210206	55.85987963	28.34843978	30.03872324	17.8571735	31.80785589	47.18350686	28.87753352	43.79630722	34.34039136	52.23391043	55.57798133	26.19202656	34.50703212	22.20537371	29.45069837	23.05887874	18.14988759	18.28081707	20.51908456	29.56033411	20.33608916	28.70710469	21.29851574	31.08383452	23.95642536	28.39020544	21.33875376	23.77830601	41.68096004	19.50097352	28.22992511	28.27719124	27.01548191	26.17020005	30.14753571	19.39740718	30.71526643	17.29893105	26.10082635	23.73536282	29.40181889	21.26885949	32.90044439	18.1099687	32.30400123
GPNMB	112.6431769	30.00382634	78.97563546	15.63492992	8.599324324	88.66326027	37.07798743	139.8091902	9.395970057	23.89545901	13.23165955	9.020981651	27.99628396	10.98487224	29.64956215	93.43340922	357.3426916	21.18915869	7.337648317	16.14550923	11.36655563	39.10579325	125.031749	8.061740545	58.3224438	14.69584998	23.92621074	33.8341874	24.39506841	28.33334518	32.01228777	9.817562319	10.27929616	22.70388031	51.92027085	17.18406089	17.72685748	51.82209349	69.42844862	11.22178869	9.90398597	16.44187724	15.80484639	65.59837903	38.75070961	26.67355895	2.432008015	27.23815174	20.88976101
BAIAP2	4.087395	2.689485	0.9839084	7.783377	1.874214	3.058127	1.756116	3.379753	9.36693	3.735927	12.60943	3.588937	3.750989	4.53078	2.86362	3.723051	8.48527	7.745168	5.114316	7.151797	2.290482	4.245547	7.721727	5.974631	4.481975	2.364083	3.653286	2.697569	1.484609	1.065283	4.19245	0.9787556	8.442103	4.742482	1.233375	4.614935	1.850868	1.6522	2.396519	2.432515	1.418145	2.844965	6.364433	0.71904	2.430973	2.677908	3.494852	4.350785	2.944992
MAD2L2	6.248289158	17.37154137	3.992957071	7.539109065	6.535988339	3.255800227	4.368383126	4.773746038	7.034443426	10.54171176	15.71417062	10.75584286	5.7122909	8.726868073	9.686638022	7.406424103	6.630065561	6.889321953	18.07601462	5.229130182	8.086931928	3.420781681	3.8908726	7.121989166	4.307337217	6.560828682	3.475195638	10.93219851	4.97646446	8.111667341	5.442092917	8.506878851	8.592545449	4.020054205	7.718433393	4.845530925	8.722857658	3.836020621	7.663478452	4.632193584	6.111067861	3.855689859	3.529674382	6.603222934	12.96978147	6.318990507	1.853422962	7.109955098	7.419141895
CDX4	0	0	0	0	0.04419213	0	0	0	0	0	0.0603181	0	0	0	0	0	0	0.02376664	0	0	0	0	0	0.2396249	0	0	0	0.03210963	0.01860078	0	0	0	0	0.007989346	0.008742747	0	0	0	0	0	0.008644775	0.008392473	0.05724415	0.01070795	0	0.02459652	0	0	0.05581042
TACC3	3.235289	7.865532	7.268399	13.08707	8.199661	3.652623	8.459029	3.476831	7.254877	11.67245	15.3619	9.788016	8.084562	11.79337	11.46471	3.835013	5.066007	9.492511	6.948565	6.496202	11.22623	1.848407	7.720511	6.207998	2.89198	7.019279	3.537451	13.0334	7.200451	15.25287	4.607425	10.69647	13.73954	5.471582	13.39947	14.48061	11.33086	14.83606	7.160217	2.120392	5.64159	10.73378	6.388217	15.34781	13.64332	4.682703	6.735636	4.708854	18.20233
MERTK	6.863801752	2.018698691	7.974396616	2.633650489	2.072634477	6.824054366	4.129007656	11.9218305	2.920742384	2.599425111	1.104360175	2.134770316	2.793997029	2.068493776	2.326926413	11.62998122	2.766115939	1.057210843	1.131641283	1.33905573	1.025598366	4.588793329	7.124845265	2.22778727	4.633258946	2.681786635	5.351537598	3.788184737	5.773939778	2.289880922	4.292635234	0.741707988	0.945920128	3.049142316	6.569086351	1.604903819	1.565940373	5.373672607	6.045829991	2.153308347	3.123734242	3.216522346	1.750313733	6.868697605	9.562235751	2.352108	1.047766259	4.393946159	2.770452809
CLEC10A	2.611008	1.065031	0.3288927	0.6740332	0.7728253	1.160438	3.372093	7.094939	1.501184	0.4245001	0.6217968	4.077305	0.7589624	6.959964	4.935475	7.732664	0.1409942	1.050006	0.07256245	0.4214936	0.3099806	4.904772	3.712219	2.399008	6.55991	0.4491257	2.945648	6.462502	7.281878	1.055078	1.043891	0.2909698	0.03782895	2.941399	2.14585	0.4468157	1.225322	0.8372481	5.370806	4.174808	0.7267178	2.18862	1.655917	1.504643	2.777909	2.233711	0.1585612	0.7066644	1.969131
SLC30A9	5.566359	5.573681	18.04482	6.62094	6.074247	14.20086	8.778474	10.70502	5.851995	8.104125	6.845106	5.221545	16.42277	11.53575	16.13398	9.891321	4.497601	9.254531	11.99854	12.49007	11.81767	8.037495	10.22479	6.048105	6.638997	8.790979	8.864104	10.26449	7.090875	7.565845	7.393415	7.074422	10.83048	9.786954	8.938948	13.13519	12.76597	9.434643	7.611605	6.130404	8.135445	9.284735	6.349822	11.52082	9.508018	8.219511	14.16799	7.419185	7.846732
PIBF1	3.113992	3.50529	3.670513	7.131896	1.353819	3.234257	3.109981	3.69997	3.303033	5.123655	2.543997	5.681594	5.060033	2.786323	5.652282	5.82005	2.490176	4.851093	14.52252	3.277102	4.93767	3.94645	3.683012	4.263457	4.063713	7.984179	4.433625	4.283555	5.135115	3.80925	5.005936	4.369691	5.450694	3.173243	4.409897	5.985437	5.006266	5.192541	3.492477	3.039347	3.763069	3.336348	4.24725	3.173563	5.931715	3.738348	4.151928	5.333131	4.980125
PPIH	13.57996	22.17191	15.47437	22.35989	21.8611	8.011851	14.13497	7.619104	18.53781	23.51889	29.45232	19.07323	12.00372	19.06973	16.86848	11.11229	19.97227	16.30763	12.07354	10.90464	23.7949	6.368804	9.279046	15.26967	9.296016	30.02607	9.440809	20.54994	9.894289	18.39226	11.30701	24.50032	16.75244	10.56154	17.2537	11.94675	17.48262	20.16225	20.23481	8.651779	29.49509	7.94222	12.96412	12.93086	16.12726	13.21263	20.9328	12.54962	20.67952
COG5	3.749542777	4.825812138	6.91019225	1.57957253	2.977097126	4.739018109	4.769150761	5.423565946	5.39350192	8.180920766	7.626132251	8.06592049	7.331074817	3.457052568	6.557216875	7.615654852	2.193289242	4.55874821	6.50122722	3.807242418	6.546223944	4.265056186	6.572458341	6.912075201	5.663804672	7.059080932	4.708599583	5.119128918	5.664659591	8.890375777	5.627886122	4.1436212	5.277241672	4.763205115	5.82872876	4.931577393	5.045839917	6.03228589	6.62389735	4.17422501	3.635001766	10.41855076	5.253038306	4.397160404	4.375181461	4.22647991	4.081011971	6.968751606	5.114576092
ZNHIT1	14.56353	13.13076	10.30354	11.23686	18.48749	5.192463	14.19029	8.456918	13.25413	18.82004	51.6482	14.05771	9.214226	18.32129	20.96278	8.809365	13.45221	12.72969	7.470281	10.95665	9.781523	5.681926	9.799991	16.76278	8.413713	16.25658	7.312596	10.91668	12.93936	13.48632	10.54313	30.29349	13.13189	6.44514	19.62991	11.28715	12.35616	50.7273	14.86171	9.587603	25.70402	8.796378	14.39494	6.801106	12.30575	12.18905	7.946423	6.746134	10.35298
FST	10.55668	0.5277883	0.2546425	0.6382579	9.504843	1.669334	7.330932	4.122294	2.003563	0.2581725	1.323483	5.851984	1.267227	1.823087	0.3401606	1.211023	1.948151	0.7033932	10.1677	1.047361	0.1266277	0.6663707	0.9553476	1.235612	0.6556886	1.153669	0.6293813	0.2375777	0.7783008	0.1992492	1.207254	0.2657686	0.3995203	0.8601934	0.5621095	0.4923288	9.718745	0.220594	0.6283791	2.934567	1.266013	4.607917	1.005663	6.065016	0.1866739	2.31774	0.7217512	1.202026	0.954031
TIMM44	2.770154103	8.690838649	4.64300484	7.515059144	8.341490856	3.15300825	6.442622051	2.605141739	3.510507673	5.562150156	8.102480022	5.764564076	4.591370215	11.92824244	16.46943664	3.480337596	5.256452989	7.9335011	9.67851097	5.560812145	8.933056259	4.701413761	5.14460528	5.456890492	4.450425642	8.207287467	5.682218381	3.936073622	4.894635026	5.119151864	3.681181433	8.88343734	8.898573925	6.086596781	7.812211641	3.083532333	11.15110987	6.098642744	6.356459757	4.463232655	5.01848816	5.074913548	4.886765637	9.359164691	4.646835467	3.984556336	4.603157205	5.985343326	4.95300317
CLGN	0.077632941	0.672736954	0.120888003	1.180939137	0.032115964	0.260545641	0.457544494	0.073849134	0.365832246	1.815945782	0.134428146	0.422471068	0.126405869	0.058819389	0.203983025	0.342098916	18.4157991	0.149691056	6.162628949	0.598248838	0.090172091	0.785661092	0.764922398	0.40328036	0.430723377	0.350678041	0.760556558	0.124454335	0.360475648	0.013275904	1.054247404	0.07532536	0.044803171	2.341808317	0.207552875	0.202856764	0.272358816	0.346898075	0.091789016	1.539543431	0.234545157	0.764420885	0.075278577	0.067442654	1.281837418	0.603782911	0.079071091	0.58586251	0.703029195
ZBTB18	2.934864808	8.46321886	4.297681857	4.260593902	4.816501098	6.37569503	5.673649426	7.39433566	4.041631487	4.080995154	1.352246477	15.06126185	9.130118197	19.41397384	5.147393396	6.485436745	3.393532109	7.817069866	12.15763397	5.702827648	4.331307681	7.269350712	6.470515823	11.02586549	7.371641922	5.53909379	6.681300695	13.61243583	6.3632673	24.72385221	4.060367408	1.374901883	6.229036284	5.773038671	5.120416206	8.642486633	3.514681958	9.604707149	15.11176074	4.10833957	6.112526478	8.824698061	13.08073347	7.064659799	5.179101893	9.238022341	9.722041311	8.35302262	11.98516543
HMGN4	19.45707	35.19785	51.25502	20.32823	11.40376	27.76507	28.12357	28.04363	18.31769	29.11295	26.81206	26.64553	44.65445	25.14112	93.84453	30.77635	14.40844	54.74451	35.34091	13.36134	108.0909	32.73135	24.7728	24.97099	27.96692	51.72118	31.31001	37.05732	27.75991	36.86219	29.35776	22.45418	33.08577	33.14785	24.99341	19.02869	37.32612	31.92946	24.48943	25.95682	18.77144	52.9043	32.3638	33.04358	31.04287	25.20323	18.5021	30.83885	34.23481
TADA3	16.93943	14.67472	15.21749	25.90423	23.00752	9.733483	16.3063	16.6194	19.15061	14.75274	32.64195	17.59127	14.71228	20.64057	19.54379	15.17337	14.57171	15.52002	10.79267	12.60543	14.18181	16.22635	16.50795	14.53553	16.14869	16.9363	15.35662	17.18239	15.99362	17.2737	12.49739	16.33888	14.65409	16.61493	16.07325	14.1644	18.0614	10.87641	15.39179	14.19766	11.3244	13.60948	11.251	14.48305	14.64221	15.96808	17.04722	10.80591	20.81202
TRIM38	4.358455	4.681747	4.814619	3.270095	2.35072	7.501286	4.310875	6.19801	4.69104	3.35697	1.69891	13.97942	6.149502	3.84376	6.807377	5.418672	3.988402	7.596815	3.459229	2.417764	3.360686	5.979828	6.040109	7.510428	6.091391	5.871887	6.862345	5.025849	7.969367	5.48195	6.460625	5.446277	5.374971	4.9583	5.468085	5.32813	5.43406	5.357554	5.543505	6.294121	4.74035	8.829843	10.45842	6.200865	5.290764	6.861837	3.099557	7.035096	12.23274
ATP5H	27.34880437	35.26809108	34.05474632	35.75406062	43.16282829	26.00181122	19.37088707	16.37220809	28.08378324	23.92709187	34.09215767	14.56931738	38.45009563	34.88756724	42.99581739	28.82759389	31.651311	28.75167351	15.68522028	21.879007	25.8401178	11.84296358	21.60630533	23.3765746	13.33248762	31.83405253	16.03921939	32.70926231	27.22950594	27.030194	15.5644126	35.99475727	30.10412352	17.35972824	29.29043558	17.5456742	25.89103717	19.6815001	25.9885314	19.65931438	29.2135199	12.25024399	38.19928714	20.25434085	22.76842438	24.35809506	21.65046291	10.28708461	19.45682214
UBE2E3	16.55768	16.06866	13.88289	29.92099	18.72513	19.33365	21.83522	12.91061	27.18101	27.83459	18.54072	16.91361	15.16656	9.005952	19.05019	15.78708	15.05984	17.52484	9.457249	12.65977	13.38189	10.68415	13.07208	22.59027	17.3714	14.24397	11.01364	9.686675	16.23702	22.93869	13.11677	16.80012	16.97719	11.28554	17.83856	16.27601	17.38897	14.46389	15.29734	12.1364	20.62983	17.44034	7.096847	10.21481	18.4958	18.84703	14.53342	12.11346	15.45726
SLC25A17	4.496649	6.010855	5.973692	4.28157	8.408747	5.221818	5.994397	3.725684	4.072248	7.831378	3.857788	3.907056	4.514113	3.92584	8.71807	3.758151	5.97119	4.883302	6.734095	3.521939	4.924487	2.828707	4.674968	6.198138	3.844631	4.855511	3.111443	6.109724	6.760701	6.03089	4.793297	7.262902	4.783543	2.600403	5.993406	5.296077	5.933489	3.068252	3.860329	2.904848	5.052902	2.431997	5.711673	7.027468	5.081264	3.62455	2.448379	4.01406	4.942314
SLC9A6	2.821805	4.825677	6.006805	2.511233	2.884046	5.280053	3.951516	4.973796	2.912692	3.691181	2.066637	3.479539	6.393595	2.142461	4.745579	4.640126	2.832294	3.219808	4.61673	4.300378	3.942906	4.181011	4.392228	3.83241	3.665372	2.705884	4.355108	3.863622	4.546764	6.298914	4.532292	4.47757	3.877883	3.873235	4.207918	2.988685	5.040572	5.244665	3.861028	4.059125	3.339693	5.569971	3.695338	5.70909	3.591488	3.325072	7.770315	4.195646	3.937666
CEACAM5	941.0915	0.1002489	933.718	695.3458	0	232.5236	1.710436	175.4575	180.215	86.72678	68.73648	447.6479	217.1338	46.9369	12.68744	36.31122	142.0659	313.3697	897.7215	4.831165	2.284872	1.954556	22.81701	47.42714	132.925	24.08819	112.4231	0.8519455	3.150324	188.3508	9.538415	13.10059	112.7639	165.4371	232.689	719.2417	71.62332	952.841	33.93019	23.049	178.2102	708.3878	0.3507761	51.49926	556.6037	311.3179	540.874	1387.44	33.75777
EIF3M	14.52511	20.01654	29.39603	11.14325	29.75303	20.04642	16.9296	12.73301	15.02484	27.20492	12.34665	15.51119	30.42639	21.93159	26.266	15.3796	7.64804	14.62459	19.7656	12.18209	29.27633	8.968123	14.27116	15.49287	10.4863	17.46804	10.19272	20.29212	28.18777	14.95289	16.11923	19.23374	18.97291	11.8024	14.90894	14.3078	14.67941	16.40004	16.77206	10.52481	11.70217	11.82279	16.25883	15.4669	14.03681	10.841	18.72667	12.95732	16.7197
HOXB13	0.038899818	12.05477753	1.538574226	8.12860381	0.743471749	2.27553088	0.329261372	0.780252664	1.583788775	2.061989704	4.380638714	2.339298595	22.26142263	0.022736194	4.009207322	3.00407838	1.567910249	1.713604061	1.899050506	1.297136205	18.36489448	1.42349747	2.961111171	0.082666288	0.349308617	9.634343405	0.009187107	0	1.877595168	6.256399099	0.414920729	1.905671867	9.404622747	1.783983812	0.916891518	3.806428164	0.003666407	2.680130326	1.030704338	0.445817157	10.73207541	3.032873135	1.354350422	0.004679132	3.611124707	0.644887225	0.641851085	1.191778347	0.020323233
NXF1	8.583153	12.68749	10.96723	10.26465	10.59284	12.42784	13.95268	14.60133	9.928827	15.12036	8.610024	13.57714	14.18115	12.2172	10.35373	13.55505	10.4341	10.51012	12.54046	6.536476	9.34301	12.41505	13.08864	11.20689	10.72255	8.617151	13.70436	12.83694	20.93723	10.89954	11.38391	8.134085	8.797122	9.737412	12.09694	9.009933	10.60381	7.80151	9.974487	10.77629	8.233625	10.57771	10.41507	12.1237	10.54258	8.697278	11.54643	11.44536	15.65287
SEC23B	12.89554883	17.58080422	36.87165443	27.9187719	27.28434676	17.33402818	28.15387931	19.56171441	13.50430563	36.08109928	15.67452125	16.10961423	33.69408109	33.32735557	23.84322956	21.80995054	24.90179957	18.93481383	80.28838664	32.70988982	28.92185396	11.40622115	30.14476065	34.85040538	15.69815506	25.86833314	9.061055874	36.77663535	25.73822676	48.23828147	12.80395135	14.78919362	34.73061999	10.14098994	21.83385857	40.09606297	29.86352773	50.361759	31.53074044	6.739570948	41.44034137	22.07032305	33.28139825	42.65498976	14.36652867	12.83026295	28.98623055	23.57611637	21.71911607
SEC23A	8.636228	11.00167	17.49256	13.3329	3.353168	9.748783	12.38922	13.61807	5.928884	22.01583	7.11645	3.503378	11.31076	5.742708	8.396581	10.4742	4.695514	8.312279	5.077274	6.710366	5.322787	19.39821	16.47955	5.363612	15.12179	6.140534	17.66769	8.407697	8.477683	11.26487	17.01738	6.795049	6.457055	17.30534	9.417537	7.358184	9.904828	21.24151	7.304759	24.72504	5.076213	18.12452	8.264591	12.61351	8.146673	14.53751	7.156905	11.46472	6.56635
C1orf61	0.01095222	0.05403929	0.003410903	0.03452635	0.1495172	0.00441084	0.0247209	0.01875315	0.01486383	0.005081419	0.03562069	0.06382583	0.01069978	0.02773924	0.02266213	0.003619672	0.6284601	0.02046818	0.01818628	0.01006083	0.008723114	0.04413931	0.03609832	0.1055117	0.002757411	0.01901082	0.01379533	0.01580188	0.04119241	0.008428162	0.008761553	0.008607608	0.004550902	0.1130375	0.02258815	0.01679777	0.01341957	0.8393559	0.008158071	0.01039334	0.01595359	0.02168317	0.006036675	0.01449148	0.03857873	0.005043546	0.003346534	0.01159271	0.1533495
CAP2	1.149529	7.708093	1.351174	1.035381	0.5430456	3.621503	4.628552	3.138398	2.516266	2.365612	1.01005	0.9425585	1.050579	3.041509	3.186059	2.234555	1.579294	1.801808	2.016559	1.532858	0.8897223	25.72845	4.306805	1.71789	13.88563	1.158589	23.03855	0.421323	4.091047	0.2482607	13.79069	1.891075	0.4879279	18.02101	4.046051	2.483462	1.516844	0.6302729	1.842732	20.43417	2.387462	7.240013	1.06622	0.5307901	3.034152	9.788091	1.014084	4.086372	1.441373
CAP1	121.5346899	67.5688696	171.127682	70.71520154	65.33610834	110.5847366	92.30964508	120.1036162	72.11670828	180.2366187	89.86287723	75.45233926	127.8879395	55.38238984	131.0084711	90.7969801	59.26417108	91.63048357	56.72923091	69.96773389	65.96647465	67.66924022	86.43988538	81.18693822	70.93938555	74.08437623	79.91319579	63.88147156	78.78481893	75.3049021	109.3230123	77.02063609	92.8192957	69.30046299	79.26320428	65.23604181	89.76658064	89.24121246	84.11676921	105.0879007	108.5931513	85.1117878	84.09370561	85.44274442	76.16629191	132.8395757	118.5602352	62.98607288	104.157616
CREB3	19.20835361	27.48315278	21.0555939	18.54037075	41.16045012	16.83032387	24.35621839	18.85602846	14.38730432	16.50632979	27.51447171	12.68323239	22.44343304	24.53835393	29.62793489	13.99904126	14.89450808	17.07541991	8.772475534	20.50198734	22.24096056	17.66689477	15.59178691	18.89806131	16.15546448	31.35091919	17.53142395	18.90385466	17.9115067	9.179055893	16.86148062	18.44121665	18.16455968	17.18861372	13.67964597	15.45525614	24.65528353	14.94271133	12.71512954	20.6071378	15.87846249	9.91487001	22.58574684	16.18877274	10.64924735	20.22574325	12.60302703	16.83983956	14.56895906
LRRC41	8.233607129	12.68717111	10.63793456	7.461181939	9.817831989	5.416676568	11.57908816	8.488864327	6.151795263	8.541383806	6.628002777	5.920643006	9.277803001	9.632707526	7.282041115	7.143914169	10.05966146	11.8696626	9.980761357	11.10049024	12.66567776	10.19105713	9.181707721	9.544586557	10.95395326	9.242907914	9.59326162	11.42103429	11.94203232	9.120628343	10.32317285	8.64877979	11.18169727	11.68051915	7.63688012	7.622393263	12.68632335	10.30959635	13.0104765	8.909135581	8.123506857	7.624916525	11.23902188	11.19141204	6.681601858	7.649616062	10.30469844	9.118555922	8.269260627
VTI1B	11.32695	9.160694	14.31744	11.05412	10.83661	14.65072	10.62475	12.73647	11.8091	9.917145	11.78541	6.831646	11.66571	7.480042	10.21038	13.54349	6.910764	11.42578	7.007737	9.114585	6.459552	11.28187	13.8215	8.644163	13.29293	12.14862	10.49802	7.793962	11.3227	9.451568	11.94219	10.79451	14.46896	11.69824	12.39184	7.727461	12.74876	9.911763	9.519547	12.10332	6.450004	12.48398	9.557864	10.71322	11.83235	9.046116	12.02321	8.144415	10.26785
CRTAP	39.18457073	28.84977946	16.12110413	23.87921914	9.050145897	14.69833437	47.04194282	36.529856	20.51776081	18.95636353	23.57776274	15.43603152	16.01289322	21.69148254	22.0220324	22.85776307	12.54108833	18.1081013	5.524220726	15.59761766	35.77673083	54.86136292	33.38405016	21.76963364	46.68292958	11.71370474	43.43312882	34.07405981	38.04219579	25.15783007	32.0884978	16.35779531	21.08781942	46.04528472	33.09238213	12.50458242	23.40460576	25.4469298	26.15586202	47.53928625	10.76894269	18.45942886	25.72230585	22.38445655	25.61407028	31.70896037	20.73386812	33.60982768	21.46760789
SYNCRIP	12.17653726	26.13045899	32.77391098	23.60184928	17.08252097	19.72024708	25.73505864	19.25491037	18.00216744	38.71035493	17.49008662	15.59531456	32.63192765	22.27890134	22.57368949	19.99657288	16.6363348	22.44643799	40.1505848	18.51163092	26.2502584	19.16304485	21.5569176	15.74430042	16.15040775	22.15980519	18.09782218	26.00683311	22.0873567	34.96667196	20.20896737	22.48489774	15.41407702	17.44991425	21.86235027	21.29065445	30.22393028	22.34281504	22.19759161	18.49231923	16.76330907	25.11617028	11.74602349	39.05473154	17.13196997	19.48190072	14.21604977	19.66388705	23.94545737
VAT1	50.61796	64.45872	22.09867	43.55492	25.04211	34.67415	49.54865	53.43709	32.67516	54.87836	116.7057	14.61595	23.55896	26.86086	25.6056	31.1113	73.27442	31.58407	22.85194	21.58946	33.89171	41.48289	45.17035	40.06398	49.35288	10.77605	40.39765	14.90924	32.24502	50.08982	35.20311	34.60139	18.79198	38.11627	30.75428	27.90662	24.72212	15.83985	32.95737	36.44944	27.84714	37.57361	48.06725	26.64836	28.50102	36.52577	18.74484	59.21636	21.37769
STK25	7.635986109	6.475969368	8.39040418	13.83075317	11.03050812	5.99621596	12.09383849	8.899847289	11.94639092	20.92147189	17.09796132	12.99379108	8.962552532	9.745895721	13.61980894	7.820585921	10.74441145	11.4229343	13.94198772	10.90726463	7.646551346	8.22177347	8.836482097	11.38001367	8.672252501	10.46733812	9.25228082	9.778607779	11.86064696	10.37296426	9.137815245	11.64201862	7.105961674	9.869496725	9.134061253	7.594963532	10.28278507	9.581755711	5.52362732	8.67659016	14.22795563	12.45473841	7.436175107	10.40005913	16.9244268	8.632961464	6.357434567	11.50495503	9.517390602
ENOX2	2.326031	6.062496	3.991764	2.617402	3.09017	4.921868	5.862033	4.710578	2.684116	5.458102	3.549351	4.091685	4.026851	3.303622	4.754596	5.36455	4.167839	3.079776	6.693778	4.067868	2.629556	3.282275	3.957442	3.50971	4.00728	2.657699	3.128846	4.695217	5.854682	6.391022	3.821288	1.802761	2.662949	2.62783	3.284231	5.008046	3.428136	6.110441	4.614926	3.651284	2.592432	5.375252	3.410741	3.415873	4.931178	2.83317	5.609808	5.263658	4.597479
UNC13B	4.051863	15.93845	12.14006	6.826826	4.690711	6.350535	8.210027	8.884837	6.853058	7.160446	2.560952	3.779351	16.28297	5.455414	10.95808	10.31096	4.528908	5.831993	21.3857	12.62596	7.137358	8.598886	10.52468	10.13931	6.522874	4.548212	8.025714	6.658878	10.89928	10.10791	5.516136	4.610058	10.46014	11.54034	9.569238	6.609238	9.296564	6.938484	5.174394	6.016405	8.234607	5.14944	11.37379	7.718972	5.180406	7.85662	8.236255	11.25856	3.80065
CARM1	11.11620067	20.15520623	22.54870038	14.78132997	15.85485717	8.223461808	17.1339143	14.8952425	13.5888277	16.21901173	24.79516497	15.04825392	15.03729301	21.04985904	17.59291206	11.15900088	10.18527754	19.88235294	14.72864987	10.48676708	30.51000353	15.3530864	20.42615167	14.70654967	16.65345511	14.43674352	15.67918759	13.14700115	14.09325464	15.6736547	13.05602015	20.28942684	15.58757788	18.82550797	27.40327281	10.78115545	23.38561291	19.93636085	22.05029187	12.50776433	13.15563013	20.66300278	15.91277141	22.39841036	15.89970665	13.95194331	15.97955604	22.60828512	14.26610701
NCOA2	5.32145	3.761761	9.323973	9.153529	3.078441	9.454757	7.066841	11.13468	9.415457	5.68402	1.653369	7.240355	9.239961	4.397589	11.5603	11.74852	7.339526	7.423234	5.753885	6.146259	7.792941	8.74768	8.816569	6.755843	9.572988	7.16821	7.345016	8.665661	10.11013	11.67859	9.808052	6.040091	7.064131	6.78835	10.1407	9.524707	10.36845	10.63156	8.858932	5.188551	9.94607	14.25415	6.13532	12.51399	9.525887	5.274011	7.527896	7.114376	9.88951
ADARB2	0.06927372	0.1061754	0.002663487	0.04621843	0.01273682	0.07491379	0.1360926	0.1521915	0.1262238	0.02975963	0.06084594	0.01749701	0.02088796	0.1774525	0.07457719	0.2487328	0.02674494	0.003424946	2.204737	0.148483	0.0536418	0.1240821	0.1328875	0.2889758	0.02153192	0.08672644	0.04948582	0.1642667	0.05629067	0.01085921	0.02394586	0.0179239	0.0213221	0.1565799	0.05291553	0.0275456	0.05078286	0.01557461	0.09282626	0.04869537	0.00249155	0.05563316	0.0494958	0.146594	0.01412116	0.06498321	0.06075743	0.05884093	0.4410074
CEBPA	15.49084205	14.05761094	7.838432405	37.57785737	1.399585466	5.07849107	20.46776122	5.191044391	3.878411368	6.159749363	3.084269909	4.894041414	2.73763541	3.135877957	8.15198467	4.879102905	8.707192953	7.869141901	2.119441946	11.56956703	5.134023616	4.206119607	21.13518436	1.437922103	14.16179624	9.469057405	16.51704206	12.71158708	10.52874216	5.21091477	14.07911509	4.807535903	3.454119545	13.30458374	13.4869088	6.148040306	10.87549824	17.92708864	24.07687284	3.936460145	8.014406224	11.60792868	8.118243853	9.08240946	6.872638522	6.647325067	2.560892041	2.963086152	4.927692772
SEMA6C	1.940914099	3.456921402	0.347063094	1.923836961	0.368812969	0.719962345	2.751194432	2.08420262	1.047659416	0.495496488	0.865210083	1.22344744	0.385586135	0.895600168	0.855560839	1.025628498	0.806706721	1.035131381	0.988846815	1.258297788	0.728098115	3.637890079	1.836521325	1.397907938	3.803275625	0.579038868	4.163549396	0.393590316	1.891938658	0.371615619	2.787993137	1.867228024	0.786235872	3.021276526	1.55504712	0.883082148	1.236350437	0.239586001	1.057379755	4.15048048	0.840956979	1.963331537	0.531060071	0.804285594	1.040987792	2.367071382	0.560428324	1.675154218	1.227512106
SEMA6B	5.985199	4.651248	1.624732	5.115546	3.467435	4.773498	16.97662	11.89251	2.603203	2.350727	4.35369	2.251379	1.977617	4.972804	1.487894	2.397682	4.442778	4.725235	1.941507	2.369953	3.113299	6.903786	6.740741	4.668467	8.173153	2.236884	6.57922	2.706848	4.822312	1.665443	3.586544	2.375711	2.227028	6.337243	5.712995	3.98818	4.771109	2.363538	6.25182	9.162087	1.896844	7.521554	1.957235	6.519172	3.113578	6.942609	2.232322	9.172795	3.043926
SEMA4F	0.965956139	2.213111283	0.47890355	0.979279503	0.639728476	0.898418721	1.173263967	1.070157633	0.720140218	1.376657252	2.324537575	0.738501856	0.634769795	0.793285171	1.04354376	0.777832021	1.556713557	1.24319706	1.176012433	0.911211958	1.045787875	1.187092976	1.206747209	1.942297994	1.550420595	0.587657157	1.063939915	0.464821302	1.022759199	0.731674054	1.130048188	2.165537576	1.027441439	0.62978164	1.289004144	0.985463827	1.669817289	1.083004983	1.186907739	0.845835451	0.790815737	1.984677634	0.752070603	0.354306583	2.474660063	0.474748063	1.224298237	0.980671307	0.882596874
SEMA4D	2.42301034	3.620079925	1.772818826	1.976519187	2.602865054	2.874940216	3.178494267	2.719999884	2.591677576	1.454945265	2.337466803	8.23954505	2.808004938	3.338245424	2.709344327	2.954721012	1.909070966	2.550457317	4.312855533	1.651853526	1.94957787	2.332272033	3.054020367	5.516182818	2.22848071	2.650410186	2.383628957	5.953649066	4.284741217	3.186092551	2.794602214	2.939289714	2.381164069	1.266802177	3.408597099	4.908251693	3.824202325	3.066434443	4.969208715	1.042195867	1.648203265	4.393539534	2.204869888	7.030918251	3.898711143	1.271072265	4.879043228	6.235906182	12.27587745
SEMA4B	19.96228	6.71151	35.62305	33.61763	8.849086	21.34499	12.98514	17.63189	30.74284	60.89127	85.2124	10.99628	33.31016	6.649499	12.57926	15.54889	9.199939	34.61883	4.930581	15.34024	85.72156	12.46259	19.98603	9.883461	17.07592	22.84822	13.48446	10.70339	8.523239	18.51113	20.03833	67.81846	43.69761	15.37601	10.1542	36.91924	33.66371	20.95631	11.48138	10.63462	10.30212	37.42875	48.77368	31.00022	18.60182	11.84504	78.08341	21.86093	11.93989
CEBPB	73.04534	66.68555	17.35762	84.57194	83.94556	25.64416	133.1263	58.52425	32.72794	21.76125	164.6369	51.74872	30.08767	116.4933	43.45305	27.26162	102.4096	87.31013	28.16497	57.2385	25.71459	64.45683	52.30157	66.74728	56.73592	60.30116	47.78841	135.1943	123.1514	78.2999	95.59558	61.39637	26.31522	85.08592	46.39228	69.3934	55.28434	75.18164	59.98748	55.43037	50.05722	53.3155	37.4655	87.97168	57.89471	47.61477	54.69281	113.1666	27.3053
SEMA3C	32.61047	5.340765	6.54911	4.941889	0.2990795	20.75377	8.258687	9.507892	13.18435	19.7486	40.18297	4.289976	10.14827	0.9767362	3.83098	18.6383	3.996629	7.617192	4.950175	3.020141	3.566695	35.66427	19.69497	5.483946	26.18294	18.33802	24.97116	0.7140141	3.205563	6.185999	34.69907	12.2243	1.342583	25.37987	11.54628	13.00224	12.37884	31.16252	6.120101	47.41192	6.945417	33.98943	29.28121	4.619856	13.79871	30.53985	12.90582	19.91532	3.302702
APPBP2	3.438556	9.297282	5.23393	2.564524	1.972738	5.738942	5.092046	5.859004	3.284997	2.429788	2.461279	3.235768	5.978311	3.344295	5.431982	6.268873	2.748031	3.405228	6.688217	5.044124	4.695934	6.027498	5.514746	3.998991	5.64652	3.699049	5.549429	4.080932	6.488633	2.917228	5.004607	2.989595	4.38343	4.605741	3.230846	3.148654	4.661888	3.613223	3.818852	5.455761	4.807212	4.929545	5.665243	4.364451	4.334219	4.819584	3.909785	3.666624	4.283574
MYBBP1A	3.652657	10.59448	7.177491	11.49133	6.77282	2.604987	10.31805	5.126849	6.602237	15.40861	15.96937	12.43866	8.680431	19.21417	11.07566	4.601216	5.068102	14.04734	21.24471	9.213284	18.0723	7.370928	13.95006	6.545581	8.229134	9.542181	9.078479	13.37905	13.76072	13.08891	8.292671	14.72757	13.3783	11.65311	13.68513	7.218385	18.16651	9.472951	8.645894	7.007125	8.386365	11.8701	13.75742	23.84346	10.62621	5.833159	7.374211	8.514988	12.25422
FBLN5	15.4798561	20.15359397	3.60080335	6.008948213	13.69178517	9.291887279	45.09574516	28.04071209	7.508298942	1.921971241	2.289601191	23.76035564	5.499076578	17.01855247	2.300728457	22.90326717	11.87054467	9.180813698	1.571628856	5.809555231	2.651390879	30.93527984	17.77071232	10.74645005	32.22959341	3.966608324	37.03969194	2.714516281	23.16521038	4.054957827	8.820265907	1.525128761	1.215153644	30.65759223	18.38835496	8.449160051	5.237427384	3.916013993	20.41721882	18.22285001	8.111451596	7.2457603	7.446516133	3.725347785	4.83409141	20.48893396	2.44040104	30.59212722	10.83617645
CIB2	3.267947266	5.66653123	6.406621826	14.10021787	0.623961597	0.866864648	1.269570068	1.129881431	4.69097177	1.217337183	5.859343722	2.322118131	0.975523363	1.763125095	0.489190535	11.61741015	0.979532707	1.006704275	2.582786525	0.808222834	1.232586021	3.262201913	0.86800009	6.179036637	3.596946847	2.750123784	3.507744043	0.374026307	0.682837631	0.285334506	2.848906436	2.211639977	1.967225246	2.780616224	2.481172109	1.105244268	2.387095774	14.29160259	1.297360319	3.715919254	7.34789756	7.222317295	0.381030637	0.446006792	16.73182693	2.014255864	0.844923366	2.882547643	1.490640042
CIB1	137.4702	48.1371	114.842	151.3399	121.4376	67.26806	51.01759	56.80848	110.5965	128.5324	175.6779	83.07359	94.55279	88.59078	168.2127	62.89731	66.39664	118.3182	12.43416	75.74721	161.5274	27.76901	69.55655	68.06933	65.1524	115.2695	38.18165	71.11866	50.1966	57.2826	52.21293	177.682	175.6898	37.55118	107.5899	94.46098	112.6268	109.3943	126.0219	33.186	93.85266	72.12069	104.3979	73.74319	65.90553	68.26687	265.403	58.18362	72.70797
CEBPD	98.76526	30.77947	24.11218	70.92651	164.6419	16.59004	151.8082	62.60879	49.58199	9.983459	37.76112	98.7065	22.50396	61.92468	49.31075	41.44832	54.30609	76.4104	22.06041	33.23616	70.40881	97.22675	66.58293	57.74189	85.59883	43.1688	94.94088	65.8442	128.8292	24.3736	43.92757	150.6639	28.83468	138.8887	90.16873	52.58884	106.8099	67.73464	65.56883	104.3161	48.49677	29.58566	25.66024	61.36713	47.82211	55.01733	44.00948	69.76323	35.92264
ZNF211	1.37317773	4.283402931	1.811595586	2.484686762	1.66363288	5.423278575	1.531290207	4.16866854	2.495907128	2.209002009	1.12427448	4.099513724	3.659918071	2.10999918	2.041618966	3.561308753	2.369451995	1.494813487	3.376153403	3.378791302	1.916406771	2.991070138	1.917891631	4.458284744	2.438568862	1.418783415	2.924565292	0.803397517	4.824789037	0.323933069	2.771713429	0.203422983	3.19257076	1.914610401	2.456394054	1.938936484	3.678611694	1.708683261	1.56558683	3.078766302	2.913053386	3.960789399	0.409221306	2.974134557	2.876142967	2.201947888	3.015765418	2.093224572	4.125150808
DDX17	29.37764	56.06558	38.80392	32.25035	38.17786	67.92917	44.21376	55.26849	49.33839	46.86214	21.96092	97.35112	64.17288	30.26607	48.34966	62.24858	34.88649	42.03335	53.67307	40.46752	56.15316	72.29104	63.47245	53.22605	65.25519	47.56195	70.90867	56.18514	74.42162	42.197	64.15456	37.89534	46.91196	46.8254	44.25203	80.01976	48.24367	42.63973	42.89713	54.76498	31.36295	35.52709	46.37516	62.93928	53.7144	47.32252	29.63394	54.42945	97.91457
DEAF1	4.665165	8.081016	3.449839	7.214199	7.474098	3.013438	5.654754	5.909501	5.735204	6.911516	5.488662	4.680159	3.044999	8.22141	5.763785	5.266219	5.783266	9.284684	5.819976	3.745611	15.17329	6.309458	5.64368	6.793863	6.29724	6.738919	5.573332	8.60485	10.99483	5.037692	4.472519	9.285196	8.567931	6.217773	7.449716	6.266143	6.172983	3.845605	4.522631	4.918023	9.854985	5.260621	7.931136	5.943168	7.062653	5.2648	4.072789	4.376849	6.248397
CHERP	5.59053832	14.29707296	7.427452305	11.95857966	7.940378293	5.890871735	12.18299823	6.376092074	8.41359827	7.323848764	14.39866864	13.66129612	5.532086205	22.43278807	12.1430339	6.484530136	6.169947354	12.74038359	33.3610816	10.98240748	18.43941056	9.677403069	12.73227616	11.90549877	12.48284896	12.99823628	10.62418105	16.49653865	15.16649837	19.58202279	8.375541667	9.147352547	19.17497039	13.5750133	14.59947255	12.90782295	15.61220997	10.35904728	14.21270098	7.55800414	10.12953235	16.80997341	12.71151554	19.42831738	9.757815415	7.530366776	11.13653301	16.10660237	14.19356208
KAT5	5.969938	8.176215	7.180383	8.329338	5.893202	6.08716	10.35102	6.28497	8.202653	5.319173	19.26072	7.939988	7.570892	10.48343	13.91533	7.13417	3.680906	7.043064	5.577644	6.689077	7.404308	10.91141	7.878208	7.546522	10.64195	6.457637	9.211844	16.13064	8.970541	6.35721	9.212452	7.270762	9.740395	11.89305	8.982786	4.36383	7.544433	8.034334	10.85955	7.080303	9.208492	7.553124	7.725034	8.13301	14.75541	6.629989	2.948248	9.350238	9.175744
HYOU1	12.77841	28.5104	33.56583	44.9487	18.26927	13.39876	30.06347	24.49127	14.8206	39.25019	15.07433	12.44723	29.65038	39.16389	26.57038	18.21758	15.91056	27.84487	57.55967	35.49048	39.85186	14.16544	33.51179	29.15707	19.04567	15.50456	16.1632	43.36039	24.89482	28.87321	21.29875	14.37929	38.48275	15.57739	25.90349	32.92788	40.2325	28.97938	23.2559	12.5294	15.59909	38.68582	25.39204	54.07799	27.76165	15.4757	34.71236	20.46067	22.75914
IPO8	6.523245656	8.313891136	14.05115809	4.738977762	6.882640553	10.77126252	7.728998845	11.29100818	8.080045865	10.44608087	8.335994003	8.974449887	13.60605984	5.542657988	13.01811299	8.969015278	5.604214317	8.380364925	24.12607549	9.024257548	9.88902707	10.88318567	10.57145804	7.925819109	10.15308985	10.33926257	9.668335713	10.40911098	8.82919416	12.04174542	11.12406558	7.512462676	12.80301081	8.350019869	8.242431339	6.936736555	10.28697407	18.69688466	9.740838934	9.823570649	8.146283709	9.859962004	9.2695916	9.928876478	9.771301458	7.543135194	7.220240354	11.61665718	9.668755731
IPO7	20.62914	34.18677	43.9092	16.70618	34.19172	25.60193	21.47068	27.31819	28.43393	52.26906	17.76934	13.24633	40.53845	24.23725	36.14805	16.65809	15.5309	19.44697	50.03467	22.65057	34.6064	30.67183	38.4577	27.9312	32.06448	32.65026	30.44047	17.8134	16.62028	17.47789	25.59869	30.0792	35.79096	34.19319	33.30603	29.22611	15.36776	65.55227	30.63177	31.10008	20.73259	38.87736	18.10595	27.84592	29.27314	19.67854	24.4326	53.06619	23.29043
NEBL	1.163554703	0.450413934	0.457322195	0.427924342	0.029420424	2.189867604	0.274225963	5.009788493	6.236721208	0.467438413	2.171106893	3.875023488	4.753015031	0.598481655	0.763994848	1.143641486	1.905293603	1.400280377	13.84121181	3.342662437	2.261771185	0.426736292	2.618403463	7.819653628	2.630204623	0.396142162	0.349138563	2.296206519	0.311645507	0.036484915	1.395966363	0.024151118	2.574750127	0.247325078	0.235725698	3.726713526	0.230879991	19.19810522	1.402117886	0.330230017	0.133327957	6.970027352	0.1370133	0.099801844	0.150768023	0.360247021	2.034203324	10.50669849	0.658472169
CEBPE	0.3471446	0.07597291	0.08108468	0.1563366	0.1077077	0.1223313	0.1273285	0.4564179	0.08833648	0.1308629	0.1646521	0.08608683	0.09420639	0.5579731	0.1624738	0.4397987	0.02584754	0.1853614	0.02882186	0.01594453	0.01728064	0.05596206	0.05448485	0.2704971	0.1238161	0.06342864	0.08881856	0.2191265	0.03626793	0.08014238	0.04628475	0.07578584	0.06010275	0.01557768	0.08523335	0	0.1063376	0.151461	0.2216403	0.05701675	0.05056693	0.06545481	0.04783502	0.06263534	0.03821255	0.03996539	0.01325908	0.07655117	0.2085708
PITRM1	9.001351058	15.8694366	12.69464589	9.682726723	8.317321359	9.3955985	7.120710814	7.80657667	10.20202188	45.55318556	20.60970563	8.52292035	11.5770671	4.958415643	13.93413067	12.26668291	7.359264417	10.39074407	12.66052968	12.70310628	14.17545959	11.28339863	19.2505045	15.40546226	7.4714411	7.547260964	11.15425673	8.807040032	8.168578842	11.83133023	11.03271632	12.58543653	12.38325271	11.29219444	12.689185	5.568103924	11.39457305	22.41866711	12.07484173	10.66165577	7.039149508	9.143796953	11.72356094	4.983687028	6.938855128	9.655430777	15.63576534	12.27048514	8.704853535
ATG7	2.760524523	2.043783344	2.589948572	2.401141877	1.762269437	2.110681724	2.720866671	3.783349517	1.523031747	2.704300451	3.209178117	2.3513167	3.02969783	2.046588645	3.827273942	2.893125678	1.644638736	1.964803794	2.245036268	1.619968433	1.772437987	2.013398577	3.503530946	2.73852363	2.32182416	2.001659107	2.390770734	2.329593036	2.367224765	2.546142354	2.465950898	2.187960381	2.156027854	2.025303225	3.047025076	2.675852246	2.859460832	2.304360693	2.5378234	1.953820458	1.504957153	2.045447908	1.404014283	3.851317992	3.77708123	2.621215866	2.076089835	1.844182166	2.847781299
SSSCA1	8.261194	11.28344	7.627829	13.42985	17.93809	8.310911	9.54323	5.536578	13.33098	8.787585	41.79539	6.712265	9.397678	22.07505	14.00337	5.216419	6.541153	7.190532	5.252913	7.193954	9.816193	5.218768	8.507004	8.80175	7.643202	9.768453	5.958975	15.105	9.108037	5.426972	6.578935	8.82111	10.45165	6.389487	8.298078	5.459627	8.406765	9.147968	10.37747	5.888305	11.24449	5.071908	6.79929	8.620251	7.639656	7.058088	3.057855	7.879357	7.881206
RNASEH2A	4.749070671	17.57058418	10.01810052	9.359244061	17.56685995	5.76048864	11.61517422	4.117615694	6.328513905	11.00927726	29.50752988	8.012630224	10.22407716	40.75982573	25.83432341	5.384858505	13.40215962	10.03024382	25.99704934	4.508369235	15.46844012	2.878930776	7.817080172	7.955756493	4.091001373	13.07030554	4.030279014	18.7641728	10.11667215	12.87761081	4.685746867	11.60384219	7.864994828	6.078642211	12.57617819	9.082770252	9.120562332	9.535869106	12.90834915	2.988714223	11.60665968	5.81790994	6.325271663	15.29168475	9.518448636	5.08667933	6.86146598	8.693044659	10.17342594
BATF	12.79847684	16.93169779	2.057234198	21.82805772	14.27834243	7.343620689	7.517140148	6.480073141	3.175065531	15.19620021	15.83331563	16.24458555	2.509658106	13.53990617	6.53584335	2.956348438	27.55680288	5.180520746	5.598646346	4.171772935	5.658544106	2.972784355	8.510145039	12.88743243	4.400259236	6.638260531	2.14511457	22.138934	7.217577676	15.6947401	14.10395649	2.46358124	6.004264917	1.815578828	6.811849056	11.18666403	7.769539199	11.6118821	9.591881894	2.159848809	7.016161083	3.879249286	7.206003337	20.59270903	13.63369253	3.35880591	14.44425102	8.59429091	25.20765719
GLRX3	8.389671867	15.89498339	14.42012605	8.641460587	9.260293302	12.89628816	7.426432421	8.43708871	6.961488501	21.73045743	13.99081334	5.821957052	10.53048919	8.614572332	21.36766713	8.883508558	17.39564051	9.034676243	7.272937066	7.721209791	11.43103518	5.602377318	9.476825685	9.451893617	7.859107201	11.43022338	6.025942053	12.10274801	6.068572338	16.0762468	8.05749306	12.00250861	9.356217351	6.394712208	9.466022388	8.940877031	10.45812086	18.64699537	12.83369602	6.830334094	9.53210518	7.349051421	13.84063115	10.60596778	6.168198729	9.544644669	5.361260964	10.54922824	9.270349642
CEBPG	5.576853	6.97602	24.64313	11.01276	7.748476	13.7173	10.18966	10.21619	7.427554	12.17832	9.003532	12.57116	16.16305	13.39685	20.47072	11.42189	11.12767	16.49718	32.01294	12.29341	10.66311	6.525828	9.501561	10.331	7.300029	19.51642	10.86275	8.381552	8.758792	14.09359	10.36801	19.50127	19.63701	6.259103	11.72586	17.0724	16.82082	19.71531	9.864629	5.912292	11.73103	20.95847	18.76226	9.459171	11.43176	9.334941	12.71497	11.12384	7.77607
DCTN2	15.21676209	23.7691619	23.28014201	26.78064565	29.72869244	27.83374217	23.18650511	23.9656677	19.17356211	23.42206115	27.24338266	20.16439142	26.4534747	21.596099	36.26095051	18.62390044	27.39718076	19.12602845	19.49768087	45.16352428	18.99273796	18.42619366	23.46631142	13.71059619	18.66961385	24.28849615	22.32967654	22.53500906	19.29243313	19.61000592	20.3737762	16.98005455	22.25246739	20.74045153	17.80901965	11.58255838	19.55999271	94.54757627	18.15256534	20.87574732	17.5566523	13.70655795	23.80608154	17.07272619	19.90206105	20.80713093	15.08822169	40.20077715	19.96357248
ANP32B	36.843843	91.47911981	97.03565973	88.3933658	111.1568865	52.86178591	95.93126764	49.67143239	61.14297895	137.4905809	128.7151332	136.0387192	100.9820854	115.5836246	88.50955312	70.09549268	77.28001457	109.3817752	81.71602629	45.20944521	93.6772884	41.89599315	56.5912386	76.55167533	33.68556545	148.4981871	59.19825186	102.8667551	70.63324977	108.5865126	54.04855913	112.7165881	97.42343553	59.73417911	90.72646527	123.1396335	92.73849312	97.48923482	39.19820394	88.24748547	129.7436093	64.31523912	108.021031	96.2391944	93.41746076	96.25457357	109.3492139	74.80580692	147.1675424
LAMTOR5	58.01257	41.96528	37.56951	41.26948	60.75502	26.33303	16.01101	26.59326	43.95709	36.43517	21.61328	29.4182	45.1819	34.64884	37.97391	31.93626	46.83917	45.76197	29.86414	29.62338	27.4951	15.9964	21.69035	26.13201	25.55612	40.2084	16.944	40.66063	25.44241	32.00888	16.99269	43.2962	29.75648	16.93425	33.93405	21.5221	33.9078	23.951	26.63508	19.99074	40.33803	13.43339	56.63888	17.08531	25.32286	29.00891	37.50764	24.02126	29.76579
PROCR	20.18983	25.42296	26.40177	50.85129	4.172026	39.52752	18.35963	29.69786	11.57536	84.85363	32.2006	7.827755	14.45505	17.01667	9.927051	18.18617	42.18338	10.15019	1.736079	7.334083	4.751265	8.499735	18.41938	8.348653	19.60543	6.617518	11.66478	16.04094	11.83233	4.080543	13.73078	20.70606	7.441488	7.470631	12.73432	6.761937	31.02419	22.42562	16.9915	20.73416	29.37072	20.29808	71.95518	16.66783	12.76044	15.78456	6.098842	15.63195	9.168248
TM9SF1	2.669852	3.10817	2.114347	2.84446	2.101688	1.912395	3.21545	2.463014	2.458732	1.694379	4.103916	2.028817	1.958305	2.519056	3.709245	2.000054	1.722853	2.881738	3.239488	3.107736	2.532762	2.563944	4.220303	1.777766	3.117641	2.81892	1.963708	3.638826	3.363133	2.283491	2.390092	1.925106	2.144812	2.303704	3.21767	3.712652	3.228186	2.115578	2.991189	1.815291	1.770443	3.858247	2.389559	3.399579	2.947284	1.640475	2.785351	2.570301	1.693766
PRDX4	48.22297692	53.15716894	50.95814489	44.22556839	95.22243844	61.65360794	42.62423111	36.7059758	29.39201558	55.90946281	53.0053508	26.95427825	81.31784352	47.77607544	93.23686831	36.54300835	64.10418449	36.30903151	72.71771225	74.69128133	24.29422289	14.76441571	21.21183509	29.94490173	23.62328459	33.41039631	16.09871522	39.70379254	42.55148545	47.85855395	21.43188327	79.60071337	48.34806783	15.97531371	34.23315891	53.71812889	52.64162281	53.75808778	44.33499608	26.72702102	29.84619896	12.78137466	24.49223116	33.83390468	30.01343055	26.81266538	77.10495544	23.95871616	28.64314257
ARL6IP5	68.08524	30.50493	78.39682	37.93039	25.29912	79.14668	46.51896	103.8017	43.52663	74.80426	59.9961	48.08509	73.33768	68.36621	72.28137	72.10799	35.73415	47.94198	10.20277	19.80652	40.63254	50.57731	74.39632	49.03255	64.10834	43.70491	51.4317	42.89806	40.40426	44.34498	80.33029	55.1498	51.33649	44.93114	48.83206	45.22437	47.56455	41.03136	41.03923	58.92882	38.9166	34.54922	41.62834	47.25896	45.03511	65.81979	58.79911	33.83598	59.60938
AGR2	331.6794794	154.6933483	644.7421591	504.1174713	927.3018646	427.2802307	73.81884252	214.6634231	543.952765	596.2815838	38.73693869	543.1624803	1080.407814	208.2087886	489.5779392	506.9687145	321.8590243	214.7478206	9.06016442	1835.225234	291.3411103	127.6353262	203.6903249	636.7411145	160.2537192	1700.979843	91.17013008	207.254564	365.3023469	313.4835507	98.06359867	1077.343623	1383.441261	76.15007721	538.6747981	735.3019452	780.8036864	349.7804384	590.583926	93.06451039	809.5822912	154.7471396	63.84937102	209.2908799	446.1639238	515.269896	1825.249643	107.58157	501.660018
ARPC1A	27.88033	51.74626	48.50118	36.82687	28.05557	34.86298	55.15032	46.58778	43.23506	100.6374	86.02837	44.90253	54.63684	31.5881	73.10573	75.15931	23.7777	37.27379	40.61591	53.69816	36.09079	29.67422	62.93918	54.3169	37.54455	63.89388	27.14723	46.28703	33.55833	62.21381	28.24177	45.45038	65.49301	26.45145	76.75207	42.9443	50.81093	160.3501	59.49832	39.74534	68.70588	56.15903	44.16433	42.85621	82.96183	29.74881	48.70327	26.58041	31.05559
HTATIP2	10.85869	17.29083	19.29153	20.22967	41.50632	20.05502	15.88455	14.50145	17.06325	21.52121	16.2965	11.99921	14.56116	16.46796	9.782381	28.41897	24.42289	20.51995	9.7601	16.98657	31.15537	6.148493	13.72057	27.12679	11.57723	27.18817	7.929711	16.1226	14.29663	12.76062	16.80942	24.35847	21.43818	7.053733	26.82675	23.81794	13.56129	31.22734	20.92393	3.840106	36.55595	21.38798	19.35242	16.90695	32.92884	12.48342	37.52588	11.88896	10.41921
AGPAT1	17.14513721	25.78438148	18.29604782	16.98488958	9.532830627	16.26385904	16.75068578	24.21286687	12.99278562	25.56497822	16.61535138	15.84272766	15.42588437	15.6379158	10.35716413	23.32769753	17.58899953	14.63660959	22.1848867	24.38201314	7.307038923	15.48413523	12.13727779	14.65513988	17.1410268	10.90940776	17.41565522	8.601153565	18.85922515	14.857373	13.82338614	7.605989143	13.25498576	15.12398998	16.72164177	20.23853226	12.2248208	8.748213423	14.8847884	15.58752011	12.50529429	22.09559427	11.3212873	13.38103653	19.87314733	14.05984987	13.60778051	12.85599272	11.06490303
AGPAT2	93.59587	86.36463	45.02313	145.775	87.48696	60.40212	73.12348	34.31968	44.05318	164.2878	159.7913	79.91952	29.64574	33.07084	71.44679	27.4344	49.52748	54.83074	21.05564	76.66925	37.27165	21.62034	33.2815	96.54422	26.43863	69.49244	30.49945	61.18639	59.79277	88.4707	24.92226	200.0735	141.2008	37.24057	97.984	66.19588	93.68849	58.26489	58.22697	16.70018	65.1054	70.15657	115.5	71.16991	73.36368	55.37056	121.1638	58.63779	23.88922
RPP30	4.654938	9.639542	5.801246	4.257971	5.143995	5.821974	4.893639	4.136977	4.582714	2.265953	6.410285	5.002694	4.549531	5.511466	5.48053	5.5624	7.815301	3.977502	4.201692	2.918168	4.596883	3.677277	2.829594	5.330067	4.619248	5.568685	3.879067	7.652898	5.287191	6.838661	3.447155	3.100574	2.551279	3.725065	4.050722	4.738872	2.636263	5.808437	5.351247	3.816932	5.803927	2.803605	6.914879	3.127365	3.860552	4.303255	3.52488	4.094035	5.612017
RPP38	4.500180902	11.77838487	10.53311016	5.375048347	7.3889015	5.297831119	5.425808861	6.281672409	6.946725971	13.44662245	8.712058303	8.482485887	10.39189172	8.604192568	9.68074284	10.36948936	7.069128597	7.835601877	3.243153686	6.027553603	7.207475517	3.999039815	6.503755408	9.305968155	4.427606392	9.365247325	5.46815043	7.221297542	7.636391764	7.114338671	5.217466928	5.357674314	6.813820959	4.252029173	6.389294804	5.866044998	6.428165122	8.892004207	3.591521082	4.953052006	9.642798521	8.024030217	6.374375137	6.800023147	12.0097892	4.917010775	7.088839382	5.189883996	6.695587199
SPTLC1	9.077071603	17.85687018	25.67801271	15.93302933	10.55147546	19.27309337	13.77681545	19.00185869	9.506917985	20.9544619	12.28584643	16.67665297	16.6047021	10.07776721	31.1436704	17.41639072	6.826280691	15.40462111	17.9009753	15.75199032	15.35778927	11.7027169	15.3460509	11.72114852	12.76010707	13.45274176	11.52860918	22.00244747	12.61868261	17.7976879	9.644601519	13.44484785	21.68516819	11.49171728	13.73408392	16.02155891	21.88882367	10.2586713	13.67249205	7.678370032	13.50141091	25.85324424	27.54563257	24.52009041	10.91976417	9.650403734	19.87235063	20.47499886	8.405967156
SLC35A1	7.399350193	7.842445191	6.859883315	12.49459892	8.595524727	13.59238996	4.297507093	9.34756607	7.159773708	16.62378589	8.414102186	7.329663579	12.87762547	3.636924458	8.263750628	8.270750279	7.829290429	7.042386126	5.958037887	5.610420262	6.013219184	3.380035206	6.401164291	10.38711992	5.188005226	8.490006544	3.913574119	5.891690215	8.239241289	8.483878706	4.965838843	12.63943679	15.06385956	4.000222159	5.17455323	8.762156441	11.54483717	3.356421546	4.879700174	4.078175023	11.0016033	4.750438445	2.85189289	3.7098715	3.107098219	8.745951491	3.967988787	3.209667094	5.215642932
CEL	0.201217	0.4924083	15.47327	0.3216943	0.3246416	0.3798612	0.2327665	0.1168966	2.218791	0.09335709	0.2181441	1.185099	0.06552632	0.3822242	2.716217	8.279438	0.06492255	0.06715117	9.317852	0.106283	0.07011516	0.1784064	0.1736971	0.413354	0.1984177	1.047815	3.987898	0.2812437	0.2207325	0.3716263	0.1162557	0.206462	0.09754535	0.6094819	0.0543446	0.3703354	0.1232739	0.354985	1.049175	0.2386863	0.05862067	0.5027032	16.73314	0.1149677	0.3285481	0.1528911	0.4457543	0.2751045	0.2628148
SLC19A2	2.836183524	10.42883555	3.562130373	9.007111721	3.146025928	8.366978613	6.687801035	4.740381877	3.976272638	7.444450636	2.374784739	2.359625812	6.053669988	5.640169885	7.456989092	4.569373313	3.388288148	3.109247243	13.27143026	4.056513085	2.841956091	8.232184586	6.896259748	9.69660016	6.50853451	3.618102137	4.260197572	3.736910068	13.08831744	9.063817113	4.953805194	5.418566006	4.729773865	6.686631915	4.2611426	8.042513985	5.959241714	7.429109075	5.586456773	3.073344188	9.079662922	4.907813399	8.791622303	7.18105345	3.882253681	3.26180324	7.094585964	13.87602733	2.326295515
IFI44	22.44673	6.661982	16.51496	5.167693	26.23181	15.89076	14.96673	6.418215	19.64598	22.35174	6.116042	6.014473	45.59274	4.79611	14.50144	12.83814	28.79495	28.42708	3.049312	1.781133	10.15264	14.60441	18.52923	21.93829	13.1565	40.39092	7.230972	15.65841	16.38544	35.62687	33.27513	27.65716	3.446347	3.812894	7.526012	19.71042	18.68044	7.71278	9.020561	6.960986	23.41107	17.89277	6.972763	32.07098	11.33936	8.928912	1.607523	14.07914	10.16459
OLFM4	759.4562	0.200061	4.14171	1710.979	2042.817	992.9845	898.6492	1369.285	148.1577	4.778801	0.8453695	0.398289	139.4129	18.53885	4.284292	4075.117	2.093624	164.1979	2.326811	347.5863	2.317407	1.95874	432.203	60.51958	400.284	666.2321	31.6428	864.1775	934.2553	1167.974	594.451	1.882225	0	0.6099977	1.04243	8.196797	291.8584	187.0218	1296.845	442.9454	46.8222	71.80653	326.6884	91.64034	2304.397	0.5531034	5401.089	0.1368778	100.8874
CXCL13	2.45039	1.627561	7.132392	0.5008344	36.46986	0.8729887	8.009192	0.3227481	36.77292	0.317017	2.043481	138.3247	11.16134	17.22319	40.69241	23.48551	0.4678206	16.25449	0.2503937	1.203394	25.99087	8.553689	7.469965	74.47832	6.881118	37.35049	23.83128	31.30891	31.44916	8.41299	12.34797	22.59133	4.836419	10.84357	28.56386	5.675906	15.50955	6.743665	50.71564	10.90437	1.766379	13.73638	5.627551	44.84725	40.30749	16.10161	0.1439875	1.141666	395.269
ARFGEF2	4.520148	14.28574	13.84567	29.03415	7.656898	22.19207	10.14313	10.70267	7.171954	17.28354	7.132795	8.39203	12.96703	8.58322	9.470666	18.45525	14.1988	6.907443	12.53922	8.790649	10.13371	10.93018	16.21924	16.14637	9.513911	12.57997	9.554917	18.04718	13.74828	14.84192	21.73073	7.932605	9.006882	8.898264	9.349423	25.00518	13.40065	24.01582	12.2976	6.396704	13.91237	27.0226	9.699503	19.0844	16.95942	6.877856	24.24871	17.44222	12.28512
ARFGEF1	9.594272	6.454416	10.88526	16.97419	2.972213	16.26977	8.711987	11.65758	10.7117	5.070832	3.450355	5.955724	9.98487	5.077847	7.350546	10.26755	7.457334	6.144402	6.680609	9.991305	7.960762	6.938573	10.15339	6.244153	7.447142	7.126421	6.697471	7.053018	8.040472	12.158	9.039442	7.064125	12.76774	6.087237	8.302135	12.13557	10.23172	9.727882	9.768505	4.997831	13.00013	13.32425	9.761208	8.600762	9.454074	7.929442	10.85264	7.428978	8.46427
AKAP3	0.1103045	0.06437399	0.4351338	0.1523387	0.3011703	0.3775994	0.1203378	0.3327727	0.187125	0.09382477	0.05979188	0.8160588	0.662537	0.1862492	1.485372	0.2065798	0.09490586	0.8736572	0.1465295	0.07430639	0.8309545	0.2489457	0.1731246	0.239618	0.3517668	0.1477984	0.2576155	0.2984016	0.107558	0.1839145	0.346429	0.1220094	0.6493162	0.1517932	0.2166619	0.1165445	0.2911015	0.1115975	0.3247412	0.1905636	0.04641735	0.1871833	0.1519948	0.1901771	0.1295143	0.2201147	0.1516697	0.1167551	0.5954962
RABAC1	45.405	44.62288	17.66362	27.13254	43.45624	23.39434	41.67216	36.24055	36.87675	33.0392	51.51033	88.18769	27.00906	57.6772	35.17269	17.02783	30.87715	33.2686	45.77503	51.8549	9.188699	18.55457	22.58629	57.5502	28.89297	43.79846	24.84613	18.92063	28.0815	14.70841	22.11047	43.9742	30.29065	23.25103	24.02567	60.95403	30.37645	13.4177	32.36382	38.99543	32.47674	20.76696	13.01524	22.2279	14.39751	57.68205	49.0635	19.79303	36.12915
SLC34A2	0.304229858	61.52174273	0.387333648	1.843172143	20.50991247	0.419008661	0.012956506	0.094777134	2.473421478	0.003329038	0.038894197	0.064056739	0.660483193	0.240443678	0.107462966	0.50905829	1.393324973	0.091950942	2.039770705	1.824456224	0.034289135	0.032387489	1.964028836	0.96774855	0.026495163	1.678112124	0.869894656	0.025881085	0.101950016	0.006625945	2.92869517	0.032581945	0.00198765	0.352889692	1.61231962	86.69498799	0.963028341	0.006533407	0.280977135	0.006285311	14.18382386	0.422106198	0.005273151	0.044880438	4.762126417	0.076658032	29.07622017	0.357801391	0.308893254
SLU7	5.657883	7.85432	10.5046	6.195583	4.545085	12.92949	10.01233	9.227572	8.27467	10.23792	6.415794	12.19792	10.80259	7.243589	9.30362	10.14769	7.938044	9.756177	9.835638	13.16412	8.940801	9.244955	10.36709	8.245082	7.797167	9.911119	8.797554	11.00807	12.48201	8.507787	9.895438	13.6241	10.24419	8.371717	6.854593	12.49553	9.744932	10.72684	8.830429	11.96032	9.030167	11.2685	12.64281	10.75119	9.694514	11.19427	7.784504	7.718467	12.27308
DPYSL4	1.647603	0.6589784	0.1983715	0.4589682	0.1897228	0.1752927	2.190126	2.716229	0.1152602	0.1477627	0.3395172	0.6739493	0.1889882	0.09100443	0.2761494	0.954326	0.06323533	0.3401114	0.4160203	0.2925591	0.1056915	1.745599	1.372946	0.3068179	0.8731019	0.1319	0.5883606	0.04595034	0.2218213	0.00653554	1.087051	0.2892366	0.5264025	2.12656	0.6547563	0.1953852	0.3001755	0.07733118	1.057363	0.2324833	0.1237106	0.3202669	0.4056939	0.1123728	0.2617608	0.2111924	0.03243799	0.9763553	0.2440388
SIVA1	7.917993	7.631685	4.710846	18.96117	14.24252	4.662727	5.972259	4.040795	13.29827	10.14053	28.03833	9.015933	8.107607	12.73062	17.59577	6.657276	7.740181	7.124393	9.312321	6.606895	5.558058	5.367032	7.237502	8.373286	7.275342	10.20818	6.222286	5.978906	7.475773	10.28717	7.562625	11.44176	12.00937	6.183713	10.90183	8.257741	9.789081	4.053972	6.22607	5.361509	12.24675	5.824861	7.289331	7.078685	8.156364	6.923231	9.413579	4.164615	8.214508
MRPL28	14.02513206	10.50520564	10.50629011	24.5423109	28.90816153	8.709843532	19.48167949	8.933502739	20.44276679	19.13097046	40.32360082	17.19537954	12.25250442	36.23259351	27.35116942	9.690778754	16.50236525	22.18201402	6.777063588	9.080384501	14.33745721	8.528289088	12.08934829	12.57369824	11.60544569	18.32776438	10.31691265	24.70751815	16.32903327	16.72033729	9.738801362	12.34050144	13.12024574	10.97101017	19.41058994	12.79174937	18.36389646	12.83443513	13.94527148	9.251086349	16.30566732	8.467582658	19.6558534	21.06772369	12.25192322	15.90373983	7.765297525	9.487811057	15.0476281
CCT7	29.068791	61.25613792	71.34039948	46.03547432	52.44594434	50.85516073	64.51082688	35.75925529	34.23908242	114.7730441	95.12778558	37.89658216	60.65414765	71.43618224	100.5807152	43.05833506	49.98793672	66.73878384	60.26145323	57.15937597	76.21002806	27.42026197	45.17001514	45.07768033	33.43470295	42.449341	33.89472779	71.08614525	45.6721441	104.0936246	33.23588217	48.36785488	60.53942829	39.19681833	52.71179059	36.3889219	71.74119026	68.57665851	39.82851151	30.51615026	30.3076276	45.13309922	51.95143721	71.08378106	66.65006443	30.50486082	50.34386925	46.86865753	42.58248499
CCT4	36.06584	68.5199	75.48462	41.76459	57.42889	57.72177	49.24931	37.65228	42.88021	103.7699	61.97179	40.4114	60.76757	42.50497	144.0761	38.01012	36.64241	54.06058	50.75974	57.38732	83.0627	29.47746	47.35357	32.00243	33.0109	43.98123	33.74254	71.93777	44.79952	98.88488	27.15247	44.27032	65.02664	33.77105	55.53181	37.11565	62.50611	76.00267	34.03215	33.37523	33.20487	56.09249	47.60018	69.30412	66.46412	31.32524	48.78123	43.34703	44.64666
CCT2	14.89700851	30.37097882	59.16412619	26.99287864	37.29401283	220.7916853	30.45187635	21.25767126	18.71834098	62.01881734	35.69434299	14.74911264	52.08227696	37.8690073	66.05888932	19.64619976	22.78798711	29.0917504	39.65945315	186.5071431	35.65221414	14.06491425	49.88191138	15.06185244	13.88201166	35.56616589	16.82740654	55.872092	39.67524714	54.89622256	19.67355869	34.11059442	33.2495933	18.77750431	28.4917171	116.1576305	35.63436446	98.4778381	23.50915901	14.63522274	18.484657	17.28031902	43.05858586	46.56195261	27.70120881	17.28972857	24.91908569	55.59197951	22.05767239
NPC2	142.3522	36.20841	64.43138	68.30624	57.8546	63.1766	56.11544	81.46561	70.54335	40.15776	72.58696	43.14724	68.26167	90.54472	73.12863	68.62359	64.09102	41.92676	39.96647	33.73711	20.24071	26.2809	47.04715	59.49631	59.22628	54.11565	35.21569	57.10474	58.99489	56.30935	56.03587	35.51558	37.47539	26.89795	65.82158	37.72269	50.73938	51.13024	52.89432	28.81126	44.4835	24.66604	69.46373	44.86135	42.95082	45.03096	40.09991	30.5746	55.96354
GNLY	1.520609323	0.327158219	5.993055341	1.282021998	9.117723191	1.615566578	4.509823903	1.292114343	1.829731982	7.301160838	1.563466408	0.542613694	4.894285719	36.02433804	6.119483788	0.803505437	2.220533433	8.780335446	0.789058646	0.747151054	2.350064482	0.669838846	1.227998608	1.903804695	2.804522645	2.673389439	0.946538045	3.284527748	1.893457119	2.343737747	2.711094219	7.488565371	1.680643146	0.460192602	5.096669174	2.549156145	6.049492243	1.026368051	3.231492317	1.74568558	1.94885698	0.679278663	1.340038917	6.385868604	2.611316275	1.009658681	0.783393831	0.382108533	1.307136288
TACC2	1.817303	3.419598	3.362825	3.416868	1.133921	4.821599	5.201771	4.188707	7.645413	4.196699	2.279332	1.704643	4.1288	3.585237	2.73322	5.890956	11.24223	3.69145	5.659582	4.340555	3.356942	13.00551	9.352526	5.388693	7.174336	3.635795	9.450381	3.101882	6.340728	4.582272	7.207289	4.875922	7.192296	13.37819	6.442957	7.540306	5.164884	7.382133	6.218224	11.31679	5.720608	5.964081	4.628791	3.763873	4.000857	5.98673	4.883407	8.235129	1.561469
CENPA	1.196992	9.298599	4.278556	4.729077	3.61259	1.821459	2.625045	1.122939	3.161315	5.11183	14.73723	2.344336	6.024192	4.266616	6.982737	3.364114	6.394054	5.211222	3.26376	4.704409	3.866287	0.3179508	2.892767	3.256754	0.7534086	3.34898	1.017284	6.329143	2.486905	10.75526	3.983827	8.825416	6.151285	1.751794	4.214705	4.13765	5.583287	4.990312	2.004683	0.6851211	2.787123	4.167669	2.305416	5.374794	8.494594	1.697507	4.9875	1.815703	4.057794
SORBS1	5.267976	15.90441	2.206402	1.55505	0.08973017	6.049512	29.16108	5.281241	5.12608	0.9224816	0.4882036	1.663117	2.17315	8.191804	6.737056	16.14843	0.9219729	5.115253	7.036731	7.878329	2.310858	164.0089	36.62762	6.391348	83.42072	3.057762	129.8916	3.327304	27.52641	3.077367	67.99412	1.875587	3.555041	145.0158	18.23534	6.268461	10.44384	2.36565	8.99753	114.8628	3.552935	13.96032	6.697923	1.967279	4.345225	44.48181	2.405363	41.34389	4.065213
IFITM2	326.5619675	115.432586	168.669835	160.9938179	373.8282721	154.0922025	104.3152519	240.6434892	141.7528589	93.83860736	188.2716206	130.7335832	304.8619247	116.7665842	84.25327658	100.1704802	67.97772849	141.3655943	12.54706355	47.79723285	54.76984879	71.14168195	91.06219986	94.92790717	108.5246532	64.94284235	63.26990549	95.4320861	74.76971633	15.90732739	29.27404229	114.5349733	132.5815369	45.12864549	62.02010262	190.6180885	214.026592	39.84629114	112.1868609	84.22710469	40.606127	21.09485845	19.9930522	27.47215082	54.90522068	112.4754557	39.62013821	105.3657697	68.63406198
COLEC10	0.04845473	0.05141509	0.008383606	0.1454773	0	0.178882	0.0273425	0.1679104	0	0.009367154	0.04377577	0.08010715	0.05259763	0.2360071	0.07161545	0.133451	0.4088864	0	0.2279688	0.02967402	0.09648182	0	0.05070028	0.2402668	0.02710959	0.1180456	0.06357625	0.0145647	0	0	0.03589147	0.1763042	0.05033515	0.02899128	0.03965647	0.09083135	0.03805818	0	0.1031225	0.09432232	0.05489691	0.4415848	0.2003055	0.1651398	0.04741102	0.06694084	0.06169044	0.08073169	0.08438401
POMT1	2.507474462	5.048903478	3.611500387	4.016416541	2.681574464	3.102056318	3.366757856	3.167358225	1.870456196	4.978888641	3.123884845	6.612322331	3.269615286	1.723691061	2.549527245	4.359062449	3.133742854	2.023768185	5.459303079	5.425632295	4.921998958	3.318346064	3.363332893	2.500561412	2.697575827	3.844351285	3.984743895	1.659756098	4.979257786	2.637803129	2.659553878	3.80276549	3.522308551	3.098284622	3.093544805	3.097999925	5.323842337	1.965060095	2.277932708	3.199955086	3.259637279	4.455452741	2.474994874	5.355821974	6.337570901	3.146769868	4.849741364	4.061429018	3.491094697
MAB21L2	0.369761577	0.278776631	0.030304376	0.083261108	0.036228939	0.078376741	0.104326283	0.023801922	0.082536611	0.005643271	0.013186424	0.126684602	0.058093938	0.142183233	0.162992028	0.064318381	0.14007279	0.012989342	0.088867402	0.035754405	0.029062887	2.125498237	0.29780926	0.151642338	0.722702245	0.053337722	0.953712554	0.008774547	0.294814332	0.041184278	2.292030389	0.067977605	0.016846983	0.628771889	0.425262743	0.0746204	0.188011817	0.073834727	0.119075718	1.758016472	0.070870314	0.371530412	0.080449798	0.035113749	0.049985105	3.244221146	0.02229936	0.117301142	0.203349641
TXNRD2	1.433846	3.692486	1.928861	5.134287	3.232691	1.697788	2.379835	1.498547	1.849601	2.889123	2.674709	2.608116	1.149254	1.779246	3.191762	3.350382	2.385801	2.077836	1.910846	2.349286	2.109866	1.576764	2.041355	2.721757	1.657872	2.382853	1.784258	1.738715	2.219547	1.377227	2.408768	1.746516	2.541967	1.50551	2.181147	2.747575	1.567865	1.743711	1.570538	1.471488	2.287776	2.493674	1.579656	1.922923	2.478765	1.595034	1.194392	1.397717	2.476288
DRAP1	27.51663	37.0801	14.6535	43.22557	39.52696	14.89209	37.53026	15.46915	21.73322	23.52326	207.0166	23.40361	18.33962	47.4834	40.85283	14.42131	32.65165	39.01218	16.27701	21.93913	23.27511	18.66219	28.7959	32.03189	20.88371	40.11955	23.99116	54.4853	31.92781	25.44719	25.39029	41.79962	22.50303	20.22884	28.25961	21.21271	28.24031	25.5042	41.44253	26.5081	29.89577	21.91566	27.76708	30.07289	107.1354	27.01639	12.6095	21.47727	25.84774
CENPB	30.12633	79.48771	17.15569	87.36687	57.98105	10.1028	68.87883	22.94742	32.09526	38.63968	63.43321	49.08957	21.32031	54.17926	18.00986	29.0036	57.18623	34.72594	85.94711	48.87073	51.52868	45.50354	28.96352	75.61368	45.88674	50.0346	30.61801	28.01432	29.20221	24.97403	32.4007	30.65369	28.31918	56.35113	47.93479	24.52554	41.14207	55.36176	59.56764	37.78151	59.74278	30.20164	23.4131	41.34466	40.34442	36.19656	42.18866	51.3485	30.19388
SCGN	0.109202972	0.057937383	0.009447113	0.52458224	0	0.870433996	5.895179727	0.356161547	1.389421984	0.13722059	0.049328969	0.067701893	0.207444749	0.212756773	0.080700268	0.581469412	1.815920623	0	102.2867399	0.794160349	0.00906009	0.484117097	0.257093512	22.31720905	0.763714717	0.09145152	0.730740783	0.229772346	29.34009685	0	0.040444505	0	0.025209089	0.228682893	3.235347411	1.042147908	0.008577215	0.276207644	0.803745375	0.192646339	0.636283434	0.145848946	0.066878645	0	0.661139026	0.502884393	0.30587138	0.016054052	0.741691057
DNPH1	28.74257157	49.74913939	35.66238341	54.77000552	43.54498199	9.754988606	24.2191073	13.88196614	16.69262687	24.578513	30.79205038	18.26082529	23.86852169	52.69806555	41.07785681	24.17619885	35.48627633	50.95633688	12.80970284	28.19713968	50.17421468	9.914013974	21.7092504	30.86152079	23.7049472	47.73653611	16.16367663	39.38387297	30.54731919	29.45815877	19.86130651	30.92200647	38.86920937	17.82656332	52.48302636	18.40117583	28.70750047	27.77779398	24.25928979	14.23177623	40.07631211	67.70268249	19.95167863	28.95401104	47.60877354	26.08461344	79.84697864	14.73207128	25.10653897
SMC2	1.501288	11.23403	10.52644	6.836175	7.028414	6.652926	5.419476	4.09053	3.494836	11.05275	5.863249	9.788325	7.489591	5.301403	6.958664	8.869045	4.051071	6.346221	22.99184	4.225405	13.00979	3.354635	6.548531	5.157809	3.190039	8.680714	4.648733	9.935294	4.949395	14.15402	5.297	9.861608	12.63957	6.008888	11.97767	9.608976	6.65837	12.4517	5.926421	2.843268	6.001703	7.330354	7.937713	12.43779	10.29795	4.215311	8.333589	11.08925	9.311961
PRPF8	19.95846	21.07732	47.81172	50.83062	22.39662	22.19959	31.32466	38.03158	28.10378	47.46121	33.5574	38.14555	46.84308	45.61818	28.97053	40.82914	13.30767	29.73109	65.65923	31.53578	58.28796	38.01226	41.43249	25.44899	43.27848	30.46345	36.41744	41.51518	47.13077	31.02381	37.64608	28.52023	46.48022	42.46317	53.40098	26.43206	54.28358	35.5428	38.1056	26.30767	20.23752	34.97158	29.11014	54.00517	27.57577	22.68969	29.04969	31.92954	46.67467
ERN2	10.35643	4.664238	13.2807	14.18407	12.12299	11.27489	6.989077	24.45497	16.37887	4.638484	4.02607	45.89785	22.28171	5.782915	8.901637	9.304546	4.24602	20.33738	4.0416	31.60434	10.29998	9.822281	18.7745	24.92541	19.18532	23.58446	7.09515	11.8598	0.6145738	13.11944	16.59769	13.21922	40.97215	15.77522	9.688811	40.9281	17.43181	5.929611	17.94045	3.653917	11.91765	9.382039	1.355928	0.2499273	2.815848	21.66883	27.34501	7.027827	9.191746
AHSA1	24.32888848	28.31403171	42.56226968	32.52755771	29.78505445	39.08272261	24.94783182	24.11543193	23.84150093	61.46355999	33.70095623	16.58055636	27.5611198	33.37910558	43.24218568	18.48121478	29.15337934	40.33016232	25.33064619	21.91171374	24.81363269	17.80305242	29.41746873	23.77348581	22.67105789	32.24026491	18.93310642	23.65473791	27.63531589	42.5523004	18.67291533	42.59817889	29.13195473	19.90485337	32.89749279	20.25442689	41.06206826	21.39036133	19.79863693	18.88496121	16.73089448	22.24191765	30.32597163	29.8972611	21.93264362	17.11081204	29.30635115	19.69762451	24.16408331
SLCO1B1	0.108909	0.07222679	0	0.08174534	0	0	0	0	0.1437004	0	0.02459809	0.2175633	0.1050851	0	0.06557877	0.006665566	0.01802022	0.1938436	0.01004692	0	0.3373329	0	0.161438	0.360023	0.08124362	0	0	0.2073297	0.01264252	0	0.01075617	0	0	0	0.03565346	0.02474625	0.1767853	0	0	0	0.5346846	0.0969709	0.03890753	0.007277951	0	0	0	0.06048539	0
CENPC	0.999005	2.386335	2.048158	1.218544	0.7928724	2.418418	1.998672	1.851899	2.337589	1.305866	0.7766349	3.244291	3.642496	2.242246	2.60126	2.880773	0.8549825	1.864493	2.460986	2.817817	1.432656	3.367333	2.447776	2.384762	2.486257	1.994136	2.88698	2.733624	2.895561	2.058095	2.441253	2.282133	2.557024	2.709421	2.445137	3.030789	2.157682	1.577857	2.162763	1.859705	1.768445	2.344221	1.611051	2.670798	3.659829	1.922387	3.038181	1.898654	4.080549
USP16	5.348203066	7.916786298	10.21647047	4.979264562	4.767942161	11.91182961	7.067687671	7.108899091	5.038716621	7.030350171	2.567809368	13.99110619	11.86291674	4.992983724	10.55810084	9.437959936	3.524789428	6.766229045	5.494421458	7.01254467	4.147907912	7.499092398	8.089249745	7.392444144	6.937249708	10.08574739	7.842656319	8.791152917	7.95815516	9.558224361	8.747647883	4.773725524	9.302240348	6.93835534	5.036177089	6.386342542	8.824779586	7.185371597	7.926688381	8.582726573	7.50066311	8.036500204	8.36395322	10.67827984	5.998370667	9.528625915	6.719838054	5.367917798	10.63715756
CDC42EP3	4.86532505	4.445396907	1.031950489	2.117557804	0.968300734	5.425766581	7.115941749	4.03095354	2.480076851	0.817785135	3.380937692	6.842575507	2.466206565	4.022372683	1.729081701	3.138274659	1.574876866	2.71622796	10.48818104	2.603740866	1.163867244	16.4051858	5.571537095	2.897438288	14.42680145	1.141404705	14.43519343	4.020337864	4.257087148	1.14695405	20.082882	0.569276513	0.300681257	12.73312924	6.669726423	2.919377238	1.715054012	2.952233964	5.610295299	24.15905904	2.091768032	6.226559951	1.952565922	1.823984816	1.91169251	19.48772224	0.898951781	13.09869001	6.191545145
SH2B2	3.156671	2.224015	1.015985	3.072507	3.791273	0.6436246	2.981563	3.127357	1.381962	1.929147	4.300776	11.36335	1.283428	3.438735	2.19062	1.695156	2.207168	2.205093	4.809575	1.377122	3.497567	1.550341	3.746908	7.830317	1.974997	3.080253	2.560784	1.734445	3.085163	1.702168	4.560776	4.796805	2.668003	2.107006	1.594543	2.076576	2.255426	1.790003	2.793189	2.803977	1.845863	3.770646	1.153699	5.5731	5.255733	2.558235	1.780432	2.930767	21.12046
PAIP1	11.74059	29.46404	13.2079	15.19226	11.95484	16.61808	16.32484	11.06134	15.22128	9.973602	21.3485	22.25046	15.67149	21.57207	28.55236	13.74465	10.6212	18.3377	40.06722	17.01419	24.05862	15.41956	13.31465	15.19089	12.09594	18.46517	13.30677	22.46528	18.44884	23.1074	14.29268	21.82813	16.26162	14.97009	20.93619	25.94086	22.13536	18.32432	15.113	13.86008	16.07462	14.01568	18.68438	15.3997	32.63896	14.15018	13.41639	25.91569	10.40183
PAICS	7.983933	11.88658	28.76674	15.8722	15.45744	18.62949	17.77802	8.020253	15.41306	34.44739	30.14132	12.54678	25.42711	34.32903	36.97026	10.46175	7.86563	26.83839	40.66597	15.89115	17.78723	7.305896	14.02616	12.29991	7.350766	17.08092	8.509889	26.43598	9.30842	27.66709	7.783985	18.87128	23.87115	14.40483	28.10279	24.47941	29.08224	24.44358	14.66623	7.962877	18.6896	10.89968	14.95876	29.43669	18.41033	10.79361	25.49467	17.9662	13.58409
TBL3	2.78837	9.979688	4.730284	7.542966	4.9939	2.288172	7.61779	3.911694	4.166255	6.742396	7.124692	4.120275	4.591431	6.544022	8.823109	4.295556	3.520269	6.667675	3.676489	5.376217	7.876804	3.261646	6.244358	9.924151	4.172803	3.859054	4.05415	4.912989	5.044723	8.898504	4.953616	5.013401	6.465628	4.347149	6.428748	4.54897	8.279614	4.068168	5.727217	3.050413	3.971795	5.65113	4.718647	10.19392	4.419638	4.0366	5.77818	3.937023	5.302068
ST6GALNAC2	0.6174057	4.014542	1.131831	0.6187791	1.908965	0.9522027	0.7793588	0.5848886	3.989775	0.4118796	3.317703	3.455985	2.878348	0.2364027	0.1283502	1.159824	0.1452633	1.953248	0.3229703	1.072022	1.224033	1.064338	1.100658	0.9657117	0.8056655	0.2608312	0.6785028	0.1544729	0.4287802	0.07415132	0.8596667	2.549268	0.7946016	0.9224428	0.2225653	0.1715065	1.375754	0.9274865	0.3322919	0.4936774	0.2391325	0.6241222	0.660608	0.6975826	2.426467	1.462676	2.622603	0.3263361	0.7383545
PDLIM5	31.95915063	11.71715272	20.31036977	18.87276554	7.564445661	11.05035187	16.3982321	15.25428022	19.52464049	15.47246911	6.048180908	9.774065464	17.34979376	17.12525118	20.54767087	13.64777467	8.032208705	17.01946291	7.417070524	14.58628369	8.397659624	19.49067576	15.99290877	13.56265007	19.24000799	14.58856926	20.29815957	10.28630088	11.2034653	11.18700174	19.62143042	11.08047528	18.06765789	15.4326929	16.10332446	17.09991137	13.77740538	17.12472201	15.84456692	23.33567921	17.68604025	17.23521429	21.46505073	18.41969129	9.976477164	29.65082106	17.23429648	20.86725631	11.11613652
TRIM3	1.193893	1.825073	1.28113	2.414989	0.8830358	2.373755	2.751513	2.313196	1.247954	2.960775	0.8007834	2.457266	1.767233	1.119938	0.6654224	2.039314	1.185258	1.336156	0.8810984	2.787964	0.8164289	3.256329	2.107273	3.388562	2.982216	0.6481845	3.286437	2.678797	4.212329	2.912459	2.726276	1.872755	2.678107	2.729231	1.306761	3.590293	1.947445	1.320746	2.220053	2.312303	1.985019	2.169629	1.674675	1.039597	1.824538	2.760071	1.305061	1.631053	1.384011
ERLIN1	3.944448	12.22646	13.52926	7.49143	4.421407	8.868869	6.711594	8.942241	6.817923	14.25223	11.77931	12.41474	13.06247	6.106141	22.02997	11.2509	6.884068	8.460771	8.367038	6.52813	12.75709	4.782176	6.574601	8.481341	7.120806	13.14639	5.666069	11.03188	7.945138	18.86647	5.952482	8.123204	18.58963	5.633978	10.52852	9.099587	13.43567	19.72492	10.47847	4.091273	7.093365	9.454725	11.23419	19.36511	9.637322	3.868772	9.928775	10.00649	5.610575
HEXIM1	5.387134	20.05264	8.70372	10.32525	5.244501	11.5231	10.87854	9.438652	10.30833	6.82215	11.0369	11.38515	8.413745	13.73623	4.484917	8.45642	13.77954	15.39276	6.046538	7.777477	7.463204	13.39503	11.4245	8.74673	13.57247	10.11008	11.7232	10.88456	13.43255	18.73596	8.747729	12.73565	12.75165	13.76142	6.534329	10.11639	16.3695	5.324259	8.32769	14.38175	11.68892	13.38211	16.73584	9.323461	5.330662	11.65872	5.265622	8.763425	9.390839
SPAG5	1.464002	21.20689	8.42033	8.906286	6.025842	3.09195	5.246008	1.691072	5.6947	12.2012	13.03261	3.55717	7.376019	5.041892	7.132447	4.580534	6.432703	5.375964	7.876166	6.721975	3.746914	0.9495908	9.303274	5.796329	1.311362	4.05972	1.905359	7.556501	6.555807	19.90908	3.76808	8.051573	8.04275	2.822464	7.152732	6.133862	6.734365	7.536728	5.756746	1.016514	3.740927	5.460399	3.242221	10.98995	11.00034	2.587759	7.674012	5.765411	7.349952
RBCK1	12.66208998	17.39028574	25.97282317	68.54623431	35.01454931	11.35838492	35.47956019	14.49027742	18.14866863	39.29446636	33.87307797	39.18369855	21.33011893	28.42372858	35.5926955	21.95771025	51.00740037	36.35542538	20.5385729	27.37934904	31.17852654	16.79760769	19.81021365	40.17964233	18.42309922	39.13391605	16.37703026	40.90913576	28.83146534	46.29546826	20.42445914	24.4820103	24.06944943	15.7644941	20.9738593	18.8239677	25.35652916	48.15896148	24.50476685	13.0987955	33.2660886	29.40092415	36.96460297	41.97545049	32.0990087	15.32900104	30.7225772	28.66404671	19.48173949
STAMBP	3.885841	5.236785	7.485913	7.171959	6.28373	9.498789	5.961325	5.791798	8.030587	7.236327	7.751675	5.367754	5.303981	4.607934	7.690427	8.457491	6.958885	5.383662	5.795014	5.56036	6.036767	3.552936	5.702925	6.468261	5.168051	6.398988	4.201103	5.769535	6.91143	9.33628	6.129357	5.714152	6.624607	4.261036	5.862121	6.896716	6.023812	5.628554	6.00484	3.577054	5.903613	7.156709	9.429557	5.3169	7.495428	5.634579	5.671754	4.662816	5.901926
TGOLN2	32.28700517	47.6212768	41.28611498	44.18234607	26.14316259	51.29097162	58.73526567	67.14597363	40.91816676	53.1195419	37.99815184	53.12144246	55.09156155	28.47219544	21.47652079	80.88035949	54.85322188	32.71141548	40.15433601	43.83617083	55.23466325	49.02145695	44.51394501	53.05203241	60.76467616	32.39551421	42.62637167	59.56586744	66.19020142	87.00387874	56.34632533	33.91265052	36.60671122	51.08030139	65.82040406	89.36235655	43.57179829	50.48243913	82.55646014	43.7785577	44.91320725	82.29563319	65.82006872	62.88100386	65.94726049	45.32938554	49.41206835	42.5251813	48.65277564
CENPE	0.831129	4.872082	3.87226	2.362844	2.055889	1.652055	1.838921	1.086375	2.127053	4.874818	2.885439	1.790164	4.383841	2.058857	3.903293	1.728975	2.397379	4.361646	5.079331	2.876838	4.623547	0.649199	2.837557	3.040843	0.7082896	3.736487	1.050031	3.649487	3.670227	6.309044	2.123624	9.574834	2.567403	1.622563	4.166844	2.234061	6.595301	5.792911	2.241427	0.9309073	4.299045	2.637431	2.081932	7.175095	4.446547	1.749286	5.842772	1.958322	4.291504
ARID3B	0.8771045	1.183522	2.321417	3.296916	1.163992	1.202241	3.258769	1.436518	1.826796	1.213779	3.836511	4.129445	2.505147	2.770513	1.711351	2.044946	0.9849944	2.040289	5.178658	2.010305	6.019695	1.707942	1.921828	2.472952	2.231948	2.931497	1.721113	1.135493	3.202706	1.164483	1.412594	4.21451	3.590445	1.587998	2.67805	1.21427	3.208552	2.174535	3.227406	1.058659	2.426667	3.295316	4.615062	5.849729	3.744055	1.161742	2.683375	1.847348	4.332899
POLR3F	1.796366505	3.302712826	3.782271758	3.949550664	4.824685019	3.288028745	4.106665977	2.957559463	2.437942072	5.828781993	3.077273534	4.014967329	4.494899379	3.535700759	5.95447443	4.571942945	4.632200831	2.016755063	9.281362487	4.58660149	2.210327847	3.12604847	3.029073184	4.750631284	2.299986339	4.489932306	3.223606827	4.34458745	4.244351447	6.309296399	3.713418892	4.134863196	2.752866148	2.827540798	2.257303881	3.94668521	2.795820664	4.319876234	2.293841359	3.459834058	7.308820626	5.727647728	5.365298142	5.82859455	3.664072114	3.504080585	3.068172569	3.962642224	3.152440304
POLR3G	0.4765097	0.9907703	2.793854	1.024622	0.5247472	0.4628742	0.5226301	0.3119183	1.013309	3.300669	3.124129	0.628285	3.402203	0.7976129	8.2463	0.5730081	1.365887	3.279015	6.073675	0.3144235	4.262981	0.5950581	1.163968	0.9365678	0.3970822	1.051532	0.9114072	1.446431	0.6591036	2.244056	0.6532266	1.875431	1.66395	0.7107516	2.814495	0.6896641	2.675758	2.487714	0.5427679	0.6540399	0.276992	0.9743955	0.776834	3.572271	1.598205	0.7232076	0.2204524	0.8958792	1.097496
POLR3C	5.466092	17.98039	12.17598	12.35177	4.830162	9.728292	8.566728	9.401938	7.061162	13.84528	7.302701	11.99245	12.33339	10.18844	15.28694	10.69765	6.361346	8.444049	15.8919	6.897509	11.93195	7.620728	8.003129	9.577411	9.081347	8.306648	8.191958	9.710059	11.94606	10.2521	22.05266	7.834547	15.82745	9.061643	8.023983	7.662674	8.588068	11.08354	10.65165	5.999286	9.312679	8.166841	7.722777	9.717268	10.99554	8.347539	7.08952	9.302176	11.17078
IVNS1ABP	12.95418	18.40119	23.40147	15.98965	12.01978	25.159	11.82869	27.26655	17.1168	29.85199	6.882744	12.84389	30.10466	9.815603	22.49634	22.79131	11.19214	17.84656	22.60783	14.72012	40.68419	13.27399	15.11268	14.87541	10.60024	16.07062	11.88932	19.96091	23.73405	29.17324	13.80504	39.9418	27.84439	11.60316	11.91723	22.43699	19.97213	21.33043	15.75937	8.219597	16.33264	44.09779	28.93486	23.2689	17.66965	23.00492	18.38277	22.26978	14.50802
TRIM16	3.548593	2.395873	3.884924	1.602417	4.504953	3.512664	3.659434	2.529777	5.914503	3.816484	5.687066	2.85229	3.524942	6.312633	2.332581	2.268147	1.514574	4.405045	0.6432487	3.964888	1.56887	1.561207	4.458658	11.40318	3.230919	4.921852	2.326755	4.015027	4.976501	2.449238	12.66153	4.322454	4.479541	2.414334	3.630705	3.410787	6.177666	3.071862	2.961846	1.167772	7.618921	3.207956	3.248888	3.250263	2.191741	3.362986	5.494562	2.772933	3.595492
MYL12A	133.6936	35.88328	263.0952	65.59573	126.423	142.9893	96.20674	133.31	114.7976	155.771	142.736	87.42011	184.7306	109.8063	117.2759	141.2222	78.18036	124.3748	25.95564	99.95495	78.52654	49.55265	67.15502	125.7878	71.04863	111.1701	57.59481	64.91892	59.57352	58.64697	77.18339	141.0351	115.2371	48.684	104.958	82.02942	83.76227	81.7418	74.06022	57.2187	148.9165	94.69534	82.55186	72.41407	85.74292	109.3146	115.97	79.02107	100.4037
TXNIP	206.3054	103.3201	181.4712	39.59201	58.75996	207.4874	227.743	240.9869	83.19805	67.09508	27.93136	474.0803	196.4745	117.1704	128.3005	203.2184	28.67653	133.0898	31.36478	59.09079	103.605	352.5802	249.5705	198.9599	235.2386	156.8694	344.5695	59.7374	295.5149	63.68496	331.1265	67.99216	280.7453	275.3369	150.6854	207.3765	112.1832	95.56812	210.0384	218.0243	68.03489	391.0168	43.70934	48.29622	46.45198	89.00464	88.61971	306.5473	280.1127
TAF6L	2.475464	4.250215	2.618725	4.899061	6.01688	1.802453	4.731985	2.5719	2.964336	3.636324	4.236824	3.40395	2.896321	6.466651	4.684152	2.736544	2.631886	3.533184	3.612718	2.56512	4.118937	2.796192	3.697063	4.496106	2.91852	3.580098	3.024344	5.175116	4.733985	3.744016	3.749741	2.950825	4.170211	3.382469	3.394388	2.391	3.677395	2.801293	3.427155	2.485452	4.121614	3.355297	3.155349	4.52315	3.372352	2.966267	4.377416	2.815664	4.260307
CENPF	1.112151461	15.56867323	8.341687736	6.445685081	3.373326409	2.919029071	4.068823693	2.325347967	4.274427777	12.34992354	5.526690722	5.807768346	10.63599116	3.776114225	3.053318922	8.082047476	3.699448776	7.774191237	32.60145886	5.534203878	10.25693674	1.58270412	6.737704727	7.572491709	1.657557536	5.796884196	1.82373014	8.360136108	5.476935628	12.97349156	8.146338502	10.37877596	16.24227565	2.208514195	7.738677487	11.64410687	12.62770508	18.15153822	6.470935983	1.189977138	5.433673653	10.74704245	3.630935435	14.23532419	13.68908602	3.813502694	12.08251419	7.016873103	6.949626174
PDPN	10.47055	6.201746	13.50208	7.097701	3.350263	14.96705	10.15805	40.48707	4.665939	3.413894	7.927819	3.175761	27.25341	6.712399	7.492114	9.338571	6.327913	14.95817	2.325847	4.8426	0.8403228	6.439682	13.13896	7.520102	16.45375	4.091494	8.219979	2.998552	4.576334	3.955957	8.682793	3.157933	3.033537	13.57317	8.496691	10.09966	7.111819	6.084332	12.56263	25.9255	3.893367	10.0187	6.797889	7.505173	7.926718	40.54412	2.890315	12.90905	4.436341
POSTN	174.7824	61.06203	145.2257	11.47819	8.871263	153.2358	28.02339	151.9091	11.43957	34.77623	75.43356	1.282334	126.645	17.24447	19.87703	107.1027	32.72764	89.79209	9.775089	42.42246	21.50688	28.46975	134.694	31.04527	53.17341	15.13293	52.59844	8.239743	29.63974	14.23806	54.79833	30.52481	16.72271	50.43127	108.505	8.56061	55.97311	44.56364	107.1823	39.76695	56.7881	69.03207	61.81937	54.72439	69.94411	79.11951	13.6283	155.132	32.05547
ATP5L	47.99655	50.94161	39.60081	128.9049	134.9118	25.90887	34.50075	24.66406	53.26742	41.38357	28.3873	49.03975	43.89737	58.43221	67.60627	37.06479	31.74648	42.29854	40.86913	30.25061	60.27485	22.64125	65.36097	46.54702	34.86504	57.41549	29.89589	77.39216	46.93642	43.33658	24.55681	42.60239	45.55375	29.65123	60.95484	21.96509	38.40492	37.14861	39.31519	31.92749	43.87556	19.92906	44.22698	31.30828	37.33488	42.56351	24.22961	27.10086	55.34349
RASL10A	0.6141205	0.4743559	0.1187553	0.2494547	0.4483331	0.3273454	0.3329518	0.368186	0.02042781	0.09776967	0.0897501	0.3881978	0.1045691	0.2580626	0.1720405	0.1658208	0.5080657	0.04822293	0.1249698	0.1991073	0.1019017	0.2329421	0.3023909	0.5288527	0.1616893	0.2750226	0.3460081	0.1411605	0.4780567	0.2548277	0.246177	0.09989521	0.07505331	0.1999298	0.3429577	0.2708721	0.2213151	0.1096446	0.2883056	0.2021719	0.07600841	0.283808	0.1106185	0.3910794	0.3137012	0.3493475	0.2391606	0.223051	0.7612267
GAS2L1	4.893808954	12.96043817	4.183626949	6.912689497	23.46500113	3.624237741	11.78318557	6.254083696	7.975280123	8.203837557	7.406809162	2.76529219	6.98496303	7.388324362	5.862898793	3.133314208	6.343428622	9.907601105	1.266910822	14.70853731	16.86097563	7.855188096	5.44654604	11.99033701	6.716186641	4.872313449	7.781074666	5.634304787	8.527634272	6.003327742	6.359045987	20.49234663	11.13667645	10.26977714	10.47856594	10.52780112	19.51677295	5.387371232	7.401395298	8.495915714	3.402078733	5.209551182	5.991418366	8.460634754	8.468041299	7.722737596	3.223349814	7.465230823	3.99083086
RAD51AP1	1.3708	2.710498	8.144224	3.955727	7.812704	2.733802	2.653797	1.676556	2.772688	7.638112	7.059057	5.576302	7.880699	5.885786	11.74575	5.244865	5.160899	3.617537	18.33677	4.082816	9.0546	0.9604231	3.210687	5.811257	1.840654	10.74115	1.710047	9.946014	3.569343	12.88987	4.976932	10.46497	6.962986	2.072514	5.90807	7.466357	7.076263	7.221054	4.561195	0.7889769	6.845374	3.419719	3.346749	8.352268	8.631869	3.08346	8.119408	3.329779	5.090355
RGS14	2.990700396	4.799700995	2.614285155	4.136563933	2.521465457	4.527448838	2.834080474	3.549169277	5.061491938	7.110896021	12.43775985	8.033078294	3.608831513	5.750568473	8.973422073	2.782121465	4.344293094	3.15779561	0.710705172	6.023153032	6.626889345	3.252313656	6.193558978	8.408661507	4.071828383	10.68881213	3.106596438	4.605812139	4.111620174	5.07578604	2.91721946	13.96381211	14.4047539	2.805213535	6.784839266	3.951371292	9.440674555	3.797469565	7.332460483	2.455389243	0.955444568	3.043868332	4.594177141	3.550418968	4.595338608	3.065237317	2.81095264	2.213996231	11.66488409
LEFTY1	0.4564465	0.06243358	0.007403819	0.1477468	0	0.136434	0.008048998	12.04613	0.2419794	0.7776075	0.4542517	0.1149607	5.101821	0.2917952	10.28798	0.08642676	1.331114	0.07616384	0.3256748	5.837394	4.07569	9.74965	1.130568	0.1515621	0.3052516	1.785276	0.07860459	0	0.0447068	0	0.2408961	325.4247	23.33757	0.03200386	0.05603495	0.4667109	151.8717	0.02164673	0.2276766	1.01	4.051638	4.619211	0.0131034	0.008578822	0.03663636	18.49721	0.305092	0.05871487	0.2235663
EXOC5	3.528493	4.08661	8.046321	3.61571	2.840429	5.991936	4.474812	6.356538	4.322931	5.136426	2.879166	3.063883	7.087581	3.660804	6.962933	5.875672	2.848163	3.662207	9.41463	4.233408	4.184543	6.094468	6.399867	3.961175	5.294152	4.167099	5.72613	2.781434	4.41695	4.96762	6.861856	2.863034	4.146723	4.772241	5.092711	3.744918	6.224812	4.722462	3.83574	5.703383	2.234013	7.817834	5.740936	6.402587	4.582945	4.81243	3.532687	4.368035	5.575216
NPRL2	3.961243	7.571701	5.528665	5.087553	1.629622	2.8583	2.980384	4.346857	4.641785	4.96905	4.582765	4.033924	7.023221	5.723863	14.0512	4.270989	4.770091	4.788457	4.494752	4.171188	6.894283	3.299326	3.425233	4.946914	3.352074	4.279014	4.331208	5.014106	3.556053	3.686223	3.237378	6.168815	8.511893	3.834919	4.920595	4.64287	5.278857	3.414875	4.223011	3.028168	3.362364	2.641814	1.883492	3.608933	5.299781	2.746389	6.461004	2.547228	5.457491
IGF2BP1	0.156941058	0.015317565	0.181367148	5.01950309	0.768074189	0.146088428	0.006683788	0.007243268	0.758535833	11.83926417	0.046147416	0.119327466	0.01125016	0.05769121	0.110872429	0.0309906	0.010289075	0.031622752	1.617700865	0.036721961	0.025058724	0.011933944	0.181255301	0.759327076	0.082007316	0.14473032	0.00932461	0.125500392	0.006187328	0.006836165	0.051325316	0.018100744	0.200969773	0.026575604	0.141046264	0.42236998	0.005581923	0.008987589	0.02520797	0.011888661	0.021566858	0.104687092	0.031282598	0.001780937	0.661686682	0.025908842	0.038454094	0.355222994	0.05724106
IGF2BP3	0.114091508	0.127367281	0.554366054	4.95827987	0.047198505	0.185070774	0.22354388	0.054265361	4.457011926	7.421810444	0.489603497	1.841012611	0.034401768	0.095704301	0.316953914	0.808253295	3.163592135	0.215759519	8.092415386	1.359562207	0.315522355	0.171150785	0.171607125	1.302082256	1.966830556	0.79765934	0.291908435	1.506079689	0.556253187	3.079022002	2.132470404	0.035977573	0.582719166	0.069685006	5.460888797	0.171745283	0.640724332	7.007496	3.669162099	0.062463187	0.658611792	3.13569941	5.432587419	0.314501363	2.01522608	0.051080197	1.036161722	3.651794095	0.955370587
IGF2BP2	7.490954842	2.386851953	9.651114888	24.16900846	4.743840995	12.14489807	19.29664118	9.471842726	10.27266528	14.13004031	35.30217541	0.978267327	15.36006165	5.022025901	16.67605566	12.79914047	8.163488921	21.86242063	3.074230306	8.367414322	15.58502381	5.670634533	14.87750654	21.31825461	4.068355877	14.85287162	4.101144772	13.40207434	18.98517132	22.7514652	9.481336637	28.51630025	4.568398115	3.131410158	14.40055101	8.413701507	13.2080783	19.70838957	6.198147788	3.156187208	13.1134298	22.05384997	46.06400822	14.20800923	17.22734812	9.076558809	23.02842405	9.175160153	5.181499153
CAMKK2	4.471524	8.933502	8.233521	8.393261	6.505779	6.672817	10.67269	11.28286	7.321592	8.793205	9.980682	12.52428	8.400227	15.59241	13.40752	10.35805	6.253106	10.10425	19.79519	7.369707	8.992697	10.62753	10.22789	10.18614	9.273749	8.01017	8.222956	12.94585	8.546349	9.896277	10.15958	5.23522	8.651362	10.97573	7.634515	5.813583	9.111297	9.338745	10.56412	8.629018	5.903118	14.76001	7.707766	10.30323	7.558085	7.750957	4.521658	8.113779	7.343929
SCGB1D2	0	0.022360209	0	0.025306995	0.069740708	0	0	0	0.285989358	0	0.152303193	0	0	0	0.055369351	0	0	0	4.385606304	0.077430634	0	0.135882867	0	0.159224455	0	0	0.022119237	0.101346017	0	0	0	0	0	0	0.055188592	0	0	0	0	0.041020384	0.027285071	0	0.025810977	0	0	0	0	0	0.058717209
SCGB1D1	0	0	0	0	0	0	0	0	0	0	0	0	0	0	0.05866951	0	0	0	0.6673883	0	0	0	0	0.253072	0.0249851	0	0	0	0	0	0	0	0	0	0	0	0	0	0	0	0	0	0	0	0	0	1.091635	0	0
SLMO1	0.42863096	0.670044853	0.587994325	0.257378744	1.507222557	0.616516247	1.243912836	0.474309347	0.554016464	1.254766259	2.012269204	0.392276498	0.426505776	3.280704612	1.20165946	0.286694985	0.303950663	0.504063141	1.198953398	0.234371953	2.19974056	0.674530161	0.560618845	1.272349789	0.779387772	0.046617533	1.132826301	0.441735193	0.373176856	0.52618642	0.648599489	0.454508607	0.526543768	0.860963097	0.806843432	0.32870244	0.610802876	1.308710067	0.466970974	0.763603069	1.942474059	1.255584427	1.734403894	0.785655192	0.752670157	0.831842707	1.130407955	1.182253662	0.42654953
MTX2	10.30540238	16.80883451	20.35268001	20.48849583	13.62807351	18.61643877	13.17291458	8.88621244	13.35172217	25.63763333	12.79453266	8.83353949	27.69345112	16.68040362	16.62434924	12.81539058	21.50666022	15.97956882	22.71413538	9.805775807	14.50622296	6.356500801	8.555708729	12.37443873	8.69468522	19.48973422	7.717127372	15.01597363	15.70671861	25.12706306	9.160122208	16.73626848	15.99816241	8.487504987	15.49780516	11.23587661	10.046252	21.09875712	9.386378425	10.09144459	19.44311586	11.92224815	13.96228032	12.00865682	16.99272335	10.95992161	8.448249472	8.115458765	9.980215603
YKT6	10.66701225	25.98826893	17.72077601	37.10400028	28.39144772	17.84983756	28.54026911	18.24343126	21.10781993	28.01165676	37.05565038	21.13414935	19.53667623	23.75919797	13.41052543	21.34244198	37.10425442	21.32025127	20.92356258	26.6593652	24.64101621	14.3455945	21.33866904	25.84873944	18.79251192	23.33248377	12.73953484	19.64477852	18.23691957	32.47916392	15.34121732	21.64804321	19.93970973	15.99590087	27.41594166	24.93109648	24.50731379	21.75341962	23.65027187	16.09654489	22.62887022	29.30496654	30.26297002	24.44979734	31.34377591	16.92800842	30.99862457	19.87702954	15.81420587
SPINT2	45.61411693	58.74502989	72.00127341	87.86798878	22.21400497	50.22760766	73.02635797	38.25927462	73.02492655	59.10335485	122.9780175	58.06029147	66.64584797	192.2116467	56.70230466	28.39194451	50.99625052	60.86954105	160.7206712	64.2535754	75.57269641	14.69489962	45.59594729	119.7683963	33.48887711	57.32743323	18.46732923	58.97133499	50.61484053	109.6672928	53.39725847	127.5095811	81.87517323	18.48521626	54.81790798	149.2295711	98.21226301	36.54256617	94.56783855	6.96281377	101.431818	72.88332363	91.37413475	46.93587789	34.92427301	36.18383303	62.06746929	41.20639395	25.72308416
PMVK	20.0402	35.49404	14.79909	40.68416	22.15139	9.950693	18.2529	13.87877	33.96124	28.87872	24.45894	25.59306	12.72965	26.72707	24.8643	18.79247	21.21324	22.13834	10.33125	23.04529	12.0319	20.17861	14.94945	27.31695	17.16307	15.71892	20.65384	16.68409	16.70997	21.3812	10.31134	22.91018	49.41427	19.50802	26.90444	24.5524	20.36809	22.79351	22.50225	18.56685	37.07018	14.28405	15.28332	17.03368	22.43074	19.13648	32.01763	9.882398	30.52928
DMRT2	0.05532951	0.05870988	0	0.3986825	0	0	0.01040729	0	0	0.005348085	0.01249667	0.04573639	1.371374	0.01796613	0.1135782	0.03047702	0.00915489	0.0984792	0.2411725	0.05929731	0.3442834	0.03716455	0.05065694	0.1175811	0.007738976	0.008424625	0.1415631	0.02494671	0.1059768	0.01774092	0.008196753	0.1811865	0.4278823	0.01241421	0.1132074	0.004714479	0.004345789	0.01049589	0	0.0134631	0.00447755	0.1173655	0.06353471	0.0388232	0	0.008493159	0.02113293	0.05693837	0.07226733
KHDRBS3	0.655217829	0.703939209	0.312564485	0.622473033	0.151017472	1.280126989	0.864469859	0.532334312	0.359926457	0.649611321	0.109933132	0.234055115	1.464813941	0.650427849	0.822374161	0.821504568	0.661320346	1.586866377	6.138111054	0.912866422	0.351013784	0.777102249	0.759037988	0.705044782	1.205796436	0.246562799	1.823781619	0.154744641	0.33575002	0.343346825	0.328640495	0.249301674	2.20399468	0.891863284	0.478024495	1.110206547	0.474932665	1.147050888	0.685604489	1.053386388	1.125615694	0.85597398	0.190604137	0.120097552	0.394966171	1.241406043	0.493366564	1.210016819	0.513478424
KHDRBS1	27.37908	49.97619	51.29269	34.5834	35.17357	37.16753	46.33646	33.417	34.33148	59.23294	44.3513	42.30927	47.64422	55.0115	39.68445	38.00931	30.25592	40.6026	58.06489	36.94917	47.81423	31.18792	40.52359	34.3158	29.61735	43.8069	31.37825	57.47912	44.97205	56.89918	38.38219	42.33592	50.31036	39.93464	48.38508	30.11245	52.65963	50.66834	44.88954	23.87688	40.15924	44.19279	52.67511	64.01307	40.69707	35.8859	27.04211	40.13978	52.71195
CELF1	5.53878	13.51044	11.0774	12.11594	9.84933	9.430099	12.29927	9.142325	8.239211	17.7287	7.005276	15.74699	9.935516	9.746659	7.476056	12.17946	7.949294	8.831772	24.9266	12.46365	14.97796	16.13155	13.46553	17.14152	11.55348	10.89786	14.53832	11.79461	17.28435	12.63782	14.78118	10.25098	9.281822	11.90099	11.82952	8.632359	12.48255	15.68397	11.43864	14.29447	10.20552	16.76607	12.502	20.15195	12.31799	11.40884	12.69904	11.87137	14.07054
CELF2	4.54624948	2.541112611	2.897760052	0.832298359	2.140501621	3.528244075	6.326853821	12.79402281	2.339780784	1.210169267	0.78775912	11.60213053	11.493564	3.899783853	2.189782675	6.331486512	1.112009231	2.906285073	0.826393666	3.219074117	2.373655238	16.9231288	8.155364085	5.33176126	11.10539487	3.761309813	13.97714515	4.280084304	7.680296091	3.077554539	11.18466832	1.204410165	0.874464797	14.80837057	6.900677852	2.348073472	2.840269382	3.182297016	7.196760372	10.74661512	1.557720424	6.612572408	2.323696362	8.474910583	3.416731196	6.597641811	0.351893282	5.527385394	14.61071819
LBX1	0.018602161	0.129535003	0	0.004188744	0.01154329	0	0	0	0	0.016182566	0.018906603	0	0	0.009060504	0.009164582	0.005123292	0	0.012416019	0	0.064080525	0.004630019	0	0.583927333	0.026354393	0.003902846	0	0	0	0	0	0.004133707	0.008122152	0	0.008347489	0.009134663	0.019020483	0	0	0	0.00339479	0.00451615	0.008768687	0.017088647	0.005593983	0.010238328	0.025699127	0	0.101184813	0.004859355
KLF1	0.10165754	0.047192401	0.070354883	0.068672247	0.252328188	0.068235027	0	0.062166074	0	0.009826098	0.068880841	0.084031997	0.04597887	0.181551555	0.24206701	0	0.033640771	0	0.098468654	0.093383679	0.219286055	0.040969709	0.146256925	0.480073734	0	0.054175312	0	0.061113176	0.035402241	0.013038239	0.045179968	0.110965327	0.011733628	0.038014632	0.049919329	0.017323932	0.031938274	0.038568442	0.072116646	0.018551933	0.008226655	0.015973111	0.054475429	0.101900453	0.080817627	0.031209157	0	0.024907982	0.061962884
CXCR6	0.851632513	0.689138198	1.292707967	0.348080289	5.533367261	1.134866716	3.153975081	2.16195209	1.201929275	0.518809607	0.518857257	3.261061315	2.113022479	11.18920554	5.394435011	2.881630704	0.646538301	1.499870955	0.356507064	0.617965898	2.693248257	2.122786736	2.459884912	1.054455399	2.306292814	2.935598421	1.504272436	6.498621753	8.246946852	9.075970297	1.730256503	1.406130017	0.708737264	0.452810851	3.742691453	1.924505465	1.848199875	3.695352684	4.759622116	0.71309514	1.608870828	1.828418999	1.186661202	7.222457542	3.836452993	0.873343007	0.218674539	0.606007445	5.537395772
CTCF	9.588914636	16.74941332	23.90945498	17.26500731	9.806830962	23.60262427	16.4592582	19.69319854	14.88394745	21.48432247	11.25223498	18.87632972	29.54824345	16.44583639	12.4050003	22.86839212	13.76570007	14.97687752	16.69831093	13.09749706	17.01093146	13.54216045	17.39257634	16.26821543	15.47608477	16.36595029	14.94953906	19.01280497	19.62981412	21.66176215	15.1428629	14.82202999	17.76135676	14.09912413	20.92572789	18.04447239	20.96307715	17.77120689	17.99490574	11.00311486	14.6954943	19.66756785	17.36686868	21.35221288	19.43052723	15.16483489	12.81021227	16.28550488	23.2990321
C6orf10	0.01090264	0.02169139	0	0.004910007	0	0.01646577	0	0.0200017	0.01849567	0	0.04432429	0.1757403	0	0.01062064	0.06982715	0	0	0	0.004525987	0.00500764	0	0.0175758	0.03422371	0.3475392	0.02744928	0.0348614	0.004291525	0.03932586	0.02278107	0.004195003	0.03876395	0.009520711	0.00377525	0.01467727	0.05889163	0.01114782	0.01541403	0.008272832	0.005800814	0.05969013	0.01588137	0.1130643	0	0.006557216	0.03600382	0.04518642	0	0	0.3987264
CD226	0.3480915	0.1290655	0.3839443	0.06145825	0.4442787	0.3544539	0.4084734	0.3991246	0.2382196	0.08258591	0.08308665	0.9527262	0.1749719	0.5625777	0.5466292	0.6362228	0.08246651	0.2296936	0.1108399	0.07448966	0.2559784	0.4097011	0.4609699	0.8167871	0.5776143	0.2773538	0.4079359	0.66702	0.5537681	0.5387839	0.5616786	0.2374768	0.1301213	0.1286889	0.4768605	0.2992958	0.2460638	0.5957907	0.874458	0.2367741	0.1699765	0.3244376	0.2089406	1.549933	0.4288867	0.3005581	0.02266235	0.195389	1.159361
FARS2	4.302392701	6.888960666	5.419211264	5.838585274	5.709779414	4.204740451	4.648418023	4.630592462	4.982613408	6.926633905	6.607794854	5.220849736	6.787427813	6.571659443	8.602856828	4.840867815	3.098098901	3.951367806	5.596264957	3.578079149	4.746015192	3.819285346	4.240676013	6.274161431	4.515746691	4.161159085	3.992188269	6.714443048	5.777477061	6.131710145	5.30296106	3.216040446	3.559596348	5.184426145	5.526840525	3.812591449	5.190546898	3.865309219	4.572121753	3.182525779	4.005369486	2.238980381	3.103904458	4.747390841	3.464599265	3.772338822	2.471501311	4.13233069	6.197899836
CGRRF1	1.577963797	1.575601049	2.678033015	1.221655805	0.696795852	2.990066648	1.534071343	2.172071365	1.303369556	1.19620035	1.777982939	1.491236539	2.646303601	1.053551589	4.052978235	2.555471869	0.927022882	1.585735694	1.646227738	1.446819559	1.459206549	1.73872906	1.762401187	1.356408154	1.723528749	1.371401193	1.779619589	1.001913297	1.77206677	1.039208199	1.455130209	2.059189706	1.577807857	1.530220543	1.384309816	1.190447173	1.272814399	1.246674458	1.062819864	1.973724015	0.863748256	2.632623471	1.83775965	1.037902108	2.448240675	1.407051579	0.875831297	1.186824975	1.729095717
CGREF1	2.036842	10.04997	5.199538	2.84511	1.972562	0.7866879	5.991791	4.627019	2.730317	13.0792	9.013755	0.2152917	0.6669224	0.5854894	0.4277108	2.928103	0.4176819	11.7674	0.9120845	17.96835	10.8939	2.917495	3.527021	1.253612	3.477581	4.706938	3.075554	0.06022046	0.7395641	1.482634	0.655928	14.83585	10.58406	5.403134	1.354368	1.273487	1.900893	2.244832	2.444574	1.089544	1.763971	4.517318	0.5337293	0.1285273	0.468021	2.34955	8.218377	4.712474	0.8827207
RRAGA	39.65339	44.56619	39.85199	36.38856	37.73108	35.02793	45.62365	46.96172	30.09278	23.03648	52.41377	30.05606	54.1456	36.24658	42.61733	35.6338	29.71033	33.83111	37.31961	32.90972	30.16651	45.91798	33.20972	29.71255	44.79578	36.63738	42.74957	39.59957	23.60467	72.56416	36.60451	23.31707	17.6513	47.34902	44.57043	26.2172	18.88716	19.15318	27.57348	54.45979	32.96875	22.0525	39.42111	31.05664	24.7582	43.6346	21.42153	28.79808	36.3522
DCTN6	18.6256	10.35963	26.3429	19.55578	17.2777	20.19705	11.75305	19.94499	9.340781	20.49221	6.881279	8.984901	29.27934	10.84657	22.24374	17.83804	14.05038	15.98875	6.038862	8.373748	4.899792	12.04317	15.7795	7.617735	10.16018	15.67452	12.02466	8.974026	11.30616	10.77077	12.87596	24.48026	18.79763	10.93252	14.7674	11.48227	16.03024	9.609374	9.757957	15.66549	14.0144	6.35089	9.541735	6.811182	8.929295	18.50665	6.698575	8.738162	11.08051
GNA13	17.95742736	19.73936813	34.96040804	12.52577244	11.33341155	26.1997904	27.39956589	28.19034954	15.78768841	21.05879015	17.67122864	21.38457926	31.12651325	16.11328261	25.15052949	29.1590984	9.984058692	17.04380844	26.70106766	14.48122767	22.42665238	27.89219476	23.95429174	25.75542911	25.22879196	16.65171505	24.70628625	24.19914142	29.22921097	25.59838509	26.68120216	20.85685509	21.49070926	22.99116607	28.92210925	18.07756393	21.37084782	25.62182794	28.81770729	19.85759516	15.48064257	27.10819694	34.26225127	34.57463207	27.30996562	19.07722093	20.99619289	23.8231812	40.65292387
TNFSF13B	12.69739	2.350782	6.897331	1.691656	8.349734	5.162507	7.209784	10.07802	4.786746	2.475084	3.375664	13.86333	4.771413	5.523087	18.64494	6.46466	3.431513	12.10024	1.614255	1.798193	4.938031	5.167014	6.373045	5.990046	5.905175	27.98107	5.070866	10.62294	9.672832	13.82887	9.07213	7.030082	2.183091	1.990272	9.980493	4.79647	7.699995	8.075728	12.08992	5.403587	3.596385	5.095814	6.565219	22.94704	8.609367	5.03103	1.158546	5.501454	10.92267
CSPG5	0.1297379	0.2335377	0.1026156	0.116855	0.9967522	0.04043152	0.06623739	0.02266798	0	0.4944467	0.1339543	0.5285586	0.0368842	0.1023094	0.3256722	0.1395235	0.1502662	0.3958566	1.979915	0.3206472	1.479252	0.3386179	0.07272343	0.1838047	0.1088792	0.2229409	0.2334527	0.03342608	0.07099909	0.04278788	0.1729795	0.5772569	1.578767	0.5516876	0.1001131	0.08843697	0.04076044	0.03047078	0.1018982	0.1961763	0.09899119	0.4397398	0.07945477	0.01486262	0.01813477	0.2532045	0.5474426	0.1035387	0.1420187
AVIL	0.7786437	0.4319405	0.397029	0.7075129	0.557073	1.413446	1.116543	1.571327	0.5128286	0.2762587	0.2637956	1.431155	0.5121026	0.5487998	0.690495	1.0672	2.332678	0.5869621	10.72955	1.628292	0.506165	1.764701	1.013618	1.872084	1.366493	0.5000378	1.965153	0.6897518	0.7225688	0.8053908	0.6147565	0.6059547	0.1570142	0.7851374	0.6769951	0.6790723	0.3842138	3.783039	0.6506663	1.731925	0.2802175	0.8463443	0.4859774	0.5261517	1.235241	0.9660265	0.6962671	1.91231	1.033758
B3GNT2	14.80175	8.845921	32.84102	10.76321	9.220107	23.15653	17.79024	16.52356	8.668646	11.67358	12.06075	10.743	19.11703	11.11266	23.22842	20.23763	15.34052	16.31051	10.33235	12.49716	8.67291	8.176719	19.12536	14.0447	11.03737	8.733665	11.92722	17.07969	11.52423	9.979407	7.328409	8.63628	8.520558	6.989016	26.33775	11.55822	12.76919	23.68261	11.88828	8.255119	9.228667	14.84332	12.45422	18.38858	32.6108	11.40097	19.56754	13.36383	10.18613
CETN1	0	0	0	0	0	0	0	0	0	0	0.01039612	0.009512154	0.008327459	0	0.02267687	0	0	0	0	0	0	0	0	0.1521599	0	0	0	0.01383563	0.01602968	0	0	0	0	0	0.03013711	0	0	0	0.008163375	0	0	0.01446484	0	0	0	0	0	0	0.008016001
GNB5	0.9875144	1.220785	0.5830961	1.622753	1.001599	1.424025	3.124914	1.349141	2.235972	1.323	1.625392	2.39735	1.230428	1.14765	2.03995	1.746895	1.825868	0.7064866	2.087602	1.802174	1.033627	2.190143	1.659718	1.964989	1.843832	0.5298166	1.828603	1.88521	2.963771	1.254588	1.530236	1.013742	0.5434623	1.712484	1.346233	1.574709	0.6937679	1.139363	1.890191	1.95092	1.445358	3.313901	1.018003	0.840275	1.599659	1.974961	1.169484	2.548175	2.456747
EBP	6.606122	19.92871	19.52764	24.12327	36.00462	6.74711	10.77893	3.464647	12.21361	30.14342	23.70088	7.226229	19.05163	17.16794	24.31011	10.02838	31.52452	10.55233	14.78563	17.34138	13.91754	2.030628	6.713104	11.34995	3.791544	14.81181	5.055196	13.85273	7.416454	15.87138	22.89566	15.28728	15.12074	6.210199	11.18342	15.40983	15.85104	35.30534	8.405795	3.637175	21.74107	5.2674	7.822365	8.208921	20.31586	8.533483	16.1484	10.54135	9.307007
DLL3	0.04121182	1.090509	0.005347831	0.08351888	0.08950679	0.01556009	0.04069694	0.05040407	0	0.5616714	0.02792419	0.7281703	0.02236772	0.09032817	0.09644165	0.02837576	0.00511422	0.1100274	93.90243	0.3407185	0.02564372	0.1826997	0.05659724	0.5035823	0.03890919	0.6588777	0.02027738	0.02787209	0.01076401	0.02774984	0.01831589	1.812903	0.01427039	0.3791125	0.08094889	0.04213858	0.0145662	0.343983	0.03837223	0.04888602	0.01000522	0.1214152	0.01419702	0.03098272	0.0264627	0.03321188	0.4486106	0.03635157	0.2476081
CLDN16	0.082808952	0.071892159	0.054705192	0.128830473	0	0.087164867	0.14443268	0.225576849	0.344815526	0.401666076	0.19893356	0.639398366	0.06537392	1.122005472	0.103846507	0.597121581	0.089683684	0.77379211	0.012500466	0.013830758	0.0224846	0.175968882	1.553730732	1.17318605	0.296934328	0.110039755	0.124455433	0.251172936	0.102244596	0.023172622	0.357993134	0.095321374	0.057348392	0.023646947	0.059147137	0.508026849	0.078049547	0.428418639	0.372498681	0.057701015	0.3216638	0.276789984	3.091266088	0.153939931	0.251362442	0.409072523	0.103511848	0.714936259	0.393305333
PNMA2	1.232864163	0.665636045	0.296123562	1.24979086	0.234010763	0.591439539	1.634194793	2.24699696	0.270662092	9.662356247	3.35454676	0.272761327	0.249286407	0.207227156	0.238190431	1.033290526	0.46078027	0.316242401	0.327148003	4.407952924	0.158843081	3.826835644	1.441763581	3.681655263	1.913086885	0.163426246	2.203756347	0.322621484	1.505232974	0.563661364	4.00952574	14.31873194	0.159042288	1.388505049	2.877443558	0.575915943	0.314425124	0.293486093	2.119627028	3.010465347	0.241794928	1.953111498	0.350870135	9.261306424	5.346784611	0.679060687	9.262656027	2.379636936	0.575910676
CETN2	22.52425	14.00621	16.80365	23.95449	16.5815	18.45248	16.8864	16.37496	11.77184	15.21312	16.90186	18.7346	15.26991	13.05596	20.46368	19.58144	32.93089	12.97951	7.672004	10.63466	12.27795	17.73807	12.50499	18.06636	14.82879	19.34425	19.19693	22.41808	19.58581	20.91298	19.15056	17.54962	9.063838	15.75762	16.5291	24.47555	14.90033	21.05616	12.34145	23.47353	20.47399	12.10788	17.05452	10.07178	22.8279	18.6061	25.92675	12.08527	11.88475
FUT9	0.02359338	0.03207587	0.1306276	0.03541762	0.002440086	3.57409	0.001109458	0.2873563	2.458187	0.4298758	0.01465415	0.05241357	0.6605406	0.07277991	0.009686307	2.187641	0.2742413	0.005249137	1.97436	0.5851744	0.004893598	0.155306	0.8840951	3.866233	0.5007784	0.4337816	0.03559973	0.7339996	0.1704902	0.7360755	0.07252594	0	0.004765637	0.009704967	3.737328	0.3769366	0	0.004475615	19.01779	0.1313226	0.3226715	0.07970372	0	0.009459904	1.156423	0.2317836	0.1216542	0.6243281	1.717475
GMEB1	2.188252	3.335026	3.010816	2.168432	2.524011	1.696558	2.545024	2.604835	2.189087	2.465509	2.707927	5.457617	3.81461	3.046961	4.112711	2.291085	2.220103	4.576761	4.817662	2.52228	3.945587	3.005875	3.00846	3.836769	2.633741	3.59959	2.967039	3.125581	3.045327	2.432723	2.967706	2.651174	4.656246	2.809055	4.341263	2.734912	4.254857	3.04042	3.732782	2.361006	2.56908	2.801188	1.931567	4.131615	2.241738	2.873098	1.901277	3.032797	4.989735
RRH	0	0.1770375	0.08660178	0.1753227	0.06902173	0.09332488	0.05230466	0.1247024	0.062898	0.03225391	0.07536653	0.04597214	0.2012326	0.09029368	0.2191941	0.1429592	0.0920208	0.02474671	0.06156587	0.0936618	0.1384232	0.04482734	0.07274009	0.8010467	0.01555773	0.08468051	0.02918827	0.1671687	0.09683912	0.06419652	0.05767303	0.1537906	0.03209611	0.1580573	0.1547556	0.1800736	0.01747276	0.02109999	0.02959013	0.04736374	0.08101134	0.1922482	0.04257481	0.06689712	0.1360419	0.1195171	0.1557737	0.03270392	0.1452797
CCT6B	0.298733371	0.180780277	0.145368706	0.137337452	0.517503728	0.657946878	0.182619773	0.194100441	0.221717638	0.12271966	0.126509344	0.482301785	0.878245222	0.430447108	0.162505339	0.469654777	0.54989542	0.49016634	0.056839049	0.34016596	0.266434386	0.19564123	0.244201267	0.855271185	0.141021138	0.420745282	0.188631056	0.639784731	0.240578403	0.241860233	0.273831885	0.173912248	0.114217417	0.273691317	0.180311597	0.378632245	0.170111472	0.125144241	0.307951724	0.274857398	0.293122497	0.569135138	0.354469161	0.314419561	0.374507694	0.318126013	0.708372556	0.4757689	0.393435104
CCT8	26.6502	52.48873	80.7351	38.42361	29.47771	61.25688	33.67132	40.53823	21.68075	86.74198	37.26391	36.66308	66.20497	49.16917	89.03909	33.03703	15.40079	48.00142	93.24486	29.58355	30.26211	17.41383	38.95784	29.69839	22.78895	39.04297	22.71217	67.26148	28.42479	78.56052	25.41432	28.71841	42.7553	28.02618	28.83748	23.5967	54.49061	43.92346	43.40157	25.10875	32.34028	35.67013	47.5917	76.31543	44.43453	24.6566	43.30606	26.89697	38.76285
CNPY3	46.98241	39.88476	22.18673	48.13532	26.5145	21.97032	47.2356	37.77795	28.30493	24.80791	57.1564	42.39198	28.24465	59.47279	30.59027	28.13561	35.46684	28.98183	40.83218	30.92883	43.85753	18.47753	22.73761	49.09545	29.57158	34.80399	24.65158	40.42001	45.64466	44.61152	24.00351	60.30271	21.45137	18.04974	42.07228	35.59424	33.53828	25.42832	31.75373	17.96463	28.19032	108.0963	30.98041	30.00983	50.82066	22.86176	73.01878	35.60941	52.05527
CORIN	0.1764872	0.4990314	0.1290828	0.1746175	0.02654945	1.445782	0.2535016	0.3695657	0.1315545	0.0821936	0.08334625	0.01823595	0.3976673	0.05991232	0.2041975	0.4595573	0.3212198	0.4783251	0.1198877	0.5907665	0.2821984	0.3448599	1.059732	0.3220163	0.5307359	0.03542276	1.50938	0.06028315	0.2151159	0.0679069	0.3743573	0.332753	0.0833347	0.6155725	1.393201	0.734128	0.175165	0.1186992	1.018684	0.2156956	0.190863	0.7739429	0.1191394	0.1383106	0.1157779	0.8127314	0.06945144	0.8483421	0.06566175
ADCY1	0.09967899	0.115817	0.2048871	0.1777662	0.5146277	0.5068203	1.487192	0.7802386	0.2570311	0.1410542	0.1026611	0.2966274	0.1666304	0.2349838	0.04419726	0.5358819	0.1771349	0.2102373	53.78507	0.9815892	0.1300033	0.5511642	0.2737834	0.2654918	0.3454869	0.6675021	0.3287968	0.09527874	0.5477745	0.100486	0.1780885	0.0948785	0.03451577	0.5242322	0.3289289	0.1926298	0.1437435	0.304055	0.3468475	0.3616343	0.1209981	3.321019	0.1584142	0.5311597	0.2699196	0.299285	0.1279222	0.3616587	0.1989355
CETN3	3.239208	2.760975	4.449006	2.416957	3.287199	4.310582	2.479605	3.329748	3.550467	2.32683	4.113069	4.549388	5.382648	3.671459	4.642041	3.778964	4.026192	4.68339	2.952538	2.540802	4.11544	2.036931	2.099018	2.762078	2.893333	6.0058	2.803004	3.892	3.420454	3.184369	2.277132	7.291501	2.992037	1.554874	3.739889	3.378646	4.21941	5.390211	2.069975	4.085662	3.078135	2.353797	6.154746	2.251101	3.250158	4.215065	2.527481	1.920118	4.895495
CETP	1.940513236	0.324303462	0.631203085	1.054518805	4.640014849	0.514495375	1.211812394	1.46356132	0.460874937	0.450162511	0.718783415	8.613823824	0.365114129	12.40050556	0.611851242	1.097391887	7.725179426	0.449001373	0.230927379	0.112896464	0.701941902	0.677785044	0.446697408	1.548715564	0.396274534	0.644120149	0.707815582	0.559954972	3.554622699	1.562987804	0.620948274	0.129915473	0.268776047	0.307676028	0.991012413	0.648156019	0.365796635	1.349741311	0.860384449	0.760205109	0.414576041	0.99399482	0.475367632	3.859177869	1.518971837	0.697019475	0.247057655	0.658039029	6.603362637
FAM189B	4.865789	17.89377	6.555349	16.11945	10.23446	4.005555	8.042965	6.855577	10.74316	16.94558	12.15289	7.099895	7.791661	11.12649	13.2827	7.984102	7.605495	19.30874	13.12198	12.522	12.46841	8.145673	11.11429	12.98314	10.56083	16.33058	10.3297	12.49904	10.77255	17.80687	8.929104	8.661508	15.83488	11.53497	12.28181	10.70966	11.6218	16.9581	8.11351	10.20405	10.76356	11.89219	11.25238	24.83125	11.28149	8.151094	17.78692	12.32028	6.166095
USP39	8.82496514	22.5521265	16.36003813	12.93423087	13.24791094	15.7227867	13.89578079	11.50707872	9.922788672	22.70077166	19.63138831	13.1172417	19.42942336	13.58319023	22.69022539	20.48927775	16.12645927	9.557381731	17.69976909	12.92809452	13.43045134	7.40479105	9.940949136	10.95071025	8.901095024	9.901705473	8.594263844	12.93084909	10.97401387	18.99474771	10.45894909	10.92184845	10.46964997	8.698117194	13.49327556	11.49037855	13.18746853	17.44510217	12.74614277	8.258051062	12.88805352	11.27004831	10.98481736	14.05106173	17.9183702	9.124208698	9.906061752	13.11415357	11.57109366
POLD3	2.796234477	5.475571858	8.261078484	6.704423895	33.3479096	3.076671273	9.577849048	4.926258812	3.904575119	5.203022114	4.658685908	3.770729922	8.396282632	7.823485263	11.07869534	9.535480229	2.632591848	3.798066645	6.761473401	6.300165748	5.699428433	4.606399586	4.880638091	7.898781794	4.999511141	4.901114992	3.739548555	21.1258974	7.254811287	8.590286746	9.12792835	5.031148064	9.46205873	5.087224628	14.99109725	17.40505395	11.92216109	9.278515816	7.803536992	4.813415907	13.98612522	3.864240058	5.983198123	12.64699326	13.56262528	5.590462075	20.9300625	4.532652254	6.252934993
TBR1	0	0.005590052	0.005833592	0.058206088	0.006974071	0.007072276	0.00317097	0.001718201	0	0.001629495	0.011422739	0.00522574	0.001524966	0.002737027	0.013842338	0.001547661	0	0.003750673	0.127135927	0	0.004195954	0.002264714	0.008819736	0.093544367	0.009431877	0	0.004423847	0.06080761	0.049902409	0.023783921	0.006243621	0.008587483	0	0.006304093	0.016556578	0.002872885	0.00529643	0.002131978	0.002989836	0	0.005457014	0.015893245	0.002581098	0	0.001030943	0.006469398	0	0.001652229	0.005871721
AP4B1	2.130119	1.887103	3.069237	2.873374	6.6153	2.99952	2.310455	3.170528	2.710214	4.705473	0.8782468	3.787372	4.64085	2.588884	2.878505	3.572563	2.660848	2.454528	2.494312	1.772151	1.455494	2.036851	1.88058	3.679749	2.150236	2.409586	2.434311	3.941339	3.490375	6.897051	2.440419	4.112889	2.696396	1.490157	3.192283	3.28501	3.196207	2.100449	2.368257	2.403921	2.185652	1.541666	1.982191	5.393417	5.28494	2.431501	5.760387	1.400318	4.572265
NRG3	0.04786242	0.01692887	0.00552075	0.06705954	0	0.5247317	0.01800551	0.01300846	1.064566	0.01233687	0.03603388	0.03296997	0.02597734	0.02590247	0.05240002	0.01757596	0.01319896	0.04259439	0.008830672	0.2418181	0.007941869	0.3943604	0.1293747	0.2335627	0.1718268	0.01943378	0.08163882	0.07193329	0.06667236	0.02864711	0.3474368	0.004643975	0.03314657	0.1646621	0.1018465	1.03587	0.03007437	0	0.05658995	0.0912283	0.0154931	0.08523192	0.05618162	0.01279381	0.02926967	0.05632662	0.03249938	0.02501799	0.07779567
CFL1	182.2515	199.4676	241.6594	357.9793	235.0025	158.7023	182.1131	133.2942	145.337	253.7296	747.5424	128.1145	146.4542	276.3427	196.9475	112.0816	101.9717	191.5779	91.53591	106.4858	119.261	79.91943	165.6997	221.6085	109.6131	145.1455	120.9419	245.3835	124.088	197.293	161.6516	132.706	241.1187	122.9214	170.9662	120.757	137.9352	198.6027	191.8627	91.23023	351.0523	122.3208	140.9942	137.0187	305.6962	186.2932	94.81353	117.9555	180.2052
POLQ	0.223819622	1.036752495	2.184990631	1.947454017	1.60255243	0.998184074	2.443401001	0.433425395	1.289994553	2.652678378	1.098527287	0.700916254	1.990372466	1.224324695	1.029163079	1.31979265	1.284776816	0.98826231	1.615269031	0.827684054	3.162499695	0.16421589	1.641596776	1.538718032	0.298609204	1.608285533	0.447279208	5.027624962	2.338355673	6.030535003	1.586464121	1.989581562	1.39602708	0.654123436	1.76415618	3.020563951	1.8837262	2.560550643	1.792374851	0.206323806	1.019881117	1.592029773	2.732229194	5.36207122	2.555334306	0.733381989	1.806191208	0.820068292	2.374673837
SLC12A7	15.19904	26.60452	24.33624	37.49933	18.59009	22.3556	26.9534	21.74044	10.40965	20.81067	22.26987	21.89575	22.4894	46.17118	15.91143	21.53096	15.16264	16.01086	59.58845	32.70513	32.48502	16.50223	21.49849	66.70098	15.67114	13.38929	13.57501	33.31314	31.47702	39.87987	28.91504	17.19432	26.42827	13.39502	45.81507	45.26394	18.50974	36.17401	45.58044	10.05296	29.60682	17.34636	33.85452	41.26775	76.85408	12.09051	40.25597	23.84226	14.34775
MGEA5	8.560536518	15.79055924	15.92481359	7.656841325	9.058304577	18.17497892	14.46455852	17.50530992	12.36932586	15.80288136	8.39296305	20.11668272	18.48594467	10.97137387	10.38593632	19.36995924	8.927249475	13.37510421	13.05604019	7.750969938	16.61197247	25.6143048	15.58270963	16.38603541	18.10108208	12.01838651	20.98980374	12.22025714	19.08490988	17.11504264	23.50902757	20.0553938	13.72190362	20.65021538	12.61470936	17.92280904	16.14230973	14.01651078	14.33537023	16.33570157	8.520984189	23.45015792	19.39680487	22.54413171	18.49670996	14.59114867	10.80412751	15.95332797	30.32520612
NFAT5	3.290851	3.777881	6.005388	4.95419	1.763482	8.234525	4.229971	8.815092	6.352762	4.191917	1.493223	8.625768	4.739751	3.124026	2.484987	6.393791	4.690772	4.693726	3.46617	2.38774	10.60018	8.346013	8.721972	4.520145	8.472989	3.202517	7.049025	10.0979	7.843579	6.665209	7.752094	4.130358	3.034165	5.666327	3.899846	6.939907	4.861052	5.563187	5.419002	4.984573	3.03285	15.40388	6.387638	8.230465	7.303458	5.185553	3.191007	6.996483	8.498583
NUDC	19.03985928	56.08842322	32.43771474	30.19400943	23.26643775	18.19060759	50.41042787	29.88226242	18.0245394	58.77134812	44.81425469	19.43916668	30.58645816	44.70324486	34.79893895	21.28229015	58.57230372	40.84766045	60.78530318	43.59106113	62.52794667	19.25197594	32.81089935	39.40470759	18.99453163	32.3858022	22.09321431	51.13289798	51.27885679	59.05825503	17.06659565	27.09232454	51.42214682	25.24180089	43.4459436	21.55871156	44.95734788	39.9235229	56.19384123	20.73080601	28.29851637	20.60779635	44.38186627	55.23960766	27.11639465	26.11244816	21.60020927	24.97504556	30.99676514
PTGES3	49.34361	72.43997	126.6852	92.23986	93.00074	147.8124	74.90766	56.86048	59.00518	141.0368	78.91268	47.17587	110.4845	91.55827	177.8192	58.22375	78.404	87.86041	105.951	90.59316	103.2291	45.78521	75.23476	73.36411	53.4978	115.8407	53.56721	164.372	86.53033	155.9727	66.36467	93.97788	107.422	44.82594	94.11579	52.24239	98.82307	116.8407	83.28685	39.54466	80.37272	76.84868	123.3168	103.979	77.50797	53.7048	83.50959	53.62032	66.86195
CFL2	2.152891	6.350935	1.860509	2.964503	2.611269	3.913425	8.230476	4.684881	3.919954	3.798023	2.072291	2.334004	2.88144	2.920716	3.644705	5.757584	1.626303	2.402437	2.172702	2.2952	1.922693	32.30147	7.651388	2.509798	20.94326	1.639026	28.79475	4.092804	6.249179	3.181911	25.2045	2.065384	0.6596133	21.77818	5.806218	1.817133	3.194237	2.163873	2.248936	52.63088	1.444866	5.674546	5.115168	5.448192	2.096868	15.65502	1.670411	8.361538	3.684486
YME1L1	11.78212969	27.81920929	26.76819601	16.21634965	12.68738926	21.04107752	15.90750462	18.72551197	15.86412409	40.36721085	13.52228105	11.70451733	25.35746917	14.57240318	27.78386459	24.72206529	14.43678419	16.86682804	17.76606576	21.10420225	22.02695821	17.32779802	25.04588522	24.33496703	17.14634183	19.08035398	16.90796281	20.90753823	16.66991375	23.88809418	19.0365819	17.14787218	21.29283422	15.42396302	18.98397273	20.3548338	14.2936469	40.62703782	15.21991586	14.83109193	24.19030775	36.4069075	22.37331367	27.77185918	35.86955699	15.18829474	22.79569155	21.07177142	17.07578081
TCFL5	3.202863	14.51878	3.047865	4.001982	1.802379	3.872874	5.35558	3.144368	2.690098	6.250885	5.372278	3.105026	3.208287	3.624729	5.132139	8.194136	9.203982	4.946172	11.08975	25.94963	10.36728	5.410005	4.817485	5.905578	4.38434	7.429901	4.468137	7.574405	4.190941	4.573037	4.357596	3.842303	3.378807	5.643301	2.478668	2.989941	5.652814	3.824158	2.723222	4.18322	1.738113	9.432336	6.782368	4.452231	1.394113	3.202917	8.93506	7.129784	3.395892
PLK4	1.179548028	4.200247009	5.588378423	3.344453182	4.003322012	1.472396783	3.698191438	1.369040644	3.205735245	4.491907751	4.689388812	2.115480223	5.627879371	4.443730433	5.144086927	2.045315904	1.932775606	2.506473527	2.508273508	1.86579841	3.190498061	0.528736546	2.904491296	2.698502814	0.694448757	3.815610719	1.167848333	6.110608575	3.149993767	4.23056815	1.898996763	4.432842831	3.448827858	1.936293351	4.997264197	2.77519962	4.603002206	3.979691806	1.777091253	0.623817358	3.500670941	2.646746624	2.310894421	6.406496491	4.475975486	1.79861394	3.737515989	1.790689427	4.455276292
STAG3	0.2199836	0.2288385	0.1826948	0.3566508	0.3003165	0.1961747	0.3121094	0.3997325	0.4158391	0.136693	0.3577342	1.509942	0.2473206	0.2387843	0.3173916	0.4829611	0.2870303	0.2307299	0.7840584	0.310336	0.2096266	0.4711493	0.6461435	0.9527867	0.4971433	0.209585	0.6209777	0.4222456	0.577853	0.3688015	0.768177	0.3210819	7.385572	0.4160129	0.3117258	0.4000551	0.1747581	1.666833	0.3711953	0.5964516	1.872284	1.174726	0.3435449	0.5273322	0.7598924	0.4486294	0.220858	0.4453685	2.679524
STAG2	8.45402	10.53232	16.56578	8.350474	15.092	14.25713	14.99756	14.7137	11.94958	14.92853	8.616934	18.34415	17.30403	10.76758	22.55677	18.35098	15.69658	12.49033	35.37261	12.05296	12.92028	13.61252	13.51174	12.43923	14.07904	17.03602	12.28627	19.16253	21.33392	21.17521	17.10089	16.83494	2.086576	11.65442	14.82751	14.18736	13.5778	26.62308	13.44846	12.09598	11.42674	29.4158	15.76995	18.5092	22.00876	11.01784	23.13646	16.61989	20.59169
SIX2	2.654499	7.160134	0.3428724	1.680247	0.5313578	8.079522	0.4417787	2.543405	0.04150413	0.8371389	0.9449014	0.6446264	0.497948	0.7268949	1.223399	1.39479	0.5586351	3.347539	15.62543	6.641125	11.21052	24.67953	1.055968	0.6152346	21.35839	0.5252496	15.98122	0	0.4600846	0.1506168	27.18855	0.106822	5.599745	18.08717	5.063835	2.920571	2.375107	0.1438722	0.722442	57.7701	1.098827	5.108904	0.1741802	0.4635015	9.147478	30.67287	0.2055789	5.297924	0.7988736
RFPL3	0	0	0.009327529	0.056649902	0.022302158	0.018092965	0.050701718	0.010989162	0	0	0.036528414	0.055704089	0	0.157547737	0.026559582	0.019796863	0.026760213	0	0.007459889	0.024761295	0.008945406	0.014484516	0.042306527	0.127294701	0.030161898	0	0.077807842	0	0.018774273	0.013828698	0.03194604	0	0.006222497	0.008063863	0.079418627	0	0.008468643	0	0.057366606	0.006558889	0	0.067766003	0.04127005	0.01080783	0.019780914	0.008275313	0.013727254	0.047552508	0.046942472
RFPL2	0.07939112	0.03159058	0.02575538	0.008938453	1.711957	0.04995868	0.005599947	0.006068702	0	0.01726617	0.07396623	0.01230491	0.005386193	0	0.03911301	0.01639906	0.02463029	0.01324741	0.2430612	0.009116189	0.01482015	0.01599798	0.02336354	0.1968338	0.01665674	0.07252988	0.07421907	0.02684663	0.03110396	0.01909205	0.004410505	0.01299903	0.01374535	0.01335967	0.02436582	0.06595587	0.00935352	0.003765082	0.06864083	0.007244218	0.06745978	0.08420263	0	0.005968562	0.01820649	0.009139989	0.007580798	0.02917845	0.0362932
RBBP9	7.7615	9.014969	7.832516	5.166009	6.667363	5.21557	9.8475	6.113432	6.174585	6.62028	3.886276	7.14198	7.36344	6.941458	9.044951	8.057939	14.12766	5.847202	11.20019	7.633566	11.61522	10.52432	12.40657	12.3767	9.535943	10.58503	8.092856	17.22331	13.67042	22.4127	9.941668	8.742094	8.97711	12.23866	8.192097	8.407487	8.352475	10.80335	10.55619	7.409805	21.98409	9.688252	12.5465	13.68896	7.110702	6.578981	5.112462	12.78854	7.748664
RAI2	5.668267285	6.889195718	7.064386885	3.136445855	2.732176006	11.40886005	11.74927806	12.46226673	5.462374932	0.50115346	0.745832571	6.741244251	2.367361193	5.972606805	2.280659752	8.811397417	5.315780618	2.77395277	10.17663939	13.14962346	1.62333183	24.96679252	14.88658375	5.917174259	25.63657484	2.462323137	27.63639215	1.243054121	8.770034304	1.357667535	15.38473816	0.718664841	0.530760938	25.66184263	8.966567561	6.837072843	3.345113968	1.006956998	13.53020502	26.3544236	4.710264868	7.530803999	1.734119636	1.571521068	5.008919342	15.00308212	1.438079079	16.45121509	11.35647249
RAI1	4.268729	3.791339	3.260023	4.917593	4.55527	2.996491	9.302297	7.131891	8.365181	5.714679	12.4916	8.26371	6.68474	10.58012	4.295195	4.143191	4.777947	11.03633	11.15455	12.12177	17.27938	8.548018	9.66322	5.897859	11.47122	7.870806	8.681749	10.75504	12.93154	6.640573	13.66106	11.62403	14.67048	9.110673	9.106203	10.7041	18.20097	7.120053	7.456175	7.1361	4.183204	9.188667	9.671887	12.07863	5.368688	8.102706	4.731854	13.44366	6.64553
PTTG2	0.1561397	0.07766209	0.1215684	0.07031755	0.1453352	0	0.06608099	0.02387081	0.1324408	0.09055368	0.05289836	0.2420024	0.1059311	0.03802527	0.2115414	0.08600605	0.05812892	0.1042155	0.04861343	0.07171578	0.03886267	0.1573174	0	0.08295341	0.1637953	0.1961377	0.06146011	0.03519977	0.04078174	0.1802334	0.1734841	0.1874795	0.02703319	0.2627466	0.1341778	0.1197382	0.09197853	0.1777162	0.2907626	0.02849462	0.01895345	0.07360114	0.1613653	0.1173846	0.1575507	0.3235635	0.1789112	0.08033996	0.3059073
PHTF1	1.388157104	1.356207483	1.636334857	2.158400762	0.901084959	2.20631345	2.205615236	2.452354801	1.244472522	1.773762724	1.045093041	1.553291038	2.299061505	1.627099707	1.21210227	2.816095538	1.449077365	1.235367955	3.779281494	1.316644756	1.367050109	1.552513872	2.287964926	2.345063105	1.957410405	0.986368474	1.523728523	2.815638296	2.515385998	3.080239376	2.507897781	1.525933689	0.647414773	1.336995288	2.419985117	1.209737189	1.744497929	1.692736813	1.627271387	1.945636306	1.90333348	2.337215893	3.124100162	3.878027106	2.341059733	2.007841335	2.491519598	1.535259946	1.957567862
MAP3K2	6.64015368	7.82304202	8.637853107	4.643398128	3.993909971	12.67375496	6.259937721	10.45755666	6.982235849	8.131500433	3.208054746	6.839779608	10.71387904	3.650891806	6.094670129	9.597757816	6.476947477	6.048008335	7.332533692	6.354856206	7.970125529	9.332796146	10.49723295	8.117292608	8.648017964	7.463485197	7.56344127	5.129651371	6.655695121	7.097524159	11.03668978	9.517484941	8.518621867	7.228868779	7.030071309	7.503653169	10.17754122	9.066796734	9.745805223	6.648809744	8.946316671	12.24282602	7.171091425	6.626887171	8.471146258	7.330995188	4.891535477	8.865873826	9.070247444
MASP2	0.1142123	0.3585208	0.1218591	0.2800379	0.05512321	0.4344184	0.2434732	0.5781498	0.3121596	0.3017497	0.04299314	2.230436	0.3202751	0.0865341	0.2719624	1.373563	0.1921267	0.2032827	1.641005	0.2739489	0.4801017	1.027992	0.3834126	0.7461188	0.4126862	0.3593991	0.7917344	0.2403124	0.4507769	0.1562503	0.3327581	0.3102887	0.3207799	0.5780013	0.3396221	0.2335613	0.3289244	0.1348096	0.2498212	0.5836069	0.2618751	0.4187352	0.02914436	0.2289704	0.5331509	0.4616694	0.1163281	0.2835725	0.8983691
KIF1C	11.45886636	15.32878322	21.41377128	26.65481349	13.68283422	8.033314476	27.30315984	18.20380115	19.24195068	15.43347805	25.37179488	26.5862255	16.91581713	30.23821756	15.61957766	16.75023805	9.255281733	29.42205883	7.306951257	22.02567629	8.358262751	33.9726172	31.09974518	17.86876962	29.58839098	20.95864771	36.90911778	27.00765046	25.04357822	20.48229519	32.85174808	26.71951275	22.00226412	47.78908189	22.48761449	19.120961	33.95048956	26.27789306	15.9669785	35.6194627	25.37091822	25.10614113	31.16233241	29.75269002	15.41425301	25.49829596	18.38805208	21.08106191	15.01025372
CTSC	40.41365	17.79701	19.40792	10.73171	24.59152	19.70889	19.6092	32.99524	10.7174	36.48424	9.254209	13.87747	17.13538	12.50621	19.54144	21.90971	7.831074	10.87665	7.978598	8.05642	15.27399	9.059334	19.50489	6.638326	14.44883	16.05691	8.184408	35.36968	20.21048	32.78827	13.98099	129.437	8.061764	5.154817	25.69727	25.77703	17.47502	20.26269	25.81736	6.934783	13.4787	12.83372	22.85414	71.62439	21.04716	13.86881	6.67336	13.71155	13.82808
GRAP	0.494840244	0.162358002	0.126172322	0.324502952	0.150839252	0.288445073	0.401703819	0.270753561	0.338732166	0.146009421	0.247057642	1.980634449	0.136643224	0.72728989	0.367822143	0.392120622	0.340435503	0.185421081	0.075681734	0.151521807	0.345723947	0.412852998	0.545023903	0.737956921	0.466281387	0.194312739	0.519414074	0.250510914	0.526054283	0.12025226	0.246931474	0.079600747	0.045091572	0.354506326	0.545668987	0.204162568	0.380483835	0.075754858	0.702087002	0.123576053	0.155964872	0.396947487	0.099688356	0.490801384	0.222978295	0.187897809	0.039790039	0.518162994	2.113592733
CHL1	1.052909622	0.1357335	0.665740713	0.105486706	0.076202645	0.471667935	1.835050806	1.528345845	4.478996984	0.059349265	0.359025148	0.604830592	0.73439044	0.502869046	0.077305155	1.474355589	0.128686371	0.333927172	0.118949404	0.251726267	0.061129829	2.443394138	0.90123259	0.958487994	2.031579017	0.40616444	2.420453588	0.139445831	1.309103891	0.305376857	0.857062068	0.026809058	0.033860434	1.61235115	0.318261503	0.412730524	0.311864685	0.63155864	1.172441195	2.784724179	0.4781156	0.637820151	0.359321179	0.596326847	0.385501855	0.165462999	0.291845057	0.952138864	1.311669473
CAPN9	2.475744653	0.045531008	0.253771391	0.238918331	0.012909965	8.75053036	0.082178627	9.382849656	5.064647644	0.953188303	0.148015444	34.59266454	4.742508568	4.985548418	0.133245179	19.76231244	9.614488118	0.333264539	0.803199553	2.976585267	0.05696012	1.014536176	7.902047869	2.74114141	0.707117949	6.87562941	0.315282297	0.065661901	0.06520675	0.052032278	0.29587971	0.099921574	7.931588416	1.498395176	0.071513177	4.424664557	0.588265318	0.157863374	2.850317968	0.504963621	12.96046128	1.068947936	0.133783081	0.068819157	0.339698237	17.44147752	2.240840563	7.166075523	15.41819247
GIPC1	29.16014	36.97291	14.91192	39.96864	25.53641	22.78114	25.28549	13.87192	31.47429	9.283715	71.08443	23.40378	16.59822	39.27708	14.93775	10.1125	24.79382	26.39663	16.50592	25.79068	17.28884	11.15953	30.11105	33.53181	15.35612	24.70863	11.54744	28.97948	21.87138	40.21177	16.07277	29.16959	42.88391	11.50684	17.99745	28.59841	31.51233	21.44885	29.80462	13.02896	33.57391	30.60667	38.87552	21.9041	15.61683	29.06683	39.61282	25.29072	17.34538
TRAF3IP2	5.840818	9.16383	6.55271	8.543746	5.578405	8.686434	8.819293	7.956638	8.484104	7.71057	7.376932	4.519352	5.833082	6.696173	5.761184	7.332413	4.513408	5.417727	1.787329	6.530027	5.476959	6.204205	5.681886	9.99812	7.967511	6.516807	4.607876	9.528041	7.904041	12.40091	5.54294	6.038627	7.190621	6.06763	11.63635	5.728059	7.813467	4.803636	11.20853	6.738035	5.63006	5.252314	7.632455	7.595115	82.93859	5.011715	5.232118	5.354101	7.034237
PLAC1	0.01407784	2.14546	0.08037935	1.008053	0.01747158	0.4110484	2.240201	0.02582682	0.0955288	0.2449345	0.9824987	0.1832827	0.2292224	0.1234234	0.08322742	0.06203568	0.02795204	0	0.1694789	0.06466024	0.01401571	0	0.09942917	0.1894738	0.2126603	0.006430592	0.005541354	0	0.161786	0.9587597	0.02502662	0	0.1267428	0.1516141	0.03456488	0.02159162	0.02653744	0.005341072	0	0.06165903	0.04784856	0.07299612	1.48723	0.06773508	0.1188059	0.02593162	0.1828175	0.03725277	0.007354974
NUP50	5.736412	13.30193	14.90112	6.837452	8.330652	7.739475	11.61037	9.97259	7.97112	12.96888	6.024747	8.047564	12.88847	8.614232	11.45143	10.97258	5.791503	9.120654	13.9744	11.44908	13.72568	6.126654	7.428173	9.94167	7.1763	10.76422	6.074467	14.40142	11.61357	13.56758	7.083409	11.10317	12.68947	5.405847	10.69908	10.76596	13.37161	9.208668	9.225287	4.444286	7.617514	6.811282	12.54566	21.78089	10.59072	5.849244	5.935158	8.888907	13.63301
NES	4.159046	8.203195	1.629795	5.240979	2.969313	3.232226	14.31968	7.03059	2.543957	7.044764	2.98249	3.423903	1.804278	9.024803	0.7077076	6.009313	4.227733	3.433505	3.725044	3.813856	22.17711	11.91114	4.653926	6.280743	11.00465	1.899804	9.549398	3.128999	10.13026	3.988547	6.699164	9.755642	8.798861	7.021022	5.840975	4.098746	4.912587	1.944327	6.974204	10.66323	2.41059	8.217134	1.769896	9.235004	4.791825	7.059862	4.88238	11.72625	5.101361
KDM5B	4.695538	11.10658	7.877955	6.8683	1.641663	10.32108	4.740406	9.217243	6.190918	3.740021	4.037067	4.126658	6.856142	3.941754	4.743118	7.13634	3.751408	4.365321	11.85013	7.463873	4.966855	5.908185	13.26899	3.76071	6.947078	2.67064	4.975841	3.823859	4.346348	5.514511	7.009047	5.534039	9.296713	4.267181	4.093413	6.272261	3.828568	6.112845	5.28023	6.194987	5.152302	10.42761	6.623935	3.549857	4.711166	8.93175	6.296231	6.291043	4.031151
TOB2	11.6342	21.65624	23.1708	8.472549	14.47551	17.94837	25.28996	20.24534	15.74727	16.95902	11.42224	18.73345	17.64457	16.82435	16.87789	15.1407	13.63833	25.00339	15.3279	28.12946	35.38389	36.30528	29.90325	24.50627	26.84893	22.32087	30.85394	15.40903	36.08792	16.29403	13.78132	24.48041	41.61759	25.38761	19.47184	24.28705	29.32679	18.60187	19.16744	14.58942	13.95466	15.84241	22.40653	20.34482	16.94314	15.82246	17.84228	22.72889	18.29662
HBS1L	1.754626789	8.194485718	4.403655293	3.679558152	1.98156857	4.963426546	3.986525456	3.251686892	2.782849871	4.463631626	2.959064832	3.195615949	5.702072554	3.35456608	5.641597554	3.12304305	2.784203405	3.007296598	6.400182434	3.040577307	3.811933197	3.394684328	3.881033378	2.742350378	2.644222696	3.393579546	3.342338468	4.560433798	4.245181299	5.741383014	3.029610115	4.249695099	3.715285807	2.901916246	3.482266391	3.745958891	4.952179173	2.709814988	3.292025164	3.612780081	2.751762946	3.66007165	3.384472772	4.744427806	2.508370494	2.858262766	4.464734058	2.899611412	3.656665885
AHCYL1	22.29913	48.10808	37.93558	19.24856	29.74367	23.05178	27.79489	28.63431	20.65522	32.01751	18.01187	20.60125	29.78614	16.94312	34.45743	40.54515	29.16886	27.53476	48.98952	29.07382	25.24958	32.84363	34.13357	26.44627	31.30062	23.73596	32.4975	31.88207	27.59597	28.31184	33.67731	18.4638	36.12501	37.24428	29.15616	23.90906	33.12978	40.99202	29.54447	40.28839	31.47543	23.32543	31.23123	39.50142	36.49695	33.98412	34.49549	30.03367	26.56641
PLK2	11.10492	6.566248	5.438161	5.604905	16.09887	16.60893	7.913592	11.70683	8.541293	2.614847	27.45291	5.022322	13.98875	2.997871	10.68554	4.07897	2.749131	19.1964	2.080705	2.213789	2.444355	3.97617	7.471618	6.443782	12.27727	9.173574	4.181872	6.473562	3.380676	7.54657	6.019018	24.07295	4.803188	2.919345	11.7535	8.167478	29.36853	2.80305	14.17664	5.194998	3.230259	12.20527	3.648182	12.08185	6.820828	6.090786	12.73095	6.046162	2.275784
ZMYND11	8.310778827	17.65258335	16.7162139	8.292290463	6.303507279	15.34657251	15.81512279	19.90571765	11.61224716	23.68018313	7.410556123	12.45974135	18.9569945	7.490985339	17.03955201	24.41683503	12.4265325	12.16746474	7.945852418	19.82691736	11.50926518	29.4245375	18.77505411	20.75806217	21.948867	15.02931219	25.33712684	12.46900203	17.49829901	13.07683203	24.84857299	13.01260663	14.73423953	24.91567927	18.9257301	17.51571135	21.51589928	20.16770502	15.85402826	25.41096716	16.70217003	13.43189147	13.92740832	12.08121005	13.52161234	16.71243293	13.40854614	15.1745745	13.58959941
SRSF10	6.443422	12.96261	12.8658	10.64859	5.498366	10.69178	7.848035	9.683051	8.820394	17.98269	5.543202	11.03217	12.18952	7.079571	11.60639	11.04377	10.22579	10.02729	20.07385	6.977422	9.106409	6.81834	7.773245	8.275272	5.899764	11.33552	7.001362	12.68339	11.93894	11.8377	10.03742	12.18738	10.88497	5.652079	9.235725	10.55876	11.20367	10.74333	7.377392	7.433722	9.192125	10.72891	6.373656	12.87291	17.05139	8.933095	6.419768	6.170467	12.53441
ZBTB6	3.002124264	4.773082298	6.669560619	2.301666863	3.774762509	6.736472276	3.732878778	5.644203104	2.552033632	3.249781935	1.709237979	6.418521955	6.246640487	3.039660059	6.942070558	7.193570736	2.184765679	3.954922496	6.397673808	5.059958042	5.081744185	3.77533304	3.768471608	3.9647122	3.503531033	4.630132584	3.889020831	3.495030688	3.266869817	3.253056469	2.85533874	2.8625343	3.621341573	3.216100831	3.696802317	5.403767326	4.637536959	1.929060825	3.261003741	3.277634608	3.499081082	6.112667593	5.651510142	5.562920945	4.051861306	3.26715637	4.25039049	6.431864663	5.494763827
POP4	3.672187	20.69193	4.755611	4.33491	7.154416	4.922149	3.151097	3.276866	4.155416	4.425959	6.430373	5.888695	5.072889	8.801121	6.587723	3.152765	3.456218	3.713474	3.874938	3.015248	3.562029	2.854078	5.924544	5.03686	3.563855	4.786716	2.910291	4.19567	3.566461	6.180649	4.011721	5.635963	4.161358	3.087644	4.66828	5.91533	4.124352	2.864257	5.217432	2.980124	3.980449	2.719307	3.492138	4.394945	2.786651	3.729774	2.889785	3.146223	4.518742
ARPP19	19.42362	18.64021	32.09395	25.0446	18.94221	30.42218	24.48024	25.65423	58.24806	20.68867	18.89467	25.32652	39.6649	20.26595	53.94801	31.79433	21.21881	30.8426	35.97314	22.34731	28.93116	34.85139	25.51284	25.4796	32.70299	28.19387	30.31215	29.93524	24.74576	29.24028	34.43987	37.72186	32.96197	27.18075	31.86752	22.21488	33.11735	19.90183	38.26091	35.85408	32.09359	49.09007	48.27642	35.84816	22.02906	29.62638	21.67699	31.56114	29.7041
ARPP21	0	0.003190517	0.004161897	0	0.006634074	0.001345498	0.00150819	0.003268873	0	0	0.023542705	0	0.001450622	0	0.011850753	0.002944421	0	0.003567822	0	0.008593174	0.00532186	0.023697369	0.00419488	0.041652057	0.028037684	0.004883478	0.078903342	0.021691181	0.011169316	0.001028383	0	0.008168831	0	0.041977315	0.01574942	0.002732828	0.006297777	0	0	0.097551449	0.001297744	0.018898033	0.001227633	0	0	0.008615608	0	0.005500883	0.002792733
ZNF234	1.190753	1.936454	1.636541	0.7181163	0.8609832	1.842647	1.860952	1.969237	1.273503	1.288083	0.6945727	2.359106	0.958182	1.714713	1.90275	1.551345	1.284935	1.67938	3.021765	1.531373	1.672583	1.861152	1.824213	2.006045	1.937789	1.768929	2.103068	1.802053	2.304176	2.326682	2.222681	1.127981	2.099252	1.066348	1.766882	1.969222	2.215351	1.312087	1.446139	1.868829	1.196563	2.098763	2.475476	1.802852	0.9916047	1.709411	1.222039	2.097602	1.869033
ZNF266	2.478639993	3.460122399	3.958026505	2.746820351	2.872782215	9.923046707	4.739296621	5.295726446	4.517621914	2.135451469	2.043818054	7.899231116	11.35985203	6.824536037	9.64543129	7.418899938	4.667220998	4.060724323	7.566197967	2.702648141	5.187783274	4.491074517	4.04297893	5.644653553	4.25911822	4.234105771	2.981372449	6.137331608	11.10193304	4.181326314	3.577889727	4.639742578	9.061559652	3.113865341	4.051284824	4.746724519	2.859891437	3.901434284	2.484964096	3.213094697	2.944114578	4.989760888	5.076142449	7.552249445	6.138914983	4.38410737	3.990260226	3.455659798	5.396587506
ZNF274	1.048757	2.332567	1.436521	2.303231	1.618942	3.894547	1.782715	2.11207	1.696786	3.206348	0.7215805	5.201533	1.625069	2.245065	1.86899	1.948794	1.174532	0.989497	2.614896	1.403471	1.330943	2.444685	1.966104	1.843511	1.866228	2.614131	1.986352	1.007014	1.859967	0.2254287	2.661387	1.756746	0.2723644	1.802579	1.44803	2.171161	2.123403	0.3328065	1.322661	1.685907	1.771287	2.847166	1.911988	1.913689	1.321903	1.466759	2.470179	1.334315	3.109976
NEK6	23.59157339	17.34168545	20.06787449	21.77672916	25.19566529	22.02286648	21.66850981	25.37478743	13.13001155	58.86269583	14.45484481	18.37227746	16.37894088	36.26477474	14.69900263	30.81116803	8.520014266	14.30806453	16.92390086	24.04327196	10.543534	15.51260211	21.54099211	32.49346314	26.79600667	9.638774593	18.55072678	25.20371551	18.58272357	24.44886645	16.78664984	10.25800751	15.30241362	22.41911852	28.12107911	34.62597319	19.73019224	13.44318355	27.7541215	11.41107447	19.58745781	17.56852798	32.09322495	18.70053871	19.65748259	10.36930775	48.26859167	18.74725251	30.11678583
WDR4	2.137754	2.693025	3.27772	5.071012	2.359671	2.484647	4.547296	2.602529	2.924654	6.844591	7.108966	6.736586	3.031663	5.921096	5.649372	2.53414	1.657736	5.73368	10.11355	5.20352	3.653453	2.914186	5.821412	4.975619	3.707988	3.811504	5.20004	5.187968	5.115249	9.923576	4.106834	3.010951	4.611993	3.147534	5.456777	3.696768	6.810691	5.060683	4.853624	2.81899	4.209355	5.01061	5.285123	11.7018	5.364216	4.214513	4.394847	4.524381	6.526231
SLC17A3	0.05253532	0.002986338	0	0.006759798	0	0.007556355	0	0.004589519	0	0.2872698	0.0101705	0	0.004073365	0.03655462	0.01109236	0.01240196	0.003725383	0.01001849	0.090351	0	0.003735964	0	0.01177928	0.1913883	0.01889525	0.01371287	0.002954155	0.06767681	0.07056807	0.008663137	0.01334196	0	0.0077963	0	0.0405392	0.02685836	0	0.002847383	0	0.005478515	0.01093225	0.06014138	1.399567	0	0.00275377	0.003456106	0.005733057	0	0.01960508
NCKAP1	6.655848	8.863221	14.72614	9.214084	5.337951	17.59452	10.23204	8.738839	9.535688	14.21776	4.651064	4.341727	15.22604	5.358934	9.716878	10.76644	11.5739	8.883298	10.57925	7.25785	12.28766	13.13164	10.0968	9.870785	11.03429	9.224347	10.55406	8.688036	9.358774	14.71462	11.91802	9.262715	8.787947	10.60378	9.146406	10.94064	12.63693	14.48821	8.994361	12.67552	11.91102	14.96054	10.53748	9.588018	13.51	9.791382	7.618764	11.03854	4.287086
IQGAP2	8.835203	7.964127	33.87499	4.771957	40.08255	14.65078	12.28976	19.36211	9.077557	9.925403	0.6543796	5.61291	22.48368	5.461865	3.710531	20.56823	0.7351768	15.16061	0.8273303	13.66008	17.67567	8.80488	14.99444	11.05466	12.418	24.01382	7.382631	23.60295	15.50195	25.96973	10.03883	10.76838	24.24681	9.194277	47.70909	16.97038	30.11246	20.18344	25.69564	2.643075	12.57654	7.661896	4.343454	30.09916	8.338115	7.797851	18.08117	7.384864	15.19575
VAMP5	29.83841194	8.374021099	11.07741491	23.50862228	27.54885681	15.7507104	25.86953931	22.71801866	19.27547324	30.67508488	58.62278219	26.60469454	9.152029559	73.08364011	82.08455528	15.74645901	57.59406717	26.90592335	4.101572415	6.338155927	8.623480225	16.53822244	16.67026979	14.55766447	18.04839712	16.03687519	19.47141034	16.39355352	32.0338841	16.10622082	20.72607567	9.591378621	5.553802497	15.72467133	21.88136698	14.93479481	21.17020112	24.75280837	22.39419989	23.88498277	24.37066551	15.19852234	8.95536897	23.15526672	25.50998095	27.37527023	4.956175657	16.54892433	16.87958439
ZNF273	0.177701	0.9824846	0.5615136	0.9771799	0.5184607	0.9777594	0.698405	0.4384869	0.9995745	0.6581259	0.7498978	0.9818496	0.6531338	0.4859077	0.8524269	0.9719569	1.293715	0.5202042	1.053467	0.5269436	0.7200824	0.6382663	0.76821	0.9473966	0.6606238	1.290203	0.5902554	0.9108491	0.6025583	0.4294361	0.6290383	0.7350491	0.5548709	0.5274104	0.8205571	0.5307467	0.5377236	1.09408	0.7348113	0.5575586	0.6448511	1.447512	0.8763561	0.7481274	0.9768934	0.5139627	0.4524822	0.6297263	1.109193
ZNF460	1.177429243	2.630402665	2.412660617	1.015456704	0.878673224	3.254255942	2.987677918	2.729513366	2.389092273	2.463628329	1.105447428	4.914133667	2.614674707	2.923660479	3.980906237	1.826990678	1.371372491	2.557947962	10.98644495	4.863660024	4.508885117	6.109882977	4.299904272	4.312007213	5.85449103	2.298985183	3.510805676	2.845206297	5.225996988	5.015998339	5.048194311	2.634311595	3.229683535	5.853363983	3.918783666	6.743453036	4.123509105	2.8875677	6.325998138	3.157106672	1.195716658	6.348229262	3.74329123	8.46997729	1.665980033	2.601196422	2.498418998	7.238320798	3.928105877
ZNF268	1.140545431	2.536451993	1.569420516	1.508185572	1.016497409	2.288015576	0.720267991	1.56462974	0.876533543	0.765787273	0.567935852	2.466534373	1.116541164	1.401855057	0.307349982	2.060766401	1.635750547	0.229909972	2.790783202	1.469616404	1.129796795	1.46844117	1.345580687	0.848594613	1.378746992	2.316472986	1.307663552	1.65835015	0.949669194	0.923345967	2.163663679	0.116977425	3.314545455	1.410900326	1.17746104	1.085969031	0.320153157	2.141083469	0.978468628	1.52545191	1.226521526	1.689566436	0.280395656	1.586000485	1.42540002	1.158846152	0.884412069	1.522559667	1.501694175
MTHFD2	7.366379505	13.73458615	23.3123287	9.757795186	14.33880405	18.25466311	18.17102507	7.996727184	8.850988933	19.7996632	17.43949746	10.15360177	28.03782821	19.90352719	48.97151882	12.19417071	16.09982346	15.17150887	47.71840093	19.19389351	14.1880121	3.870569057	12.98294081	14.15953327	4.576106445	20.36382764	5.454685585	26.69541491	10.25943856	31.3910459	10.47635933	21.6123454	19.42406414	5.48526006	13.35133294	13.852145	29.59388671	18.19964779	9.777684481	4.877972277	6.94643168	10.47975146	16.33246536	25.48306444	35.83870477	8.901466795	23.30393908	10.34411017	12.89126069
OR5I1	0	0	0	0	0	0	0	0	0	0	0.05802026	0	0	0	0	0	0	0	0	0	0	0	0	0	0	0	0	0	0	0	0	0	0	0	0	0	0	0	0	0	0	0	0	0	0	0	0	0	0
RPP40	2.240887	6.996626	5.152115	6.445158	4.538478	3.723434	1.39639	2.101775	3.195151	7.813601	4.11731	1.559732	4.976892	5.008676	5.906064	2.491403	2.074548	3.229937	2.727985	2.178477	7.349977	2.038936	4.142848	3.515598	2.797835	5.162015	2.077991	3.805899	1.795374	4.633798	2.242357	3.859678	5.688716	2.967358	2.842128	1.335409	3.55039	1.882921	1.777444	1.645833	4.105277	1.697872	2.450069	2.33995	1.99757	2.177833	0.8821545	2.308069	2.118847
ADCY2	0.06767122	0.1774741	0.03352869	0.04779152	0.003817487	0.2307261	0.3237145	0.2219613	0.1069729	0.008919573	0.04168408	0.01906987	0.1043425	0.06741908	0.1189598	0.2922713	0.03130061	0.1868279	7.514023	0.1193822	0.03827989	1.167765	0.3910495	0.3540742	0.6059892	0.04566461	0.697403	0.06240945	0.1172969	0.01775306	1.153799	0.02417473	0.02130224	0.6577134	0.3300365	0.1737688	0.119591	0.04959784	0.2651267	2.432875	0.0433126	0.3994607	0.07488097	0.02774983	0.0609466	0.8831846	0.02584681	0.5349538	0.1124928
CFTR	11.16359	0.5128907	17.09105	1.691531	0.01965219	0.8768726	3.643879	18.76452	1.729972	1.816493	0.02145871	0.3887553	7.51321	3.705158	1.007921	4.205887	3.068613	6.362536	0.08939954	0.3665614	0.100896	3.415499	8.136897	5.458163	12.13287	6.405712	3.383254	26.34782	27.20412	15.49881	3.569442	0.04978001	0.355307	7.06165	10.47242	12.55124	4.671455	13.50408	12.22136	0.6068532	2.002123	12.81462	8.527169	0.04190397	7.198806	4.308132	7.831058	2.821419	3.079189
CYSLTR1	0.9634991	0.2870584	0.6559257	0.2420314	0.4927292	0.9847107	2.013574	1.427116	0.722802	0.286412	0.09513824	2.566438	0.5938909	1.084788	0.8038544	1.66684	0.2066875	0.3360861	0.1326551	0.4380925	0.3446542	1.970802	1.504627	1.385604	1.816284	0.3759778	2.462299	0.8732021	1.61362	0.5029938	0.7660455	0.1818044	0.1223869	3.01999	0.9676578	0.2698068	0.5772738	0.6429227	1.468352	1.23525	0.2938618	1.143424	0.6427031	1.447246	0.5773724	0.5975397	0.09986078	1.869146	2.924161
SEC24A	7.753699	7.781763	17.65194	6.342739	6.619798	14.90817	11.10319	11.63633	7.822311	18.10226	4.565923	4.995114	16.22745	7.99101	9.610784	12.33624	5.680249	7.760314	7.406292	10.2848	9.874973	7.695941	11.40527	8.965745	10.98504	15.13905	8.662165	12.92658	12.9963	11.25616	11.20533	6.913191	17.89263	6.768815	14.74802	15.15524	15.10685	17.25099	15.58285	7.435963	7.056758	14.37433	8.275571	29.62007	4.793905	8.942054	13.12503	6.843686	11.21539
CCR9	0.0192048	0.09552243	0.04485781	0.004324442	0.3813518	0.02900414	0.04334825	0.117442	0	0.0723962	0.0195191	0.1666879	0.08859894	0.1683725	0.03784591	0.1533887	0.05243122	0.05127299	0.03188976	0.04410431	0.6500816	0.07739857	0.2411377	0.3128939	0.1531127	0.05263516	0.2645804	0.07793072	0	0.04803122	0.06401434	0.02934847	0.003325015	0.02154478	0.1225977	0.04909167	0.004525252	0.08743462	0.2350145	0.02803814	0.09791154	0.6336929	0.06615843	0.01732562	0.09865341	0.06632918	0.4327775	0.1383426	0.5066946
GJB6	1.05777	0.3252394	0.02495655	0.4114078	0.0298356	0.1573298	0.02713129	0.1102589	11.19488	0.1115376	8.52735	0.6706832	0.05871526	0.02341842	0.09474969	0.1456622	0	0.2246392	0.09480774	11.34545	0.005983536	0.01937724	0.1320602	0.3320724	0.07061298	0.04392518	0.08989636	0.03251744	0	0.08787448	0.1656062	0.05248271	0	0.005393876	0.005902523	0.8603293	0.005664631	0.00912076	0.06395371	0.03071045	0.005836379	0.05666041	3.980688	0.0144586	0.0352836	0.01107063	0.202006	0.8835452	0.150718
SDCCAG8	3.441329946	5.067977904	3.093711205	3.282205955	7.459975579	5.564693366	5.082131742	4.819486601	3.576747783	4.088616659	4.313253903	5.008540729	4.846881353	3.431312613	3.67048232	4.701260327	3.177440944	5.412469935	2.070299889	2.947078021	4.177978412	3.41928477	5.174510137	3.54350704	4.236369445	3.398581051	3.3495557	4.419463289	6.11576705	1.914999293	4.243691024	5.862005088	4.080312812	3.161285947	3.185632362	4.189813499	5.3119555	3.505384842	2.834108314	3.133642891	5.2023125	4.460381686	6.27378423	3.843787718	4.009402798	5.20702677	3.767058252	3.059325511	3.704413754
SDCCAG3	6.586162621	21.52061269	8.383391693	11.93798716	14.52066977	11.38571007	11.60131687	5.770260411	6.426316896	17.63536424	14.3912663	11.24609904	10.16786686	12.04326929	18.05185749	8.180423506	7.303493969	10.74562291	9.063624088	10.33660657	11.1256405	7.307228033	8.729089261	8.373386922	5.787373082	12.14797696	7.570667143	11.9402623	8.499927753	17.351503	5.785343157	10.26597987	11.14356817	7.52579542	10.70443777	8.265987325	13.78661015	5.644263094	7.819189249	6.872256413	9.388920911	9.618127444	13.45301398	19.78498937	13.68781406	7.13240308	14.00166338	15.42854332	9.927012802
HSPH1	13.41905	16.03027	31.01496	31.48902	17.14873	214.7776	11.61595	17.33225	11.40958	30.94882	21.08864	7.821045	8.595355	16.59206	6.530284	15.97673	15.39977	25.26031	64.36508	27.55091	19.18676	7.398247	14.27977	17.87261	12.05886	5.069385	10.11231	24.60135	25.00613	42.49346	13.13652	30.06605	4.481849	7.056016	22.76796	16.78943	9.249499	32.25685	18.7421	9.274616	14.87014	19.21889	42.9283	29.46356	21.02445	13.67521	32.5818	11.9868	12.35707
STARD10	24.5888	12.76082	25.48934	117.7081	54.32497	23.57277	37.55299	16.74233	44.56991	11.22639	48.70654	52.17124	20.67413	74.47531	19.24431	27.88843	27.86589	25.48849	22.76543	43.00546	3.858238	11.74349	23.24527	61.75041	20.3146	38.4162	14.30304	62.49116	34.51854	18.70691	40.98743	25.63355	72.20282	20.05486	25.10825	31.38776	38.26756	32.24635	25.46767	8.871428	65.00985	13.78096	14.62388	18.76977	121.9103	23.2828	95.74736	29.58566	27.31462
CGA	0.1299056	0.004699168	0.03677922	0.02127383	0.02931308	0.01783551	0.0199921	0.07221861	0.02003428	0.006849014	0.05601343	0.02928611	1.563958	0.1495539	0.1163629	0	0	0	87.97032	3.178589	0.005878745	0.01903788	0.08340906	0.5688579	0.009910904	0.1348622	0.1812925	0.2023371	0	0	0.01049715	0.0360945	1.476238	0.09009002	0.02899576	0.01811276	0.0222617	0.2643503	0.07540042	0.02586224	0	0.1224698	0.02712187	0.02130808	0.00433321	0.03263024	0.009021282	0.03819515	0.5182745
WASF3	1.28543	0.8316854	0.4176861	0.5365357	0.07781993	2.843598	1.70134	2.061043	0.8687162	0.6424539	0.2797044	0.5831124	0.60975	0.4937466	0.265155	2.201864	0.2982832	0.5301222	29.73725	4.060833	0.1638714	3.866423	1.632044	0.7884109	3.762519	0.8640463	3.578843	0.1225105	1.211934	0.154812	1.960028	0.2144613	0.0542811	4.258157	0.8416207	2.252004	0.6895004	3.096613	1.915534	4.264467	0.8245779	2.529618	0.5496208	0.311126	0.5310893	1.951497	1.229411	1.611644	1.558816
NOXA1	5.224236	20.97969	3.170582	4.698233	12.50844	3.884273	4.743983	2.899849	6.271995	1.873822	2.200137	23.11035	3.873668	3.022148	9.534879	5.941248	10.06172	13.26102	2.956139	7.32407	16.29171	3.511252	5.197232	9.587628	2.596858	15.61788	4.78345	8.436241	7.204588	4.570719	3.936383	9.299573	10.63688	4.659769	4.491391	10.35471	9.219198	6.458444	2.326299	2.106267	5.205952	10.79756	8.845259	3.103361	9.843968	6.81762	25.06198	10.98388	6.626157
UTP14A	3.28667	9.690336	8.409965	4.722817	8.223499	5.78435	6.617838	4.641287	3.258053	11.69313	6.068278	8.027718	7.661918	5.168943	9.575497	6.670809	6.512695	6.528208	8.454819	7.172043	9.97748	4.319526	6.955658	4.011194	4.500161	5.604298	5.634642	10.29578	7.04677	10.30226	4.989275	5.714223	8.407571	5.988256	6.582121	5.310796	6.882897	12.65728	6.253856	4.32626	4.380566	7.1366	4.977534	7.994182	7.288995	4.102931	8.449553	8.446867	6.013378
CPLX2	0.003799568	0.03023778	0.003944393	0.001711136	0.004715529	0.168324	0.04502518	0.02091176	0.1740349	0.008814282	0.03346851	0.03533392	0.03711989	0.08142839	0.02620665	0.1213886	0.1056185	0.01014409	9.186228	0.335071	0.009457004	0.2817574	0.08050696	0.1453408	0.1992931	0.04165436	0.329031	0.6133012	0.05954399	0.1418099	0.01519788	0.001658983	0.03026049	0.4688775	0.05970537	0.7692324	0.03760249	0.02306464	0.2203525	0.2537844	0.01291419	0.07343266	0.08377024	0.004570377	0.002788294	0.005249152	0.002902466	6.300769	0.2183595
CPLX1	0.881256238	1.837642976	1.986026972	3.441248921	4.568622038	0.494181881	2.423470816	1.234717298	0.794809135	2.134920844	2.071021088	2.406693086	1.077692997	14.78945537	4.649376739	2.543847826	2.779690404	4.85446846	23.28370044	4.852063551	11.43909464	1.420644697	2.521175087	3.15288127	1.933183672	8.738849783	1.589511419	0.311833898	3.636152743	2.622508558	1.15514726	2.493749164	21.37222539	2.793198197	4.009731937	2.0644854	3.495906947	24.04743939	2.106981172	2.133467137	7.06839057	3.807017261	5.502925887	5.850316567	4.003025541	2.090755381	1.01403987	12.4044307	1.684295118
FRS3	1.075905274	2.080485219	0.940559605	2.103898518	1.2181442	0.650906765	2.188834668	1.448627586	1.104731462	1.182267254	1.982392857	1.49202369	1.147406085	2.44551181	0.971772788	1.658347506	1.845793042	1.121264733	1.81005921	1.491176381	1.822847053	1.962646868	1.185016981	2.112593191	1.603881071	0.935500353	1.578839866	2.076564995	3.322855817	1.65227059	2.327922332	1.660664587	1.343151401	1.240878462	1.381066512	1.346174999	1.565578882	0.91306535	1.742432041	1.222861003	0.962328602	5.854586689	1.764322058	1.339580932	2.673381133	1.295147257	1.946551532	1.365257237	1.794798934
FRS2	3.910769	5.283456	5.277782	3.614686	2.699491	39.49881	6.073971	6.653012	3.879535	4.546924	2.147639	5.608759	7.740307	4.974269	6.787447	7.108726	3.514573	3.907909	6.040848	40.1707	5.3749	6.451528	8.806583	4.239829	7.311072	6.693022	5.320345	6.982547	9.646324	5.309599	7.035065	5.42346	4.553911	5.518771	4.832088	25.38422	4.726856	24.47447	6.234316	5.082857	5.481428	6.313406	8.897623	5.028946	3.957727	4.915671	3.926313	10.93237	4.693485
NEU3	0.6318482	2.515612	2.319849	1.59639	1.236061	1.286712	1.589346	1.818437	0.9931658	2.765914	1.54077	1.666483	1.786366	3.943406	2.310916	2.847238	0.7424566	1.300921	3.392086	1.413345	3.939621	1.910561	2.179488	1.762511	1.740578	1.32733	1.593428	2.053746	2.651682	3.017659	2.092621	1.231329	1.951801	1.749261	1.667052	2.325075	1.976698	1.320494	1.342815	1.284683	1.683037	2.019258	3.569539	3.254816	2.484741	1.177026	2.860539	1.983725	2.305171
FAXDC2	2.535968	1.940898	1.368657	2.011664	0.3151948	4.0443	3.953746	3.407663	2.078195	2.285173	0.3568222	2.806357	0.6973203	1.113305	0.8758508	3.015946	0.9417925	0.5733512	3.731914	2.274672	0.5242909	15.71139	4.818492	1.492151	7.306244	0.6431767	15.9185	0.895864	3.558616	0.5432082	4.637743	0.3147306	0.4888546	15.36697	2.101782	4.573067	0.8043651	0.9437146	1.82818	5.380475	1.10984	2.434822	1.108207	0.6289552	0.5618653	5.739365	0.6847281	2.736542	1.75615
FAM114A2	2.391016003	2.362123858	3.87087338	2.348526248	1.514406196	4.01780519	3.219530407	4.16969068	2.559611315	4.062006299	1.438535433	2.445866679	3.631390511	2.301060588	3.156129148	3.951112645	2.596771338	2.652470107	1.630906302	2.4312012	1.619126617	3.455740343	4.050365585	2.306965971	2.91475696	1.90379719	3.605608032	3.315933871	3.660882805	3.722786837	3.070681849	2.253546437	2.235425545	3.039376448	3.09521713	2.813609926	2.919957805	3.151534285	3.32076049	3.266584299	1.88155647	2.872103525	3.573062877	3.828155355	2.586574507	2.896961501	1.486378601	1.979342152	3.519263422
ZNF275	3.436680174	5.975030246	3.333727081	2.034260754	3.894991529	4.260987766	6.272279042	4.462636571	1.810317207	1.718266822	2.164692638	7.410932485	4.897877826	3.028183176	1.330660399	5.054741967	2.765321767	3.848828718	5.042152318	5.793360227	3.960972626	5.457352446	4.15337059	2.997856678	6.24527217	4.107004621	4.713117763	4.067288732	5.913718375	4.186314333	4.84576755	3.448197216	4.249404129	5.022082732	3.030185274	4.891423631	4.338660904	4.557858816	4.586251872	4.947242817	2.07740665	4.083542792	4.510308851	4.74976554	4.288843647	3.537589967	6.766939227	5.108817846	6.363014877
CEACAM3	1.287354	0.02090825	0.5454788	0.3036839	0.1956363	0.700982	0.1877873	1.41919	0.1039961	0.4672628	0.2254878	0.03800538	1.554277	0.1109029	0.4400785	0.2170745	0.704228	0.5962108	0.08725163	0.04424608	0.5492886	0.0282354	0.0962153	0.4776734	0.1175922	0.05600461	0.08273169	0.1816331	0.1006435	0.151633	0.03113702	0.1185359	0.3487326	0.04322807	0.1591152	0.1522256	0.231117	1.023349	0.3727588	0.08949902	0.03401775	0.1816371	0.1246972	0.3265579	0.1574531	0.1330848	0.2876617	0.3424621	0.1235349
ALDH1L1	0.1554024	0.02035118	0.005105244	0.5324214	0.1611279	0.6971597	1.138885	0.006014707	0.7875553	0.9046832	0.06797663	0.2865925	0.001067654	0.1053931	0.03876501	0.04334173	0.00488223	0.002625908	0.02613137	0.3126138	0.3231423	0.5898299	0.3596847	0.1295905	0.1073055	0.000898557	0.5025222	0.02128621	0.1376949	0.01135331	0.04283838	0.009447806	1.662013	0.242748	0.03863845	2.193383	0.01946763	0.000746317	0.003139851	0.4415555	0.1251229	0.3356683	0.02800958	0.002366183	2.98817	0.0190232	0.02554539	0.06535657	0.04008117
FTCD	0.008146522	0.094006073	0.021142588	0.055031822	0.06066241	0.082022171	0.045969966	0.01992719	0	0.028347594	0.055198983	0	0.008843052	0.031743233	0.072242705	0.017949316	0.303285111	0	0	0.269405287	0.016221146	0	0.019179129	0.144268609	0.037602166	0.066982256	0.076959713	0.036730662	0.093621873	0.037614394	0.028964667	0.007113935	0.028208903	0.025589554	0.008000762	0.029154017	0.019195761	0	0.06068166	0.101095239	0.079111048	0.134403767	0.011225553	0.009799186	0.017934855	0.033763576	0.012446154	0.043114657	0.076610795
PPP1R17	0	0	0.005872744	0.005095368	0.014041753	0	0.038307019	0.013837862	0	0	0.022998804	0.049100911	0.018422406	0	0.033444574	0.018696576	0.039313417	0	0.009393702	0.010393374	0	0.027358967	0.035515714	0.144263768	0.018990356	0.005168211	0	0.040810477	0	0.004353372	0.030170515	0	0	0.040616976	0.03889129	0.017352999	0.005331977	0	0.018059412	0.024777413	0.010987277	0.015999911	0	0	0.004151448	0.010420507	0	0.023286456	0.112311439
TUBGCP2	5.925889	13.06578	8.339983	7.712633	8.593954	7.919332	10.41143	9.311369	5.695264	12.07634	14.5532	8.068971	7.533811	8.220256	12.06458	8.836929	5.825627	6.605316	6.905749	9.874745	10.45102	8.60668	8.087985	10.46574	9.327228	7.456318	8.829533	8.81975	8.929644	15.79351	8.304364	8.973991	15.30046	9.667991	9.848335	12.06813	9.722256	11.38621	12.93604	7.474802	5.30033	7.484713	6.084375	9.37481	10.69555	6.61326	7.463382	10.0821	10.55491
CLPX	5.680114278	8.578851809	12.53928591	11.89600219	5.786652525	9.53075017	6.407670278	7.246083352	7.935013293	10.74195244	5.130506393	8.543381298	11.73640089	6.120195386	14.18169166	10.33036113	7.497462663	10.15380747	6.585919085	10.18153995	11.97395203	8.686948639	9.488685507	7.431446461	10.01253908	9.830188135	8.768306928	14.44862754	7.435935688	12.98967672	8.299887937	7.064978093	13.4190416	10.41938115	9.085653114	8.128461295	11.72449889	11.41406467	10.36461866	8.087197696	10.32445898	12.43054931	13.34665243	14.21738409	8.947397945	7.822131446	6.444363893	13.7237008	9.40851608
PDE10A	0.712118697	0.331165776	0.410449063	0.23314899	0.119284398	0.48385641	0.898595561	1.307769863	0.18528627	0.722108353	1.639960525	0.338564291	0.418513469	0.193640022	0.285187132	0.932507139	0.265655291	0.387824642	2.39125857	0.931073902	0.327303466	0.968391018	0.927400787	0.529200813	1.165006351	0.718426464	0.754074667	0.187130644	0.536308972	0.142043735	0.625211524	0.153556554	0.160355778	0.804767421	0.646816733	0.36629987	0.427214507	0.246969629	0.609008374	1.219848165	0.156975335	1.51261273	0.278929118	0.454567787	0.456860949	1.497832285	0.130155447	0.926789958	0.410849274
SRCAP	6.770248	13.50354	12.25685	15.5698	8.29263	11.79319	12.72229	15.99627	14.83883	12.18227	18.97246	17.21675	11.41616	23.28362	7.829455	11.94934	17.89329	14.32705	13.35601	15.01124	11.5338	14.90605	17.90658	13.14878	15.23939	10.63056	12.90493	15.64296	21.5614	22.79447	18.18083	14.48458	15.2311	13.71929	15.27004	24.92478	18.46095	12.56194	16.70592	10.61674	11.69228	19.00063	13.57906	21.8704	11.27764	10.82208	15.95962	10.34812	17.90915
PPP1R13L	12.6718	8.186183	7.62355	7.707971	1.822794	4.465991	13.61148	6.008514	33.373	9.021545	31.88924	5.991739	6.764157	4.767388	6.163691	2.391616	4.784076	17.1875	3.867427	2.971662	5.576817	4.562553	14.8996	15.00608	9.894474	10.02184	4.884518	6.481956	10.83638	11.156	14.02224	27.7413	17.16535	10.99979	8.486233	17.09755	15.10367	6.668447	7.489325	3.568578	7.485392	12.63121	12.17014	4.290981	5.831629	12.17934	8.832301	12.3736	4.525613
CD3EAP	0.8399173	2.198764	1.42645	1.449985	0.7406497	1.350088	2.099544	0.6983566	1.299881	6.349554	3.644294	1.352041	0.8877376	3.150759	1.379318	0.823841	1.378766	1.967028	4.483811	1.27916	2.002505	0.7542037	1.988958	1.998895	1.270637	1.275516	0.8468266	1.561299	1.33165	2.599571	1.051098	2.036306	1.237335	1.322465	1.696812	2.064146	1.364543	1.269054	1.407289	0.7664011	1.348677	1.298896	1.644683	1.333785	1.024579	1.0925	1.41829	1.854324	0.8583843
CCL27	0	0	0	0	0	0	0	0	0	0	0	0	0	0	0	0	0	0	0	0	0	0	0	0	0	0	0	0	0	0	0	0	0	0	0	0	0	0	0	0	0	0	0	0	0	0	0	0	0
HPSE	6.901831	4.233141	6.945447	4.168337	2.8434	3.5119	3.249824	6.303007	3.45053	2.587862	1.463349	2.40156	10.06884	1.369151	2.688129	3.820602	1.222341	3.310062	5.405344	4.049158	1.797479	1.335515	3.667635	1.517708	2.649157	2.810788	1.335869	2.673938	1.850425	4.007603	1.462602	36.89549	6.170591	0.6153201	5.139869	0.9989682	10.22084	3.862759	4.623638	0.7548932	1.553533	2.240742	0.8686397	6.62166	3.069113	1.933831	3.775257	1.851225	1.579059
RUVBL2	14.69586004	29.24113838	18.51312379	27.51253606	26.11787594	10.41608244	25.33585904	10.41179206	31.69806602	56.60270566	47.47462902	19.40580917	15.58416727	42.30076344	48.91514312	7.493759531	15.7132563	24.11586053	49.03177538	13.84522392	24.86831317	9.034093288	21.65922644	25.22867529	14.39689093	21.72513379	12.00751666	25.59970467	15.34579717	39.00284004	16.51674878	25.85300006	25.54830954	21.77569577	26.15378016	34.31629429	26.44450676	15.40059599	21.26396181	11.15287957	21.38528967	14.65063518	20.19267938	24.91478892	12.60534719	13.355045	20.66656872	25.58290836	19.98247096
PGRMC1	42.98272	64.90636	57.22818	44.78507	69.53283	57.11716	59.9229	58.27737	46.09213	74.42519	49.03861	34.23772	98.80062	30.82129	110.6995	73.39736	37.6344	56.6459	83.88925	50.51754	51.92401	45.15928	52.69229	39.45846	48.33407	65.23909	44.42197	77.26591	73.95279	76.55923	55.50972	82.76511	84.77517	47.93607	46.27904	43.3385	73.10233	105.9559	50.5396	52.29233	58.97329	81.32306	47.72354	50.72189	54.0444	51.2967	86.65961	50.92345	25.20281
CYP46A1	0.09517894	0.1572292	0.02844438	0.04676057	0.01073852	0.09728161	0.1204372	0.1675577	0.07828622	0.02509059	0.06644536	0.2306657	0.03600433	0.05057296	0.09520307	0.08420123	0.02147513	0.03850134	0.3065127	0.07153557	0.02871483	0.1441358	0.1244873	0.4862543	0.1500709	0.0553339	0.254305	0.07802516	0.2109295	0.01220732	0.06665559	0.03022358	0.2117272	0.1760185	0.1317161	0.1592498	0.0326213	0.02626217	0.03836402	0.2410693	0.0448138	0.1441133	0.02252113	0.04510119	0.0582055	0.215167	0.01982907	0.08989033	0.1190417
LILRB1	3.337633833	0.898919062	2.181292815	1.06989514	3.810616186	1.193523041	2.80178496	3.83847141	0.873627435	0.836818217	1.237737766	5.83114255	2.159562608	3.923335297	2.853037434	1.833108611	1.902727315	1.828858188	0.417478312	0.624800505	0.92867231	1.264846283	2.24560131	2.7187461	2.010049815	1.657744481	2.007942258	3.044761461	3.898123402	1.280480928	1.923826818	0.871829314	0.553467103	1.133646723	2.855651779	0.623424414	1.90946239	2.071766278	3.655009839	1.078115001	0.674656796	1.154206871	2.115458738	5.513680813	3.706046249	1.458690816	0.289473966	1.658419407	7.629852855
SLC26A1	0.1822085	1.595059	0.5315866	2.767323	0.4444691	0.7085126	1.152274	0.7261832	0.5649173	0.5064984	0.5491855	1.54642	0.5012886	0.9854063	0.7552828	0.9794283	1.231928	1.140666	0.7485728	2.118205	3.296556	1.159736	2.159633	1.037017	0.933301	1.254201	0.7889349	2.413607	1.516334	1.414253	1.00247	0.414243	0.4829892	0.7753462	1.690753	1.776331	1.495289	1.878405	0.8089899	0.7338378	1.513168	3.471117	1.105309	1.515314	1.277188	0.3703516	1.022311	0.9088994	1.102948
ADAM28	12.29381852	1.20861341	1.946402322	1.939472223	1.832903038	15.25306422	8.062015564	10.05100854	4.257268602	4.796161184	0.173949107	8.163576895	5.875595132	4.338499896	1.186612969	15.31514125	8.022534116	3.034230299	1.575835438	2.107875328	1.127177547	1.329911238	6.453658431	8.92310806	3.337014335	3.979196008	2.955476356	2.647936998	7.802213212	5.103203774	5.267636668	0.33879214	0.831018403	0.860770628	15.66173271	8.259752948	11.00406917	5.748747712	7.67208981	1.720303062	9.739641086	2.044995494	14.90660511	10.99198912	4.870733412	3.083061542	5.264079732	2.246650467	16.04221204
SLC22A7	0.01529523	0.03347375	0.01984778	0.02066463	0.009491222	0	0.008630936	0.06079714	0.03892115	0.03548205	0.01554555	0.1043074	0.008301487	0.02979922	0.1130307	0.004212517	0.05694227	0.02041761	0.009524207	0	0	0.01849271	0.2280578	0.5092293	0.02567225	0	0.03010273	0.03448121	0	0	0.003398852	0.006678265	0.0238332	0.03774949	0.05633086	0.03127837	0	0.005802945	0.0284827	0.01674776	0.007426614	0.3028143	0.007025386	0	0.002806082	0.05282639	0	0.01573998	0.263703
ARID5A	8.262177	11.45846	4.139314	6.255974	9.944066	4.791611	23.11917	9.901466	6.327866	3.993061	8.505055	15.01026	5.124912	11.23248	8.946072	6.451467	11.69521	6.453892	6.149874	5.956403	7.28413	14.31325	10.99634	11.03003	10.34358	6.680651	10.66191	7.047883	12.05464	5.641911	9.058907	11.26507	5.024981	12.95605	10.13922	7.202441	8.625233	6.619477	12.15324	18.62107	4.875035	6.872658	5.150322	12.1726	12.24292	6.693187	4.392567	18.35963	21.19551
TSPAN9	6.53794	5.364572	3.900768	6.554131	2.191084	4.218116	11.17975	11.4141	3.139176	4.804642	4.353195	4.942961	4.327338	10.02459	3.009364	5.733442	4.025612	4.820605	6.756784	6.528348	3.9736	10.64994	9.420478	4.450705	17.91033	3.943846	9.723483	3.856611	4.887393	6.226336	6.063108	3.087526	8.601139	11.39635	5.025504	6.349509	5.121057	1.980792	7.605088	8.69569	3.367037	6.559788	10.40751	3.088928	4.385603	8.821388	2.329467	9.796096	2.567362
USP20	3.908441801	7.972400662	1.770047799	3.447728529	4.280697518	4.596761773	6.809458343	4.11098546	3.737908369	3.02889412	3.058753497	16.76174273	3.653951894	7.157814538	3.336000869	4.701346288	3.089588842	4.402165906	7.562887964	4.988322388	4.786169516	8.773686726	6.789966471	7.205331981	7.357581379	4.117419051	9.726855319	5.841759907	7.008040626	5.479649905	8.029470143	2.84562184	5.068383097	9.852335029	5.088426158	7.373236222	5.461242395	2.884136106	6.051371662	10.96829056	4.058808733	8.210022801	5.363222724	6.943287572	5.61448349	5.460307986	7.419301138	10.10694012	10.47784713
USP19	4.480618312	10.43700109	8.609002027	12.29360906	4.754683176	5.956557078	10.5277751	9.46914449	6.587086951	11.18849427	7.235929756	10.90703361	11.23200821	9.825216184	9.863879294	9.187775784	5.931728975	12.39587126	10.8885905	9.807790236	12.69373191	12.59103781	10.00195894	10.30860964	10.25969633	5.613360181	13.08304042	11.91748522	11.38811823	10.98509957	10.38129649	8.456264022	13.78423423	14.3658084	11.47722411	10.79896122	12.20572609	9.531737354	9.428078077	9.746975851	4.940735501	12.34631452	5.737414003	16.71225751	8.771090805	7.666016713	9.606615558	8.64475534	12.13728043
CEACAM7	70.1769873	0	10.67620071	88.35150511	0.012637048	2.742409259	0.264307347	4.495732819	6.408579961	0.218496206	0.14488639	0.107316062	40.42074861	0.317408368	2.764078116	0.056087376	3.194361973	3.819484411	0.236711359	0.425590801	0.146993039	0.681209692	1.430335404	1.73830549	3.157488978	3.09304425	0.072144284	1.450751591	0.893595861	5.90423037	0.262472473	0.649097596	58.92394842	1.265673425	7.150141464	64.0767322	10.22097111	1.552987645	1.522344561	0.040881017	1.082750718	25.46279105	1.758537223	5.707594785	12.29939278	1.786521009	18.14667856	9.011480481	0.388344846
HCST	26.62111918	3.799411682	3.905556767	4.537919851	40.62936624	2.392344528	15.71725129	10.19821091	17.24333881	2.526381044	11.389198	39.85543048	4.107705763	43.07804044	15.67322957	9.331411434	3.451005247	8.458286622	1.059450206	1.980607408	8.060613054	7.235263912	6.388193603	11.15869917	10.43199419	17.64739017	6.096682339	21.62489237	17.69881035	8.397561678	12.8482099	5.456284015	5.744156287	4.264981261	16.48635391	5.533936539	5.536627459	7.512352278	16.83282523	5.701365004	3.995282157	3.692003499	5.679257031	12.4911005	9.428838029	13.79913133	1.344509523	5.394947087	26.8279214
CD300C	3.289407	0.601382	1.652018	0.328307	1.456418	3.490917	1.62541	4.903839	0.3318004	1.103373	1.626441	0.5732123	1.611619	1.385654	1.699405	1.087138	0.8031651	1.329177	0.391204	0.8983383	1.141786	0.960227	1.29767	0.5667845	1.678712	0.8365619	0.6928847	2.036273	0.650169	0.9988477	0.8929571	0.4502788	0.8003927	0.5824533	1.720051	0.7181267	0.9468635	1.53806	1.920433	0.4088518	0.2590013	0.6286056	0.8003615	3.839088	1.781078	0.8597434	0.2716494	1.144907	0.7152894
ME3	2.5933	1.308754	2.892781	2.069925	0.2529418	2.030801	3.283664	2.535667	2.551401	3.827232	5.576249	2.374594	3.18884	5.305754	5.283604	3.395015	1.217501	3.105299	6.228822	1.346058	4.887336	4.033292	2.983727	1.130087	2.972589	2.536113	3.740099	5.81142	2.702008	2.47698	2.904796	1.703049	2.178028	3.554208	2.888558	1.58091	3.043723	1.4505	3.036265	4.07596	2.794765	2.646942	3.124756	1.145469	2.235733	3.375549	0.5959123	2.514764	2.38663
NMU	11.53620192	28.26880813	2.498572475	3.214377678	1.991365436	1.671233272	1.358150814	1.438002245	11.40437565	4.171505939	40.9016083	0.703196991	41.99709064	1.158815224	8.450214744	2.72769306	6.220747783	10.22952654	4.777511548	18.53887918	0.275426745	1.204131252	2.605214256	5.349941692	0.696507822	2.881221704	1.76409422	0.39914739	0	0.05322276	1.905745094	34.22008325	1.05373994	0.422083283	2.295845423	2.913547794	17.91334262	0.062975343	0.338541426	1.100608466	13.28489113	4.759823238	0.62264018	0.116469605	3.319318602	11.92439472	20.3087474	13.86042617	4.234865761
FGL2	13.38844834	7.44073866	19.08369172	2.571442495	12.65644083	11.77187928	35.67441638	28.61125592	5.433864928	4.89008969	2.33333782	13.85746998	9.534168172	12.24667132	26.76440839	28.28547598	3.16736421	7.18270073	3.31109805	7.108862714	9.037500664	104.6039767	35.77736886	8.179077385	41.01505062	9.996185151	57.32957374	31.97215909	33.01466259	13.07230167	25.23589064	4.358722919	2.632551314	37.18648587	18.23438329	2.902955983	10.74550151	17.2319441	25.93052942	21.71837294	6.042801147	13.67841106	21.72846901	47.95951401	13.19761631	16.01556378	1.23792062	25.67008598	13.51667113
EDDM3A	0.02504469	0.1993111	0.01299965	0	0.06216442	0	0	0.01531544	0	0	0.06787886	0	0	0	0.1233857	0.01379531	0	0	0	0	0	0.06056061	0.03930802	0.2306315	0.03152717	0	0	0	0	0	0.01113069	0.03280535	0.01734441	0	0.08608805	0.01280395	0	0	0	0.0274231	0.02432095	0.05902784	0.0575175	0	0	0.05766595	0.01913148	0	0.03925384
CFHR4	0	0.003685749	0	0.12514448	0	0	0.005226874	0	0.015713701	0.333061515	0.037657383	0.022970285	0.01005472	0	0.031943856	0.010204359	0.165523682	0	0	0.029781013	0.013832816	0	0.007269013	0.065614473	0.003886762	0	0	0.100232324	0	0	0.11526684	0	0	0	0.018194041	0.004735525	0	0	0	0	0	0.048029038	0	0	0	0.004265537	0	0	0
CFHR3	0	0.008531717	0.029678053	0.199559132	0	0.287838269	0.092759693	0.46328605	0	0.223828816	0.024213544	0.09304974	0.06594447	0	0.024647724	0.125978132	0.138360371	0	0.566688634	0.003282698	0.007115556	0.034564799	0.028043675	0.010125562	0.020993048	0.00326471	0.03375909	0.012889795	0.067202346	0.019249885	0.012705619	0.006241187	0.009899277	0.012828679	0.010528825	0.135194608	0	0	0.003802653	0.075649675	0	0.030320977	0.016413976	0.017194014	0.00262243	0.026330142	0	0.071447762	0.007468007
SMR3B	0	0	0	5.430782394	0.023311657	0	0	0	0	0.010893557	0.012727286	0	0	0	0.046269652	0	0	0	0	0	0	0	0.014740505	0.133056648	0	0	0	0.118566371	0.019624083	0	0	0	0	0	0.01844744	0	0.008851973	0	0	0	0	0.008854176	0	0	0.006892097	0	0	0	0
CEACAM8	0.4744796	0.008208719	0.2891142	0.1161315	0.05120541	0.1402015	0	0.1766166	0.1574855	0.07776708	0.04193434	0.08952702	0.0615818	0.06028787	0.08638889	0.005681662	0.05120087	0.09638439	0.06422921	0	0.03080777	0.008314057	0.04856757	0.67952	0.06492305	0	0.02842089	0.1767257	0.04310544	0.08334501	0.04584226	0.1215993	0.06071872	0.03240039	0.2127346	0.1265608	0.02430484	0.5909206	0.02744018	0.01505911	0.0300501	0.4278717	0.06159101	0.03101826	0.09461808	0.09499996	0.1654672	0.4458176	0.0269448
ACTL7B	0	0.013534553	0	0.010212154	0.02814253	0	0.006397922	0.006933473	0	0.006575514	0.00768238	0.007029158	0	0	0.027929055	0	0	0	0.009413445	0	0	0.009138822	0.017795179	0.104409479	0	0.005179073	0	0.010224062	0	0.004362521	0	0.014851349	0.011778017	0.010175585	0.005567575	0	0	0.004301594	0.006032456	0.024829489	0.011010369	0.021378052	0	0.006819064	0.004160173	0.005221204	0.017322075	0.003333628	0.011847104
ACTL7A	0	0.02155201	0	0	0	0	0	0	0	0	0.01223319	0.03357905	0	0	0.02668402	0.00994481	0	0	0.007494841	0.008292437	0	0	0.01416825	0.06394556	0.007575805	0.01649399	0.007106582	0	0	0	0	0	0	0	0	0.009230154	0.008508322	0	0.0192118	0.01976886	0	0.008510439	0	0	0	0	0	0	0.009432483
C1QL1	0.3749161	1.914517	0.5297533	0.6941347	0.2584984	0.3460227	0.8932586	0.8788699	2.296749	1.207965	0.4798433	0.2324345	0.2374001	4.362335	0.2565375	0.8948947	0.6616971	1.362406	38.6847	2.879582	0.5598926	2.702967	0.7355455	2.021351	1.992712	1.332001	3.443427	1.145719	1.066277	1.298307	2.777085	6.038616	1.009726	2.542278	1.002344	0.6495605	0.4711574	0.229167	1.296596	3.299369	1.415874	4.08438	0.8227623	0.3507579	0.2445603	3.136484	1.050119	0.4225625	2.209037
MRPS30	4.218629	8.70296	9.734067	5.969872	6.898055	11.39154	4.932847	5.281931	7.569818	9.256748	10.40239	10.6018	8.094072	8.668106	17.44322	6.027344	4.926436	8.267203	38.30045	9.232748	12.76025	6.373042	7.884008	5.60392	6.235806	9.835753	6.513798	11.20068	6.774694	9.476475	4.654387	7.343135	9.481528	7.927423	11.07972	9.367404	8.226974	14.10612	9.633037	4.468457	6.768035	6.242494	6.729998	9.052927	15.19186	5.113099	5.066435	7.685185	6.171271
WDR3	1.451693	4.517741	2.774235	2.216671	1.798394	2.662893	2.900442	2.626314	2.538416	9.303676	2.017072	1.645383	5.351495	2.258027	7.129956	3.603407	2.3781	3.560346	7.2905	3.312147	5.558996	2.507386	4.40034	3.300711	3.414752	3.530225	2.363174	3.605255	2.325722	6.354331	2.347383	3.777848	4.321383	2.293549	4.019341	2.064116	5.119213	3.564542	5.060286	1.798429	2.818209	3.456143	2.190881	6.059577	3.569681	1.52198	4.030683	3.03798	3.033751
NPFFR2	0.02286828	0.01819907	0.005934982	0.8290481	0	0.01726847	0.03871299	0.04195354	0.03879466	0.01326252	0.03873757	0.03544376	0.006205881	0.03341517	0.02816584	0.1259648	0.005675721	0.01526344	0.009493254	0.02100704	0	0.01843261	0.2691907	0.2105894	0.05277693	0.04178385	0.1305213	0.02062149	0.02389164	0.03079655	0.01524513	0	0	0.01026186	0.05614778	0.0350738	0.02694242	0.02169032	0.0486688	0.02086666	0.005551858	0.005389825	0.005251916	0.09627627	0.03356355	0.02106188	0.0262034	0.02017135	0.07168527
GPR83	0.006299191	0.022558641	0.009808936	0.076594734	0.085995081	0.034882409	0.021327402	0.015408437	0.021372395	0.032879104	0.072559205	0.331947977	0.105985484	0.055226332	0.257579978	0.031227911	0.475276052	0.04204397	0.028764647	0.014466256	0.250855746	0.055850968	0.128526743	0.562231145	0.037005028	0.023019176	0.091741627	0.090884798	0.105297277	0.063017139	0.025196115	0.024753405	0.019630946	0.076320455	0.129916162	0.041865495	0.020780017	0.028678636	0.013406084	0.032187877	0.042820102	0.112833877	0.057866739	0.007577091	0.053160245	0.002900804	0.052931035	0.081492497	0.098730477
CEACAM4	0.632800797	0.047212171	0.225816478	0.276076307	0.417217136	0.069685771	0.747642177	2.116259557	0	0.194965912	0.294780374	0.416833207	0.815700215	0.423797766	0.526090018	0.392134645	0.176688035	0.765533161	0.123137383	0.054496634	0.246097027	0.541937534	0.32589053	0.938537111	0.331913551	0.027099004	0.210165184	0.517132169	0.785078433	0.182611814	0.175773481	0.103611027	0.047932385	0.425942247	0.427266518	0.111208468	0.298215439	0.870297077	0.725977764	0.17322391	0.153628552	0.251681892	0.345155585	0.6065617	0.304747901	0.327833432	0.045318054	0.511658167	0.330607158
RAB10	39.79484	68.04204	70.00311	48.60616	39.0256	67.07486	38.83761	53.57267	60.37676	84.81162	39.42182	29.87091	70.39622	50.03265	67.08734	58.55453	49.69538	46.38893	37.30478	60.32382	47.35893	35.67459	50.15226	29.49446	46.26113	50.526	35.70853	55.79362	48.57609	86.62323	43.77791	42.19135	66.58618	34.88151	55.16974	54.09222	53.13526	72.40105	53.24296	31.44346	32.73667	63.1843	85.41805	52.28657	49.33534	38.85445	50.66884	43.84274	37.51433
PPARGC1A	0.647652987	3.002644872	0.300105321	1.324251945	0.015398132	1.196730633	1.377840403	0.675267302	0.917691704	0.277748613	0.02858312	0.499978788	0.533331207	0.094272585	0.633258295	1.772790907	1.505187729	0.17887292	8.48707401	1.021201076	0.029645749	1.114064499	0.876293894	0.863063928	0.666392028	0.106547866	0.646606139	2.917870237	0.572936579	1.261261891	1.124885596	0.029253196	0.213951421	0.818430199	0.338747272	4.506122096	0.335619254	6.222001532	0.694456102	1.291519443	0.551826125	0.681932811	0.28380202	0.010446906	0.121095471	1.126710862	0.695666173	5.104249158	0.333180997
MALT1	2.411423	1.421491	4.909895	4.654061	2.372598	3.009856	3.523897	3.917689	4.061312	1.978101	1.413261	5.132303	4.07752	5.184863	3.101092	3.768476	1.633831	3.348435	2.590341	3.108073	2.164416	3.27221	3.082437	4.642017	2.976127	3.323835	3.422957	2.83582	3.316691	4.262334	4.173063	3.626485	2.032411	2.438621	2.85292	2.445315	4.36875	8.720634	3.470745	2.996114	2.132913	2.818305	3.748753	4.923582	4.798929	3.697753	1.777504	5.832172	9.128064
MMP24	0.4766435	0.4936064	0.2061714	0.6247055	0.8645699	0.852134	0.5896539	0.6464859	0.528698	0.4429981	0.2856979	1.640413	0.2222152	0.3333543	0.292025	0.7741811	3.312374	0.3018212	3.17857	0.5529256	0.279857	1.423476	1.414674	1.584309	1.37696	0.2372647	1.226731	0.3912406	0.4022092	0.4820072	1.417672	0.3441886	0.2560345	1.568511	0.6571618	0.9684761	0.3196577	0.4381808	0.6535101	5.219087	0.7447452	5.349118	0.5894306	0.3013705	0.5493379	1.204416	1.199679	3.340094	0.5587047
LYVE1	0.9054992	0.4274839	1.202898	0.7844808	0.2666615	1.166654	0.9309932	9.896839	1.536125	0.996889	0.5823485	2.316869	2.315692	0.3214352	1.134166	4.062049	1.058933	1.014122	0.4587227	0.2572944	0.106958	7.768712	1.366996	1.407879	2.537349	0.4872321	2.192919	0.6089411	2.244794	0.428129	1.026547	0.6701064	0.05314349	3.112913	1.695695	0.3530829	1.298266	0.2474671	0.5471017	7.663051	0.6818551	1.150282	0.8071529	0.9092014	1.089661	2.880033	0.2755097	0.9408542	1.25887
OCLM	0.335638545	1.40838963	0.364269567	0.508430122	0.075736515	1.075241995	0.309922853	0.634412755	0.517627798	0.849401662	0.12404785	2.213254519	0.828035763	0.118893491	0.586263713	0.907587651	0.878465552	1.059013419	0.835996966	0.406423237	0.592370021	0.90998481	0.622569583	1.707520175	0.371300126	0.571449738	0.480417816	0.770413161	1.051975185	0.493093214	1.044181965	1.398866072	0.433188545	0.492917329	0.644283109	1.029558936	0.35948623	0.578817489	0.259750454	0.389786458	0.533355232	1.107493118	0.364390262	0.752403436	0.895660713	0.871173257	0.745868179	0.52034015	0.542005003
YIF1A	38.22803	39.44284	29.39836	62.96167	93.88656	18.69582	28.56356	22.3356	30.42204	32.8539	90.47387	24.12246	29.95739	51.17907	81.71817	19.23661	20.52608	39.26599	19.84867	35.46616	35.0008	15.80933	24.46502	38.85747	29.3655	41.28966	17.39438	36.69451	23.0069	22.73643	20.07381	36.33799	41.4144	20.83393	35.93788	26.56361	21.91719	21.77256	56.25071	21.35202	42.32897	23.02546	18.21092	32.39046	72.59643	26.2389	26.55609	29.25177	17.85992
CPSF4	1.516842122	5.351297811	2.763887422	4.204414797	4.804724516	1.782812669	5.85547577	1.991011136	3.811397003	9.227616521	11.24965139	5.886273353	3.313732879	5.87952091	5.571850326	3.873449639	2.460430551	3.253289223	6.362696906	2.544826108	5.108599062	2.803343477	5.189740046	5.682627142	2.974702964	7.03312462	3.260115299	6.25531463	6.378667476	10.57868093	3.816335915	4.591691286	3.698627189	3.01599683	4.989568129	3.014298975	5.027745649	17.8929619	4.244582175	3.905526665	5.944421842	6.3632815	7.841678431	7.431837412	9.983213437	2.656684999	4.397265849	3.287975578	4.73495571
JTB	70.96675	118.4063	81.57983	110.9258	105.8194	77.66948	62.30702	61.80011	60.9295	111.311	75.20683	117.5708	112.0972	100.5001	130.3726	89.78089	84.85385	77.83749	87.41523	107.8315	78.85702	41.73857	68.17137	93.93817	60.03364	96.65737	43.61157	85.91107	63.74448	57.03285	124.9258	71.94592	129.0426	44.26485	66.67785	82.44413	96.34688	82.01844	93.60905	43.96639	102.3497	43.54919	38.97319	59.01279	64.27129	80.74639	98.3815	49.82135	76.69661
ADCY3	4.510364	9.164954	4.703081	6.390497	3.403918	4.785519	12.91922	9.339209	3.164861	7.767347	6.797077	4.480093	3.868953	9.542096	7.629235	7.674028	5.580603	4.582532	7.755669	3.975574	11.00008	9.011605	7.896706	6.721175	7.441499	3.315162	6.526672	11.98486	12.09915	4.545064	6.031473	6.238491	3.44737	7.206771	8.26681	5.549629	5.329653	11.13555	7.272734	5.51886	4.220043	14.68958	10.18873	17.46776	11.41314	4.512902	6.693607	10.80162	6.124889
RUNDC3A	0.03838421	0.2531036	0.02276987	0.3877079	0.06124819	0.1242213	0.09282774	0.09389154	0.1860472	0.05724266	0.07430934	0.09178775	0.04166607	0.07478277	0.04322389	0.1117563	0.0244971	0.08783848	8.276755	1.161066	0.03275557	0.2563515	0.1075796	0.2408274	0.2991203	0.04508604	0.4100985	0.0395577	0.0515596	0.1244822	0.03899248	0.0239421	0.0569626	0.3863195	0.07539486	0.1009219	0.121455	0.07697484	0.1546278	0.2541779	0.1091625	0.2843272	0.09319027	0.04287318	0.1509003	0.1338333	0.1214746	3.941973	0.1948089
BRD8	2.580172	5.358834	6.151849	4.272091	3.197422	6.120661	5.143398	5.943815	3.948488	8.045808	5.047664	4.580495	9.135771	3.859651	8.807546	6.492533	4.342028	5.973822	5.759153	4.580342	9.368066	5.233207	5.476598	5.127904	5.225415	6.265426	6.122313	8.34357	8.950788	6.640079	5.03261	5.639512	6.664967	5.713516	6.406451	7.554474	6.487413	7.12394	5.126597	5.20329	2.73238	8.271886	3.696032	6.75978	7.687562	4.430115	4.839714	4.459472	5.752053
MTMR11	7.414527	5.645819	25.31761	24.35822	0.5177006	16.19633	3.832515	7.997663	11.81084	22.27726	10.65691	4.476539	2.943241	4.687345	11.64167	7.349485	12.64827	18.44635	2.831639	11.06933	8.338168	7.79484	12.51323	10.60433	12.36108	8.440337	12.49508	5.605267	8.857331	20.90155	33.608	21.45329	15.88466	11.49748	14.25791	22.74679	5.628914	16.59738	8.808912	4.874197	17.29604	28.60576	7.914991	10.35332	13.50793	22.65098	31.95038	7.044522	3.416367
BLCAP	5.525568	10.32917	6.34823	34.77488	8.980412	14.41569	7.251523	6.271729	6.919859	9.577924	14.65548	13.47522	7.004494	5.763305	4.535938	10.07307	10.90825	6.163515	11.48189	4.329582	6.603469	4.586414	13.66235	12.41259	5.777789	6.596573	5.309291	12.29289	7.463147	13.00569	7.993358	17.63949	9.990406	5.294381	4.714701	11.93578	7.663367	8.042181	5.000766	5.613678	16.22583	19.49927	33.06796	7.168104	7.420587	5.960429	12.57119	7.121405	6.255409
MAN1A2	7.034165	7.007972	10.66376	5.9298	4.131201	7.632879	7.341876	10.86397	6.896642	5.534247	3.159184	17.02336	10.25852	4.539156	7.748845	11.16583	8.469422	7.378586	17.69536	8.314802	7.326752	10.61087	9.789934	6.567947	10.73285	8.873373	9.645241	7.988586	11.10067	8.026193	9.63286	8.638829	10.15155	8.477835	9.36088	6.915609	12.3919	8.9727	11.3628	10.18198	8.078662	10.68252	10.7014	11.60264	7.196273	10.91404	9.74067	7.943828	11.37487
TRAFD1	5.552084176	8.853280689	11.23958533	6.425150518	7.298347352	13.27893454	10.56174432	10.71738908	6.480489828	8.905476988	8.470222255	12.02397641	9.772167031	14.97167792	14.67147261	9.845952436	7.768354062	8.955920589	10.67721539	6.615799146	9.845370167	8.161249147	12.53387423	8.021032958	7.612529967	12.05207803	7.289242956	15.92109916	8.71869137	13.54201786	11.59221645	4.121992026	6.597241109	7.698545759	7.456342953	6.649927662	10.97570948	17.2203198	11.15315051	6.216774596	8.286905385	12.34993912	12.03079766	25.00908164	8.746581511	6.368252255	5.951280307	10.1549212	11.18786369
TXNL4A	8.89994824	5.32233671	8.540620075	28.80904554	23.48599322	5.253953575	6.002717005	6.41374195	11.0306276	6.115510643	13.34305245	9.609527173	11.04062458	14.05945645	10.43835573	5.538561402	8.06515448	11.02013696	10.36889425	10.19816662	10.99113829	5.178667245	5.624668038	10.30408384	6.268204232	11.28700027	5.402996788	6.081923467	5.823509585	10.56692056	4.622308271	11.46417424	11.62898285	6.700970225	13.2756469	5.786411917	11.48670315	12.73757873	11.32788317	5.791002378	8.109471497	3.699410361	7.943721636	5.545005393	9.081598969	7.415703797	6.983745129	7.753318285	8.133079859
PNPLA6	5.237873	10.19283	7.0529	7.649994	7.482768	6.659468	8.653444	11.43292	6.064353	6.055483	13.4968	8.324444	5.824743	13.59024	9.826627	5.534462	6.623346	9.93176	13.19074	6.370933	9.822399	9.639498	11.74631	7.423403	9.547118	6.908849	10.90768	8.363955	10.52912	8.635214	8.774592	9.768917	9.239353	10.19092	11.21201	8.361868	10.54571	9.35012	12.60791	10.62495	7.061709	18.93403	6.288586	19.40498	11.17364	7.591836	6.136114	11.94945	9.719675
SUGT1	3.225631	3.98344	4.692832	8.185109	4.996283	3.037286	2.559957	3.672049	4.572194	4.922278	6.437034	3.449224	4.450453	4.650663	5.692242	4.084792	3.119851	7.746323	19.87442	4.482384	4.831321	3.895633	3.509673	4.41046	4.890186	4.822508	3.395659	4.931609	5.7006	5.864759	3.641889	6.502293	4.639679	3.61064	5.02464	4.417646	4.892833	6.660376	4.969043	4.427007	5.732358	4.050452	7.41781	4.113108	5.374501	5.911236	4.386427	3.362487	4.227079
UTS2	0.28614715	0.335590405	0.250150694	0.054259553	2.859719468	0.068235027	0.110479354	0.046048944	0.025549021	0.008734309	0.153068536	0.056021332	0.081740214	1.056299959	0.170652605	0.099548047	0.02242718	0.482498576	0	0	0.037484796	0.097113383	0.070912448	0.384058987	0.189585462	3.515375815	0.237124148	0.176549175	0.204546281	2.387446402	0.113786585	1.834626745	0.015644837	0.189228391	0.192281861	0.115492881	0.078071337	0.028569216	0.072116646	1.060895703	2.186461961	0.518238711	0.325123193	2.41843742	0.033155949	0.35370378	0.023009055	0.0309966	4.540010643
GADD45G	5.468079	1.899772	2.40404	3.647883	5.292275	1.900206	1.473709	3.069368	2.388292	3.005567	3.608272	8.449729	0.9634278	2.802451	2.171216	2.674808	5.38802	2.723635	22.26754	4.957435	1.188325	7.713049	2.898104	2.081239	7.037521	2.963754	5.26043	7.948226	7.332816	2.096099	4.688099	2.093512	3.256978	15.2168	1.583019	9.533981	2.269212	4.296209	2.844189	3.827742	2.843261	2.452513	0.937161	2.748753	5.203064	1.634869	4.753711	11.12818	2.611628
EDAR	0.341277791	0.167322666	0.635816753	1.081350849	0.030253538	1.113667788	0.127240004	1.255925115	2.822416443	0.102496898	0.202336822	0.272031283	0.304304078	0.142478779	0.684548321	6.522415697	0.033275936	5.629567944	0.043008128	1.95378518	1.167965594	0.663142776	0.784330772	0.660497288	0.953842755	0.520567011	0.160721794	7.396931163	1.01871428	5.733231181	2.898078173	7.187076666	0.012661502	0.185960778	5.575219884	3.716965893	3.615836929	0.621963325	1.494782876	0.235779164	1.651159825	4.217132264	1.816682222	0.043983422	1.142655445	1.473374008	1.364019493	2.59100644	1.120747807
PAPOLA	13.84787091	18.90574406	25.13005201	18.53314132	14.7317548	28.01060143	13.37500512	18.30106367	19.36644843	36.78823182	17.7423795	15.36267631	23.65328846	14.91398981	20.30666381	23.21738878	16.51865661	15.52965283	35.11016992	16.93065757	11.46653146	12.90067639	19.97850469	19.31946671	14.83359517	20.49287853	12.81702875	13.90296511	18.90231188	18.85857975	20.67196923	18.19244931	18.04707677	11.62505197	20.53295755	18.19707136	22.28334333	20.51668693	15.20221276	13.28281561	27.38270381	22.34565902	17.48142728	24.95523098	22.30674016	13.7717605	17.93985766	13.19443609	21.52124144
TCERG1	3.652547	6.545172	8.605386	7.036936	4.306413	8.241693	7.378018	5.394765	5.329891	12.32926	5.937622	8.720041	11.00075	7.131222	6.397276	7.229286	4.156222	5.53278	8.379337	6.649402	7.875335	5.593746	7.74404	6.865253	5.126594	8.135772	6.441739	8.879	9.158398	9.149319	8.049155	8.63214	7.017302	5.929696	7.823429	11.05847	7.24117	11.92342	6.831401	5.307701	4.459296	8.912182	5.597493	12.69842	8.815803	7.197024	6.360615	6.079537	10.71707
MAGED2	30.12	42.31829	21.66763	14.99	20.96206	25.01912	35.1214	37.08509	15.87533	16.68602	23.85876	24.51476	14.99819	22.95081	39.57214	28.39611	52.23542	25.13104	39.93701	56.75297	13.06626	37.52216	28.46795	17.72266	40.34148	23.07466	37.53228	26.46579	31.68833	17.03617	32.95001	4.863069	38.24304	39.2799	15.92585	30.94743	11.85536	17.48744	24.90472	37.18623	15.98348	30.77019	20.29902	24.71456	26.07907	31.30238	36.69583	37.31206	22.22147
BTNL3	0.6964375	0.1363606	8.8881	7.188846	0.06859742	0.02226028	0.01871392	0.4596892	0.1687806	2.500339	0.05992257	0.03426715	0.4499899	0	2.336405	1.102138	1.042588	0.5902698	0.01376716	2.315303	0.1430752	0.06237246	1.370674	1.566142	0.01855451	4.352752	8.367599	0.06977923	0.08084479	0.0510415	0.1179123	0.4681888	1.971346	3.497222	2.860759	3.164884	0.1198209	9.130457	0	0.004034792	10.08564	24.15773	0.9038073	0.03989152	0.4705155	3.273303	0.6080048	0.2470219	0.3234259
EHMT2	5.380565	25.39437	7.014717	14.04554	8.055439	5.581286	10.86891	6.716472	8.914362	12.70509	11.0576	9.901734	8.013759	9.361692	9.104608	8.406163	11.98932	12.12729	19.97969	10.58385	9.623121	8.181681	10.24537	12.04505	8.565164	8.465309	9.140231	14.80939	16.88723	18.38047	13.99421	12.45573	9.591118	10.62263	9.956207	9.593679	14.46407	10.99023	7.889328	7.374552	8.852806	14.32115	9.560933	15.11197	15.4111	9.139132	8.387141	10.11439	10.90212
COPS8	10.03175	16.96491	12.91139	10.93595	7.206099	17.76434	12.76892	15.97655	8.653846	23.90502	16.04915	6.924463	15.80331	11.6669	13.56602	15.61875	13.07568	7.879971	10.90455	7.452148	5.511801	10.06616	10.51451	9.938184	12.42311	7.406116	9.896435	12.12306	11.5026	18.41773	10.49655	8.737863	7.658261	10.7743	10.19854	9.521771	9.956351	8.856945	8.154442	11.99528	11.85149	10.65849	15.2626	9.337459	10.61695	10.93635	4.856832	12.16442	8.836179
RNPS1	8.108912335	11.67337348	13.28443975	15.93367553	19.13668114	8.882686628	17.78344377	10.6364303	12.098063	24.43262014	19.27091487	19.50488213	13.96244671	25.69986293	19.68986239	15.16743888	9.05654858	17.80603592	17.8697414	15.54459225	27.72087385	9.986488214	11.33842703	25.81506722	11.5332224	15.5958021	10.75455754	17.89792861	15.70892555	22.227417	13.94613259	15.23670056	18.38173545	13.39858531	17.8939138	16.76570669	17.38305507	12.48958377	14.00171325	9.971079399	13.16703379	14.47615016	15.22167924	16.94653692	12.00862162	13.71518444	15.96124877	11.39518543	16.52237392
FASTK	11.22876	38.46073	11.21154	15.54096	27.37868	5.820493	23.02499	9.346292	15.81397	17.24241	15.83633	15.6764	12.73132	19.84643	13.23626	9.730619	12.5973	15.85041	7.021482	15.44299	20.76341	9.330743	13.60719	20.30206	11.91614	26.39385	10.15962	17.78363	14.81959	17.16465	13.22906	13.11114	15.10596	12.14203	20.12375	14.24649	18.01983	11.91442	17.64388	11.06871	18.01202	17.30923	17.94083	20.2217	12.75822	14.42562	23.10099	11.58862	15.58097
SUB1	13.11049369	24.33895791	22.10308348	24.09147737	19.86129187	20.00844333	14.60849931	13.24496522	17.73600243	16.18673154	15.55178294	20.01877583	21.97049917	46.23286369	19.60801869	16.41118256	11.35999465	8.959135402	39.23135539	13.98202594	6.952575697	10.58149207	10.53827887	21.5209167	10.9370926	16.8773047	10.66392041	22.71872489	15.36853651	29.92316088	18.63347072	10.26898179	9.112578905	7.694076731	15.72981411	10.42964631	12.4578588	14.7685419	17.15557869	12.93118783	28.53379304	7.521848274	13.24897042	15.49180654	24.69061566	16.55366625	11.60169394	7.069926173	16.29723711
SMPDL3A	12.16030178	8.672219981	51.49057907	25.00318158	1.852626716	21.87401743	5.540085398	16.48068759	8.99971621	10.96152423	10.58147345	7.581660862	21.50143439	14.10530308	27.32968919	21.89100328	4.36041099	7.311655866	13.18029557	5.843721923	30.47238138	4.757346522	8.299337561	6.889558799	7.690051237	7.406245881	8.655599233	21.91041348	11.22888548	9.212023621	4.17963746	28.76344737	23.27636042	5.781408955	17.9310061	7.843013875	12.68978739	13.16979565	16.54452266	4.949688268	10.39271972	17.03398664	10.68040422	12.72113283	4.461888837	7.926541294	22.79752122	4.476845599	6.3711546
DBF4	1.683246	4.665053	6.564987	4.018196	6.150208	5.555356	3.414103	1.979512	3.794055	11.78271	5.012746	5.538851	6.481321	3.812608	10.21802	4.194996	2.439415	4.038254	5.663392	3.154669	5.636843	1.200205	3.570232	5.81171	1.829986	7.643169	1.820891	5.949407	4.980569	8.895157	3.042059	8.983812	5.740931	1.824954	7.470871	4.405049	5.843986	7.131961	4.095873	1.778654	3.334935	5.776083	4.917321	7.582087	10.86019	2.309164	4.27558	3.454	5.68236
SPIN1	14.99605	23.28956	19.43676	11.58127	9.298761	28.10258	19.00259	24.08754	12.0495	18.0084	10.53291	14.22796	24.03897	11.99881	19.00271	22.1684	9.36469	16.05416	30.31062	15.00837	15.1676	22.72346	21.44736	13.07235	26.40465	12.60183	22.07927	16.4282	17.03771	13.01212	27.15662	13.55064	18.06982	20.77903	17.05388	16.66063	18.50323	16.10828	17.56373	25.45768	17.25189	34.92245	33.53473	18.03496	12.02792	20.7223	16.54574	26.85206	11.56564
RALBP1	15.34202	14.87603	16.24736	13.52336	12.72057	14.98328	21.33765	17.5416	18.46323	12.92547	33.18307	13.40409	18.22976	13.68393	17.61499	14.54721	16.76654	21.11646	17.54145	28.15682	23.89579	17.82443	20.21932	31.51742	17.72185	14.5729	18.39197	10.49325	15.4626	13.13824	19.49003	23.49747	19.64038	18.60187	20.30018	16.23264	30.56207	27.48183	15.65692	20.20586	18.31032	25.61561	17.60476	21.4096	22.65449	18.12668	21.544	18.76832	16.58564
SRSF8	9.468722	15.73697	12.23143	15.56116	12.23337	10.06609	14.52537	13.48899	17.71032	7.04097	6.574598	15.51427	15.03946	16.30801	9.498016	14.97927	8.79195	17.15402	12.72066	23.04619	23.86735	14.82162	15.43935	14.00764	18.60431	19.182	16.45039	17.4452	12.92874	10.90406	9.678294	15.59854	12.72536	29.72176	15.99428	9.917874	20.46515	12.84268	14.46522	16.35601	10.40138	19.16659	12.703	11.9011	12.29269	17.5464	7.176829	14.60328	19.24898
APOBEC2	0	1.864969641	0.23111365	0.464364666	45.95252186	2.135323571	0.581849565	0.444254284	1.59021016	0.244636534	0.095272197	1.046056002	0.216224525	0.296768896	0.092362427	1.820081656	0.325710467	0.03128276	1.60517228	1.313158971	0.104989995	1.095562993	0.239075374	1.892433142	1.081674832	0.46029852	2.269191571	15.42643108	1.71382525	0.216405313	0.833206005	0.122784918	5.688372999	2.019062468	0.195629413	0.682903084	0.231920152	0.266728754	0.835387702	1.171807331	0.341359705	1.612798491	0.279861852	0.281886223	0.472925976	0.593543395	2.058670696	0.275610829	2.362972291
MORF4L1	18.94756	25.16787	21.8983	28.75404	11.4551	25.60662	27.88219	23.76755	15.67903	17.29917	14.99529	25.62708	26.66004	23.62956	30.37577	25.13868	24.62247	23.67982	14.199	31.71928	29.98654	26.16282	22.48872	18.77901	26.43733	27.42099	25.43685	33.70648	22.7787	21.51823	27.27468	24.06582	27.25103	22.6929	23.33411	30.26269	32.61649	16.85325	25.18219	32.71363	40.1001	23.29336	41.0197	25.45492	18.69226	32.94724	14.56155	22.97061	25.5452
PRDX3	31.8751873	66.69035375	78.48460851	37.21350259	59.95619043	61.24951335	32.06716423	40.34137321	27.17108145	99.34337016	40.30217947	17.97030535	91.8396298	33.24995477	113.8382182	66.582851	48.9598737	39.2730648	42.40683779	22.79818913	58.75367532	30.17816508	48.79582694	26.32585548	32.6563206	61.16516189	33.90554711	68.22126264	33.63973355	68.58516571	36.44037862	47.52207539	63.96661485	41.40532811	49.23268169	36.95453802	53.62461453	66.03403333	38.01370363	31.48233467	47.05968046	23.3640475	61.58376711	47.96026387	33.65634509	30.94950999	27.97933368	26.80006184	33.69821334
GPR75	0.357091135	0.695228056	0.344223321	0.522652261	0.933833021	0.911671578	0.993120796	0.764294894	0.930310537	0.939328465	0.23331553	1.312488417	0.629886609	0.5342056	0.515209844	0.976453378	0.582406835	0.272389267	0.735897723	0.81421149	0.679288302	1.356901253	1.01082929	1.508679944	1.064932467	0.72236677	1.194752543	0.529011833	1.558903782	1.315092868	0.668820172	0.579111342	0.269379682	1.012947053	0.475952679	1.277924633	0.564952581	0.866097062	0.990674724	0.851827556	0.644005077	1.262442188	0.562349794	1.142865375	0.641085565	0.91030397	1.042408087	0.776196326	1.345915025
EHD1	8.045218668	13.70443696	11.46311986	20.59456936	16.83441094	6.333317468	18.31365752	11.88150293	9.118151071	17.2689243	73.87766551	19.56712454	8.526923611	37.93124287	14.5480805	8.41739298	8.283057912	14.32449499	5.575781856	10.43661575	14.45001341	14.59827088	14.40072445	25.80687367	15.59307989	9.558719247	17.27524554	13.20452541	13.42537131	18.2167093	14.95725635	21.12285612	13.85145744	11.32829826	13.72277045	8.22419585	17.95639843	9.737743085	17.73843023	12.70505458	14.89693401	19.95194294	20.27541105	24.55428676	15.2170119	10.883676	15.50641142	11.5113	40.00807529
AFG3L2	3.994662505	7.459884193	12.89731177	5.787599681	8.712534778	7.31416856	6.920986546	7.062055995	5.111887083	11.51273293	6.823293418	4.339636126	11.1300407	6.596632313	11.80610973	10.22129183	4.337688899	8.887463158	10.82202111	12.89949475	8.878396089	6.377304602	8.953949134	8.63619599	5.92055307	8.195408678	7.050907486	4.846983421	4.905155778	6.390949442	6.388400125	7.748292465	12.44765012	9.172912357	11.33165762	4.498772017	14.33682315	31.14695904	7.524420498	4.640059419	9.017913644	11.73758401	8.889824134	11.54485368	9.221708637	6.158116988	10.20276505	8.113883559	6.603558545
POP1	0.7838442	2.486352	2.201664	3.091918	1.428161	2.776204	2.255493	1.145656	1.659823	6.315937	1.314604	1.823193	2.075864	2.686032	2.278679	1.546385	1.470806	2.129813	2.353924	1.940553	1.79876	0.8872154	2.421247	2.09499	1.047382	1.40681	1.050345	2.020236	1.73077	3.683362	1.190869	2.609317	2.735386	1.187435	2.563335	1.31589	2.852999	3.785886	2.11778	0.9962576	2.823431	1.51202	3.140726	4.63406	2.327398	1.789458	5.478142	2.984637	1.530617
PRSS21	10.75086	9.183259	3.174518	0.2223207	0.5275759	0.2968414	0.06964204	3.723264	13.16685	29.80707	21.89078	0.6631137	25.16356	0.2270884	0.1013369	1.004603	6.486905	7.816348	0.09677376	4.900135	0.129697	4.520679	22.16816	0.3011261	8.820987	0.1064856	0.0755675	0.1236555	0.05730591	0.1055256	0.1645497	40.26494	0.04273498	5.944244	20.56483	0.1121696	16.42728	22.23587	1.036031	2.922937	1.884293	0.1874546	0.08817985	0.06597886	0.1861672	0.1262963	1.07894	8.136327	2.586303
MSL3	3.409012	5.103745	4.799782	2.849842	4.725534	8.998862	4.236291	7.863945	3.169833	5.076317	3.311469	7.828313	4.367562	2.875901	8.628618	5.260523	4.858057	3.979778	3.830108	5.912191	6.109971	3.912489	4.011242	5.244406	3.899361	4.599516	4.396607	4.223583	6.329262	5.125312	4.663339	4.65392	5.871987	2.705481	4.628501	4.967403	3.847087	8.612455	4.81614	4.740582	3.254047	3.738436	3.131647	5.149462	7.160736	4.927578	5.306575	3.721179	10.67973
C11orf58	9.629486562	9.844574933	11.87349548	10.68407352	13.51369912	15.59171542	13.09590478	10.2048674	11.8364979	11.30814715	6.988214756	10.27437679	15.22863431	15.49267844	20.34732684	11.41333562	6.610397844	11.22322279	11.31216982	10.83225561	13.8511475	11.3330227	11.19979356	14.67324477	10.3188537	12.98712977	10.92565366	16.4863976	15.94982158	10.39399082	9.301389584	11.98211663	10.22067007	9.72494481	11.00692728	14.37800498	13.21256393	13.72172831	9.370059734	10.6574505	9.790543935	11.82494099	13.85170248	13.40253961	11.04476652	11.83991594	9.671696321	10.17598149	13.51382481
KDELR1	126.0703432	108.0823561	114.0388261	92.7591862	114.019086	90.49095235	138.4734818	94.7695976	143.5562398	198.7464988	126.6762018	158.3907583	145.408171	150.8241838	117.5079795	76.30745859	107.7962375	171.2826004	177.624579	159.6742819	101.624485	53.16998189	96.38627267	143.0516078	87.18724631	151.8916636	71.31139796	144.8361096	116.7643598	279.3787019	97.52097003	139.8971185	173.5673864	105.6654511	99.17176662	241.5704819	84.90288599	122.4154917	116.7924761	69.65775158	109.7259853	96.37901245	158.7158361	117.9107843	75.58427438	104.5680068	147.1796975	98.24416434	75.93848867
SF3A3	9.423525288	16.27823209	18.00290903	11.15814232	11.78706238	8.513946292	13.13022385	11.28183965	11.63264732	28.7550089	12.61610248	10.61552822	16.20556128	16.0424442	26.80156922	13.98928856	9.561572855	12.60225969	28.1467811	10.84682299	16.82630794	10.8155882	17.3670645	13.1209013	8.746573302	11.52300727	11.57816058	18.2935975	14.81540462	14.63929057	14.90375928	11.37709553	13.6119191	12.14216221	12.37901074	10.72059013	17.57610388	14.38302359	14.61462094	11.70171369	12.66856202	11.12393058	15.81069358	17.31774552	11.93492464	11.62460772	13.1756473	10.40695441	15.3348538
AP3M2	3.034263	1.787107	3.15884	2.309082	2.736289	3.059334	2.725943	3.513935	0.9769936	3.975593	7.256971	1.923765	2.757185	2.017969	3.110424	3.95349	2.852315	2.903006	10.48007	3.59665	5.714414	2.812923	3.210856	2.873956	2.073931	2.736694	2.808255	2.732273	3.434965	4.011805	3.063791	3.576672	4.150601	2.391457	3.699641	1.865453	4.182458	1.730041	2.853778	2.042392	2.076378	3.616245	2.266233	1.729268	2.581497	1.89802	1.920602	2.762351	2.359915
STARD3	5.520083	29.46764	4.44167	128.3947	5.592232	7.049908	9.043901	7.28837	7.874684	10.92898	23.10758	6.646817	5.702663	10.01115	6.556761	6.409476	8.464148	5.240475	5.099542	5.442953	6.978945	5.346833	14.10337	8.43149	6.426837	5.814277	4.872405	7.923844	9.508081	17.49652	5.30156	6.046045	5.203955	4.914261	7.834213	7.506916	6.318765	4.773647	8.605165	3.976115	6.649943	8.828759	10.93665	9.730387	9.296707	4.289662	8.050173	9.101863	7.461182
HNRNPA0	11.11877	25.94912	11.25537	13.66891	12.36439	13.02946	25.90442	12.38334	12.80037	10.71141	24.46974	22.42553	13.11631	31.74977	16.48669	12.03792	14.49685	22.9177	20.37096	15.89715	27.84198	20.35097	15.72634	14.01599	22.28629	23.07896	17.46137	30.7369	24.10785	15.57836	9.95728	17.93021	19.14554	24.50872	27.79592	16.98209	20.58069	20.56433	24.37206	15.06181	12.31487	18.75279	20.78745	22.95809	13.68529	16.5479	9.376679	25.46168	19.83331
BTG3	6.164285172	9.452957707	19.58629895	7.153560924	5.647001269	15.81638209	13.95996823	10.71513789	8.195219777	7.76052059	8.20297337	4.764351879	32.70119338	12.38570105	23.21190748	14.61915519	6.375174025	23.74927144	17.93703348	6.903615938	11.57544795	6.759966391	8.132821391	10.5726143	7.907070311	14.89100852	6.676057637	15.96924923	11.59713547	18.58307502	9.35210961	12.37976542	11.62433094	5.826228677	7.581849918	5.112888875	19.16085923	8.143304444	13.48615686	11.09151347	13.85788162	8.755758438	17.40729888	8.892153467	9.364859069	9.889594491	15.69023956	11.64499375	8.304945704
CBX1	10.66867	12.00541	11.52886	16.60572	7.666734	12.60226	16.72941	11.28503	13.08862	12.16182	19.0638	10.2111	14.44524	13.27817	8.936581	13.53399	18.75418	15.26804	15.67331	10.77959	15.07553	17.34652	12.80876	14.61956	15.47964	9.874373	16.18208	16.45174	21.58929	19.76845	10.74898	13.51679	10.62584	13.94669	13.5027	7.862046	17.98213	10.62135	14.05833	20.27659	11.71375	11.20301	24.16449	11.24595	13.8501	14.63832	8.30325	17.15878	13.88671
SEC61B	53.87827	65.90362	65.37937	72.35334	177.2234	58.95925	51.05954	40.62694	49.29591	49.96605	63.36837	90.10405	79.07883	130.7149	44.63421	46.27064	61.91581	61.51355	65.19835	41.79953	36.46743	19.22	34.29469	44.87721	26.97358	66.94763	32.60115	77.67022	51.90837	42.88301	30.54358	66.39723	72.56919	23.73984	52.17965	70.10806	51.74301	48.80258	37.84379	43.64845	114.1516	28.21786	62.35238	57.09248	30.19848	70.19569	51.66735	41.01972	72.74618
TOMM34	11.00116667	45.45086579	17.53812108	35.38168243	15.2441958	43.84454552	21.81971783	15.33482082	17.46449079	55.92690674	60.20038533	13.25949119	32.59492505	21.90471304	33.25383309	21.11904332	30.95319603	21.91469573	30.21965753	10.34611459	23.34432003	8.392842841	37.97191378	26.2419199	14.29327278	15.4640077	9.396921223	41.5095985	25.21456791	58.73732924	50.83457721	18.95076839	20.35587518	8.452743333	17.11863403	23.06556384	25.08381242	37.40535323	18.81247705	7.276244318	38.85859871	37.05854699	34.02542665	32.12254139	105.814929	12.22848028	30.61712913	19.49983369	17.39305096
SERINC3	26.40291	48.44359	33.57698	46.23155	16.7199	63.92142	41.72598	42.64045	25.36591	44.2805	30.24989	25.86736	43.77209	24.74932	27.38034	61.98734	37.9999	26.69537	35.06716	32.08204	28.10994	37.37751	55.71406	43.34251	37.8411	32.97443	28.39197	42.85489	42.23718	47.12516	92.96331	28.12375	29.59352	29.61736	27.0562	49.95029	33.9813	29.5423	37.39038	32.16461	47.07365	87.3297	50.57827	43.66891	82.02527	31.37538	48.6758	43.29116	25.72874
OS9	25.51724	45.52502	33.02023	40.53114	17.6412	34.92022	53.24432	39.31101	20.78555	31.19853	29.85249	44.96825	34.88711	37.88567	26.24308	28.82117	31.8161	28.68535	44.09164	73.11345	30.02579	24.55092	40.18483	31.57135	31.66658	31.04447	24.18199	39.16909	44.54639	42.77868	30.76137	36.22678	31.80359	26.83034	27.454	33.46753	43.36987	110.7787	39.78859	25.27789	20.62707	25.65303	38.64426	35.05942	31.09845	26.84661	28.95567	51.7682	29.41109
PNRC1	49.09615228	44.64986959	40.65421146	26.13387041	56.40046638	45.60143191	84.2375793	54.78764805	37.34684563	21.51455582	36.32675494	129.4921565	41.93248378	141.3711159	41.97559355	41.76698509	34.68080107	51.74724661	20.33625952	41.41503751	62.11807448	62.76771149	39.8020054	48.48256939	70.32674627	55.29631489	54.59429845	49.22327269	114.5856001	27.16708803	56.5651986	86.0611475	55.11892005	61.83405167	58.02770555	30.02242074	52.63009124	31.46320323	55.51501828	79.32179725	36.83922297	42.18509281	30.98145384	42.46491587	31.93717454	38.64617815	23.44187404	54.9821334	73.41378066
TMED2	64.58058	65.61081	126.7404	67.02931	90.15671	100.4687	88.8322	72.08585	42.36525	77.09253	58.35081	54.55072	108.1042	80.63754	112.4643	81.2122	100.173	69.96346	189.4477	79.7483	88.79735	43.15895	92.35714	59.08682	54.51378	113.1828	45.34086	131.7064	64.07129	91.82072	54.81501	60.88125	86.13499	44.79376	62.48098	72.81257	99.08612	113.9498	85.30166	45.08601	72.87379	76.83865	124.6787	99.49126	58.78538	56.95287	43.69468	59.36223	47.63729
LMAN2	55.98327	71.94732	47.02118	61.66961	42.77825	51.47489	62.01917	42.97588	55.46519	70.35102	96.41432	37.11982	46.68298	66.74212	77.62327	28.51111	42.58131	64.52748	37.28789	60.5043	51.98782	21.90729	45.63961	64.79496	55.56844	45.21713	28.08589	65.45654	59.87542	54.0762	32.12331	82.48981	49.18046	31.02737	83.65251	78.32775	75.57289	33.81351	104.6232	26.05952	32.14475	40.40944	58.29317	75.39323	45.75654	37.15306	59.58465	39.25647	44.09396
ERP29	35.39841	43.30062	30.48984	53.70369	36.66782	25.23282	49.53255	28.32407	31.76217	33.67615	43.67836	40.2465	36.6063	68.63324	40.09869	34.02344	52.97851	36.02981	80.87256	23.40751	42.28019	18.74417	25.14955	42.72566	19.41688	62.48429	22.29516	94.665	47.86884	69.69342	19.44948	31.22866	35.64214	20.38379	43.76565	20.51257	42.85522	41.65759	35.8757	19.76004	44.85549	18.7729	49.54502	43.00581	42.97818	27.23568	36.76482	32.61028	42.05242
MLLT11	1.959275	2.760265	0.752426	2.647081	0.9118491	1.742748	2.808818	2.282952	2.470387	0.7716006	2.309776	3.607107	1.199914	0.9994347	0.9359119	2.063649	6.367591	1.493274	3.140738	0.5016365	0.7973858	6.775803	2.108945	1.608265	3.669058	0.6107595	5.515751	0.7998253	3.077345	1.100242	3.353629	1.317881	1.022239	3.997986	1.306649	0.7918589	1.322613	0.8563488	1.09527	5.69675	8.626234	1.672398	2.596426	1.373443	1.384373	4.672826	0.8899168	2.074633	2.150995
STIP1	18.79489	37.47412	45.05031	44.72899	41.72762	38.01589	34.16068	24.44989	21.12526	66.73447	46.61518	17.69907	35.54136	47.0724	62.82786	26.51196	20.59961	38.19452	31.26682	31.91532	47.14606	18.56667	31.95786	36.95019	20.53423	24.25576	18.72892	48.64609	43.55009	43.87603	28.74023	32.47117	37.32176	18.19088	42.34388	17.18623	53.39239	35.20304	38.60991	15.95012	37.02098	31.67046	34.8267	43.86394	29.71666	18.11309	20.48515	22.8129	22.90387
[truncated: 15,789 more rows]
[truncated: 281 more columns]
