# Supplementary material for: Candidate genes in gastric cancer identified by constructing a weighted gene co-expression network
Source: PeerJ. 2018 May 4;6:e4692. doi: 10.7717/peerj.4692 (PMC5937478; doi:10.7717/peerj.4692)
Supplement: Supplemental Information 2 [file peerj-06-4692-s010.zip]

Archive with 3 entries (2 files):
- raw data of GSE15459 dataset/
- raw data of GSE15459 dataset/clinical data of GSE15459 dataset.csv
- raw data of GSE15459 dataset/gene expression data of GES15459 dataset.csv
