# Supplementary material for: Candidate genes in gastric cancer identified by constructing a weighted gene co-expression network
Source: PeerJ. 2018 May 4;6:e4692. doi: 10.7717/peerj.4692 (PMC5937478; doi:10.7717/peerj.4692)
Supplement: Supplemental Information 2 [file peerj-06-4692-s010.zip › raw data of GSE15459 dataset/clinical data of GSE15459 dataset.csv]

	Differentiation	T	N	Grade	T_stage
GSM858090	Poor	T4	N1	1	1
GSM387976	Well	T3	N0	0	1
GSM387925	Poor	T3	N0	1	1
GSM387912	Poor	T3	N1	1	1
GSM387924	Poor	T3	N0	1	1
GSM387921	Poor	T3	N3	1	1
GSM387915	Poor	T3	N0	1	1
GSM387929	Poor	T3	N1	1	1
GSM858123	Poor	T3	N1	1	1
GSM387932	Poor	T3	N1	1	1
GSM387933	Poor	T3	N3	1	1
GSM387934	Poor	T3	N3	1	1
GSM387927	Poor	T3	N3	1	1
GSM387926	Poor	T3	N3	1	1
GSM387898	Poor	T3	N0	1	1
GSM387893	Poor	T3	N2	1	1
GSM387907	Poor	T3	N1	1	1
GSM387899	Poor	T3	N3	1	1
GSM387885	Poor	T3	N1	1	1
GSM387890	Poor	T3	N2	1	1
GSM387908	Poor	T3	N1	1	1
GSM387849	Poor	T3	N2	1	1
GSM387850	Poor	T3	N1	1	1
GSM387851	Poor	T3	N2	1	1
GSM387852	Poor	T3	N2	1	1
GSM387853	Poor	T3	N3	1	1
GSM387859	Poor	T3	N2	1	1
GSM387862	Poor	T3	N0	1	1
GSM387864	Poor	T3	N2	1	1
GSM387865	Poor	T3	N2	1	1
GSM387982	Poor	T3	N1	1	1
GSM387984	Poor	T3	N0	1	1
GSM387816	Poor	T3	N2	1	1
GSM387819	Poor	T3	N1	1	1
GSM387820	Poor	T3	N2	1	1
GSM387822	Poor	T3	N2	1	1
GSM387826	Poor	T3	N0	1	1
GSM387828	Poor	T3	N1	1	1
GSM387830	Poor	T3	N1	1	1
GSM387831	Poor	T3	N1	1	1
GSM387832	Poor	T3	N1	1	1
GSM387836	Poor	T3	N2	1	1
GSM387837	Poor	T3	N1	1	1
GSM387970	Poor	T3	N1	1	1
GSM387967	Poor	T3	N1	1	1
GSM387964	Poor	T3	N2	1	1
GSM387963	Poor	T3	N2	1	1
GSM858130	Poor	T3	N1	1	1
GSM387957	Poor	T3	N1	1	1
GSM387956	Poor	T3	N2	1	1
GSM387951	Poor	T3	N2	1	1
GSM387950	Poor	T3	N2	1	1
GSM858128	Poor	T3	N2	1	1
GSM387946	Poor	T3	N1	1	1
GSM858127	Poor	T3	N2	1	1
GSM387943	Poor	T3	N2	1	1
GSM387942	Poor	T3	N1	1	1
GSM387940	Poor	T3	N2	1	1
GSM387936	Poor	T3	N1	1	1
GSM387973	Poor	T3	N1	1	1
GSM858133	Poor	T3	N0	1	1
GSM387977	Poor	T3	N2	1	1
GSM387979	Poor	T3	N2	1	1
GSM387980	Poor	T3	N2	1	1
GSM387981	Poor	T3	N1	1	1
GSM387866	Poor	T3	N2	1	1
GSM387867	Poor	T3	N0	1	1
GSM387868	Poor	T3	N0	1	1
GSM387869	Poor	T3	N1	1	1
GSM387871	Poor	T3	N1	1	1
GSM387814	Poor	T3	N0	1	1
GSM387949	Poor	T3	N2	1	1
GSM387913	Mod	T3	N0	0	1
GSM387920	Mod	T3	N2	0	1
GSM387919	Mod	T3	N1	0	1
GSM387914	Mod	T3	N1	0	1
GSM387916	Mod	T3	N0	0	1
GSM858124	Mod	T3	N2	0	1
GSM387930	Mod	T3	N2	0	1
GSM858125	Mod	T3	N1	0	1
GSM387935	Mod	T3	N2	0	1
GSM858117	Mod	T3	N2	0	1
GSM387903	Mod	T3	N0	0	1
GSM387897	Mod	T3	N2	0	1
GSM387892	Mod	T3	N3	0	1
GSM387896	Mod	T3	N1	0	1
GSM387839	Mod	T3	N1	0	1
GSM387846	Mod	T3	N1	0	1
GSM387848	Mod	T3	N1	0	1
GSM387860	Mod	T3	N2	0	1
GSM387861	Mod	T3	N2	0	1
GSM387987	Mod	T3	N2	0	1
GSM387818	Mod	T3	N0	0	1
GSM387823	Mod	T3	N1	0	1
GSM387829	Mod	T3	N0	0	1
GSM387833	Mod	T3	N2	0	1
GSM387838	Mod	T3	N2	0	1
GSM387968	Mod	T3	N1	0	1
GSM387961	Mod	T3	N2	0	1
GSM387962	Mod	T3	N1	0	1
GSM387959	Mod	T3	N0	0	1
GSM387955	Mod	T3	N2	0	1
GSM387954	Mod	T3	N2	0	1
GSM387953	Mod	T3	N1	0	1
GSM387952	Mod	T3	N1	0	1
GSM387945	Mod	T3	N1	0	1
GSM387944	Mod	T3	N1	0	1
GSM387972	Mod	T3	N1	0	1
GSM387895	Mod	T3	N1	0	1
GSM387887	Mod	T3	N2	0	1
GSM387902	Well	T2b	N1	0	1
GSM387825	Well	T2b	N0	0	1
GSM387901	Well	T2b	N0	0	1
GSM387891	Poor	T2b	N0	1	1
GSM858105	Poor	T2b	N1	1	1
GSM387883	Poor	T2b	N1	1	1
GSM387841	Poor	T2b	N2	1	1
GSM858088	Poor	T2b	N1	1	1
GSM387843	Poor	T2b	N2	1	1
GSM387824	Poor	T2b	N1	1	1
GSM387873	Poor	T2b	N2	1	1
GSM387876	Poor	T2b	N1	1	1
GSM858103	Poor	T2b	N0	1	1
GSM387884	Poor	T2b	N1	1	1
GSM387911	Poor	T2b	N2	1	1
GSM858118	Mod	T2b	N1	0	1
GSM858114	Mod	T2b	N2	0	1
GSM858110	Mod	T2b	N0	0	1
GSM387845	Mod	T2b	N2	0	1
GSM387983	Mod	T2b	N1	0	1
GSM387875	Mod	T2b	N0	0	1
GSM387882	Mod	T2b	N2	0	1
GSM387985	Well	T2a	N1	0	1
GSM387888	Poor	T2a	N0	1	1
GSM387879	Poor	T2a	N0	1	1
GSM387847	Poor	T2a	N0	1	1
GSM387854	Poor	T2a	N1	1	1
GSM387877	Poor	T2a	N2	1	1
GSM387815	Mod	T2a	N0	0	1
GSM387827	Mod	T2a	N0	0	1
GSM858121	Poor	T2	N1	1	1
GSM387918	Poor	T2	N1	1	1
GSM387840	Poor	T2	N0	1	1
GSM387958	Poor	T2	N0	1	1
GSM387939	Poor	T2	N0	1	1
GSM387974	Poor	T2	N1	1	1
GSM387872	Poor	T2	N0	1	1
GSM387922	Mod	T2	N0	0	1
GSM387842	Mod	T2	N1	0	1
GSM387965	Mod	T2	N1	0	1
GSM387960	Mod	T2	N2	0	1
GSM387971	Mod	T2	N2	0	1
GSM387874	Mod	T2	N0	0	1
GSM387863	Well	T1	N0	0	0
GSM387900	Mod	T1	N1	0	0
GSM387894	Mod	T1	N0	0	0
GSM387817	Mod	T1	N0	0	0
GSM387969	Mod	T1	N0	0	0
GSM387966	Mod	T1	N0	0	0
GSM387941	Mod	T1	N1	0	0
