# Supplementary material for: Candidate genes in gastric cancer identified by constructing a weighted gene co-expression network
Source: PeerJ. 2018 May 4;6:e4692. doi: 10.7717/peerj.4692 (PMC5937478; doi:10.7717/peerj.4692)
Supplement: Supplemental Information 2 [file peerj-06-4692-s010.zip › raw data of GSE15459 dataset/gene expression data of GES15459 dataset.csv]

	GSM387788	GSM387789	GSM387790	GSM387791	GSM387792	GSM387793	GSM387794	GSM387795	GSM387796	GSM387797	GSM387798	GSM387799	GSM387800	GSM387801	GSM387802	GSM387803	GSM387804	GSM387805	GSM387806	GSM387807	GSM387808	GSM387809	GSM387810	GSM387811	GSM387812	GSM387813	GSM387814	GSM387815	GSM387816	GSM387817	GSM387818	GSM387819	GSM387820	GSM387821	GSM387822	GSM387823	GSM387824	GSM387825	GSM387826	GSM387827	GSM387828	GSM387829	GSM387830	GSM387831	GSM387832	GSM387833	GSM387834	GSM387835	GSM387836
A1BG	6.417576522	5.369905721	5.846975054	5.610979471	4.979215583	5.954894151	5.193685626	5.276193638	5.568318505	5.334541832	5.195081589	5.348654536	5.02192504	5.422615015	5.758555136	5.101494424	5.495861827	5.097752561	6.078513464	5.386515276	5.563052971	5.005897226	5.175941557	5.495171288	5.464223292	5.080773905	5.911742668	5.434638759	5.57121343	5.138132461	5.278491192	5.722958043	5.721169621	5.415795332	5.684236799	6.115864566	5.30445778	5.567215186	5.488896831	5.203527337	5.579534399	5.874758089	5.510255522	5.566129487	5.528824032	5.402298315	5.552529461	6.408989965	5.436111089
NAT2	5.08416959	4.867037788	5.789551273	5.927610276	5.04272146	5.181118283	4.332603701	5.200679025	6.114988802	7.65161937	6.222783844	4.892568728	5.325320765	5.251374869	5.66052836	6.384887384	6.491487755	5.40923134	5.584403599	6.54583031	5.365817797	5.097661446	6.233639096	5.126441245	5.276812141	7.161018471	8.713829001	5.600563089	4.771108023	7.321316734	5.612843948	5.12652994	5.428303183	4.736454543	7.935163231	5.252752312	4.94879632	6.723082398	5.920766797	5.267961391	4.860285452	7.201398354	5.150589397	5.819273334	4.852659448	5.097311588	4.837905859	5.089389853	8.792319614
ADA	5.99776225	6.853738194	5.868534928	7.419802255	6.006817971	8.07528553	6.380513772	6.104905881	6.652314267	6.120881293	5.672701045	7.060559325	7.410140776	8.007427447	6.924935568	5.808351776	6.033345423	6.936870017	7.126176747	6.000857085	7.032578266	6.524604198	10.14756886	8.565853202	6.114632274	7.250555597	7.465366112	6.37039714	7.49498394	8.688643926	6.146677723	6.692655794	7.356088573	6.642773241	5.637927887	8.099900435	7.287505231	7.083204	6.752080116	6.437853856	7.666431538	8.390919069	8.047496787	7.810526377	7.118642894	9.774418274	6.304981536	7.457729027	5.778574085
CDH2	5.383609612	4.807013301	5.658597337	5.426334861	4.939820409	4.667537407	5.290340542	5.957161939	5.631689702	5.643130008	5.012649548	4.755912666	4.824363574	4.844362928	5.287929643	5.067949181	5.430803831	4.705849022	5.038592427	4.95338981	5.017668004	5.11287313	5.198817328	5.53939865	4.970121956	4.963093661	4.966363866	4.920466769	5.059084359	5.762558486	5.1475408	5.099481968	5.282745401	4.675387955	4.775851872	5.107671608	5.629099305	5.113810256	5.84123078	5.060710627	4.926917469	5.391653164	5.106009209	6.255679292	5.022604165	5.223627441	5.646284515	6.24076776	5.07753887
AKT3	6.301393959	6.037842871	4.868837315	5.245598133	5.53271541	6.289211159	6.897271851	7.204960715	5.061137659	5.521608751	6.157109432	5.78033193	5.358578209	5.013997164	5.013664314	4.63733097	6.764132152	5.10823741	5.389678251	5.134219049	5.054740266	5.368887476	5.037829443	5.663353191	5.475442978	4.778123955	6.114055924	5.002363409	6.488561451	5.110643815	5.151862497	5.657870582	5.15963775	5.804716914	5.375245525	5.951273135	6.886551511	5.364956545	6.930290174	6.80317926	4.974011373	5.771565996	5.757920967	4.959013522	6.717726144	5.779635609	6.454195347	5.449917373	6.075143074
MED6	5.206027291	6.517059869	4.988838212	5.728999318	6.837609566	6.180092801	6.607862518	6.366547217	5.350521998	5.183527583	5.06251462	6.654401859	6.544656636	5.86697388	5.390463473	5.992230166	6.427779915	6.238662295	6.640235032	5.428593571	6.227736956	7.29498106	6.117025617	6.658266935	6.618794461	7.012520242	6.897197963	5.888413962	6.719915852	6.139460435	6.411106406	5.942977419	6.249752101	6.870048563	6.654420868	7.013848163	6.99365208	6.687164344	6.97675561	6.620205575	8.163257372	6.481921119	6.537753517	6.900213723	7.055611757	6.644430168	6.262228751	6.576031292	6.83493543
NR2E3	4.906230633	4.144406927	4.817182078	5.152248285	4.200269352	4.140150974	4.219619975	4.304418474	4.567105082	4.908528664	4.720611169	4.513084711	4.306719972	4.284630957	4.929722451	4.695814993	4.298105139	4.627575894	4.429163976	4.661720008	4.259212139	4.239317784	4.4003562	4.105231327	4.424575347	4.200451269	4.178440286	4.4156894	4.215648875	4.329433873	4.289092395	4.6129989	4.420736944	4.212306893	4.320032443	4.262068927	3.965722474	4.407084889	4.132187534	4.058629787	4.262777873	4.48648065	4.39566891	4.354748595	4.203515994	4.27793416	4.349839476	4.421591055	4.262226365
NAALAD2	3.384504195	3.261770125	3.540978423	3.388016503	3.215224987	4.022721475	3.466226254	3.287269054	3.314396928	3.605806421	3.502068805	3.340698031	3.197517704	3.710367333	3.387138311	3.274561913	3.383176622	3.455075199	3.276313625	3.391233396	3.267022815	3.249022443	3.174473754	3.19590765	3.224135293	3.221518556	3.249004386	3.278285335	3.162405884	3.197241045	3.193703784	3.244873309	3.254313315	3.293995873	3.291217129	3.580835632	3.712295416	3.160528537	3.490327113	3.344171479	3.250416337	3.214337853	3.240882923	3.511883828	4.198097187	3.321931041	3.432167822	3.161113945	3.262290988
NAALADL1	5.66758899	6.314655209	6.123454162	5.757976522	5.92468364	6.869491612	6.5081049	6.65902641	5.811952675	5.613705957	6.242953387	5.739054157	5.736259315	5.505895634	6.384070201	5.545033479	6.350661071	5.580828368	5.947171516	6.075455218	5.362896107	5.304135692	5.665578863	5.536928652	5.979001945	5.482518672	6.720503537	5.890121068	6.380312016	6.171936982	5.459523753	6.363620857	6.020236465	5.785161136	5.922646858	6.033764376	6.882977145	6.063105022	6.614598225	6.490709594	5.675859139	6.225677085	5.926946035	5.683365964	6.639255693	6.49927183	6.428765493	5.902798842	6.02916694
ACOT8	6.041222808	6.882355511	5.811837391	5.868805961	8.383132999	6.524290971	5.964360798	6.139404101	6.16651041	6.507246761	6.042035919	6.362405353	8.268884178	7.06186005	6.807952741	6.865475007	6.089623901	6.976663228	6.846738746	6.993625486	7.003975908	7.436024672	7.961973702	6.318299682	7.630941057	6.851733137	6.165857292	6.675418643	5.954436867	7.038320413	8.255201794	6.197094531	7.175091304	6.380543444	6.229483394	6.851120246	6.220290141	7.161074713	6.082618226	6.721006499	6.735641325	6.187163016	7.148977803	7.459827402	5.928250364	7.209422426	6.643633208	6.280922805	7.609140976
ABI1	6.502650844	7.618368144	5.191191216	7.025158602	7.331146255	6.828360434	7.326225916	7.145025387	6.569569657	6.665391038	5.746719684	7.203343727	7.511512415	7.250460311	6.256491779	7.45304961	7.220790776	6.622174451	7.264345641	6.422675673	6.969628711	6.793169294	7.773414881	7.558249168	7.432047104	7.716422335	7.323904417	7.219784867	7.404378127	7.040378597	7.159535223	7.285689749	6.904931423	7.543052861	7.505305109	7.755996223	7.310668739	7.461467088	7.39047716	7.083892965	7.539088247	7.223219531	7.30093026	7.261030309	7.288951746	7.086247328	8.216253555	7.47895834	7.579496196
GNPDA1	8.060334343	9.221506789	7.563885724	7.951185988	9.069838419	8.780002817	9.167807417	8.69730505	7.382805221	7.252477101	7.52183604	9.080602447	8.956363786	10.5721407	7.687452248	9.007919819	8.857627349	7.883683666	8.436020004	8.338977306	9.432133396	8.5619292	8.787366495	8.801188687	8.884278738	9.449605902	8.752323882	8.05282925	8.861892156	8.521531793	9.161912211	8.292869571	8.040391547	8.426140532	8.72013367	8.998716365	9.438358535	8.817726832	8.988511317	9.017797356	9.995952626	8.27119796	8.905361769	9.229200339	8.601369618	8.830542526	8.524900638	9.223057427	9.431778305
KCNE3	7.554542148	9.009710339	7.509738215	7.923501348	8.082648993	5.824554754	6.991115007	5.891839641	8.037446403	7.264877561	7.982247258	5.94598224	10.34180348	7.524945748	7.769697511	7.811322681	9.105865694	8.881522721	10.64587987	9.623794403	9.802471071	11.05089858	8.705550453	6.681639312	10.35915414	8.863755309	7.967567136	9.453365324	9.724050392	9.733418164	10.20316562	6.868118044	9.481228749	9.287927688	8.523692067	7.495125125	6.934395663	8.216983697	7.947161775	7.294959691	6.532164876	8.617205782	7.816059958	8.448049797	7.074979179	8.37191487	8.372916098	8.756156249	9.441152261
ZBTB33	6.250595348	6.332348097	5.697534638	6.227023711	6.799343336	6.239050387	6.134312513	5.866991361	5.984906907	6.090774065	6.005076538	7.035190437	6.346525183	6.107647591	5.166919435	6.358335124	6.01630105	6.211577854	6.167582486	5.973465904	6.39208047	6.10715267	6.739525813	6.175314831	6.589768973	6.480520181	6.247344052	6.568236364	6.339807865	6.121957978	5.826952351	5.805540493	6.266009231	6.153908329	6.486050945	6.104147861	6.0285424	6.666852194	6.185555421	6.066347062	6.898421149	6.207789478	6.865627805	6.543879127	6.078959765	6.588562731	6.350549198	6.408895406	6.318484245
CDH3	7.237567662	6.705575032	8.739793716	8.623519161	6.876622752	6.402870126	8.996029292	7.277185626	10.09238503	8.938143811	8.185169704	10.17335004	6.665839582	11.3743551	9.823943474	8.798175768	7.407659641	9.507913108	8.006748931	8.644913683	6.400307986	8.813660285	6.754986149	10.86755213	7.059479014	9.845409876	8.120919837	7.987760493	6.585742185	7.174630357	6.515180666	7.834080804	7.074063308	5.892396201	8.912338241	9.710973485	6.252290068	9.055239991	6.39402852	7.131744196	10.67362851	6.581724535	8.222320368	8.784678831	6.042379622	9.794176116	8.256776907	6.571692745	6.820696274
TANK	6.635520275	7.495938125	6.77762539	6.799989137	7.05319976	7.015489056	7.186808987	7.560515695	7.101175388	6.959473553	6.608806766	7.056308638	6.983949366	6.473629378	7.038428396	6.872430098	7.449585688	6.739242608	7.440940006	6.536965224	7.268870679	7.02426963	7.169541367	7.642674193	7.481144665	7.183897437	7.790013145	7.031065264	7.275536273	6.83432002	7.096120799	6.900268735	6.706394576	7.354666161	7.14220721	7.144003722	7.666886284	7.035976811	7.567805265	7.326423184	7.750770056	7.122364458	7.008031512	6.487570111	7.371197486	6.985818847	7.127629459	7.699720574	7.295377265
SRA1	7.360831106	8.882392101	7.530862345	8.128807703	8.700684435	10.42653931	8.588614405	8.439500569	7.513464157	8.145259145	8.298581921	9.334649175	8.707855035	8.636986381	8.479750201	8.85126569	8.871676806	8.771131478	9.410852838	8.533478555	8.25051343	8.588199388	8.317929093	9.538774072	9.062842694	8.93851164	8.519316042	9.147642465	8.542704536	8.841725545	9.379767574	8.564847441	9.398473966	8.812602319	8.690729622	8.904705291	8.956186174	8.410059084	8.41411899	8.80004936	9.764804781	8.719727368	8.615387071	8.783766258	7.981924421	8.732686899	8.560426046	8.675332617	8.750298586
HDAC6	6.413077215	6.299747252	7.129421392	6.568368329	6.135793355	6.361154733	6.319258614	6.084495495	6.579834168	6.446579595	6.457325039	6.214885178	6.567546532	6.646578847	6.858417481	6.731746848	6.194602888	6.771277196	6.369565051	6.589053586	6.62536776	6.340708626	6.397970262	6.442612795	6.32660667	6.082786361	6.292826533	6.453610195	6.263555777	6.683102988	6.719518217	6.618957131	6.295159282	6.283743892	6.272268191	6.414755802	5.917773812	6.588773074	6.113037006	6.080087274	6.228380411	6.390726453	6.481027808	6.461670513	6.302544844	6.255111973	6.205003328	6.7296868	6.242208474
HDAC5	7.29347029	6.672466999	7.466973742	6.539345391	6.679594696	7.324287591	6.970380261	7.101473755	7.07375827	7.408521408	7.509356223	6.482044386	6.904815685	6.778480852	6.565127948	7.061771942	6.991242948	6.412374932	6.726405361	6.694967775	6.81844712	6.686417754	6.96474127	6.933726443	6.598570326	6.727528086	6.711676238	6.938405913	7.17796698	6.765934927	6.773776088	7.044565521	6.458811894	6.777285644	7.00890331	7.314225202	6.699503383	7.190917547	7.204584728	6.722206116	6.484691173	6.771178773	6.741614032	6.923790318	6.965341132	6.795031931	6.717415815	6.995293954	6.993181108
PDCD6IP	8.209507807	9.370546323	7.366713926	8.747442828	9.061398283	9.243668236	9.358878811	9.125695018	8.894254533	8.726384434	7.47023135	8.956983077	9.253117391	9.470292262	8.338214367	8.799312222	9.474417301	9.59438569	8.983066878	8.978040585	9.49700477	8.966968313	8.716105627	9.273710986	8.541955768	9.849787057	9.160162372	9.836965549	9.18285428	9.144733491	9.286645452	8.852620091	8.919939757	9.86855524	9.781119703	8.864693553	9.198226835	9.501410829	9.144175913	9.15817881	8.546823961	9.53572857	8.749340958	9.0488106	9.190395344	9.12067217	9.147083306	9.086163697	9.148955562
PDCD6	6.77775668	6.989307286	7.332097205	7.169466497	8.383106077	7.055920003	7.000709885	6.720318713	8.03428019	7.254140568	6.872940195	7.166101749	7.283577604	7.232267903	6.777539589	7.768129071	7.09099354	7.921690798	6.81372042	7.704580996	7.81016935	7.763395856	7.305397419	7.523760438	7.46039247	7.01067065	7.101110654	7.202772551	6.75006117	6.856936459	6.935885241	7.390643469	7.0571826	7.184830512	7.310081467	7.560451626	6.862679408	7.152994694	6.812635825	7.49014065	7.450603005	6.998652155	7.433819419	7.214700401	7.487088145	7.257499155	7.326679449	7.144726003	7.311793657
BCL2L10	5.020787825	4.941626415	5.513150397	5.311549833	4.702963328	4.545854	4.787314071	4.859990311	5.262281217	5.194068751	5.051489347	4.925205827	5.562653976	5.181480675	4.913153262	6.066545378	4.971395763	4.895266251	4.819931986	4.873726837	5.512021071	4.703745884	5.24303012	5.088242267	5.039069067	4.761508938	4.685322228	4.913454538	4.477913639	5.113898684	4.629295347	4.816375367	5.086327742	4.854124416	4.805034752	4.97288637	4.425092753	4.887273595	4.799043185	4.63139288	4.60586125	4.989950593	5.133535136	4.74519404	4.656391676	5.296289186	4.536553967	4.745038864	5.146057675
BCL2L11	6.059808764	6.551386402	6.448173047	6.940613279	6.719672214	6.301122072	6.313463356	5.997468746	6.180674318	6.321505857	6.238349938	7.190689787	6.416134572	7.67069248	7.320888465	6.144689649	6.228509698	6.356453422	6.637925507	6.405216318	6.377822334	6.302524841	6.884040972	6.625584002	6.793462867	6.37603039	6.957719341	6.08672751	6.675292571	6.204623486	5.945585309	6.606935304	6.188764685	6.201911204	6.689771481	7.090251179	6.271640349	6.585888151	6.21352228	5.983595675	7.252375583	6.610282645	6.71768869	6.726788944	6.465506479	6.286087597	6.545799275	7.075824201	6.399760345
SH2B3	5.363229875	8.549794653	4.997519048	7.286001068	7.438978558	8.283585693	7.936717771	7.404010193	6.206870992	6.018648468	6.12280171	7.809855177	7.56718291	7.732012131	7.695986973	6.593098409	7.793225972	6.688712997	7.856643083	7.132860226	7.366960864	7.569522204	7.479288448	7.44151369	8.04268115	7.599326446	9.048114906	6.829912516	8.267494432	7.195124225	7.529120584	8.974636655	7.055888285	7.20972124	7.700762486	7.394669005	8.418120843	7.459169755	7.677467583	7.752387774	8.650442651	7.699955144	8.098259764	7.217613422	7.957601084	7.165940765	7.940580146	8.126628257	7.540076086
CDH4	5.059253585	4.569152229	5.626481948	5.004184434	4.398251976	4.445318538	4.487932432	4.541357061	4.992623702	5.447660596	5.496985513	4.718643214	4.72703532	4.763121203	5.877724751	4.904011276	4.535364771	4.709472481	4.572622823	5.192777292	4.603547402	4.419225816	4.830638713	4.74080794	4.749900952	4.56304002	4.428128573	4.694366273	4.344889825	4.877567613	4.602609491	5.013519815	4.640785318	4.471397796	4.650610333	4.586162657	4.341958632	4.483978449	4.534168459	4.423791734	4.596430813	4.701114967	4.530568812	4.497974318	4.311396139	4.516160645	4.488926833	4.502955359	4.303535758
GNE	7.092432115	7.81944114	5.402734478	6.381537925	7.222974745	7.968806183	7.916980405	7.885675282	9.050437365	4.536372472	4.602852352	7.699454321	7.345361438	9.524063157	7.389355462	6.613739639	7.518575071	8.542018718	8.430756877	6.997707078	9.282004697	8.805561372	8.161366071	8.759994123	6.660354685	5.661268846	7.630695143	7.457840605	7.113343823	6.429121911	9.912339024	9.269711055	7.090605803	6.968296339	6.031978184	7.323974947	8.653531647	8.126975932	8.156144488	8.114260015	6.870147682	7.426206047	7.460197139	8.390012973	8.276976402	9.589539037	8.226842204	9.024221659	8.163818092
HCN4	4.714462792	4.264885665	4.857892796	4.746623494	4.317204044	4.403933006	4.377085678	4.517245008	4.97460026	5.475970135	5.215176935	4.647080595	4.649841713	5.57721789	5.081556719	4.955398157	4.629689663	4.736343822	4.553974677	4.916567134	4.510050609	4.302180273	4.690898564	4.335023251	4.758221892	4.724035987	4.249399422	4.662854958	4.502212766	4.734583502	4.475034193	4.610048346	5.053129279	4.452112338	4.658872682	4.590040014	4.268619383	4.585834772	4.351840827	4.295904735	4.338923526	4.418867561	5.069687557	4.51299935	4.135067698	4.306121387	4.298957117	4.523625222	4.379171213
INSL5	5.051181679	3.945673256	5.582454403	4.93873555	3.903896758	3.979195242	4.161471826	4.482356088	4.542872601	5.692311918	4.456185912	4.291464019	4.145174809	4.443965267	4.474182248	5.499819342	3.907015226	4.412105832	4.239545613	4.921281565	4.299879244	4.136752556	4.422686273	3.972056491	4.138992791	4.144275988	3.81230314	3.935441936	3.77305387	4.643385354	4.16387405	4.058464552	4.240456016	4.072438151	4.203311462	3.994040654	4.022266932	7.605500993	3.996438357	4.018618684	4.205361499	4.1442033	4.20958866	4.151929591	3.850712992	4.105919089	4.185238622	4.326104634	4.04884599
FRAT1	5.050787608	7.168481401	5.450319726	6.005388396	7.44294444	6.051168024	6.950207687	6.029409934	5.328695466	5.638708644	5.554376931	5.594650978	7.551929146	5.651509466	6.189401862	6.222160999	7.052177819	6.85323542	6.682076038	6.9507863	6.561765289	5.918611691	5.795729902	5.632641382	6.435792405	5.603814873	6.971868615	7.753031063	6.582401903	6.545812573	7.45706841	6.244835473	6.69502234	7.897805018	5.948107852	6.205254379	6.820740546	6.824144377	6.461065526	6.753569805	5.397351362	7.053417485	6.914665775	6.286411467	7.011292345	6.526126894	6.889362074	6.381105827	6.606915282
TROAP	6.73608492	7.008120386	7.992628807	7.181139258	7.774960534	6.257575269	6.251498083	6.221773739	7.447921008	7.474430911	7.715365399	8.628589379	6.976576413	8.73313492	7.910798108	8.033286844	6.29444742	7.822158987	6.751219679	7.77590965	8.275024152	7.243653041	7.837395209	8.127757445	7.455085178	7.513484891	6.967817974	7.111468446	7.8472857	7.320304158	7.962062493	7.051029086	7.400417164	6.949612786	7.209382582	8.125604549	6.45210311	7.172584354	6.265246819	6.5422116	8.001344214	6.239268937	7.710478983	7.48761963	6.039845311	7.139069244	7.136805628	7.532593872	6.930453926
MED16	7.325411174	7.537460377	7.454326409	7.611784928	7.101178667	7.54263529	7.556679315	7.412190299	7.907697666	7.417153862	7.42763249	7.872352825	7.946755582	7.853037626	7.812784018	7.529014896	7.443662967	7.607518551	7.678140219	7.169567385	7.739966255	6.866891667	7.141745527	7.666687335	7.253718399	7.655202018	7.297699889	7.930758159	7.717827406	7.717114403	7.933746052	7.492547962	7.584425536	7.644021562	7.41793479	7.389496983	7.624106631	7.663937132	7.33128864	7.38643456	7.543576657	7.429536186	7.404301893	7.373135737	7.54986421	8.030828349	7.320896135	7.27316861	7.340961403
PIGK	5.75415245	6.875719367	5.500097709	5.714694521	6.338030627	7.967699827	6.784010537	6.835454069	4.98621848	5.851103903	5.110175329	6.426456616	6.583388926	6.198083485	5.262664319	5.849023074	6.474819942	6.393597403	6.528801474	5.760979756	6.692375613	7.040757593	6.137172705	6.569507134	6.763931061	6.53731303	6.705258562	6.622278262	6.936140638	6.617868925	6.505862657	6.124250046	6.415808012	6.743619585	6.471337307	6.570330837	6.84820998	6.482216071	6.782573001	6.685899626	6.736346273	6.81012959	6.408966263	6.538856661	6.718184642	6.586249372	6.858380592	6.56515934	6.862856324
CDH5	7.306238616	7.289746539	4.606963731	7.023426662	7.517614152	6.145306389	7.178292228	7.158468531	4.256436748	4.256436748	5.246588498	6.545465944	7.58299334	7.582701506	6.526993342	5.245215223	6.360283438	4.863422956	7.324564414	6.568742092	6.503910428	7.69108536	6.353747101	7.041147252	6.883550016	5.716931328	7.102279604	6.619527815	7.307514733	6.755358475	7.026299244	8.784117984	7.25105179	7.500827545	7.121741741	6.187968909	8.196186026	6.332457843	7.138244195	7.377368008	5.881658905	7.602875673	7.130964266	6.09836378	9.030883055	7.093514429	8.338796459	7.205030593	7.039576194
CHAF1A	6.039562716	6.258727671	6.579634023	6.726171629	6.51885081	5.691465653	5.875767926	5.994525185	6.52591331	7.073704384	6.797014427	7.458533254	6.285990183	6.522482842	6.527085856	6.702162134	5.969655839	6.895349549	6.131370477	6.677726808	6.556748214	6.238289493	6.763039352	6.254509148	6.04755012	6.917809069	6.01321468	6.077040726	7.032049941	6.401986297	6.699356956	5.899385977	6.454818346	6.045454906	6.198034558	6.120594139	5.602047412	6.225111561	5.490192723	5.895772808	6.62348488	5.920512029	6.226877643	6.3602158	5.616040599	5.860550518	6.138808213	6.028527978	5.966346163
PARP2	6.777894506	8.03607752	7.556690609	7.340949012	7.841504168	7.345719509	8.054692023	8.511139876	7.123128644	7.131041869	6.97439897	8.111059652	7.960390732	8.542861636	7.298559122	8.322577733	8.193855371	7.865511146	7.663803091	7.00191744	8.249992806	7.471012306	7.724883687	8.155939018	7.555693404	8.607013791	7.828662919	7.540329624	7.896994462	7.734715554	8.078068399	7.020766517	8.094207502	7.986795333	7.93050486	8.433474874	8.109992484	7.931217774	8.455522766	8.183703369	8.526706918	7.672701877	7.867043682	8.546543542	7.668134759	7.425791751	7.770445602	7.716951256	8.307019667
PARP3	6.033435946	6.755601067	5.934295431	5.892155688	6.034870884	6.879143914	6.484892593	6.859370508	7.086131116	6.73909783	6.280150029	7.250045574	7.263257806	6.771858325	6.700786345	6.757645506	6.722544885	7.270003438	6.748425537	6.198937513	5.839763366	6.087374759	6.138362096	6.305018106	6.671765403	7.316391966	6.566438234	6.79652097	6.720950778	6.360486461	6.871475256	6.688110129	6.344472912	6.783607947	8.012041849	6.022676709	6.792524139	6.901880989	6.883196323	6.570391097	7.108354966	6.427829048	6.695171852	5.579999588	6.200095297	7.205979065	6.239193704	6.381603208	7.25716935
CDH6	5.155452654	4.627467851	5.684542747	5.165761691	4.956167211	4.591696741	4.891647688	5.105906905	5.279172355	5.361509761	5.537422409	4.80651817	5.118358756	5.178473061	5.325872781	5.223723911	4.774892907	4.923562461	5.078632009	5.121542558	4.996377904	4.979386461	4.934279873	4.800189528	4.961506848	4.707586809	5.173224356	4.759375276	4.776218767	5.14197739	4.903944688	5.260720965	5.06941321	4.98445213	4.957235959	4.723588276	4.935583439	5.155696071	4.905577352	4.837619558	4.709026344	5.065472518	5.03144655	4.907939086	4.98619134	5.453754021	5.224852858	4.946407898	4.878594651
TOM1L1	6.205804319	7.514728829	6.81277321	6.80454349	6.006047339	7.429623292	6.569473838	6.852848143	7.28990519	6.830987645	7.068995403	7.600078306	7.889130693	7.571255563	6.012151031	7.53283297	7.280680788	7.715650786	7.525140681	6.06863998	7.348077383	8.074557158	7.065426973	7.603898749	7.239851497	8.260410197	7.026191529	8.471269091	5.639547228	7.942699161	8.413969554	5.634750516	7.9412635	8.046835658	7.663037297	7.563132862	6.537850804	7.253356003	7.040694781	6.90706229	7.774469067	7.822130391	7.075327986	7.299750091	6.087893099	7.379177449	7.238281533	6.473476175	7.877848369
HMGXB4	8.391467236	8.431985147	8.463522593	8.244225836	8.668311798	8.238254049	8.349589976	8.181856264	8.25321235	8.690240023	8.753855979	8.956596241	8.526695163	8.739177837	7.793555607	8.350006556	8.033510675	8.893253851	8.169698766	8.062429565	8.506150177	8.40344524	8.641570133	8.958266159	8.209279832	8.882860332	8.413076105	8.418981666	8.873280224	8.035729992	8.479179395	8.002881798	8.220459208	8.394214843	8.446095661	8.889941	8.450745071	8.46593994	8.260119884	8.289899401	8.723712894	8.042715078	8.318967479	7.820122104	8.446282593	8.736040418	8.463437831	8.098792451	8.015883071
TOM1	6.324619586	6.753093069	6.73061878	6.094245144	6.986613009	7.331375332	6.996974178	6.337959174	6.919321452	6.676981823	6.770183644	6.745098459	7.068436155	7.188392187	6.194045427	6.255060287	6.168094232	6.709612173	6.835800702	6.965301312	6.937404778	6.586763979	6.937546854	7.743374263	6.972367095	7.403889508	7.109069879	7.139105582	6.845242038	6.67408094	7.328340232	7.074048028	6.88620472	6.562676735	7.147598286	7.666767278	6.44784738	7.034641869	6.270260355	6.533575688	6.997927239	6.911901198	6.775702605	6.988775337	6.545589888	7.214653066	6.712506285	7.467087327	6.042621873
SH2D3C	6.040209099	5.965013152	5.542683903	6.363273825	5.761773699	5.559144951	5.880994255	5.512855172	5.528618786	5.498469214	5.709554596	5.323053726	5.735409293	5.594909979	5.776938691	5.105099272	5.806803051	5.457128136	5.950961332	5.405919372	5.486958599	5.49689117	5.693313052	5.445948278	5.57640579	5.331626642	5.922222023	5.748448043	6.108618171	5.882681843	5.692360847	6.20082461	5.498747746	5.876810471	5.647478823	5.269289885	6.046842935	5.521723547	5.77466365	5.743527802	5.365337276	6.090843355	5.804837359	5.065037546	6.278774247	5.445985359	5.963952274	6.108894385	5.653401969
SH2D3A	5.845665141	5.853278343	5.977225333	5.796173043	5.601449417	4.675108474	5.260733989	4.887344596	6.029393349	6.117061204	5.906998114	6.562964629	6.379326751	6.506238932	6.147228296	5.920536192	5.367413642	6.749195526	6.171425098	5.95318387	6.466392656	5.517055408	5.708517255	6.569466707	5.957064773	6.346833127	5.844864456	6.254817551	5.623273831	6.192150666	6.829872202	5.80839731	6.178836221	5.928177673	6.213758896	5.80143924	4.851758475	6.018518197	4.828485572	5.274652468	6.994579859	5.788659409	5.509414402	5.932984327	5.107250141	5.406240124	5.838003018	5.573779569	5.917081817
MAMLD1	5.958164822	6.077451305	6.587522046	5.870703746	5.413595436	6.034166903	6.387477771	6.327267901	5.195140842	5.184542199	6.353765425	6.40403921	5.626318476	5.309639238	6.711115698	5.219000148	6.528652087	5.177334921	5.583620235	4.819263144	5.21713698	5.636940427	5.666692189	5.799514108	5.744986432	5.183164647	6.519283068	6.167095195	5.517935489	5.68033743	5.129435643	7.449473159	5.528028303	5.892396201	5.2140938	5.479221179	5.888473459	5.943822904	6.56833676	5.932631028	5.205891979	5.797048433	6.589249405	5.221446373	6.652661929	5.876523626	6.558188432	5.430911973	6.090584874
CST8	6.446006357	5.671435864	6.350033694	6.408872301	5.941089571	5.859691121	5.751479317	6.089269705	6.377140083	6.539457066	6.805539069	6.418690202	5.992760846	6.003654288	7.127779225	6.322767843	6.063460229	6.13380872	6.024493772	6.311694622	6.186495337	5.78347847	6.369233236	5.814814232	6.336536857	5.88172121	5.745726078	6.171277692	5.696818575	6.588536984	6.308262402	6.36998223	5.974675394	6.178783864	6.496119065	5.867691432	5.459910136	5.986472308	5.638852636	5.731788637	6.247917717	5.774114099	5.962490257	6.118055119	6.166274763	6.062807596	5.699245317	5.847412021	5.719776332
RANBP9	5.926418418	7.358688688	6.552170738	6.273796205	7.165295361	7.604304659	7.494906662	7.517154587	6.052459281	6.273086815	5.886281533	6.966437732	6.797860438	6.533745691	6.338385598	6.47477169	7.003830581	6.978609503	6.858948084	5.952779708	7.110916888	7.444072205	6.886602206	7.179326372	7.503265822	7.1404802	7.076254226	6.739352658	7.554442298	6.833151117	6.955074259	7.067464762	6.719118821	7.078317932	6.968014779	7.897794115	7.603360672	7.014596621	7.107757575	7.194253914	7.836992295	6.923766858	7.190974413	7.130675019	7.130210258	7.06986564	7.185562811	7.22568587	6.888450888
DNAJB6	7.68425689	8.800501155	6.32012587	6.59578308	9.193223356	9.758239935	9.171841325	10.04868042	6.229208683	5.084309295	7.04260398	7.308673315	8.626177055	7.831043995	7.074475754	6.920454128	9.327115789	7.519983053	8.271171783	7.226404182	9.47204365	8.674116299	6.75137103	7.933667257	8.689020944	8.84144642	8.226015473	8.033208187	9.376405693	7.745845997	8.931485997	7.819863025	7.952710437	7.850347005	8.573929205	9.429536991	9.67875689	8.26785493	10.1970202	9.712758162	9.697387361	8.141946006	9.195400133	8.666979094	8.253920343	8.316685109	8.789919637	8.313122934	8.841725913
CDH7	4.193451911	3.730065728	4.528202082	4.132016524	3.729614617	3.69897639	3.538052226	3.734599339	4.079982429	4.427875153	4.128756428	3.641425263	3.709971849	3.894570815	4.826583637	3.687230531	3.748488199	3.77637839	3.630890524	4.106013749	3.672673334	3.687784296	3.558104737	3.710881558	3.859679364	3.566580078	3.601296815	3.471790886	3.489713662	3.972810133	3.503502544	4.101447272	3.771758906	3.662252965	3.769368828	3.88060336	3.612649504	3.716204618	3.459713031	3.567228715	3.739262043	3.583120708	3.675530421	4.307190247	3.515351011	3.627755457	3.522697675	3.720569967	3.526921176
SLC17A4	4.965968379	4.17979843	5.245647692	4.868217381	5.105791249	4.467324289	4.328668862	4.444483691	5.485187569	5.248106139	5.428016798	4.432155293	4.696437724	4.439084465	5.53319104	5.014024847	4.345728235	4.656801008	4.688717774	5.023362376	4.6932105	4.394133629	5.045245342	4.691788347	5.033315706	4.368676547	4.396775253	4.82298652	4.370192477	5.052487424	4.524668067	4.712145471	4.869620233	4.46824481	4.765166034	4.414061693	4.146532942	5.470331599	4.382528235	4.618217963	4.302628294	4.725807605	4.375808221	5.025033783	4.405448914	4.441199192	4.424897519	4.617499682	4.552433011
SMC4	6.899397894	8.179114108	7.401683466	7.98023634	8.677568677	8.643998202	6.858333569	6.784996163	8.173053609	7.809458133	7.303526923	8.390671395	7.639453298	7.445537366	7.685852782	8.825908777	6.738845622	8.799580944	7.325351831	8.123360071	8.378251048	8.266227552	8.743860504	8.44923555	7.985298327	8.179729327	7.566473876	7.401422624	7.939533841	7.590873058	7.883727464	6.8474606	7.851040142	7.666537097	8.051060913	8.181604391	7.205237919	7.438031668	7.03355546	7.169446475	9.396263027	7.191952852	8.18399058	7.711771743	7.166753118	7.350923586	7.851427636	7.97072036	8.205153436
GJC1	6.50644263	7.154785968	4.9453114	5.024613732	6.142406757	7.064699451	7.59604544	8.223267507	4.838739957	5.322884341	5.743885754	5.106595972	5.7964046	5.560574487	5.195200398	4.786952975	7.908964657	4.782573556	5.334998566	5.145929117	5.311702096	5.684942449	5.027199308	5.774853461	5.28942943	4.849652758	5.752423247	5.133180444	7.198555373	5.272644616	5.492424429	5.403502378	5.314506548	5.606913732	5.280826992	6.632881973	7.214109075	5.185148083	8.276862647	7.900469249	5.070958966	5.249226646	6.251954638	4.794314846	6.466488908	5.153512933	6.387288731	6.453923952	7.026470788
AP1M2	8.048807798	7.785566684	7.819191844	8.098783644	8.661129041	5.792448827	7.296468314	6.038053944	9.027686079	8.505300917	8.066379292	8.331878853	8.942369293	9.213868167	7.301866359	8.987789183	7.784361024	8.896916215	8.710125473	8.728137815	8.569729604	8.470376508	7.948198118	8.059592174	8.052471611	9.230372963	8.015192437	9.429287915	7.614640924	9.053662806	9.147149769	7.515229671	9.066373539	8.900847357	9.09130104	8.201496673	5.391914113	8.803753153	6.572143646	7.231478249	9.06120326	8.160381649	8.257652213	8.278685859	6.297871267	9.924492637	7.925179524	7.776128263	8.836344754
UBA2	7.543147059	8.034961147	7.518871284	8.42789359	8.370295427	8.080134182	8.116359722	7.972115226	8.152638756	8.545349434	7.796296238	8.443500985	8.183896203	8.29573524	8.179638611	8.22919144	8.011976525	8.205077536	8.177686293	7.235705749	9.805617044	8.69297972	8.408015352	8.305832907	8.175427639	8.145113742	8.506836492	8.304100382	8.59822623	8.13580958	8.715341357	8.518212885	8.035119726	8.267941337	8.400908697	9.093239793	8.353625935	8.352354503	8.03051472	8.364159421	9.242035574	8.213115017	8.909955069	8.375533506	8.462323992	8.851449303	8.722084219	8.188374241	8.011362806
SAE1	6.633040892	7.946324761	6.197393901	7.581219131	8.015367589	7.943557605	8.022284019	8.447292019	7.332305411	7.071538508	6.669593093	8.15868237	7.647668643	8.367409803	7.148186908	8.235672406	8.284717553	7.613213739	7.805690929	7.723707257	8.329534622	7.900633248	7.55285549	8.024103652	7.56825506	8.091868334	7.552403777	7.496347002	8.394752409	7.519079818	7.782872994	7.268304651	7.691410688	7.691408615	7.801589511	8.099480659	8.030295277	7.466754886	8.456274965	8.062336462	8.830778865	7.473966091	8.482930689	7.898957297	7.355609276	7.472398522	7.896987996	7.664704808	7.727820598
FARSB	6.247540769	6.067912882	7.041650069	6.138896453	6.225591231	6.256572481	5.953546591	6.3512103	5.88096439	7.259387771	5.798708304	6.529200044	6.222609143	6.182424768	5.700038004	6.621542151	6.118989148	6.367563142	5.977641613	5.937448459	6.855079681	6.843926527	6.417313859	6.094436651	6.122568462	6.342958119	6.575314143	6.00375389	5.983062684	6.544245817	6.46235319	5.568048208	6.18069674	6.195483886	6.510100759	6.019821047	6.228637419	6.531080065	6.293603876	6.489632569	6.108315821	6.01621037	6.072839544	6.433080737	6.104046616	6.429270659	6.098723746	5.663427373	6.000545411
ABCC5	6.590382029	6.469793533	6.169069463	6.352612292	6.759274443	6.329658972	6.627671924	6.34453626	5.487119778	5.960202173	5.877053758	6.24717175	6.842930543	7.748794767	5.484809395	5.759058245	6.151099176	5.760605519	6.678293752	6.941474588	6.945964387	5.681342638	6.068624443	6.153611012	6.500154505	5.994928241	6.415627646	7.456101784	6.451003209	6.620768343	5.877733821	5.810530228	6.977499676	8.109321547	6.43905059	6.604853727	6.359968243	6.14016452	6.389119077	6.265114998	6.297652951	7.345328002	6.327459145	6.896279985	7.030006433	6.459453349	6.283961379	6.199783574	7.088757696
ABCB6	5.589002707	6.284052623	6.893890019	5.864637501	6.589523628	6.324283537	5.87638204	5.698838567	6.22124956	5.552170303	6.104460381	5.916380997	6.311374965	6.670052772	6.30254708	6.548827006	5.61219154	6.038065983	6.344637309	6.363249399	7.314137482	6.009877237	6.403884114	5.976576265	6.640283392	5.918112754	5.485840179	6.325882023	5.324128098	6.354243523	6.959888191	6.23230605	6.306308171	6.352253901	5.853373591	6.53175747	5.987045483	6.066472333	6.010202993	6.061086616	5.706342371	5.914211319	6.266848336	6.212115596	5.837000504	6.457179525	5.817271977	6.325427887	5.944194981
DNM1L	6.745344577	7.140907451	6.260198101	6.869691021	6.683547735	7.33192069	7.244844151	7.435824392	6.376284875	6.788714748	6.568237894	7.786859878	6.880722011	7.675987769	6.635143309	6.741287918	7.293411275	7.173755377	6.861647958	6.948395715	7.260306203	7.46015903	7.019873464	7.544621767	6.897496423	7.194075482	6.816141692	6.915033977	7.41130064	6.851721228	7.056551965	6.596655387	6.806672732	6.898827072	6.930454125	7.872173258	7.554667078	6.775721114	7.533320594	7.528017649	7.569956542	6.721188277	7.14969101	7.262566921	6.909541768	7.126610085	7.368726236	7.078662149	6.87511673
CDH8	3.91110399	3.559353575	3.938754041	3.899535744	3.717673511	3.647995928	3.562759116	3.788592927	3.933892065	4.099198965	4.114956525	3.646158109	3.722860327	3.721964218	3.900688616	3.850382578	3.701672637	3.823864338	3.689360128	3.944942379	3.728203242	3.774380764	3.70777335	3.687555113	3.689847567	3.494006881	3.584501206	3.573491227	3.604415055	3.893945749	3.613916597	3.573979261	3.662603133	3.617491227	3.768007887	3.742894031	3.531538564	3.67755887	3.676819701	3.692329726	3.644133518	3.543159812	3.743454784	3.716692501	3.650504341	3.628194664	3.488399525	3.672503384	3.486016255
ABCC9	4.618514532	4.600687709	4.330017735	4.156488479	4.243594522	5.159360987	5.075674615	4.848520789	4.257367173	4.43830531	4.445695113	4.078305593	3.919060184	4.001422033	4.130027297	4.135870943	4.850672802	4.228225404	4.060901205	4.397200628	3.913573163	4.182968629	4.179663273	4.019132017	4.322304606	3.846847766	4.287935484	3.925971317	4.618665774	4.046112403	4.072725598	4.226014751	4.199974899	4.217854482	4.018392169	4.292199659	5.807107923	4.321600149	5.38251722	5.028802898	3.9791163	4.32046609	4.376019033	3.922550892	4.918298775	4.065109839	4.740519037	4.056442146	4.424696824
ABCF2	6.152020101	6.882447845	6.273499589	6.575114914	6.727879405	7.255295343	6.7489035	6.991123798	6.594807499	6.509950745	6.04947398	7.187366231	6.762593172	6.84037167	6.817537576	6.544910158	7.060612001	6.695753614	6.721851193	6.451552878	6.992094735	6.740160082	6.451643798	6.745308638	6.730364123	7.423777565	6.553655395	6.405426047	6.902017831	6.595384501	6.797590078	6.746171949	6.651602577	6.254318377	6.845227455	6.782607192	6.912917192	6.816248496	6.790400919	6.997001332	7.090123012	6.323267702	6.968235007	6.813188875	6.669711463	6.890429182	6.548056029	6.561244965	6.216220948
NR1H3	6.812995521	7.934978119	5.248595422	7.528526994	7.027058424	6.433168128	7.209542748	6.944405449	6.64544078	6.996300901	6.210459687	6.535306837	7.841930058	9.149773355	6.397947146	6.133581457	7.320056238	6.846800551	7.922663389	6.465419772	6.978326511	7.056725764	8.125128682	6.905511294	9.145222892	7.683001422	7.763671465	7.313632765	7.695831828	7.565647315	7.434584176	7.499763585	7.037389749	7.948434157	7.186256831	7.878857839	7.531685863	8.095655479	7.478733032	7.463806726	8.400967972	7.482061747	7.448957095	7.34226556	8.244335018	8.277476182	7.597855342	9.034014577	7.998054652
COX17	4.081565452	5.003753353	3.945833869	4.345797908	3.815131283	3.886961448	4.002914317	3.655172831	4.328876967	4.070053196	4.128266554	4.25185062	4.095407505	4.049065961	4.031665012	3.734608406	3.861292202	4.24058154	4.073315312	3.922401309	3.975583203	4.057917833	3.976120466	3.835843212	4.172548737	3.887029955	4.28465205	3.754675775	4.270400887	3.847790711	4.184512889	3.490592977	4.145058958	4.193799007	5.057283587	4.12469185	3.464480681	4.584740046	3.888991843	3.893084436	3.974148378	4.497164123	4.033561298	3.808987811	4.028752269	5.405331142	4.24916509	4.65939301	4.14708948
SCAMP2	8.879216186	9.395703792	9.058130429	8.226806052	9.562496015	8.907754074	8.762592615	8.066758974	8.800597839	8.716414024	8.553802497	8.637928308	9.616517935	8.722254077	7.911121333	8.568381286	8.69258588	9.120855231	9.018201176	8.870177649	8.948190629	8.692113306	8.699132251	8.815079518	9.123895255	9.308346526	8.697324411	9.460970965	8.685326284	8.96710491	9.452674996	8.731006003	9.114179079	9.241223163	9.017715653	8.666971321	8.359583964	8.418354465	8.260273158	8.354990492	8.284946878	9.016186632	9.312352551	8.865486316	8.426668876	8.561813852	8.254244752	8.591085043	8.819937261
SCAMP3	7.983559697	10.31838683	6.927098173	8.881951265	9.881787638	9.832307666	9.324834028	8.879182801	8.716121966	8.142950963	7.619532894	9.789569138	9.811598098	9.530832856	8.518696242	9.256968945	9.10889565	9.164330144	9.628304437	8.826046669	10.13194444	9.818003	9.357992986	9.367370354	9.820373558	9.824545246	9.105335653	9.525319899	9.145949309	9.286008897	9.810299604	9.154290473	9.587961269	9.209877693	9.559459189	10.01821679	8.937124145	9.471543999	8.853127779	9.053821543	9.356208316	9.083250486	9.838107873	9.545586183	8.758984379	9.756671217	8.99422288	9.134492114	9.6107498
IL18BP	7.147609938	7.274170795	6.302973623	7.238832417	6.461352277	7.840741814	7.049421435	6.427346528	7.391663681	6.663120962	7.229815918	7.708599433	6.339387502	6.3992019	7.364546521	6.596171928	6.74869216	7.35889251	6.948878546	6.584536484	6.092459007	6.414834272	6.613163759	6.289498482	6.797506554	6.076582892	7.158936256	6.511425807	7.263503919	6.499479559	6.410659619	6.723663382	6.627282628	6.356890422	6.456388868	6.804517975	7.137930951	7.014692819	6.194041561	6.651637071	6.965178141	6.605667553	7.326348967	6.69544538	6.347724196	6.783290587	6.976836527	7.055144942	6.736095718
RWDD2B	6.944130592	8.230739848	7.879369723	7.651218493	8.216244126	8.18983991	8.554910534	8.53452965	8.140440386	8.388798679	8.012114274	7.841769632	8.054036223	8.064868624	7.941354649	8.072118099	8.331762556	8.356871051	7.910037781	7.128794076	6.779277628	8.212721843	7.222618359	7.803616121	7.753422988	8.02449418	7.864917122	8.164048293	8.229413868	8.13918983	7.612307576	7.192180963	8.143032976	7.958612802	8.167501338	7.485508317	8.252806765	8.118429875	8.727699049	8.521031724	8.829825247	7.880456305	7.630615001	6.979434638	8.016977372	8.376619713	7.720119326	7.809900884	7.976605784
CDH9	4.240950473	3.379135285	3.805358165	4.019475562	3.732932499	3.395933507	3.601797461	3.44016458	3.852664272	4.289185552	4.384801993	3.539530567	3.931929091	3.948012921	4.270493168	3.952393548	3.343797263	4.193167836	3.410494503	3.782136706	3.443592796	3.56068431	3.813939651	3.491621808	3.387649807	3.544192711	3.261163305	3.653124356	3.407040364	3.888545282	3.668409684	3.347990607	3.837383463	3.575673034	3.696968762	3.434660799	3.381559012	3.550076166	3.429193986	3.327872017	3.598485501	3.503687782	3.486372068	3.647828087	3.405193574	3.568754328	3.557382236	3.284284613	3.338228811
MUC12	4.789224546	4.352106953	5.958553312	4.990158256	5.079729998	4.587083139	4.57838983	5.456980341	6.342003291	4.70925103	5.017944072	4.795622639	4.868199446	4.530619983	6.025345554	4.824201688	4.607152214	4.756014039	4.879944015	10.06841772	4.635972592	6.139438421	5.139540984	4.706691806	4.965431558	4.754730419	4.602373773	6.748512692	4.390591931	4.929609343	4.754392179	8.430442665	4.649695911	4.328799372	4.985136197	4.805280756	4.425316665	5.859072165	4.439488029	4.39120437	4.476730269	4.54858414	4.538749344	4.894403013	4.461838672	4.891990644	6.821030364	4.601650408	4.567985419
DPP3	7.211290035	10.88952645	7.594311459	8.160798294	8.540641886	7.940056956	7.922745906	7.124689397	8.630183973	8.100600492	7.6212206	8.995714461	9.201221766	9.381638696	8.264108565	8.656990997	7.927373467	8.761444516	10.05405632	8.692899822	9.1359928	9.230774016	8.225735391	8.735173415	9.701832424	9.434050401	8.372207423	8.817504898	8.799700734	8.801114522	8.618075243	7.873327239	8.898761426	8.205370486	8.856171156	9.020569725	7.816925528	8.692077598	7.251194811	8.552237406	9.838750265	7.924006047	8.569071695	8.331661968	7.03515021	10.14935271	8.308999884	8.069439975	8.233015727
SNUPN	8.567209436	8.831680583	8.185401521	8.058937298	9.798392132	8.75588717	8.664854983	8.855426242	8.220963547	7.931461535	8.125645275	8.324706317	9.087261247	8.283298257	7.750796412	8.8427954	8.679439301	8.087803217	8.165275765	7.592284121	9.141333926	7.66021602	8.904987392	8.68253912	7.986769644	8.84487681	8.380184544	8.758676626	8.49182	8.362969498	8.785378634	8.272313581	8.545603155	8.305085789	8.529601027	8.725984267	8.911519943	8.079754443	8.93149006	8.921426117	8.712245471	8.246214257	9.090142804	8.152315579	8.662536059	9.089508107	8.477876805	8.009873207	8.770539002
HUWE1	7.53834477	7.515834498	7.56412523	7.482505955	7.589971749	7.5902375	7.503830223	7.658179779	7.541425209	7.591528685	7.612297482	7.659950386	7.609191112	7.697587685	7.585698814	7.927174207	7.638504515	7.653164818	7.49145598	7.620950578	7.723084596	7.838681148	7.528529006	7.574476304	7.366642749	7.569370106	7.562651655	7.601509061	7.550630292	7.677593637	7.672285768	7.468152493	7.592776975	7.60245388	7.659386074	7.56563778	7.570582905	7.748113124	7.646529947	7.660767234	7.519328094	7.579572049	7.701197913	7.769915081	7.5318849	7.552553445	7.697024272	7.763724807	7.58542652
PTPRU	7.164966058	6.322605224	8.045097676	6.13233609	6.77370635	6.209791385	6.36115919	6.386164398	6.732253984	7.352912175	7.118339348	6.624870638	7.968076874	8.09575633	6.617637649	6.907110657	6.602866894	7.041890283	6.373144308	7.021993464	6.45015945	6.678252141	6.833159984	7.02034788	6.700737308	5.946886473	6.005687365	6.523062338	6.359587422	6.050420563	7.434577644	6.348254201	7.107217108	5.965585878	6.388558794	6.986473152	5.835229764	6.711042536	5.959160966	6.004170643	5.910191536	6.605652408	6.610763987	7.567207129	6.075141757	7.116813603	6.504620905	7.075331428	6.294253731
TSPAN32	6.477086336	6.091825507	7.543772028	7.230073219	5.923780703	6.047803539	6.232924478	6.446470877	6.410267743	6.43357949	6.894717903	5.993849562	5.893388031	6.283576448	6.904880845	6.33802145	6.297366908	6.295717893	6.328284113	5.942901199	6.096134737	5.538773178	6.11208856	5.762848281	6.088031514	5.731239889	6.723845834	6.240687403	6.418536177	6.32692135	6.070979709	6.607598065	6.278640394	6.108797048	6.19932462	5.982702096	6.091352837	6.213009672	6.088610786	6.072678481	6.034748843	6.411411971	6.173899483	5.920552068	6.074739245	6.254178214	6.026085179	6.413852739	5.833212607
TSSC4	7.681319322	7.318043422	7.459275637	7.289411234	7.60471128	7.449267606	7.575277967	7.865128932	7.623572637	7.389058391	7.672885992	7.886532868	7.872245344	7.381540266	7.833109632	7.147619393	7.834486235	7.814395304	7.327898047	7.120469437	7.427121805	7.187553574	7.307517948	7.762470759	7.007482306	7.360127601	7.200106179	7.687605721	7.966151751	7.491814024	7.91794078	7.653857738	7.574311818	7.090323995	7.231538109	7.742569999	7.516847043	7.259250344	7.461020121	7.789608865	7.818824018	6.984566564	7.184371096	7.381085741	7.204031113	7.5476545	7.485996385	6.498017867	7.211582357
ATP9A	8.078657581	7.950487442	7.716137737	7.675238076	8.696949477	7.581467522	8.020436283	7.631119037	8.47999598	7.452891883	8.302449481	6.365213445	8.559722779	7.60641346	7.108210041	8.672387274	7.791037199	7.578478031	6.929495155	8.084495479	7.44327875	6.119436939	8.544881586	6.660808368	7.818188762	7.193042004	7.28196078	7.791419755	7.557715485	7.383065958	8.142828581	7.955084797	6.982005861	7.869798099	7.545742342	7.364849238	7.208437648	7.798756974	7.330519179	7.816397035	6.303636773	7.639534943	7.981852685	7.592969562	7.356825529	7.785328338	7.566702773	6.968069817	8.323176244
CDH10	4.063713132	3.960598449	4.88697364	4.40113479	3.942356016	3.819603721	3.629449921	4.202719992	4.259645	4.858131146	4.482695571	3.784112088	3.922519318	3.887342788	4.226174519	4.255258045	3.838571405	3.951508245	3.838630683	4.715800066	3.927148682	3.81578613	3.985376922	3.967709337	4.194133975	3.705463239	4.102257384	4.098962018	3.837349736	3.987577628	3.736890337	3.929314753	4.406842525	4.028646489	3.862280646	3.981486143	4.003996455	3.865575768	4.459638424	4.109609621	3.777897285	4.080163993	3.936321326	3.94639687	5.740061827	3.855937719	3.777111348	3.752214937	3.824925126
PDCD7	7.330167017	6.901629242	7.089447012	7.161513141	7.233214681	6.697946124	7.114494315	7.163197033	6.724028252	7.536159362	7.402058421	6.920470184	6.977354059	7.004502345	6.707593352	6.725612404	7.102532178	7.234804837	6.637528075	6.787534409	7.148335122	6.54909895	6.891941784	7.059356411	6.38625191	6.87915618	6.882946432	6.68195769	6.719419751	6.521975532	6.566925029	6.673403634	6.368109117	6.496854435	6.675787731	6.746273847	6.919134015	6.411199043	6.980120339	6.803739155	6.634700087	6.643452668	6.457882574	6.865149483	7.169612775	6.655829611	6.822628838	6.366216479	6.636618789
GPC6	7.544186603	7.606476427	5.576914398	6.706443782	7.708582842	11.10355921	9.368854503	9.141464784	5.530176678	5.537200037	6.271611461	7.385640069	6.359188936	5.778441843	5.613621114	5.776349809	7.60504557	5.239085445	8.132452598	6.353620179	6.48135956	7.163412734	6.979356901	7.424890071	7.83081875	6.724842116	8.788957996	7.099708365	7.513832746	6.657503047	6.982540105	8.155511578	7.147056855	8.559421249	8.073210031	9.369064829	8.96259952	7.503472927	9.026482572	9.079497531	7.120629569	8.577765846	8.163690061	8.273818022	10.06126894	8.707931186	8.5640159	8.461282896	7.245404199
USH1C	6.596230859	5.461713719	7.032417663	7.388817461	7.501258351	5.093587076	5.98095346	5.306384902	8.011079724	8.066203611	7.634371972	5.281396001	8.525925266	7.920109325	7.956192919	7.743508113	6.995681961	7.951094341	7.803529074	7.535569228	6.039320639	7.148300889	6.962523315	6.099966216	7.517862041	7.706081043	7.207243078	7.866494825	6.788419649	7.675435178	7.862393726	6.948512843	6.989507391	7.563318984	7.53985648	6.509728481	4.973307314	7.963853823	5.368906271	6.128231071	5.621569304	7.108420837	6.67662822	7.616223905	6.132277589	7.288459911	5.470207431	6.717979251	7.811124508
PQBP1	7.021875816	7.806512076	7.443807849	7.108924485	7.971754412	7.645025601	7.898399658	7.620789185	7.019718752	7.236166938	7.083022035	8.027430974	7.953254073	7.451713889	7.213847815	7.983595584	7.909678975	7.06868522	8.119620036	7.162002158	7.876387233	7.421614883	7.392158849	8.242240443	7.641880835	7.856798231	7.645994542	7.555257339	7.658042122	7.305091706	8.030343829	7.353171387	7.665751201	7.61582543	7.863252186	7.956237626	7.875125726	8.307921369	7.997076938	7.938742969	8.270003186	7.710592792	8.251118376	8.144106113	7.586799264	7.887780268	8.180251829	8.163416934	7.920262998
EDIL3	6.025745407	6.708483922	6.510085405	6.331604213	6.562260337	11.37537798	7.783821083	6.527733358	5.826643801	6.019878729	6.99833747	5.530696951	6.447557428	6.118571433	6.495142235	5.721950465	7.179694658	5.813475999	7.543252719	6.162864893	5.881391375	5.980570995	6.060067494	6.999799437	6.21481011	5.594323236	8.303601855	6.79194886	6.77757678	6.779012448	6.029512508	6.931929752	7.114886788	7.907800238	6.573608321	6.900654814	7.004991702	6.935847246	7.536569837	6.628646567	6.013753235	7.912272436	6.47252935	6.263718757	6.965528795	7.181191183	7.575319529	7.803607085	6.77675661
COL4A3BP	7.916899012	8.503411185	6.569226029	7.796347015	7.666864813	8.384498155	8.524545847	8.636673595	6.487156426	6.912077477	7.830628364	8.679309526	8.419060698	8.658462827	7.48662379	7.929260158	8.485663315	8.353338307	8.061947159	7.228903746	7.761273244	8.69746575	7.874802614	8.154481146	8.176019819	8.850897147	8.261374462	8.294959418	8.317438503	7.873743302	8.319435965	7.856361084	8.137467945	8.918566468	8.567561151	7.945946171	8.71901103	7.846692019	8.776027959	8.270218094	8.169110835	8.63382765	7.767907373	7.429906264	8.82691775	8.38507828	8.429294745	8.421005422	8.50556185
KCNK7	5.685630596	5.051672725	5.257543368	5.299440985	4.910298205	5.048376148	4.96102335	5.019536874	5.201778731	5.161765383	5.043626024	5.301650997	5.301047537	5.110665583	5.566253278	6.076469545	5.120182771	5.177783653	5.188684758	5.193779052	5.240596806	4.856965105	4.807240722	5.184550765	5.162572772	5.532000231	4.894753812	5.121690663	5.085268741	5.26125955	5.989374972	5.289044346	5.240666641	4.983668313	5.430118706	5.164102464	4.901204261	5.221378596	5.001749429	4.945130977	5.480010081	5.125716309	5.024956709	5.15705124	5.127063993	5.35850527	4.996824278	4.880908101	5.033136098
CDH11	7.927326638	8.648579509	5.568685118	6.363278044	8.229439304	10.11587898	9.710819272	8.759760711	5.790235321	6.547947266	6.689486628	7.027915939	7.074238774	6.262662721	6.573854455	5.201557765	8.508563003	5.352358204	7.344548731	6.674394757	6.984618688	7.956569077	7.231619921	7.763241627	8.05678841	7.193275691	9.351781062	6.73126092	8.553464093	6.145296562	7.839970433	8.908251812	7.207510141	7.184146327	8.61616251	9.597987362	7.935464717	8.308224135	8.329929051	8.095339728	7.191223154	7.318970911	8.839084784	6.117895709	8.840600371	9.024280203	9.053515597	8.911529706	8.600962355
UST	5.133500783	5.127969389	5.549110569	5.903538716	4.497068309	6.550829774	6.027737888	6.41836951	4.408455892	4.71213284	5.760488785	4.962774915	4.706682417	4.597790887	4.752410189	4.536124824	6.288401909	4.37841085	6.406879449	4.435628427	7.040937633	5.365411618	4.779673109	4.377177755	4.98592423	3.946570825	5.42263778	5.721154215	5.59970167	5.37839719	4.017195115	5.570119132	5.872385057	6.213561285	4.630699753	5.438680761	5.852741023	4.773864117	6.225458398	6.161172953	4.097584395	5.709773424	5.772374537	5.877018581	6.41607011	5.496410528	6.013340864	5.001596704	6.163019472
ARPC5	8.134082684	8.946494125	7.876478382	8.741870575	8.625481185	8.018128752	8.74152142	8.376803257	8.573805941	8.176163337	7.963568702	8.722785265	8.597850347	8.487585874	8.232911399	8.87593569	8.495032731	8.519952329	8.685466337	8.705256677	8.83221142	8.713413843	9.258242629	8.379876846	9.120002721	8.677487394	8.813350706	8.548860108	8.358782338	8.300122199	8.296516603	8.481301778	8.474175107	8.512744521	8.640511699	8.677296157	8.583448569	8.456859336	8.607348723	8.427938994	8.844358211	8.490050856	8.658111282	8.480053617	8.432417075	8.51109714	8.429399715	8.928626726	8.824925802
ARPC4	9.015894738	9.674406065	7.865755761	9.073466216	9.947980331	9.630458146	9.333519591	9.241925522	9.543125544	8.422093579	8.622853726	10.06860332	9.522017131	9.700024937	9.105931989	9.616745927	9.441776047	9.660486018	9.805704433	9.799043021	9.841493236	9.371731269	9.492430787	9.724373479	9.521235811	9.789881605	9.406073103	9.227439953	9.580545731	9.420265994	10.30937117	9.416708862	9.866095938	9.281404935	10.29936408	9.360577172	9.278571521	9.568264554	9.093244809	9.134961093	10.13590887	9.245200869	9.523031915	9.438538288	9.114645827	9.410311568	9.227707913	9.412102729	9.099981918
ARPC3	9.990042882	11.43068766	9.982013533	11.21980543	11.80464168	10.89272487	10.93891913	10.45303471	10.91055106	10.90200719	10.05941475	11.79806009	11.42221523	11.58054488	10.77952038	11.34080217	11.00623053	11.05465742	11.89434573	10.98151603	11.44184185	11.47015413	11.63868785	11.67673369	11.22745333	11.54580765	11.60462321	11.63291658	11.59408043	11.12912737	11.70122399	11.37925736	11.52298499	11.61093259	11.20482322	11.61296382	11.33585358	11.6258732	11.12592155	10.89692363	12.42487564	11.55509925	11.65577363	11.38207219	11.01910901	11.24582997	11.54930858	11.80809377	11.60423428
ARPC1B	10.40823501	11.99873834	9.958003177	10.9330356	11.43474748	11.43057747	11.79856291	9.800363632	10.98572649	10.2342233	9.410812665	11.47564172	11.87115979	11.61578935	9.873925904	11.79057185	10.78876885	10.96600834	11.9967437	11.17016098	11.52961137	11.46962234	11.37046197	11.84325607	11.76427677	11.38539654	10.88169967	10.46030732	10.54000538	10.39811111	11.27890026	11.3760343	11.19017445	10.16614563	11.12964319	11.33145808	10.96401923	11.25715505	10.25946889	10.81663407	11.86239209	10.9527789	11.62628521	10.87685846	10.78411426	11.27606541	10.79040269	11.21388738	12.188788
ACTR3	9.103841667	9.277279713	9.121888307	9.420810046	9.897321126	10.06203247	9.608477584	9.63221057	9.115756807	9.305459913	9.093816749	9.49337547	9.474212702	9.229079892	9.121260955	9.024736411	9.666661716	9.544216122	9.541164969	9.359584244	9.476836793	9.719941601	9.812772114	9.809038833	9.529672976	9.812704201	9.835472809	9.573521597	9.588917102	9.310314514	9.774898229	9.672647611	9.629493642	9.777171669	9.35828935	9.466680558	9.725287823	9.375122142	9.659715652	9.878568352	9.958984667	9.439518455	9.55838272	9.952673806	9.471553697	9.557174517	9.444315737	9.877907348	9.337551337
ACTR2	7.437431614	8.705998479	7.557219638	8.155262469	8.290946805	8.387963716	8.242023814	8.146645412	7.837083673	7.343859289	7.260623349	8.425233627	8.453221148	7.798026118	7.818299775	8.078239222	8.27022315	8.184527839	8.494018409	8.042763985	8.358721624	8.219730981	8.573140729	8.312943095	8.579316904	8.441639463	8.213891239	7.634690753	8.217893817	7.859199242	7.759823155	7.846973465	7.996697052	8.356231004	8.1220068	8.584639832	8.452274124	7.845035765	8.203874335	8.050676819	9.047323532	8.200237294	8.699497234	8.104639723	8.094214486	8.251588007	8.126855298	8.961310149	8.406361065
TSPAN5	7.20087984	7.593109521	6.969326594	6.66705263	7.541390913	7.188631804	7.7866313	6.741138126	5.880522946	6.451054833	6.005799237	6.692152339	5.956185227	5.703268399	6.346315165	5.375050603	7.776047934	6.179258705	7.413836817	5.624819122	7.093273596	6.64427284	6.11830651	8.671277913	6.143832016	5.737608147	7.046445246	8.268645053	8.025383209	6.629076371	5.505701957	5.76063471	6.828826681	8.61958623	6.207795113	7.301888159	7.234965644	6.993587287	7.510278801	6.429056903	7.55783593	7.254880044	6.585669355	7.136635544	6.945147628	6.504886545	7.127650439	7.116616811	7.191753818
TSPAN3	6.278674007	7.428865127	6.019218335	6.4995824	7.421494937	7.709742979	7.123268815	7.031402918	6.463547371	6.780031203	6.208890035	6.358179759	7.60220547	6.908579663	6.65915488	7.130051056	7.123490857	7.30873208	7.260097361	6.724995507	7.698697191	6.988187175	6.2743709	6.911839387	7.178528746	7.625169817	6.788305082	7.108255742	6.778877138	6.892001887	7.239412104	6.719930563	6.9820057	7.247234968	7.211736488	6.694977046	6.72136024	6.905091965	6.901164593	6.779808255	6.716998097	6.951772063	7.085391605	7.071794492	6.624348276	6.96419422	6.890304394	6.701377838	7.311410839
ADAM8	5.752054116	6.668112789	7.25483696	6.040107109	5.293381658	5.506492498	5.852514943	5.274673281	6.105498633	5.694213708	6.253538763	7.089505829	6.656405486	6.200217574	6.213050635	6.014780223	5.766952078	6.173401112	6.249821243	6.014489425	6.971353667	5.654494658	5.787225219	6.551883265	6.331606144	6.350710511	6.344750223	6.028752753	5.960411363	5.751666474	6.498717973	6.356846546	5.913160407	5.948366912	6.59396804	5.975088224	5.788942994	5.820844519	5.412794475	5.48236831	6.759294442	5.724317741	6.495343932	6.241770574	5.693139239	6.84244292	5.624616042	6.499854303	5.797151979
CDH12	4.267570006	3.267180638	3.495230701	3.339553773	3.456572906	3.449707523	3.526257006	3.331629452	4.061935996	3.919294707	3.429986514	4.24695123	3.41620347	3.512097402	3.769909414	3.293586741	3.490157856	3.631523501	3.362192055	4.210536013	8.498151002	3.592981969	3.444897276	3.495881509	3.249419419	3.239182359	3.429899739	3.424268852	3.359068849	3.510961598	3.640217073	3.41768147	3.572472694	3.35950106	3.385010594	4.534315041	3.450809621	3.320827691	3.465696543	3.315276174	3.431213923	3.257723442	3.381199649	3.495111276	3.677901896	3.436667179	3.827000453	3.387322754	3.562941525
TSPAN2	5.974665793	6.75858492	5.1563796	4.734673516	5.712421626	4.223633774	7.425554992	8.146126582	4.838415116	4.330850535	5.616594277	4.645649794	6.044594624	4.810863962	4.322867133	4.621675004	7.860228356	4.371438825	5.695014746	4.439164049	4.480922572	5.159156715	4.905314963	4.484631986	6.156417155	5.803700803	6.650524519	5.914603586	7.574053157	5.614234879	5.205564509	5.821969798	5.487429481	5.818671563	4.981695329	5.442006908	8.163889781	5.706083408	8.935182865	8.230413552	4.470759297	5.521503829	6.255640025	4.908456371	6.016997462	5.564047506	7.130172859	5.400198651	6.636492601
NUBP2	8.131186823	7.912377115	6.906281919	7.382724461	7.431160992	7.751433734	7.558823581	7.599814728	7.681437096	8.054934559	6.943565514	7.977022284	7.778068027	7.383466354	7.259051502	7.495614512	7.413332735	7.676709031	7.470656664	7.622111973	7.802736533	7.655001307	7.86475197	7.299833553	7.685348758	7.974179877	7.544471457	7.726580541	7.602443227	7.879585856	8.168920342	7.191583143	7.657619085	7.7700405	8.088663995	7.721216763	7.496469335	7.823648312	7.687939001	7.756932078	7.603494038	7.648057449	7.846216829	8.04870437	7.352703295	7.920113181	7.3745644	7.40161746	7.311764411
TSFM	5.894136186	6.07561437	6.072748292	6.354557919	6.895764732	6.652604433	6.154167217	6.314561628	5.927150763	6.563553369	6.462204993	6.729453459	6.262922247	6.89921115	6.436623109	6.198270468	6.313888613	6.670737304	5.862374141	6.463513325	6.534759568	7.46089372	7.102031933	6.447943337	6.618163567	7.58364906	6.463425174	6.441708025	6.611923882	6.371851034	6.924100689	5.870376024	6.26106812	6.258169121	6.684574041	6.476729081	6.527547945	6.34329263	6.236306401	6.541830182	6.518591327	5.863242378	6.640552661	6.537143227	5.954972815	6.717700792	6.290033574	6.581274998	6.394793306
TSPAN1	7.634153408	9.518489785	7.160761589	9.019724173	9.925488262	5.678735144	8.513789286	6.873487745	9.201429568	8.146749889	6.568674709	10.5447645	10.69580901	9.404210966	9.669144343	10.08774216	11.19566484	11.46355913	12.00185294	10.80258461	6.861911215	10.3973428	7.668937595	11.34975539	11.88363811	11.90290614	9.546732555	11.95236333	6.429888112	11.01338667	10.81789552	8.466090267	11.63966956	12.09659523	11.3065367	7.770252074	6.816181739	11.09307593	7.402035258	7.167935675	10.50546768	11.3279937	7.527027574	9.936714938	8.418535498	9.053839551	10.16603103	9.350545785	10.42635129
PPIF	6.591341363	9.065339068	6.986471561	8.510297217	9.502654712	7.155298637	8.159136613	8.228997944	7.354237641	8.232017971	6.428591554	9.750045621	9.573671544	10.1890224	7.873851625	8.859665394	8.654183522	8.465228872	9.334352361	8.637044002	8.932432766	8.741997977	9.17523532	9.573083987	9.154947496	10.23403269	9.108072202	9.747186093	9.062995134	9.253334542	9.963096854	8.640266567	9.651091192	10.03426556	9.663672692	8.740800221	8.558038628	8.765403146	8.257700865	8.770818896	10.25524046	9.026873513	9.133406314	9.408275878	7.229587199	9.556540107	8.236460556	9.701778708	8.970424566
CTDSP2	8.779317535	9.286870252	8.665797539	8.275228778	9.731589726	8.938142946	9.764954548	9.454496606	8.926340036	8.593146061	8.450924499	9.209668262	9.207104938	10.08174023	8.979092739	8.137260798	9.379995384	8.323698393	8.714391537	8.701910044	9.117815846	8.702175663	8.780800264	8.99121138	9.330754336	8.882623542	9.267017837	8.857247329	9.591464227	8.935468233	8.502936687	9.475470309	8.756996922	9.223605316	8.914910291	9.801417941	9.724003348	9.208396754	9.561690324	9.370317129	9.126842016	8.988942524	9.356768927	9.094420263	9.323829395	9.075701968	9.445530948	9.194322873	9.237851256
TRIM10	5.028562444	4.347897321	4.929247231	5.110553573	4.419586887	4.447262218	4.348488783	4.538590268	5.242769093	5.123067715	5.048807888	4.528244941	4.557728197	4.84981319	5.352457103	4.886970599	4.338230646	4.955809258	4.57120137	5.094955168	4.734880379	4.572635839	4.730422002	4.661583537	4.778784068	4.765641778	4.367276183	4.729041604	4.290195647	4.737595719	4.776450461	4.548761691	4.706463856	4.432047157	4.772819708	4.596232266	4.25562013	4.538961016	4.315891342	4.347965052	4.471972181	4.49083986	4.533391388	4.689282813	4.487061619	4.399364991	4.398921386	4.598394811	4.639257897
ARPC2	10.40308798	11.59347042	10.73203323	11.69198272	11.62292139	12.35353547	11.61458206	11.30889961	11.43401182	10.81214213	10.94029343	11.66411156	11.86400102	11.63780546	11.09162959	11.51711777	11.4015961	11.47593601	11.65888834	11.08080476	11.65403097	11.62598954	11.94597462	11.92835651	11.56257609	11.61272198	11.61191422	11.83244503	11.78897764	11.63214809	11.72384793	11.84757733	11.88364419	12.01291516	11.81284088	11.93968148	11.81356692	11.82550127	11.62136859	11.61290295	11.9411664	11.88103093	11.7352719	12.14261149	11.53362307	11.93850775	11.62939677	11.90579865	11.59798239
SGK2	5.328816442	5.072528178	6.067968197	5.588386625	6.711231704	5.370654512	4.885478542	5.084579471	6.908942461	5.324463114	5.952775028	5.36628304	7.370750953	6.583704333	5.387037235	5.989462545	5.276742727	5.714478082	7.114643198	5.120879462	6.200568976	5.957265287	5.649906003	5.417755729	5.831407313	6.988086908	5.462858367	6.205562547	5.141545532	7.083654218	5.320124963	5.705663221	6.736675319	7.023915158	5.671625634	5.897168596	5.154786904	6.07778553	5.223646343	5.215430211	5.188167201	6.70336604	6.241171855	6.182488848	5.473269133	7.968674931	5.215220277	5.318446116	6.273187676
RAD50	6.094086928	7.197512364	5.272757676	6.537349881	6.514480725	7.458483566	6.974840391	7.168798624	6.363557709	5.497694892	5.521220712	7.188212795	7.26511917	6.537768947	6.201437033	6.522538435	7.173933323	6.789108577	6.654920062	6.706440792	6.457838595	6.757804881	6.479850997	6.624695141	6.692612854	7.022369877	6.976445655	7.061501257	7.188028399	6.577192992	6.689410063	6.13572774	6.762248151	7.235449213	7.449915085	6.646007008	7.246314429	7.091556888	7.308278408	7.083300183	6.796967225	6.845097658	6.543016743	6.409993288	7.118080776	6.986427865	7.008577778	6.086096842	7.114756553
KIF20A	6.472846077	7.30566225	7.752110435	7.07472463	8.565100316	5.087659288	5.043030557	6.014085404	7.397856404	7.713967695	7.463136959	8.651880685	7.256270295	8.881276652	6.434470043	8.222140154	4.464897853	7.540503381	6.844171046	7.798796649	8.674119806	8.465786779	8.075425557	9.067400382	7.108481223	8.670542454	6.531614837	6.887107475	7.824690128	6.905792888	7.776946763	5.977669218	7.459222206	7.080965942	7.973723286	9.379997738	6.342979384	6.555539807	5.099645519	5.821684805	8.74879986	5.623956531	7.638864706	8.368479783	4.965432743	7.628719847	6.184738021	8.083992869	6.53936552
PREB	7.657178889	8.301152374	8.401298486	8.068696929	8.63230537	8.352827056	8.50458017	7.926442446	8.046007401	7.662940973	7.448714686	8.549536412	8.569766721	9.466025831	8.340110723	8.191439865	8.379866182	8.916531055	9.044758405	8.052851646	8.749549504	9.020208094	8.489335073	8.919942487	8.357369398	8.207781903	8.711048842	8.877590981	8.615450075	9.349333534	9.380087772	8.600314028	9.199012499	8.572163351	8.46503002	8.871482423	8.501870874	8.781466579	8.163539968	8.42685109	9.062816288	8.576686455	9.403885841	8.787595894	8.877235757	9.171448687	8.521909547	9.035778527	8.216514061
HIPK3	6.264908037	7.031095419	5.535954357	5.783685754	6.398708665	7.068506198	7.372507329	7.672497084	5.856730109	5.78695055	6.127815938	6.488315223	6.226500598	6.060172849	6.059640578	5.928545713	7.449019319	5.896054196	6.628159658	5.682870415	6.181221521	5.980049897	5.822662072	5.853718322	6.947234533	6.702942396	6.829568191	6.173491358	7.426026107	6.597458201	6.722290642	6.854449202	6.221579608	6.811150193	6.928555547	6.783108324	8.083371798	6.442722464	8.146030661	7.211006608	7.838785735	6.728489874	6.814347902	6.664064851	6.76824862	6.588251905	7.266456563	7.020820761	7.347723481
FEM1B	6.349062123	7.821576959	5.285288748	5.915202285	7.794294826	7.550795815	7.977263194	8.412265915	5.876579145	5.715013393	5.276235334	6.981883441	7.179037185	7.058828455	5.209161335	6.259444799	8.003103942	6.15498271	6.871066126	6.555608039	6.938204157	6.861593678	6.467584072	7.30338307	6.903983724	7.277590967	7.391374765	6.951189613	7.692071903	6.749485192	7.09939855	6.702006091	6.675287136	7.159911058	6.84585565	7.490338249	8.262500217	6.700153299	8.146732914	7.842177625	7.198972762	7.101426836	7.663316996	6.629183692	7.223755601	7.058636447	7.508359307	7.101177243	7.829435368
ENAM	4.27860994	3.820859612	4.624332446	4.310667799	3.798467607	3.836684071	3.820580754	3.923833352	4.375784216	4.555926552	4.960245258	3.935220121	3.847916008	4.033569259	4.536867012	4.342417583	4.023300574	4.044596184	3.938952944	4.149610012	3.963131799	3.988168523	4.063351864	3.905387659	3.91407982	3.717815888	3.852051083	3.981058191	3.822731606	4.015343334	3.897426316	3.967784553	4.166929793	3.982204647	4.178263202	3.753349409	3.794311363	3.955436618	3.781736876	3.904025317	3.953031643	3.868820834	4.010681235	3.94601455	3.885120666	3.925573596	3.85916237	3.835136935	3.885917226
CDH13	5.305599828	5.299390486	5.033800304	4.795627907	5.733145735	4.716427173	5.423078195	5.794211035	3.830371052	5.342051463	4.662810367	5.271140677	5.213798251	5.597245808	5.203894843	3.980551504	5.066469661	4.711789737	5.120679496	5.103731001	5.327349714	5.504062544	5.047481611	6.443630724	5.27670692	5.05585211	5.344814292	4.237470549	4.796047479	4.915446329	5.070154772	5.550866794	5.107661051	5.153432425	6.031511172	4.689612967	5.257680852	4.884692772	5.776817678	5.052615909	4.820525332	5.583455426	5.7229996	5.079252197	6.401909699	5.708353924	5.467373601	6.162196455	5.042653258
ACTR1B	8.065751679	8.644754397	7.949191557	8.308838703	8.553005967	8.675990353	8.582071875	8.874584685	8.113904335	8.134947246	8.189153251	8.12417953	8.31216874	8.701407725	8.175877627	8.701955479	8.968311632	8.702322195	8.579616838	7.967436285	8.490699925	8.632787509	8.566769099	8.399280006	8.881972883	8.555840592	8.691835685	8.913123394	8.774006762	8.664121521	9.328743102	8.345943556	8.763159328	8.755506976	8.574775709	8.549720248	8.727464903	8.766897337	8.947720351	8.682092739	9.516724813	8.392672774	9.064433872	8.05790216	8.621518531	8.657818408	8.332669159	8.500387329	8.579969819
ACTR1A	7.586702641	8.851249236	7.234071317	7.34011823	8.701529633	9.024953914	8.931094874	9.343308402	6.862654958	7.189193734	7.298697007	8.807709516	8.808940159	9.727251873	8.038174509	7.888658321	8.984718409	8.213598582	8.634277117	8.108408519	7.998619926	7.836418398	7.110096051	9.076597935	8.665765089	8.763259859	8.589521176	8.389527007	9.167070512	8.567830301	9.101615746	8.676740218	8.547776652	8.38240125	8.560119726	8.841764422	9.16948135	8.063000766	8.971451002	8.819295966	8.747285075	8.30227939	8.746024319	8.230271278	8.300989861	8.773304932	8.932181991	8.329774864	8.606347733
ARL4C	6.844567764	7.344822609	6.373550504	6.880238483	7.088484781	6.522269174	7.220443544	6.541827908	6.550798247	6.713214787	6.528266266	7.950871875	6.560486357	6.572088381	6.485318504	5.662482312	6.863605355	6.904228217	7.807794689	6.98359864	6.520245432	6.832420742	6.907010972	8.702660759	7.568350126	6.607564329	7.787119446	6.731760404	7.185950545	6.209658255	6.456098335	8.423319839	6.752399353	7.057035609	7.25397196	8.061150125	7.735864375	7.085439833	6.892539045	6.627036419	7.049695465	7.308162694	7.503302331	7.662031602	7.250025519	7.331802968	7.346589498	8.338547122	6.558207502
ARL4A	9.978881468	9.282623789	8.735761696	9.414717916	10.06716669	7.277618809	9.317318728	9.301015715	9.658005983	9.44881274	9.10972235	9.458832093	9.229949747	8.79552641	7.516305936	8.831059935	9.311375748	10.23009642	9.443468132	9.579984156	9.710398532	9.038941299	8.953632437	10.56024756	9.428168811	9.752688587	8.916158619	9.275924786	10.42354551	9.285748518	9.054697289	8.86575341	9.385052311	8.843889282	9.138470909	9.189005475	9.355887362	10.07458755	9.540637142	9.308220823	9.604973786	9.618486415	8.776251706	9.303592661	9.69049161	8.888567321	9.486645522	8.910465538	9.19893483
RASGRP1	6.976774248	7.328964864	4.674230556	9.240617814	6.60809305	6.330038103	7.122798371	6.560734925	8.10173254	7.166837405	6.182013526	6.751598381	8.227968648	7.603552706	8.536931371	5.540324129	7.338539916	6.671200856	8.051041538	5.00771368	5.216083454	6.580892047	8.063991011	6.582665504	6.535793063	5.281092527	8.535922073	7.368755304	8.195516959	6.314152976	5.157824224	5.859016793	6.391546766	7.376707439	3.635385645	6.270345833	6.922723567	6.805916371	7.07948936	5.864986427	6.997646381	7.545324036	7.218878712	7.24436762	7.427704593	7.547138871	6.998969109	8.383130231	6.319927711
DNAL4	5.854490811	6.859520364	7.734261692	6.230679647	6.756224332	6.831363862	6.720326208	6.696456209	7.383371803	6.549969835	6.474725939	6.306452368	7.011018217	6.648850845	6.773410641	7.124419776	6.692620085	6.786019636	6.70193877	6.437315716	6.686384526	7.515058973	6.715832665	7.790685	6.728368193	7.387008616	6.64045846	7.136652616	7.100935608	6.647707465	6.930380788	7.124010532	7.128620639	7.105798316	7.425818478	7.026773171	6.940764527	6.815640858	6.656302597	6.811546404	7.116007116	6.714741161	6.817997554	6.705746504	6.723619879	6.53663845	6.477252237	6.575001389	6.708580993
LRPPRC	7.478648845	7.977156804	7.474189515	7.370125231	8.609812487	7.359242591	7.739893676	7.958707371	6.891903477	7.765342614	7.090476632	8.145526908	8.315793827	9.073803682	6.695941996	8.251541811	7.734709634	7.893585898	7.26709865	7.590469626	8.736361292	9.008816308	8.440216854	7.745470672	7.741129778	8.603540969	8.207046816	7.771257881	7.755376752	8.062057206	7.736189028	7.108069826	7.447093652	7.73576431	8.378997254	8.072583611	8.05388864	7.979343829	8.007958189	8.17278549	8.396873664	7.432034214	7.736164331	8.805672484	7.933721816	8.502892055	7.845312434	7.738008478	8.039382716
FRY	5.155008544	6.769660949	4.843172858	4.87162082	5.11301362	6.004936902	5.824358358	5.981590351	5.190606201	4.636006338	5.343695379	4.161821632	5.306249649	4.538645898	4.373061994	5.142559619	6.445134415	4.344940299	5.315743481	4.301717684	4.74724363	6.525417792	4.332055392	4.61982189	5.244912302	5.749058161	5.845080843	5.563620834	6.421701298	5.317964547	4.986570768	5.855578081	5.542863678	6.464118191	6.373421687	4.791681491	6.89884302	5.827591413	6.798688654	5.830168089	4.042881445	6.266044228	5.374975929	4.523320408	6.447871158	5.889519598	6.772506084	4.594411223	6.562603296
CDH15	6.074949345	5.680794592	6.7378184	6.644169837	5.405584211	5.570972472	5.607607927	5.674908375	6.032776043	6.578609672	6.537528145	5.924631625	5.718489543	5.821762482	6.477688171	6.244315748	5.678979472	6.076439954	5.739586503	6.027834127	5.633377842	5.372447649	5.918205165	5.833328308	5.589823082	5.65051084	5.666820525	5.687514199	5.644734215	5.977082167	5.624916167	5.954976158	5.653666114	5.559872214	5.904508054	5.613059325	5.588812749	5.586225969	5.740457525	5.523756196	5.792552749	5.988876254	5.950287465	5.541626447	5.542784749	5.737108325	5.71125819	5.963358206	5.441452946
PDIA6	8.764569694	11.15776576	9.560529133	10.20079405	11.71487972	11.38006877	10.66176825	10.19688437	10.29527781	8.991411764	8.061529694	11.1321241	11.30284571	10.96166118	9.926061051	10.83946823	10.66936586	10.98494455	11.54935211	10.16821307	11.6029023	11.52996214	11.13410342	11.45879723	11.22687915	11.1608751	10.72314185	11.00652804	10.78174604	11.34841807	10.94166041	10.29710842	11.36835475	11.28605438	11.54638361	11.63797595	11.17338727	10.67567238	10.69406191	10.82202928	12.17507181	10.82326404	12.60425508	12.01731496	10.43337389	11.34286684	10.6454968	11.67428043	11.20666805
TRAP1	6.371674135	6.2298631	6.494085659	6.367653679	5.98091503	6.094741075	6.112717922	6.086689725	5.872138421	6.446200269	6.135713323	6.816415679	6.428993313	6.518155309	6.261144378	6.461474409	6.197892433	6.362791289	6.415968467	6.193723305	5.962140236	6.743061445	6.417040889	6.650171903	6.396885019	6.591716266	6.474863411	6.283228471	6.088119638	6.048841206	6.435475645	5.992146398	6.220197898	6.050980835	6.663801485	6.172877944	6.003639554	6.102949857	6.094364603	6.251041598	6.671919428	5.741159299	6.048003778	6.750546436	5.769575687	6.584663707	5.985494957	5.821971855	6.218704941
OPTN	8.05268556	9.912280014	6.44159555	8.257510368	8.711060066	10.26059953	9.336607987	9.614768787	9.145910863	8.258788712	8.487922353	9.122228991	9.435068969	8.687178627	9.349872198	8.541315686	9.61599457	8.906018706	9.056723801	7.518958614	8.807121797	7.980500894	7.60945815	9.32458781	9.071768714	9.327308016	9.352319113	8.866292712	9.549123879	8.23856699	9.60462604	9.183319077	8.461357027	9.522783749	9.031331433	9.350427605	9.406578909	9.386062433	9.530754445	9.260367307	8.609742764	9.100846099	8.960913739	8.973260411	9.472591458	8.914621248	10.44143521	8.804798069	9.304982076
BCAP31	10.00084072	11.18346197	8.516593641	9.258203351	10.94717021	10.05844079	9.880978235	9.751171185	9.94971108	9.365518376	9.481713659	10.9345251	10.10181663	10.41594894	8.965297335	10.521655	9.811485444	9.65686662	10.40033124	10.46017311	10.42882761	10.79457386	10.95167604	10.73295933	10.2983476	10.65245077	9.555239539	10.39779512	9.548266727	9.636058148	10.21301633	10.07735207	10.20383481	9.602000036	10.58775659	10.19622264	9.91493514	10.934883	9.919933914	9.982321694	11.28729924	9.58255531	10.93055018	10.63171749	9.670823075	9.62935904	10.09883382	10.61057516	10.05429966
NAMPT	7.028292625	9.52899093	6.825919947	7.620587835	8.863536661	8.122383657	8.493896575	8.169156671	8.299385657	7.772976946	7.303154684	9.079019286	8.457833109	8.242431814	10.06604602	7.423391154	8.260909168	8.357716032	9.626633954	9.906854981	9.231317203	9.704013209	8.281590581	9.773825138	9.77292386	8.942626265	9.355902699	8.407127649	8.612232234	8.160970593	8.219307167	10.31927093	9.009921932	8.976823406	9.070942521	8.201742697	10.97307333	8.204119623	8.251849983	9.42712185	9.030951003	9.367440607	9.856454691	9.562018988	8.311635548	8.238472073	9.272447315	10.40823147	9.261518368
CELA3A	5.199980023	4.986562361	5.510001237	5.411443578	7.137151736	4.963444667	4.592843384	4.974656293	5.294985121	5.464835224	4.967135904	5.120496555	5.295326988	5.329389405	5.727492559	5.032977138	5.001413599	4.900148117	5.004338184	5.252691562	5.2293136	4.736342465	4.88442088	5.276157739	5.190806922	5.221922507	4.718862075	4.88068017	4.697999333	6.328726516	5.189571699	5.714347972	5.377834351	4.638693225	5.166569376	5.19002815	4.588570123	4.875180154	4.75505392	4.698933731	5.296922146	5.030863297	4.942438713	6.576498364	4.828515386	4.991943583	4.985213451	4.823315093	6.005922905
RBM12	6.8714044	8.124509159	5.678175863	7.459908431	8.288513565	8.532751295	8.246338706	8.248578692	7.111374178	7.248093579	6.610686645	8.666764464	8.313707347	8.049682416	7.628984313	7.934687191	7.987813059	7.982774813	7.849979773	7.144240949	8.451826898	8.590201985	8.688774829	8.448298827	8.265428528	8.697596526	8.379757873	7.866470589	8.567947396	7.627453411	8.244765787	8.102672679	7.645865203	7.926068698	8.119046976	8.464150742	8.349766056	7.909376009	8.112866929	8.090692813	8.583890222	7.678176765	8.074114073	8.724110625	7.836916792	8.481722037	8.119644584	8.115289989	8.07614921
YAF2	4.260699286	5.269223189	4.029047081	4.33241725	5.095404166	5.583935197	4.966592432	4.890563675	4.413653874	4.597005148	4.285670279	5.309548552	4.422397418	4.707708216	4.453387143	4.343739251	4.731260068	4.254364775	4.93946424	4.18920209	4.643906904	4.524222829	4.85413854	4.49152716	5.056375463	4.87863929	4.920749546	4.361690999	5.002055252	4.667697892	4.623725239	4.206450409	4.709273115	4.331040129	4.596296463	4.862793122	5.136651763	4.53248994	5.085355945	5.185607591	5.321286067	4.707058222	4.696188041	4.840895289	4.332144936	4.413219155	5.226224348	4.992252613	4.460222048
ARFRP1	6.821384599	7.58736043	7.353114039	7.171401088	8.657003815	7.788760666	7.785049262	7.507649591	7.486564336	6.896958469	6.941281688	7.458765267	7.780633092	7.45463095	7.431651314	7.431829736	7.628993966	7.143806159	7.721094388	7.203699859	7.659898031	6.624119353	7.015788184	7.398194824	7.752470894	7.479772778	7.31932185	6.933701917	7.793778208	7.431930222	7.891891887	7.425258931	7.371764471	7.282188103	7.236706838	7.717590905	7.728171559	7.554017322	7.7809994	7.623033553	7.729011203	7.509992115	7.369044967	7.27588748	7.283780287	7.362797213	7.249690907	7.481669612	6.999634436
CDH16	4.906359953	4.276137429	5.766625143	5.294935516	4.41862744	4.39600508	4.718796163	4.452250832	5.037525825	4.671861449	4.846048185	4.814514506	8.049280206	4.959727139	5.652239897	8.873329487	4.81326265	4.848789477	4.468286988	6.804553659	4.508203813	4.515502131	4.351980388	4.413081274	4.848881307	5.018721669	4.408645183	5.544607009	4.337619957	4.372141872	7.540897477	5.482615139	4.384848136	4.285555258	5.203669475	4.50409028	4.225845575	6.191559948	4.432924774	4.457686888	4.512833402	4.525553947	4.544585518	4.867826172	4.462401146	4.278016355	4.243691681	4.897737319	4.623460502
TOB1	11.23144317	10.12841819	10.41270783	10.36631713	10.92377441	11.12703801	9.924351484	10.52908735	12.14620325	10.14971726	10.03202204	9.355748637	11.42171488	10.31331152	10.99295118	11.40129017	10.50623734	11.24523378	10.70848234	10.50277632	10.81297638	11.94592502	10.27472048	11.59495294	11.15822361	11.04622089	10.11080926	11.30815797	10.22904751	10.94365175	10.88552426	10.36209389	10.61129517	11.15276373	10.97293203	10.10191206	10.33404591	11.01257829	10.99145511	10.00580359	9.294300679	11.05102781	10.53799993	10.93532343	10.01295558	10.74110574	10.96456111	10.56289294	11.06573162
AKAP9	5.432570966	5.758857917	5.162979126	5.330860286	5.959944052	5.353829077	5.433588559	5.095763772	5.684374693	5.003601031	5.245340074	5.340620023	5.555183914	4.833247509	5.135034709	6.229559768	5.416049488	5.505760613	5.666958328	5.553420333	6.295648318	5.97793492	5.411298335	5.434512493	5.527924894	5.738399802	5.59798665	5.559426821	5.660735639	5.656099255	6.041914533	5.40816977	5.565249082	5.765957193	5.610808868	5.693653026	5.39732839	5.71910072	5.289978271	5.571298672	5.780157006	5.784474093	5.400663142	5.485729207	5.971525273	5.781039407	5.644630785	5.62514651	6.6898659
CLEC3A	4.587643221	4.020499321	5.098019091	5.144091823	4.333758608	4.466556991	4.173108013	4.448231657	4.934818707	5.369813753	5.174055709	4.332458393	4.470399678	4.381027863	5.218475775	4.663919528	4.297850904	4.526563613	4.320115043	4.922952774	4.184194172	4.344634274	4.603476169	4.21749546	4.545280279	4.174694732	4.500376191	4.37941992	4.388110822	4.681019758	4.281111191	4.431964876	4.454674846	4.282894102	4.435664332	4.200059382	3.921940807	4.36849726	3.88763659	3.822400591	4.462509653	4.20354222	4.261332237	4.147719517	4.054756385	4.441566464	4.201876782	4.154265639	4.35667667
FAM13A	6.738999473	6.430392854	5.404127036	6.06321626	6.091696994	7.25061779	7.512604276	7.488373922	6.498123125	6.603540299	7.038033425	6.349010048	5.516670089	5.673673085	5.735117637	6.057083003	7.253557941	6.244846991	6.40017903	6.184499726	6.678831121	6.68803418	5.726223387	5.92613632	6.207961714	7.882665494	7.123717132	6.651460275	6.779667503	7.042006807	4.977634616	6.881159937	6.531438655	6.912832549	7.310158762	6.326457236	7.572716254	6.646205316	7.60280208	7.200818721	6.319534195	7.031099345	6.524054387	5.699591647	7.293547666	6.814406188	6.758786404	6.171892123	6.55540102
G3BP1	7.042264593	7.176460952	6.590944926	6.867047366	7.205631796	6.738007561	6.95134602	6.88434029	7.005659532	7.14933221	7.166419317	7.218461998	7.302685606	7.574280463	6.634550414	7.069510934	6.995494757	7.220972679	6.973869605	7.832169778	7.03658971	7.7680651	6.954779174	7.499333295	7.279836304	7.797477487	7.159840675	6.848721329	6.942156741	6.881767792	7.196587933	6.620178425	6.826021236	7.06961038	7.386958289	6.608575425	7.118363668	6.875158052	6.923755301	6.872378831	7.223739101	6.748808267	7.035631475	6.716038366	7.147521154	6.995151284	6.856142613	7.010345727	7.134398794
SUGP2	7.400996046	6.758579497	6.881779381	7.284472833	7.29291984	7.422336126	7.044931739	6.968459148	6.639100423	6.988601192	7.227473547	6.754853844	6.681381379	8.090299429	6.598745008	6.725268883	7.180124322	7.417039553	6.604612194	7.248495417	7.263123343	7.632933571	6.897501504	6.790332108	6.532818228	7.421001228	7.087504679	6.800063068	7.691429395	6.898783453	7.220496235	7.218794708	6.738177923	6.899619888	7.013064584	7.305708816	7.052030661	7.055379431	7.153342567	7.419719125	6.861034212	7.096713925	7.131813679	6.974946073	7.597118674	6.435274039	7.160194913	6.952988802	6.96150992
EBI3	5.711854164	6.179753069	6.220846989	7.080578158	4.583736105	6.164213895	6.048186082	5.044164494	5.372172641	5.7750435	5.754829024	5.261313622	5.158665159	6.93891278	6.829609832	4.933652559	5.716819227	5.158100888	5.580954703	5.757559882	4.520606282	4.538892059	5.882061538	5.351053976	5.810123447	4.907021323	6.337124769	4.928777056	6.003451131	5.056195695	4.964080561	5.792935707	4.792618593	4.938646371	5.278191046	5.024171332	5.569349258	5.736159527	5.506338186	5.457625307	5.445323031	5.355018633	5.691524796	6.094503957	5.081225215	4.649937996	5.368002499	5.349505261	5.151361268
GPR64	4.107006212	4.782120538	4.65975273	5.484271222	3.919367964	5.111259775	4.419767735	4.856283994	4.562726606	4.612468827	5.113235845	4.382822334	4.63311539	4.328528116	4.639468728	4.613925508	4.435846714	4.630357718	6.599157425	4.635875585	4.279562554	4.130277727	5.997533851	6.273794448	4.244423682	4.334668457	4.85738658	8.654817125	4.587317281	6.563741253	4.250903696	5.386983511	7.444508236	8.642858586	4.302187551	4.479725663	4.480481811	4.318934849	4.723675146	4.402203219	4.321147235	6.823138995	8.001767664	5.422637343	5.031299192	4.883784173	4.817345923	4.597888265	5.106473652
CDH17	8.724734041	5.478714023	8.31274892	6.034440949	11.22872146	6.424311365	7.693692937	7.944198979	9.003634059	10.85657545	7.221087131	5.539282598	10.49994962	8.079189859	5.206524058	11.09139149	9.152209662	9.124352075	11.13214488	12.30234424	10.36568079	10.36164538	11.60836221	5.819289374	11.90223684	12.14026741	11.37673644	10.08027496	5.235953797	11.20994192	9.842085566	9.947709383	8.83063851	6.284777327	10.89141561	8.013589352	4.436727506	11.96946003	5.582874518	10.06043132	5.336408266	10.27985801	6.975194042	12.03601404	8.124609155	6.965896749	7.741869627	10.29757685	11.35353902
MBNL2	6.12806997	7.397011604	6.792731716	6.182469066	6.54785555	7.113761022	7.674120773	7.533388237	5.83907195	6.379238795	6.638242808	5.903865855	7.28676081	6.438912468	6.259883503	6.468703465	7.687145097	6.820644594	6.754459242	5.204831285	6.41177358	5.420474348	6.022556701	6.36161906	7.445598048	6.313225168	6.959767972	6.744247852	7.091488752	6.360696378	6.172449219	6.687905616	6.324891438	7.395970656	6.699770739	6.969812778	7.421915986	6.595519784	7.670524977	7.031887767	6.831672946	7.217157452	6.453396207	7.649883627	7.580389768	6.685606251	7.050929536	6.735748536	7.515632637
ABI2	7.277148424	6.933085494	6.392300526	6.70496717	6.886299888	7.614475928	7.434382195	7.430957161	6.83507981	6.910939873	6.849633896	6.776087566	6.7096637	6.536084825	6.423118241	6.990312355	7.293211301	6.622495999	6.364294128	6.810822852	6.964938464	6.733959531	6.758660751	6.777792067	6.591553049	6.621289257	6.920151326	6.4656873	7.046000563	6.704792865	6.634683721	6.793813335	6.492077753	6.517296781	6.671375294	6.986994869	7.181562026	6.782227347	7.317118158	7.169464747	6.992755975	6.663833172	6.699669903	6.561613035	6.941567958	6.652419243	6.821816718	6.471791888	6.855398768
CEBPZ	9.520648445	8.501561352	9.314080303	9.277863643	8.606356011	8.488221085	8.595366974	8.719844068	8.966171645	9.437488439	9.272872279	8.716472854	9.118039195	9.56360181	8.37230603	9.217805404	8.602671308	9.038981298	8.480764338	8.599630035	8.25499292	9.118462795	9.402036739	9.469332366	8.658537149	9.177547265	8.59026502	8.817626131	8.521396435	8.663216945	8.861489063	8.607176591	8.747009705	8.57584241	8.499341129	8.802644141	8.894821935	9.082253812	8.689684838	9.182272432	9.506396098	8.630270819	8.470082813	8.917198051	8.884181404	8.940234773	8.959529013	8.687726296	8.635242178
PLXNC1	5.767209342	7.335733532	5.192396507	6.500088579	5.997101145	5.707738791	6.43719989	5.75355056	5.434439389	5.026872568	6.025851277	6.194917294	5.822977452	5.404967453	5.607878704	4.775982731	6.372769277	5.812711245	6.42393692	6.027873547	5.918284506	6.007452074	6.582567174	5.906287972	6.666719976	5.863301994	7.230032454	5.598987096	6.918127731	5.55356533	5.829191245	6.315433227	5.690115037	6.224130772	6.086761064	7.305950366	6.639924503	6.959323971	6.392472061	5.756113489	6.992677567	6.343282605	6.363164633	6.399586684	6.862824533	6.047895188	6.245390553	7.661008614	6.029575788
TRIM28	10.88713561	9.735863015	8.356610986	10.09737241	10.28865339	9.253217954	10.2090505	10.1007026	9.46783896	9.63387746	9.091657325	11.05647644	10.13609656	10.65079026	9.506322019	10.18740101	9.985954496	10.04552444	10.28947479	9.68209849	10.72997332	10.62680862	9.345556508	11.39868639	10.42978817	10.65050786	10.30083038	10.03790921	10.97297041	10.37508546	10.77122899	10.22231426	9.963551208	9.525426489	10.46631217	10.62396222	9.44901451	10.3855647	9.618494926	9.802214726	11.22077488	9.384837305	10.05780377	9.964638344	9.565641166	11.23470153	10.10166163	10.49834633	9.065232662
AASS	5.193228734	5.796755626	5.843273058	4.290001849	4.693051419	7.104610852	5.994714137	5.276441227	4.372608903	5.537113486	4.906148393	6.346280685	4.838134167	4.789838036	4.560464905	5.068009576	5.418390491	5.733232473	5.153409431	4.781341275	6.016449422	4.76041481	5.092340744	4.717732774	4.459491953	4.353416699	5.069204151	4.814587115	5.718890172	5.367316956	5.105657607	5.550726282	5.426258753	6.13353347	4.895002568	5.367589502	7.150162201	5.784315446	6.637345571	5.580199166	4.819030184	6.267338873	5.302274311	4.968596328	7.170804296	5.539976121	6.748046825	5.36362919	5.456289266
PDZK1IP1	5.952196563	11.62778526	8.080133225	6.457874134	9.257796852	4.997018968	7.473489565	5.165277673	10.623127	9.469681443	7.482543547	4.647802715	11.94214131	8.841994722	11.44592258	9.588566782	8.68085036	10.79817188	10.3812594	11.30877099	6.780320342	11.04972881	7.92078757	10.60445464	11.89841791	11.41441159	7.472382354	9.501985285	4.526893541	9.219585249	9.88320626	7.076644857	10.44058605	8.571039977	10.14221768	8.332327845	5.088882672	10.83951165	6.374633692	8.588179017	9.399054692	8.682533926	10.10663671	8.691352727	5.427126793	8.848555302	8.265622667	10.09985764	10.72544035
ATP6AP2	7.845610353	8.693713526	7.510973715	7.695303975	8.736890946	9.19691571	8.804236626	8.683366484	7.952532195	7.225292581	6.990117305	8.36792017	8.399134029	8.09271434	7.966487599	8.338364207	8.588513581	8.00867306	8.655074399	8.264691162	8.510257286	8.452576634	7.764861162	8.646391287	8.605550991	8.494669794	8.652615411	8.252861082	8.567782677	7.844419001	8.510523727	8.418546233	8.20510487	8.365785427	8.563589153	8.608104228	8.687278361	8.680416312	8.598909944	8.472828763	8.410972376	8.3264007	8.890422411	7.994785614	8.324267369	8.253114018	8.607368212	8.650132074	8.711444718
CDH18	5.283129424	4.274447599	5.824552687	6.213600024	4.574888419	4.214630536	4.713544857	5.366246844	5.690625249	5.07623871	5.782686488	4.680989519	4.482247303	4.609413912	5.522029033	5.21896271	4.867629607	5.103682105	4.518795942	5.488154493	4.784852884	5.038056392	5.102090821	4.882535834	4.687649786	4.370800872	4.512054255	4.883397118	4.540608642	4.946984665	4.661377268	4.996195514	4.739720651	4.315621317	4.382494725	4.811970937	4.66472238	4.507248271	5.275651553	5.692341698	4.379089042	4.379390143	4.86690297	4.56161074	3.907635191	4.517742068	4.629261983	4.64031085	4.487943185
FARP1	6.580050133	6.620102154	7.35725389	5.679549923	6.802279358	6.153195199	6.510455841	6.432539769	6.740792975	5.731857821	7.327797974	6.089519582	6.691135104	6.35854524	5.71291426	6.477370381	6.815299228	5.405018264	5.843811925	6.900198506	6.779382069	7.331555551	5.592002716	6.444980359	6.309156686	6.416490631	5.95250602	6.792998039	6.581113905	6.818091274	6.740135845	6.698139335	6.715618069	6.678728607	6.410219062	6.949730457	6.005156155	6.583400827	6.065494176	6.261198281	6.576995976	6.565257744	7.013033473	7.824664189	6.251498144	6.537702182	6.242543764	6.599364557	6.558142877
LPAR6	5.514843653	6.353310616	6.138379397	6.04423235	5.845904811	6.327332946	6.47779319	6.351434607	6.350949671	5.924558203	6.09012323	5.913682174	6.035700075	5.313076986	5.294100606	5.309726588	6.28615648	6.18262552	6.222689173	5.578156151	5.50070326	6.524489632	5.539133403	5.287275555	5.996327291	5.889043856	6.470677484	5.745818549	6.69706733	5.681858274	5.287138021	6.119731992	5.771122464	6.401162965	5.477569849	5.978508935	6.28468398	6.237614312	6.348325182	6.1225665	5.631217609	6.299809311	6.158989966	5.592180935	6.812013244	5.642331197	6.495563574	5.809862972	6.073703873
LPCAT3	5.945550408	6.735154473	5.876387172	5.56054214	6.232994125	6.437398335	6.42039391	6.20935512	6.188598732	6.048979757	5.729258558	6.562297206	6.826549182	6.889505345	5.760873768	6.121205826	6.723431396	6.026144263	6.849889617	6.470995815	7.087691347	7.152576846	6.324657148	6.162898474	6.738559569	7.18681198	6.247842313	6.266375686	6.217857054	6.19875688	6.767290325	6.23335709	6.625903707	6.86658297	6.561777787	6.197243941	6.471286769	6.463066699	6.334166461	6.230198562	6.3665258	6.638459077	7.046506619	6.552143588	6.072499609	6.053521658	6.122571642	6.080372358	6.313036226
WASF2	8.921032965	8.912245724	8.605520792	8.048247467	8.924308294	8.389656787	9.155836669	9.36343057	7.181510669	7.897502983	8.225597561	8.753547953	9.654635514	9.071385133	7.788388628	8.092005815	8.736002399	8.949232141	8.35778646	7.798708418	8.720610635	8.620932201	8.329810776	8.74349375	8.353737044	8.665256909	8.811073612	8.516643679	9.066960015	8.656675438	8.607634885	9.086839169	8.298059589	8.960604198	8.086248743	8.835955311	8.926036104	8.716266847	9.014462595	9.211106515	8.416488643	8.639911276	8.557122365	8.622608256	9.288329033	8.937321363	9.046830402	8.058156512	8.711417401
CHST4	6.01263048	4.67450298	6.155619204	6.147840813	5.029778749	5.225456851	5.143769854	5.171817365	5.433122125	6.535701629	5.532232421	5.100465457	7.050006792	4.962753316	6.116683143	5.169495865	5.280201191	5.965715532	5.461181476	6.389132525	5.358109102	6.823710236	5.663785652	6.901935449	6.148320136	4.897035952	5.027667884	4.829822705	6.459668741	5.211291969	4.998612738	4.809606353	5.386495688	4.914019365	5.130335299	5.306977906	4.870591861	5.872528667	4.936971069	6.488826166	5.186458716	4.847341221	4.986503394	5.169217958	4.955547306	4.933581898	5.044452449	4.961322122	4.780884713
SLC25A13	5.231979779	6.638153998	5.953289883	5.604695206	6.447167925	5.113566643	6.557860504	4.910981005	5.961618388	5.38963837	5.407139092	5.903184252	6.773344287	7.022437276	4.819967365	6.967908966	5.35113997	5.638232729	6.672332975	6.230053489	7.193980792	6.176921021	6.134774698	5.950642892	6.42559638	6.02378757	5.77417321	6.338990087	5.938933802	6.267936441	6.320480529	5.462371243	6.228045776	6.066153672	5.632489938	6.335067046	5.687247215	6.01219777	4.981243559	5.536927792	6.581524345	5.934744403	6.319433331	6.272159195	5.53559943	7.304161075	5.548613045	6.046741978	5.825362607
SLC25A15	5.347369625	7.331503471	5.905246802	5.494743191	7.271399553	6.050398423	5.894487077	5.489408618	5.812991396	6.010712767	5.935825314	7.061438989	7.77267049	6.764135685	5.508799777	7.085872387	5.562797972	6.176672123	6.865123634	7.110715227	6.897257267	8.08073655	7.800008332	6.360643854	7.151273463	7.540234647	6.46219399	6.604287006	6.361161606	7.438181482	7.301077491	5.584777495	6.72706902	6.350842609	6.866372786	7.031816702	6.266087064	6.948244945	5.763994742	6.238652051	6.930286596	6.980295409	7.947277682	7.319627116	5.35487719	7.069506402	6.055352505	6.492160439	6.774865173
ZNF197	4.580374408	4.689093575	4.663675673	4.062193936	4.634602755	5.086177623	5.067322265	5.149110322	4.541077751	4.9147762	4.423178182	4.847300312	4.531470302	4.138796087	4.643228327	4.369615361	5.031869222	4.643447822	4.364427583	4.249151607	4.824052196	4.560215172	4.219266802	4.665829687	4.624693331	5.345638477	4.898337668	4.710017498	4.782367182	4.376331594	4.328659044	4.458590914	4.448970697	4.921055457	5.108387295	4.803640231	5.157773896	4.719938755	5.24667581	4.971719906	4.908608624	4.729972483	4.507426251	4.413171054	4.923994595	4.147340077	4.706900666	4.55534229	4.724311174
CDK2	5.327275027	7.172815328	5.816984586	5.554301039	6.720273291	5.841586033	6.238960593	6.236251088	6.168462181	5.815518775	5.842185087	7.226858473	6.092686681	6.640447125	6.082374585	6.094032379	6.220646539	6.57549706	6.346416416	5.822308484	6.526552746	6.459865701	6.523083643	6.306825984	6.737246886	7.103103572	6.280274087	5.837144979	6.548415479	6.341937807	6.596666182	6.278557717	6.359664076	6.086040127	6.590763471	7.081964189	6.396590169	6.174388533	5.99418078	6.016779914	6.903668974	5.801346747	6.853472697	6.870563896	5.762781826	7.077449891	6.35990513	6.691502419	6.468984863
DHRS9	5.163617601	6.15893153	6.31876801	7.304425639	5.263536976	5.482349318	5.876216673	5.205354061	5.403175702	6.104692759	5.512922932	7.398269543	5.828378602	5.186665746	6.575085222	5.279607745	5.30344839	6.619444785	8.543934012	6.33069006	5.117184373	5.243903941	6.958277097	11.46914675	6.439970461	7.125092817	6.140572862	8.440688378	5.093590949	5.887050404	5.950697154	5.646312406	6.280785526	7.182506422	5.520678347	6.856566516	6.825407758	7.000933567	6.182599267	5.508113559	6.811350176	7.042372285	5.151643711	6.545746699	6.026044464	5.305754407	5.581259098	6.238565579	5.200043444
RCL1	5.986641908	5.853415186	6.332060846	6.60857227	5.918837659	6.056389979	6.269277262	6.037226135	5.961561967	6.0327529	6.063039811	6.665566885	6.356211765	6.473051565	6.657761038	5.995915894	6.092244955	6.033858175	6.566662321	5.704378814	6.601922138	6.632226491	6.110411219	6.445768315	6.427858165	7.154018303	6.342304308	5.905945084	6.307920299	6.057198778	6.215439283	6.184366704	6.283722909	6.034220767	6.685996879	5.975616363	6.020645224	6.123854253	6.01881128	5.996596435	6.946420523	6.042546037	6.05375083	6.518414562	6.183250232	5.913467467	6.057530726	6.004963713	6.027066015
ZNF256	6.120432676	4.511344077	5.025393896	4.41132596	4.259739575	4.761347623	5.397302019	5.275845907	4.778128397	4.04985569	4.650069586	3.768802647	4.831150225	4.903437073	4.504307236	4.107225376	5.155629239	5.429416937	5.152372572	4.094841239	5.866441841	5.293481272	4.208757235	3.908751439	6.632558981	3.53250598	5.238106646	5.036503256	4.481704701	4.476388649	3.785043423	4.949030988	4.054479215	4.86125668	4.122269983	5.391533873	4.909946989	5.0373511	5.648521386	5.756004022	3.851180278	4.738469654	4.218518275	4.672812699	4.654148452	4.046759194	4.752458917	6.53144823	5.126856434
SORBS3	8.095868776	8.25355617	8.284115559	7.759819758	7.049112493	7.447541367	8.291553038	8.281086639	8.063954475	7.627688963	7.834152985	7.985982912	7.511130408	8.075911215	8.38882783	7.468030956	8.070476246	7.524695767	7.434998232	7.003713332	7.289117997	7.412350424	7.354639622	7.400329526	7.356490342	6.858760808	7.877412072	7.630446511	8.535863493	7.592337135	8.608685138	8.592188081	7.580276469	7.6894465	7.404654467	7.503816415	7.431482144	7.444190797	7.600913712	7.562869424	6.854144202	7.439407226	7.864235263	7.088378717	7.781757037	7.692042632	7.693169677	7.484687134	7.338743568
CNIH1	7.714068051	9.909951147	8.038320359	9.012296847	10.25180565	10.70664578	10.32075979	10.24234772	8.029832697	8.649098928	8.346983553	9.656740297	10.07357112	9.852172712	7.857296442	9.381560888	10.21251101	9.290131972	9.852970537	8.555760577	9.891670155	9.980739922	9.771981759	10.06680009	9.999250728	10.60594734	10.50923897	9.677713031	10.11070033	9.452876664	10.40144268	9.501506755	9.386161244	9.616610384	10.16181115	9.898215648	10.61536618	9.918528596	10.69210204	10.18131053	10.15358362	9.7312643	9.9476059	10.02141253	10.32539557	9.682181371	10.35635746	9.920463277	10.35107607
TENM1	3.553046339	3.627818825	3.929120557	3.645748299	3.667653216	5.561806406	3.980949568	3.957864413	3.796810393	4.281977354	3.755710899	3.603326895	3.461038146	3.639462263	3.718690108	3.798840971	4.289240136	3.458833473	4.115947033	3.602329193	3.925594437	3.502975572	3.685967005	3.423363228	3.577751605	3.584783444	3.700918954	3.464803651	3.681164962	3.73255218	3.637142354	3.730565732	3.492471497	3.670701117	3.608283629	3.963156627	4.688783556	4.188642496	5.259587641	4.812703295	3.617908692	3.569084558	3.852740795	3.598460141	3.691758548	3.52788984	4.421722832	3.790156434	3.608437272
RBM7	7.664784214	8.389866967	6.754375034	7.378375415	8.460789128	8.316064301	8.296276411	8.287361287	7.443040668	7.116854344	7.074425955	8.33709537	8.224776319	7.864530104	7.163921262	7.65632588	8.11827747	8.284492385	8.047736348	7.308395194	7.865311985	8.447851587	7.931912527	8.040345117	8.337055484	8.196622091	8.245923993	8.469393451	8.520125628	7.762282332	8.173533589	7.91027572	7.947809258	8.382132249	8.197765538	8.241833204	8.774688638	8.247036234	8.565962446	8.451157393	8.52867178	8.279913642	8.020681827	8.778617229	8.39873544	7.857787742	8.312325992	8.609823752	8.448460263
RBM6	7.893656666	6.340949184	6.037106577	8.114512386	6.734047396	6.815583899	6.857725343	6.613093321	6.836325221	5.600345868	6.239658744	5.884725087	6.798444482	6.973887432	6.066602898	6.67302369	7.047417915	6.560055599	6.665281793	6.735379482	7.065295373	6.710717759	7.400301554	6.038680644	6.912607121	5.314861351	7.122943036	6.951840184	6.899858636	6.983497016	6.242815652	6.194960062	5.976108042	7.013748184	6.136332356	6.475064586	6.741161995	6.822601039	6.876213471	7.172683873	6.086074636	6.943072382	6.540897961	7.070697875	7.861335189	6.815830251	6.770312431	6.872045451	6.383744129
RBM5	6.966161272	6.706963284	6.631895935	7.379699554	6.763604656	7.16476071	6.915074551	6.903099105	6.594717133	6.401274054	6.948070303	6.885775075	7.02459634	7.395016454	6.628586937	6.590656554	6.917263053	7.545053159	6.828825294	6.829814947	7.277817132	6.907180457	7.240633193	6.32516184	7.007345964	6.776704228	7.671288767	7.137448561	7.28658454	7.022603764	7.029623378	7.061158842	6.83064137	7.273229356	7.418513651	6.847820744	7.202841991	7.175134272	7.139433745	7.062346132	7.039732502	7.296235994	6.749656591	6.970892258	8.453265811	7.286625751	7.218766745	7.226190545	6.762603607
LHFPL2	7.499126424	9.016837227	7.193964606	8.030936772	8.414483407	8.604846099	8.995475116	9.292557089	6.606935448	7.333019591	7.104743698	8.565426015	8.112716495	7.865722269	6.812253108	7.289015313	9.056147514	8.01806532	8.615994444	8.34337014	8.406266926	8.228216164	8.273145707	8.428250982	9.138129692	8.489467028	8.862150885	8.547432737	9.052955438	7.950484354	8.294125852	9.728518881	8.202429402	8.861253613	8.814815408	9.086747122	8.736466122	9.088746387	9.161426962	9.242606309	9.220549805	8.707178653	9.257692244	8.734366145	8.734893398	8.769510953	9.078439229	9.789623295	8.665565083
LHFP	7.338427708	8.35960944	5.416006743	6.259654003	7.360015992	8.40758965	9.598205377	8.563332164	4.497934944	5.403942431	6.607361623	5.616846057	7.092809827	6.360933943	5.553580204	4.68870934	8.814974701	4.881582919	7.38492239	6.242784917	6.11430301	6.763711763	6.015577547	6.880909496	7.845325514	5.401679104	8.836629323	6.522493046	8.200553174	6.893162506	6.867176777	9.472247326	6.98318435	8.190888465	6.429571835	7.815913416	8.230263825	8.028909327	8.801634407	8.500006668	6.438993846	7.83918229	7.733874655	5.600310306	9.749823336	7.112745653	8.977984064	7.4969391	8.056473113
TNK2	5.755785032	5.422141885	6.095526537	5.649623036	5.206945509	5.115314416	5.179681719	5.159664726	5.468519469	5.443595537	5.918131613	5.498673255	5.363898309	5.448650311	5.992581554	5.827293518	5.20081838	5.719002887	5.255205189	5.451489888	5.263874904	5.129065607	5.064353096	5.511807646	5.492914126	5.507933995	5.270196703	5.355064972	5.205700525	5.763857491	5.553392641	5.675896848	5.110747699	5.074570392	5.429502035	5.088394391	4.902204336	5.279935758	5.011503149	4.897860307	5.063471156	5.03395267	5.165419514	4.994010956	5.057148947	5.324310754	5.12025609	5.078265336	5.090875418
ALYREF	6.720758914	9.420564737	6.357691566	9.279866855	9.696327966	8.726837539	8.773750501	8.577682608	9.606755389	7.61777115	6.383049907	10.71129416	9.335439048	9.632988835	8.438438255	9.513076978	8.835358966	9.817815127	9.198151823	8.415578718	9.775148792	9.23725225	9.532410548	9.704181206	8.734841188	10.12405367	9.153547166	8.388981289	9.226590084	9.044905852	10.23996524	8.690104638	9.051261808	8.968196029	9.788461775	10.1447428	8.950932259	8.887305026	8.645783201	8.646894886	9.73365852	8.625919491	9.680958453	9.424876349	8.31276003	9.012015851	8.819547502	8.794135811	9.235259396
CDK4	8.434042762	9.898504277	7.78979356	9.38516969	11.29124809	9.744722833	10.16087338	9.581879708	9.453301551	8.713285589	8.040363513	11.56344246	9.435469167	11.31742217	9.285097841	10.4683321	9.984063512	9.692726494	9.998774504	9.510330826	10.95811049	10.13967474	10.55513865	10.40855553	10.03292312	10.57865182	10.15109316	9.580157195	10.57606333	10.15467792	10.36497132	9.945421745	9.852258492	9.630775367	10.14653283	10.59642871	10.25036143	10.51260055	10.09430462	10.15737651	11.24724032	9.349953562	10.5008244	10.78859775	9.674329968	9.85829761	10.43262575	10.24961562	9.845704606
TXNDC9	6.870653502	7.360955371	6.677836981	7.668559934	8.111744728	8.026153198	7.663877719	7.493413856	7.679032178	6.677996432	6.662657118	8.215714685	8.30292485	8.395694434	7.794895268	8.383407883	7.741076	7.507586235	8.278790418	7.532196364	7.857159156	7.977599406	7.956164478	8.86828922	8.546950331	8.126988821	7.956711173	8.09479952	7.80901842	7.922929128	7.912527334	7.591569622	8.209379493	8.028668686	7.346813931	8.46975755	8.278616455	7.693204812	7.985440228	8.083067794	9.848555162	7.813882555	8.050650843	8.487778631	7.593974423	7.980193999	8.020349448	8.320953567	7.9014053
RNF41	5.479313205	7.508273945	5.422215179	6.264473605	6.773098326	7.004578929	7.146976753	7.619532518	6.689474124	6.168880946	6.73179294	7.47508454	6.690044249	7.613156867	6.252776587	6.33246985	7.390222142	6.75766011	6.927606539	5.983806251	7.01931892	6.972164941	6.526881648	7.023447324	6.980191263	7.075962537	6.919600834	6.853715497	7.134050549	6.740648391	6.991614415	6.972646045	6.692152062	6.782366775	6.710053801	6.8207143	7.306700932	6.717860414	7.290697623	7.035229848	7.222677542	6.925919079	6.661671241	6.616439701	6.665155459	7.858751858	7.156275158	6.683358223	7.076674618
TSHZ1	8.314956528	9.147614179	6.07524304	6.502686174	8.725522988	8.742789542	10.1801976	10.32784421	7.037567027	6.683593029	6.700310086	6.50793976	8.469601307	7.60961634	5.731147767	7.017954316	9.990511731	7.646260903	7.445018027	6.853431118	7.449392719	8.161089766	7.120443898	7.365324506	8.420122518	7.94085223	8.673998566	7.746354865	9.338964913	7.799592312	8.18891634	7.857181176	7.100379332	8.715565476	7.593601595	8.215703469	9.646263019	8.541462389	10.27919242	10.095178	6.55595927	8.348508837	8.031458881	8.009281465	9.060260007	7.085031079	9.347686951	6.873962547	8.907923441
ALG3	7.561990646	8.98426988	7.939580272	8.075550173	9.73532043	8.660120146	8.479409196	7.937889918	8.292053041	7.960291294	7.503088317	8.92947512	9.287952875	8.456692051	8.021393418	9.117283087	8.388407677	8.513915689	9.233353655	8.62741907	9.537548116	9.512945016	8.859012946	8.344311422	9.228672793	8.968608353	8.138236304	8.582855125	8.165635014	8.985687974	9.657385678	8.000774892	9.021861341	8.110158055	9.142810022	9.116076862	8.040505318	9.080151618	7.911404245	8.418184365	9.444909605	8.250477838	9.642998974	8.645809261	7.728767201	8.666276381	8.123845007	9.074198262	9.071988608
PRMT3	5.771018379	7.917724082	6.132308287	6.797220162	7.530065576	8.266593295	7.811606533	7.70400469	6.634922285	7.756204383	5.229160419	7.986234257	8.060687663	7.884704257	7.274173271	8.056212928	7.895440881	7.340743788	8.355452092	6.988203587	8.447270562	9.021031147	7.712018354	8.019634075	8.865384692	8.84561091	8.304139649	7.852509951	8.556157946	7.980593654	8.249540251	6.511526269	7.858387999	7.916614938	8.140756207	8.472160314	7.920462492	8.376184218	7.641669512	8.351462154	9.420060996	7.204576229	7.241689778	8.119529984	7.686434031	8.134049537	8.120045264	7.815161354	8.367529742
PSME3	6.897054002	8.362539146	7.078529006	7.222560565	7.879630972	8.535873642	8.165532862	8.234875482	7.553343971	7.289946425	6.894629732	9.028179286	8.196527211	8.673400028	7.542658821	7.819896707	8.246103251	8.041728057	8.280518214	7.677609439	8.745909038	8.035040055	7.552290535	8.952076544	8.307005033	8.942464434	8.167872903	7.894478543	8.528633454	8.543745598	8.395070414	7.798144128	8.834023714	7.975314462	8.504082373	8.913201297	8.391069074	7.960986804	8.267861332	8.698997142	9.094974601	7.714349903	8.526949478	8.768660667	7.335200077	8.822307023	7.779524032	8.847579072	8.17994696
MPHOSPH9	4.943947951	5.355196362	4.487102646	4.986973255	6.306691527	5.680514852	5.030789249	5.236222815	4.675694495	4.651617249	4.895642144	6.151585912	5.317655213	5.486463721	4.63237115	5.040307802	4.853501707	5.822596003	5.357669424	4.637938769	5.567008402	6.076373422	5.98917785	5.563639527	5.004235124	6.728151938	5.454185298	5.151401183	5.787269095	5.160892266	6.067505156	4.712825414	5.43541562	5.5770293	5.668956642	5.572199813	5.486334973	5.159197949	5.306672719	5.134267108	6.351480124	4.951820427	5.579876625	5.16520311	5.05796329	4.785663075	5.377612937	5.514508268	5.373846003
MPHOSPH10	9.048059229	8.611788353	9.580752152	8.169701601	8.612860115	8.550326669	8.70660839	8.608879028	8.32172215	9.216751043	9.155172628	9.06579621	8.969213664	8.721242343	8.195638368	8.988170876	8.698418088	8.823453875	8.304265056	7.882071088	8.829037346	9.082590856	8.411574237	9.15764317	8.562209995	9.209483234	8.601918647	8.377243186	8.517735357	8.339341855	8.779037239	8.50146864	8.410826649	8.480542564	8.817003525	9.217181605	8.725261452	8.795163066	8.669532869	8.880403076	9.224166932	8.351537434	8.888280605	8.804799047	8.746630842	8.992867961	8.839305668	8.826841347	8.609155489
ADAM10	6.081422987	9.072489098	7.060267327	7.593233972	9.247462792	7.724514496	8.419321936	7.632568894	7.623905998	6.188994462	5.702911712	9.017738242	8.793655955	8.213145265	7.830282137	7.448112521	8.227892393	8.819409422	8.703201213	7.267135267	8.991534404	8.945104186	7.631671028	8.549465133	8.549304498	9.171249359	8.385643769	8.148636713	8.366895889	7.499850555	8.383719668	7.380933821	8.00867254	8.997047916	9.253224761	8.98093682	8.602834653	7.843207531	8.336572811	7.723123429	8.917347168	8.243809739	8.580339609	8.814935251	8.031110208	8.137780958	8.069456639	9.072466712	9.184953585
CDK5	6.483248341	8.040052996	6.933459671	7.46475035	8.094881812	8.285591823	7.721958289	7.255037881	6.98614455	6.849070946	6.671905996	8.102647523	7.954207283	7.561477465	7.967381721	7.520242295	7.540310385	7.939882127	7.436379639	7.149964879	8.408318171	7.336348894	7.556984059	6.347383092	7.579477853	8.67636124	7.093307296	7.566698392	7.918991448	7.775900149	8.642710836	7.154687797	7.851650853	7.280156569	7.915842973	7.753244357	7.584020782	8.042986799	7.135149973	7.313310047	7.704429598	7.187810249	8.437911043	7.534501173	6.458616198	7.65003578	7.134485162	7.555178242	6.82910064
MPHOSPH6	6.096776434	6.148332971	6.160727285	6.267080049	6.560721134	7.73102909	5.885469635	6.189878964	6.071668823	6.870942444	6.519883839	6.510134425	6.252138032	6.720738138	6.612185396	6.742421193	6.379763659	6.522471493	6.681048267	5.841069336	6.139022927	7.019816921	6.251266246	6.589889288	6.105397757	7.38795971	6.298214977	6.520334655	6.330727149	6.297290696	6.720346797	6.048946537	6.601299984	6.13780012	6.453575985	6.025321272	6.705778713	5.916000137	6.260769701	6.446228173	6.549526326	6.071008988	7.150572312	6.896006931	5.989014322	6.07523331	6.380711883	6.310037324	6.020825196
NME6	5.972904573	7.137970884	4.824728225	6.496178496	7.994861317	7.466101288	7.419763514	7.565551607	7.180072565	6.021791442	5.952105342	7.53506067	7.54119027	7.893424256	5.247008808	6.89608817	7.522969343	7.720437873	7.364528375	6.382444163	7.821846341	8.011168431	7.147307554	7.251057046	7.457914562	7.868144038	6.971059664	7.504028068	7.34086006	7.834925909	7.582581342	6.623964096	7.484944817	7.535546746	7.572156278	7.388246085	7.818934447	7.386571044	7.584694424	7.795942992	7.939682523	7.32660066	7.231464718	7.829434536	7.341483094	8.156742114	7.014901676	7.271046825	7.110474422
DHRS2	4.815721505	4.973695923	5.490068412	4.839629979	5.512039268	4.584537241	4.402744659	4.928880301	5.171141371	5.907318436	6.805600742	5.405068616	6.517972053	11.66769171	4.9079713	5.079435158	4.857117012	13.31447203	9.369454546	5.123269066	5.346832941	5.052564714	4.918233431	5.717599257	5.016935954	10.40864827	4.688091055	4.952155321	5.11426413	5.225832302	5.692684606	4.631833172	5.128125508	4.697963384	5.933427295	5.6887632	5.650545302	6.049502629	4.496394046	5.818437557	7.229244844	5.663502181	5.043658603	6.409814069	4.544662282	5.532923899	5.028428703	5.643044267	8.750674588
CALCRL	5.403698823	7.304001127	4.422668288	5.606222655	7.217092945	6.605307098	7.108854007	6.785301162	4.58093954	5.023026498	5.183203931	5.975561426	6.717053728	5.824368449	5.334462291	4.95215457	6.486838724	4.588371553	6.624505037	5.380612414	5.476201795	6.583432888	5.001056447	5.718414283	7.212449646	5.21677833	6.892531083	5.267843208	6.206669328	5.882188153	6.117042161	7.854541352	6.22670973	7.328147055	5.700169213	6.053560665	7.247322411	5.977836176	6.798630143	6.084211762	5.608549052	7.422105004	7.308304898	5.330694155	7.514260091	6.472747124	7.877988512	7.276855364	6.551272128
MPZL2	6.414866001	5.994769701	6.54377533	6.299579498	6.259269131	5.439703505	6.190014183	5.189369389	7.52388797	7.788696192	7.606116687	6.642138638	7.105654532	6.863091234	6.550960452	6.330410943	5.492582608	6.562537356	7.370871752	6.943362569	6.810234281	8.886766109	5.948892956	7.398599535	7.347201291	8.301117487	6.030484951	7.870569435	6.433636666	7.32737929	6.425265095	6.000919602	7.992467383	7.976808292	8.434935629	6.978835931	6.619091439	6.306973055	5.454003586	6.119309915	7.42424419	7.360077051	7.081750364	6.927104247	6.703928896	6.528414069	6.852719122	6.808218984	6.934854354
TRIM13	6.273280114	6.701816865	6.499901981	6.110535756	5.964305494	8.019736407	6.898173241	6.771748626	5.776098673	5.233432442	6.24420314	5.670715151	7.412425773	6.333437496	4.781249423	6.266157117	6.72764743	6.074748	6.465711847	6.550492545	6.332245691	6.865649859	6.563403882	6.354155838	6.592259828	6.297692657	6.803662689	6.874340209	6.568256581	6.356710599	6.162586055	5.345480159	6.391306885	6.686560482	6.472151607	7.115852282	6.625341434	6.992153282	6.918176245	6.702688366	5.922699415	6.590053942	6.063415759	6.725755144	7.111337696	6.789077076	6.682846928	6.635264673	6.725304656
INADL	4.606599013	4.822017175	5.215241455	4.934488516	4.737513667	4.424760747	4.625729756	4.572428888	5.190253305	4.950117166	5.068282323	5.125575811	5.324025182	5.190948218	4.604838083	4.836673446	4.74335968	5.271178819	4.611109025	4.869181172	5.134258214	4.686736233	4.738286349	5.064465848	5.027354885	5.319250517	4.823836107	5.270743766	5.28964469	4.919652151	5.072080319	4.375736597	4.774594365	5.086468252	5.216343357	4.993739038	4.507010042	5.016334035	4.67642752	4.671772169	5.033475576	4.960835626	4.831916578	5.399554663	4.605887762	5.006724335	4.868360676	4.857770702	5.004955126
USPL1	4.933868602	5.908318297	5.606451693	5.84751394	5.39177084	5.655700614	5.696259794	5.59424781	5.816057231	5.531550673	5.251695473	5.371303181	5.787828465	5.397455398	5.336664214	5.437761721	5.696985781	5.660974208	5.620322573	5.001473629	5.570069399	6.051564204	5.7492685	5.544920027	5.513836544	5.802788113	5.715455329	5.602999208	5.763803958	5.471401078	5.544544545	5.448919978	5.488751552	5.674903552	5.563639538	5.835143048	5.84226592	6.066326905	5.662954721	5.885509742	5.875795589	5.763698821	5.490513042	6.079580537	6.098508904	5.561316402	5.674625936	5.771444704	5.773116212
EIF1	8.778455495	9.915061172	7.945329086	9.273389305	10.14895206	9.931245819	10.12841166	10.20465691	9.069537395	8.890153075	9.011795401	9.588805849	9.461594704	9.220999245	9.183995609	9.028423446	10.31626782	9.678543438	9.739812745	9.391753398	10.18774205	10.2470826	8.95037605	9.887723903	9.575978111	9.648860554	9.972683733	9.736914777	9.929723807	9.513414839	9.597764275	10.14734833	9.544907668	9.901345134	9.541094884	10.19657811	10.35755355	9.480440517	10.49719111	10.23614863	9.751012194	9.88555627	9.490061015	9.707560915	10.15189691	9.735815879	10.05682492	10.29189979	9.903044517
CDK6	6.013207799	6.77418831	6.911897943	6.499262673	6.955189475	5.972783901	7.333126684	6.579037049	5.970202712	6.399203985	6.044187815	6.552989921	6.991549791	5.483829123	6.559115215	6.7860821	7.101951408	6.602609435	7.641864248	5.507050352	7.800037181	7.994911296	6.457376339	6.93587727	7.781731129	7.49491489	7.338855126	6.977129144	7.193213482	6.682084972	7.383865884	6.972628846	7.046118934	6.870401928	6.350232456	7.01262701	6.266774095	6.619072341	6.602029777	6.825450166	7.048278175	6.481142788	6.970312225	6.940505912	6.242060467	7.072430251	6.255167268	7.049920626	7.268115756
TOPORS	8.472355033	8.302475964	6.149585605	7.747744524	8.154341267	8.947486107	8.520611664	8.746738032	7.688378505	7.233553704	7.69409993	9.000000009	8.048436869	8.271229814	7.557259611	7.268782891	8.779058537	8.384693641	8.530184162	8.929775245	8.035484261	8.174996661	7.500546765	8.315435277	8.671092559	9.250368315	8.627004644	8.37148027	8.876671073	8.048106836	9.347053733	8.416065232	7.929123332	8.631211678	8.573959703	8.149943485	8.857177274	8.095946887	9.041998864	8.479996594	8.503682187	8.980581486	7.892987449	8.118189881	8.606745192	8.418044434	8.918053518	8.600793055	8.432140107
FLOT1	7.784919025	9.103943176	8.116612814	7.686858481	8.904263579	8.465853012	8.860609133	8.771872267	8.279117449	7.606157246	7.76155889	8.296250558	8.352156575	8.061893987	7.873253776	8.611568585	8.716328645	7.861539528	8.203314314	8.233109274	8.590339056	8.042352032	8.316069649	8.406224279	8.719989295	7.884629811	8.176702399	8.194087302	8.662889982	8.428163671	8.087285619	8.470161178	8.176612179	8.04812546	8.459353917	9.066463066	8.885948868	8.323315338	8.479494637	8.724162596	8.939895904	8.238570013	8.788558597	8.407156843	8.291795116	8.992967776	8.36819969	8.827358867	8.56375707
DDX39A	9.220128644	9.975293639	8.632364115	10.33430662	9.654893338	8.557082682	8.584697121	7.878631459	8.455170739	9.237193577	9.42522992	10.16131275	9.766872321	10.61915696	9.359237742	10.52149431	8.975986596	10.52366605	10.05739149	9.776949812	10.36707911	10.55106601	10.63330525	10.41351989	9.567229397	10.25074237	9.769354366	9.873229842	10.03563738	10.09041276	10.38213434	9.455217825	10.31840898	9.521375489	10.16209256	10.28730098	9.251232062	10.03438086	8.591511193	9.647817228	10.27599703	9.453263851	10.5667314	10.22519161	9.351338801	10.496204	9.818332864	9.772647877	10.05219415
PSMD14	10.55834223	10.74556725	10.76564062	10.45874561	11.54188239	11.08246043	10.57854468	10.74079928	10.92259644	10.80461776	10.81737214	11.42754141	11.14367793	11.08987058	10.97293553	11.49829692	10.94890518	11.26748868	11.20051995	10.51831918	11.6980353	10.85951144	11.21182559	11.49920781	11.34076328	11.23928516	10.70325991	10.99283568	10.64402019	11.0011031	11.20992876	10.42288762	11.00991312	10.37623391	11.04444801	11.58738011	10.86208788	10.94205283	10.75900937	11.14486338	12.17366135	10.29078053	11.05925995	11.23583877	9.854424368	11.09813367	10.45649351	11.12684247	10.545562
SSX3	5.063410725	4.382423677	5.538853686	4.76089298	7.039908211	4.217492668	4.249577777	4.199182237	4.941199046	4.900336204	5.205002655	4.501721186	4.442434979	4.706910453	5.30570517	4.917391345	4.212497903	4.588379108	4.848366925	5.104270351	4.494209844	4.51329801	4.545284197	4.618926838	4.716842605	4.297178223	4.370963374	4.481931504	4.474818482	4.662718293	4.44573605	4.813772474	4.479260234	4.378113328	4.72128737	4.746121836	4.897324583	4.429350305	4.223061629	4.083389397	4.392569257	4.341575883	4.513749848	5.424916552	4.140441207	5.098638934	4.297177516	5.081615723	4.240979064
OLIG2	4.432075146	4.179976265	5.49950387	4.884868624	4.222512569	4.279895289	4.174690548	4.272414402	4.448248875	4.942886989	5.183859478	4.33010732	4.332285057	4.428350099	4.5739293	4.516830361	4.429776963	4.600837134	4.282741894	4.396493688	4.298452101	4.25232196	4.380501073	4.327233856	4.283564467	4.287908157	4.160059434	4.535631862	4.207532571	4.323400463	4.304707292	4.141170339	4.553066282	4.168467588	4.411903498	4.286519463	4.155410108	4.238275348	4.240395274	4.317350859	4.162393403	4.520559266	4.3109617	4.442306305	3.843088549	4.213212261	4.21938654	4.24735605	4.334042077
CTDSPL	5.928113891	6.154888076	5.911101766	5.645993569	6.37337657	7.493123159	6.375718477	6.501824448	6.744901941	6.03418926	6.223019294	6.336386798	6.362941186	6.503812023	5.678399918	6.167636219	6.482428001	6.343023653	6.001808869	6.411636812	6.45928998	6.142799285	5.627249523	5.706204366	5.987851897	6.585843456	6.187149542	6.455631434	6.458128258	6.318187727	6.595723439	6.019645558	6.44173614	6.420653578	6.713114085	5.827864671	6.374263407	6.762469957	6.49755984	6.337486717	5.495519888	6.134837603	6.126054417	6.161146628	6.331271438	6.247213514	6.383962065	5.911408718	6.157179992
ANGPTL7	5.611411745	5.22093664	4.914378211	4.918076875	4.300706566	4.164164378	4.540604903	6.052152832	4.529683575	4.982540927	4.62473713	4.687545152	4.56175328	4.572864122	5.578745608	4.684774351	5.63490671	4.490847277	4.687700543	5.001925268	4.393316204	4.376981001	4.693618448	4.662859875	4.373736194	4.611579736	4.291560417	4.355538249	4.928502324	4.543340274	4.339607825	5.301102899	4.550870237	4.792412696	4.623569948	4.863312476	5.595843229	4.476860517	7.01236255	4.80122872	4.442183427	4.790817401	4.668010997	4.578471259	4.793263601	4.167645646	7.258280476	4.253321255	4.669745824
KLRG1	5.56218006	5.799813026	5.554891968	5.698652764	5.433393766	5.617593106	5.308395866	5.856618536	5.211864802	5.536623232	5.41291556	5.038224783	5.321683213	5.784652781	5.936691782	5.296834542	6.03989025	4.877129328	5.979314665	5.083144523	5.203701587	4.973371933	5.457800132	5.133284033	5.693987055	5.043776801	6.132418387	5.28242082	5.940082585	5.334755356	5.111950768	5.623364849	5.7251825	5.203764543	5.226028711	5.420542605	6.348519257	5.386784356	6.56833676	5.245326589	5.421548952	5.601711243	5.517227294	5.675064049	5.502492302	4.959272738	5.413680763	5.93154042	5.459365347
CDK7	7.073958264	9.031949667	6.404528336	7.660511473	8.149980753	8.689581966	8.489296155	8.176973984	7.316779056	8.396636275	6.586591864	10.01233228	9.066525452	9.198908616	8.754989736	8.683227737	8.564563463	8.666426277	8.912802682	8.355771029	8.744996086	8.607744779	8.34287141	9.244998155	9.061603543	9.824966547	8.512294161	8.814725235	8.691992671	7.858341211	8.89673586	8.366599562	8.72133685	8.707544828	9.521667469	9.030950081	8.460003157	8.402999903	8.314487915	8.471590806	9.744703322	8.292318913	8.168815461	8.926784168	8.029303617	9.059342638	8.825617217	9.065722054	9.138235348
GDF11	5.390986928	5.082416515	5.659997481	5.74816614	5.097192868	6.197144611	5.368275176	5.548896924	5.532870694	5.827808807	5.820025252	5.992486673	5.135381843	5.53048688	5.823368013	5.418522848	5.297994668	5.173729197	5.117923032	5.196092703	5.134415719	5.138752449	5.296859389	5.217872244	5.198339777	4.990994801	5.150093232	5.231661993	5.36692424	5.399123345	5.085573684	5.312304935	5.273929832	5.024356287	5.122655969	5.530068598	5.318802011	5.079203315	5.324461337	5.494835474	5.027943611	5.070337089	5.354921993	5.208596414	5.071196752	5.575004396	5.106603119	5.264528155	4.818431722
TRIB1	5.700141511	6.099718018	6.722840567	6.064913425	7.271568569	7.024399921	5.936017234	5.914632971	6.586034719	6.379247587	6.115890418	6.714774325	6.211183905	6.33667928	6.617398923	6.315997658	5.97999417	6.484577826	7.239004756	6.213435869	5.954694151	6.835848808	6.450365825	6.540284123	7.586904245	7.143152031	7.169777377	6.056133733	6.914142263	6.497420556	5.790207329	7.558013186	6.354868196	6.241918225	6.477525314	6.830882766	6.280158919	6.519174391	5.534049897	5.836912876	7.596387819	6.833045443	6.207136307	7.602548176	6.210587196	5.962609734	6.475456193	6.80900836	6.208741411
GPA33	7.625102757	5.436263702	6.896498009	5.985963764	7.959397823	5.936170641	5.582303966	6.419979709	7.470778239	8.244450912	6.075724421	5.800014715	6.478620794	6.568894064	7.459903419	9.196083816	6.293776175	9.662439445	6.799389841	9.450487956	5.440357098	6.380591735	6.104133254	5.589817273	8.48777715	10.1471853	9.054111361	8.711869672	5.247695995	9.866549126	6.299999805	7.61574998	6.046765032	6.495944554	9.135223951	5.348150587	5.310442066	9.001263908	6.009222277	8.618255198	5.81569371	9.450121707	5.853540357	7.47437703	6.567740146	6.076835002	6.16366886	6.193808969	7.767123428
ZNF443	5.3066581	4.934119265	5.368831519	5.361887116	5.083229619	5.063028153	4.916708111	5.022903411	5.684576329	5.380998761	5.818410568	5.303230247	5.206598789	5.079359151	4.979075049	5.208911115	5.06698928	5.380926327	4.867350163	5.473584283	5.182525763	4.85758344	5.197383947	4.744588158	5.046066902	5.229570254	5.13823419	5.22727622	5.061502343	5.104640387	5.095252132	4.594784509	5.245786357	4.954189634	5.335449431	4.936790399	4.993593055	5.401572063	5.10832364	4.949085471	4.997180043	4.938065856	4.951458133	5.209917383	4.956671988	5.30372627	5.065605924	4.999663373	5.103934332
CD96	4.93782651	5.04020248	4.814352547	5.418632439	4.372681083	4.561130494	4.547150729	4.461985632	4.799460367	4.760199811	4.733638107	5.091581235	4.229750486	4.485300571	4.656255743	4.363567746	4.712865043	4.777405344	5.580473206	4.543896074	4.19676566	4.298287676	5.034600662	4.601592065	4.450668006	4.475745692	6.42388952	4.54696239	6.070598044	4.237671625	4.378533446	4.361635132	4.632847433	4.499958711	4.265139263	4.27756535	4.902920243	4.646310013	4.744945576	4.288306116	5.417859145	4.783127685	5.39619884	4.515673952	4.823432037	4.133537892	4.468334727	6.105875637	4.439436186
PLIN3	8.520148771	8.813598052	7.285316516	8.351975431	9.702433459	8.873053674	8.999149354	9.224688982	9.152285339	8.130233254	9.29602598	10.71439892	9.357897156	9.712573328	8.918754049	8.843943052	8.862014003	10.46928571	9.660458175	9.579781566	9.969381075	9.302984715	9.573343766	11.04090037	9.212159763	10.43559798	9.280012666	9.580949406	9.713398446	9.357846331	9.601087486	9.330805187	9.642564723	9.655858495	9.953492259	10.31272118	9.587949885	9.604148684	9.185338244	9.395078423	10.63951298	9.403496771	9.324535365	9.755762943	9.023362752	9.426436134	9.770919035	9.799770453	9.396434651
MFSD10	7.509612286	7.898941314	7.477254479	7.446653816	7.495870008	7.780433242	7.765418099	7.289810834	7.826939629	7.828101014	6.984557576	8.941286476	7.660726831	7.950985467	7.342602245	7.886643745	7.481232778	7.863570816	8.156142284	7.47270105	7.999369006	8.009552582	7.747077159	8.646189529	7.183723099	9.037519136	7.733557797	8.015237495	7.84361214	8.055784095	8.290007762	7.944393001	7.909174137	7.726741848	8.723183813	7.864502299	7.428591111	8.081665801	7.349673544	7.699800899	8.822862472	7.79321013	8.025989475	7.706841757	7.862736021	8.024706659	7.360003696	7.550431152	7.228515222
STX6	5.805657178	6.960885153	6.170316677	5.674892694	6.758095534	6.685554357	6.401538026	6.223578027	6.8509661	5.875349923	5.903325746	6.97123958	6.629396035	6.377548677	5.970055183	6.766942579	6.261228298	6.221102159	6.373805973	6.012088897	6.878610853	6.11805552	7.063688049	6.508715675	6.82398513	6.868800881	6.521085209	6.277180418	6.597161108	6.221284597	6.437543581	6.216702042	6.345925104	6.527622885	6.805772121	6.789318461	6.479746501	6.305327145	6.482019412	6.261157033	6.752812028	6.193545749	6.854875993	6.444383836	6.210171036	6.776387207	6.14808105	7.012141375	6.897203768
COQ7	6.321982127	7.006907783	6.759831503	6.322498317	6.749863523	7.890010846	7.221920377	7.609864031	6.613693577	7.204939011	6.096594842	7.804817649	7.338509937	7.301343281	7.06164154	7.26460592	7.588503244	7.317679399	7.301377698	6.652761401	6.714559252	8.462342951	7.347658956	7.49053606	7.461827229	8.000117562	7.001866312	6.690526857	6.797017696	6.830202586	7.294463841	6.888297535	7.267993685	7.068557015	7.300368455	7.393389374	7.367447279	6.579551641	7.679973967	7.313297836	7.424754655	6.610873184	7.0991615	7.563365822	6.694114752	7.258564328	6.82965378	6.712660505	7.576757142
RCAN2	7.90964605	9.585269323	5.177514754	7.598618747	8.047836671	10.45025822	9.824156892	9.340952593	8.339481758	4.715189436	6.494497817	6.391883761	8.583655589	6.871774259	5.685751414	5.785666957	9.326234405	4.851981524	9.387170428	5.903550358	6.301404264	7.65550693	7.265134533	6.682109838	8.616016296	5.914387231	10.18790681	8.290315633	10.04114032	8.483223514	7.047097816	8.204576116	8.404948311	10.03686955	6.423690121	8.207147413	10.19452359	9.916879212	9.939227308	9.05959298	6.66608164	9.759015809	8.024000766	6.583670407	11.24817252	7.591549448	10.08666158	6.872514974	10.08364265
MSLN	6.866202888	4.406255687	9.979540418	4.25169959	4.004592175	3.694588556	8.409023419	4.866518109	4.325394058	8.942327992	8.403561644	4.139896916	8.997533473	9.82865719	8.274068549	5.834838274	9.121876336	8.864245738	5.478545732	5.771747668	3.950236503	6.803899618	4.189207577	9.438033035	9.221446614	7.907176402	5.205044305	6.564915557	4.000131422	5.961005068	4.31363981	6.80136491	4.180237866	4.152397972	8.627178696	6.798180213	3.856972707	6.188623882	4.340755929	3.51200518	3.841551869	4.640958806	4.132182585	3.921678771	4.268659108	9.410854587	4.722694372	6.44974148	7.884642211
LRRC23	5.113643952	5.665120967	6.446349067	5.580568261	5.106728097	6.403361829	5.991005755	6.055047623	6.030520528	5.104415558	5.726141153	5.511256798	5.171134331	5.985639582	5.7447157	5.339203036	6.320460389	5.154158865	5.138693483	4.926441552	4.968055344	6.190986934	4.854006928	5.660203659	5.625588482	5.343774466	5.247638733	5.075634957	5.465227661	5.87061189	5.588612878	6.212897403	5.09010058	5.732281668	5.21678332	6.19125853	5.847551276	5.575767977	6.399327077	6.121175644	5.214389535	5.62257638	5.977069036	4.741751524	5.306822727	6.057683882	5.583322447	6.039749778	5.604098001
LRRC17	4.923451059	5.150107192	5.282098323	4.886630204	4.924194559	4.597202714	5.95657157	5.114839723	4.746969742	5.184469462	5.385299623	4.931724827	4.322573198	4.093075415	5.062168919	4.23104016	4.989628702	4.621880566	4.985000778	4.904193726	4.707739527	4.754389334	4.585721919	4.592577916	5.044894711	4.125962326	5.381022627	5.796201099	4.461507667	5.12673675	4.769233251	6.073923761	5.419707325	5.940166645	4.110968054	6.512778113	5.146992938	4.601013596	5.582019301	4.834245754	3.796275884	4.745052586	4.84265035	4.322706982	7.096053373	5.325267827	5.880823206	3.849167666	5.286153759
RASGRP2	6.437652087	6.014956295	6.454901424	6.626304395	5.518554066	5.711836355	6.35162752	6.840771909	5.948758536	5.401401302	6.481342148	5.730913513	5.53901149	5.695403394	6.319413978	5.841983324	6.71724984	5.672047702	5.969615702	5.694596822	5.404016963	6.305701357	6.150908664	5.531978139	5.675836954	5.365178078	6.307443072	5.681385332	6.242506661	5.732479769	5.54417109	6.214851423	5.71666247	5.593605139	5.474502273	5.706616834	6.503226377	5.71122104	6.868066622	6.701981439	5.668870767	6.296414787	5.88030391	5.507358945	6.398318916	5.551763436	6.062283469	5.664031137	5.985869844
HNRNPR	9.356538321	9.7056893	8.71471706	9.480463196	9.782828788	9.636858184	9.906574591	9.731732055	9.141132963	9.089355968	8.733439711	9.604662298	9.877720269	9.364223823	8.659878858	9.470441603	9.881325577	9.513821054	9.303257941	9.446477725	9.672946819	9.690894793	9.439220326	9.604243974	9.774953749	10.03024292	9.614418479	8.866091979	9.570378815	8.902315998	9.324647008	8.793253155	9.150189781	9.483843655	9.710277095	9.353850078	9.647676558	9.395992042	9.662446816	9.888818276	9.257305425	9.151938856	9.564645978	10.00530205	9.389174374	9.60525606	9.454710857	9.229286005	9.484820699
SLC35B1	6.688877667	9.057279473	6.421754541	7.966425084	9.272071715	9.268800162	8.392114184	7.579418799	9.169214843	7.737168086	6.998492813	9.450653378	9.284310906	9.523575484	8.669176961	9.020073824	8.48614534	9.36365963	9.736792832	8.542583474	9.587367956	9.521610172	8.945990916	9.49840592	8.858899864	9.530146211	8.617492015	9.263682413	8.612567569	10.10459664	9.411981111	8.625563989	9.564685602	9.265083463	9.56679818	9.745307214	8.782656495	8.830844684	8.073864261	8.443913758	9.703973089	9.416413999	9.485616514	9.735659834	8.14628727	9.197973148	8.850276889	9.404693764	9.131707726
DCAF7	7.285856157	7.426114266	6.772481361	7.506766498	7.531832731	7.260654887	7.22153598	7.126556299	7.865573212	7.114351819	7.102695542	7.460828686	7.471548952	7.782888009	6.904527227	7.366402393	7.209990231	7.638856698	7.094104641	7.6907221	7.850325576	8.072986727	7.28179936	7.535639593	7.172124363	7.539354872	7.214409531	7.47152208	7.452082182	7.456391184	7.395180076	7.081855829	7.174854578	7.405907796	7.184434517	7.495664827	7.304333012	7.49618696	7.122512739	7.115651297	7.235416804	7.283049121	7.323863771	7.409676345	7.167304168	7.480641382	7.19164145	7.310447008	7.317623014
CDK8	6.223201581	8.278094991	4.975407451	5.692251298	8.471523977	7.517316617	9.548552492	9.99118385	4.845333544	5.581650877	6.141599082	7.896264699	7.219087408	6.88199649	5.008742134	6.299525831	9.837459165	6.420163375	6.885689134	7.216820006	7.8726698	8.56958001	7.621169691	6.847776406	8.122322669	7.973802702	7.556177272	7.349878961	8.866502023	7.543937306	7.519706864	6.174818909	7.250756716	6.936077423	7.22565168	8.166458762	10.37016867	7.560992874	9.521216374	9.709356337	7.43540354	6.795024359	7.854011195	8.362210863	7.115534394	7.403248887	8.638516246	6.955693861	8.833291685
MRPS31	8.059729204	7.67885553	8.482924949	8.079828167	7.511337047	7.388062879	7.605443511	7.660212667	7.227030806	8.209546504	8.553385911	7.825581808	8.284802084	8.237226632	7.317084743	7.739108664	7.592900077	7.681434676	7.424133205	8.259311148	7.292632765	7.346643343	8.42431637	7.412619866	7.749957836	7.619398358	7.3689095	7.607292167	7.269960877	7.361807066	7.016790457	6.672555746	7.500622509	7.466027892	7.307681117	7.875716711	7.410775366	7.685419745	7.664444736	7.494200243	7.437996792	7.464513095	7.252131166	8.076954712	7.653640038	7.189547593	7.55854098	7.302578507	7.633003375
CALCOCO2	6.971435688	6.92006672	6.647531239	6.909566835	6.597720087	7.374704702	6.996498618	7.07113058	7.280186454	6.867489602	6.922715429	6.642615155	7.066524001	7.014328347	7.694034548	7.201336438	6.94122963	7.006789818	6.786627273	6.967042964	6.534435058	6.606950208	6.686845829	6.832952198	6.910933573	6.828219624	6.999198287	6.913271014	6.845887141	7.005070806	7.007262134	6.492921554	6.880620302	7.09309645	7.064968227	6.71080737	7.022921331	7.179674103	7.03658338	7.090117751	6.37688181	6.850594625	6.727148104	7.008848996	7.191863938	6.665808404	6.892024732	6.976901256	7.053940336
KCNMB2	4.583480895	3.952591844	4.304714923	4.00119416	3.895999761	8.233069171	3.953481609	4.184174572	3.852410989	4.834753407	4.078419571	3.880341025	3.820966589	3.835674791	4.264459797	4.022746911	3.805447469	4.030273667	3.92954624	4.617163326	3.889010801	3.806497368	4.072033624	3.699286929	3.882353853	3.607749615	3.924529621	4.16594274	3.840913075	4.398977972	3.898631506	3.680139739	3.936824204	4.384730542	3.809088784	3.819598489	4.312134749	3.920251718	4.419185647	4.0316782	3.763891601	4.550676012	3.724656147	3.871725354	4.129105226	3.831135114	3.862633207	3.827949728	3.829986793
GPHN	6.015139108	6.786517454	6.216223345	6.072195234	7.080800777	6.491415521	6.97717021	6.782263231	6.160270594	6.498046312	5.745534023	7.146515427	6.532470614	6.49080477	5.825306193	6.762948542	6.643167613	6.789488705	6.793666006	6.353466911	6.482620011	6.739594141	5.931088824	5.406697153	7.034001897	8.247681841	7.59979854	6.843978068	7.133376023	7.121913645	6.367270024	6.027702985	6.774501127	6.78090677	7.116099875	6.610957117	6.773386283	6.91176837	6.927875718	6.649882291	7.863633415	6.225966226	6.693631694	5.285134472	6.712356258	6.680020103	6.430766278	6.307367074	7.386137443
RABEPK	5.991220376	5.930395079	5.264795706	5.811046571	5.948980376	6.351961406	6.192493582	6.229342625	5.645698809	5.479153481	5.414316336	6.496123834	5.544936373	6.569080679	5.728534588	6.170674105	6.000949725	6.018142876	5.89310434	5.738127845	5.900398357	6.659814959	5.930170067	5.714507031	6.086192813	6.880229027	5.874950633	6.225100623	6.007642005	6.065037357	6.381042255	5.661816865	6.250513973	5.889205696	6.007678072	6.018608845	6.267174544	5.946297031	6.064527223	6.371365528	6.356788488	5.662022461	5.696519802	6.821280766	5.937325179	5.955889239	5.992357318	6.158963617	6.156324738
TIMM17B	6.094240929	6.333870927	6.653147444	6.79320121	6.72566586	6.78924385	6.414169473	6.519135605	6.752462574	6.302064027	6.488545989	6.77939682	6.650884685	6.639586649	6.820396496	7.040407975	6.742746154	6.724728571	6.651996937	6.405772902	6.831150469	6.662404045	6.405062718	7.15553907	6.414510917	6.568726033	6.456886642	6.428592947	6.293628771	6.871824789	6.815687516	6.323721088	6.757473602	6.318638643	6.931826474	6.663852379	6.517719913	6.946735474	6.46964207	6.304345903	6.649398159	6.526319514	6.938322798	6.875487915	6.227375918	6.83293649	6.556013643	6.821420657	6.499742289
SLC17A2	4.955485062	4.02309046	4.942529483	4.610923674	4.14635049	4.066577307	3.980725192	4.044277849	4.60514387	4.245809485	4.217583091	4.000145832	4.21720342	4.568065751	4.456233539	4.580714039	3.798992089	4.785409569	4.025600273	5.172676009	4.074822664	4.118840334	3.999980909	4.169306431	4.131163627	3.996484004	3.684567455	4.007203645	3.936311033	4.172195	3.932728152	3.918365174	4.231093329	4.125074983	4.072577852	3.988761719	3.78789194	4.09193534	4.047910692	3.880439627	3.880872136	3.999924933	4.020133251	4.097059018	3.881697447	4.198518304	3.821023137	4.184210703	4.133956797
HRSP12	6.118832585	7.121941157	5.39659753	6.444480993	7.339989308	7.430773232	6.81258034	6.966557691	7.179592683	6.510684835	6.041505292	6.86954187	6.584714151	7.12757044	6.742158131	7.128665965	7.054213624	6.68465632	7.364463843	7.550748972	7.151899855	7.97942868	6.845715655	6.948054919	6.908840315	7.964425141	7.059060217	7.422188118	6.69033553	7.143604879	7.668412814	7.109477936	7.282440795	7.057702488	7.034426179	7.073665675	6.77634665	7.18082916	6.974497464	7.310554795	6.650951523	6.807871136	7.294150016	7.05241318	6.577657411	6.551879522	6.704061321	6.779895297	7.035253249
POP7	7.94704911	8.825287498	7.773181416	7.972089415	9.974116988	8.522432411	8.867853963	8.436802813	8.428857913	8.609587597	7.85361155	9.476177401	9.142217676	9.198889165	8.41568327	10.28658772	8.618631808	8.84370796	9.06066875	9.046866727	9.357116566	9.525925849	8.462595106	9.264384786	8.80882645	9.732136439	8.543814863	8.596749927	8.786298157	8.419003752	9.267244134	8.080263742	9.095682308	8.661758954	8.970419964	9.215354232	8.738821664	8.636811545	8.510951919	8.813270795	9.803852735	7.957195067	9.063617752	8.924611049	8.161195682	8.65522652	8.344955587	8.409373531	9.370937475
GLYAT	4.967337185	4.207505521	5.144617279	5.069778652	4.221646073	4.386547255	4.238334506	4.287436029	5.041508439	5.253192217	5.028447599	4.560326374	4.369805487	4.301430479	4.806899668	4.768034454	4.254780199	4.57004481	4.52362189	5.27670971	4.557254979	4.457545511	4.532857594	4.50449651	4.550916606	4.350312323	4.321977568	4.396717802	4.226393158	4.592785368	4.34976751	4.461997288	4.757124831	4.290974555	4.60479631	4.374400172	4.219835145	4.363555281	4.22600069	4.247236653	4.366019969	4.330676516	4.08661348	4.450009508	4.254895321	4.304529849	4.377752425	4.424630511	4.324751446
CDK9	5.076177567	5.623004507	5.13995323	5.151839963	5.423983185	5.947644345	5.645892414	5.591654915	5.338450159	5.202199127	5.233359872	5.562005557	5.273777654	5.965922861	5.744822325	5.210268154	5.373789515	5.516662362	5.502882872	5.44226802	5.420852807	5.682180228	5.564714048	5.709887151	5.904694847	5.958142591	5.355473323	5.306508488	5.548348215	5.516793839	5.913841434	5.675239064	5.463200081	5.477259353	5.594430832	5.518524161	5.600012024	5.614014498	5.460527196	5.492659735	5.882055943	5.293708449	5.523699872	5.228937671	5.285698814	5.443212185	5.334040976	5.569310356	5.31138946
SRRM1	10.69158722	9.498643156	10.62527495	9.835870153	9.324592403	9.298094021	9.610783665	9.656210891	9.252119902	10.65652681	10.10957089	10.01611972	10.04527366	10.30880494	9.44669796	9.641044629	9.728235427	10.19790919	9.27636418	9.385236769	9.578984236	10.07420327	9.853792783	9.628312852	9.418887391	9.617374615	10.00940033	9.557741518	9.706177478	9.763631138	10.00146506	9.664978254	9.191710517	9.804243594	9.644677315	9.266975651	9.423444272	9.62062224	9.592534807	9.684946325	9.234164449	9.5730398	9.57231492	9.587294779	9.690314855	9.552135993	9.416731528	9.397151745	9.495697976
SPRY3	3.979353936	3.755476331	5.307232824	4.298144805	4.058315464	4.523269838	3.890215074	3.948785573	4.699629092	4.023345236	4.35239177	4.000145832	3.851811148	3.924353591	4.832361275	4.348318173	4.087367881	4.721571555	4.066050233	4.253807548	4.161806813	3.926545467	4.417592296	3.932845774	4.226973792	3.870641029	3.789591718	4.322236556	3.986386399	4.125323215	3.956555987	4.218337173	4.338157616	3.891929807	3.981173897	4.199072433	4.082754263	4.106567425	3.919269133	3.974977509	3.941237498	3.800183079	4.008814921	4.269828504	4.218337173	3.846527675	4.271921497	4.141145811	4.115938538
SPRY1	7.69025975	7.728261468	7.496358971	7.216778474	8.215022178	9.068660419	7.184417667	7.433031647	6.668608072	7.696441907	6.581172313	7.122786714	8.189538372	7.686642545	7.554018723	7.080432701	7.267931257	7.897003978	7.944034586	6.355233286	7.388652333	7.704996337	7.88818813	6.970656868	7.393045448	7.059005425	7.597857224	7.320749751	8.203921233	7.497948134	7.936164026	8.596900417	7.263216752	7.827889833	7.384149708	7.077135281	8.383452835	7.818181208	8.28705535	8.079146751	6.822044623	8.555803755	7.206312352	7.431920431	8.874229168	7.567467736	8.912473775	7.337503082	7.196081426
SPRY2	6.954142067	8.016680699	7.914366159	6.572017221	8.427611547	7.509080692	8.885938298	8.438230264	8.120858608	8.437547799	7.140977587	8.074177497	8.480492243	8.171624694	5.393886279	8.395412178	8.463957067	9.349911706	8.501989092	8.182881033	8.156073081	8.399978082	9.763541622	7.822731348	9.014007062	8.698663847	8.732879911	8.131817755	8.796899076	7.956906047	7.30673002	9.406826371	7.729586455	8.129605518	8.334975283	8.164649393	8.201868379	9.589519422	8.663731668	8.632183759	8.975154422	8.229672594	6.926875275	9.667797087	8.913126292	7.564621704	8.754065638	6.316445621	8.047308456
STAM2	6.292987475	7.519275791	6.459042258	6.589818687	6.784857116	7.455187065	6.75131622	6.932284727	6.839533484	6.483739882	6.434679781	6.741179853	7.486340057	7.199764953	6.355215457	7.090612371	6.909297477	6.909937161	7.08596303	5.956446732	7.683282647	6.49961753	7.009825185	7.213246798	7.086921294	7.828707173	6.929127381	7.220764865	7.01289736	6.873109331	7.57409565	6.503751494	7.179953492	7.540199905	7.218853852	7.268109586	7.233152586	6.820725024	7.19789418	6.92180151	7.369331454	7.084239385	6.923864728	6.853316714	6.842742992	7.16388047	6.860684791	7.056212751	7.53008299
CNKSR1	8.14990535	7.643892804	8.144732972	7.104565818	7.444346634	5.450724079	6.482381593	6.203906949	7.04569064	7.930785744	7.477062815	7.443304994	8.96568933	8.758752392	6.900016035	7.11661638	6.406515526	8.279607537	7.37597978	6.988767314	7.832109202	7.269660769	7.418827828	8.3682244	7.865553148	8.317035494	6.525485464	7.624243954	7.039819625	7.522624754	8.133663208	6.96299057	7.280258344	7.489814795	7.870092213	7.492911667	6.158441143	7.970421447	5.678965243	6.30089445	7.746395151	7.189646324	7.049311688	8.166667207	6.585962683	7.653274329	6.948662582	7.212984348	7.344999109
ABCC4	4.640653302	6.295792765	4.893030632	5.410617483	6.321024575	7.238121501	5.660944319	5.363491615	5.205744192	4.656692787	4.766361967	5.426041364	6.414788111	4.949316823	4.858180076	5.186017242	5.559141244	4.972248801	5.921366808	4.692770355	6.516147627	5.336988866	7.033099185	4.871262532	5.978627641	4.958520867	5.33779841	5.340738088	6.069671497	5.304538519	5.892349368	4.843113842	5.81710272	5.809054468	5.985949426	5.814666174	6.100195638	5.091515577	6.288208296	5.384891906	7.03811224	5.459919444	7.039788721	7.563618083	5.426314524	5.791189231	5.408983566	6.286844064	5.112048131
CDKN1A	8.160432072	9.859374918	8.172475325	8.767701269	9.563728353	9.598526646	9.924142156	9.343326492	8.910907368	9.410459805	9.492514142	10.12106281	8.938937913	9.575824319	9.952700502	8.077479287	8.975293308	9.234399328	10.82602535	9.401388682	8.667508813	8.77952594	8.044932728	9.745542896	10.50443991	9.884648718	9.927620907	9.662646797	9.345255969	9.43292678	9.844821318	11.18834081	9.25092856	9.550246364	10.14682303	9.215422805	10.14483556	8.834860114	9.051828765	9.453746643	9.77255122	10.08608043	9.091109358	9.722207351	9.215034792	10.27250181	10.01031934	9.504201871	9.528025008
DENND4A	5.884619623	7.515329546	4.891052878	6.483586125	7.317271738	8.018626221	6.863800459	6.869346635	5.198480441	5.516920664	5.059688411	6.003057452	6.58802641	6.412867447	4.920819636	5.951176863	6.750462583	6.561698275	6.938874272	5.661776391	6.672987634	5.260985945	6.642988059	6.755464643	6.348945755	7.085134391	7.062575436	6.723670315	6.914049039	6.57721791	6.876366805	6.054186553	6.302410426	6.997049413	6.669902078	6.127505329	8.000200445	6.115883128	7.323466137	7.322901332	6.844981387	6.787402485	6.988661712	5.388787823	7.14442325	6.414913648	6.832287183	6.847401061	7.127345875
IGSF6	5.511805821	6.686546447	4.140480762	5.57327812	4.94131199	5.110500985	5.666598949	4.499736481	4.450242338	4.440681636	4.875853441	5.970710079	5.45412281	4.88428904	4.475028006	4.446510947	5.14133569	5.266488263	5.565863567	5.009735456	5.021249252	4.514392665	6.060627119	5.205323141	5.687103916	5.242981608	6.372425759	5.046525023	6.390427446	4.478843823	4.942099759	5.420567568	5.359780446	4.450935353	5.134901503	5.548749673	5.440046906	6.442345014	5.535067475	5.155049908	7.540585848	5.631479282	5.693652913	5.613899919	4.952860964	5.042015213	5.457588233	8.96250585	6.12315694
SF3B4	9.146982459	10.38024145	9.259200771	8.864563709	9.386588121	9.036643991	9.35325541	9.241001345	9.429165588	9.343050745	9.4098907	9.783865796	9.33045289	9.845655481	8.422437442	9.84249647	9.133485567	9.260188485	9.105455738	8.872943545	9.912362463	9.527068297	9.593317989	9.777745557	9.707707475	9.170952288	9.435117155	9.421193447	9.508780554	9.7274244	9.62787725	9.500265	8.975516236	8.806003447	9.252687976	9.604589841	9.108690424	9.107593251	8.925463277	9.2018412	9.765081472	8.608385013	9.420896899	9.068204917	8.865379949	9.757745421	9.156877455	9.009580827	9.45558386
CDK2AP2	7.187405074	11.33323804	8.323592541	7.994872602	9.346455647	8.403126854	8.266075822	7.754235486	8.736727759	7.792542162	8.200405548	8.18127548	9.348449067	8.530983964	8.496978715	9.407271908	8.044316947	9.049803332	10.23102806	7.461574092	8.427410673	9.173404069	10.06981821	9.045277697	9.415669177	9.270303807	8.2104793	8.947370224	8.672382807	8.89948679	9.185296925	8.194134788	8.593757804	8.824683677	9.580040859	8.246867419	8.310682115	8.35855343	8.037429448	8.279795647	8.895167016	8.735060776	8.804400704	10.19561701	7.422999907	8.498300833	8.066743148	8.873082011	8.672299064
IRX5	4.454546699	4.193707492	5.849829123	4.997322123	4.863265243	3.769936683	3.938360064	3.968978475	4.415269267	4.965794096	5.76453921	4.590270987	5.034858703	5.400355058	5.326393711	5.464790988	4.34326098	5.414978909	6.064232312	4.364270665	4.086782933	3.91441727	4.679829891	4.369589473	4.18075624	4.176908611	3.666301925	5.425602323	3.857816396	5.233342911	5.650067536	4.913838202	6.279919904	4.774966565	4.850874657	4.470964664	3.529205406	4.563049014	3.791777899	3.983080174	4.434309205	5.074047168	4.243114943	4.889833898	3.710519056	4.440610609	3.939765743	4.279830851	6.198754749
RAMP2	8.098240014	7.614061421	7.423178325	7.871874706	7.607621511	6.989991671	7.854924757	7.71922028	7.218158134	7.159715022	7.888816201	6.707387943	7.675864983	7.470898096	7.657273137	7.250784774	7.13641611	6.653379885	7.403831948	7.442457791	6.601837537	7.160271497	6.933338212	6.586088557	7.36334482	6.375850656	7.507299483	7.373297119	7.735446096	8.04278614	7.514983333	9.0381321	7.413471918	7.717573581	6.975960098	6.81787025	7.612729446	7.273294131	7.293140288	7.435270427	6.402043888	7.884009747	7.566906452	6.857738605	8.569000713	7.536006373	7.901479003	7.351319805	6.995912641
RAMP1	9.457878178	9.172327567	6.683778655	6.485294791	7.781771152	9.568099375	9.570419913	10.25202114	7.223976202	9.140249318	6.735517695	6.284683271	6.013752436	6.101517837	6.422181011	6.722983964	10.07994037	6.708337921	8.570564426	8.284085931	9.582850319	7.664709778	8.401544643	8.459212269	8.181484857	8.265154192	8.12163477	8.438994429	9.578904703	8.205303789	7.831745446	7.6067082	8.08199629	6.701164595	8.447932231	7.542869187	10.24129988	9.033446095	9.875483318	10.47951663	8.171466543	7.492608284	9.453851029	6.683293866	7.295511679	7.93381253	9.636631179	7.305711227	8.792099128
RAMP3	8.694588202	8.254409588	6.597049926	8.455685759	8.019707351	8.741158466	8.341690809	8.10280111	6.953282072	7.200660003	6.573220427	7.831756118	8.234312593	8.250316876	7.628703256	6.706721923	7.983604587	6.824065066	8.3035132	7.9151912	7.259613306	7.41937722	7.948577964	7.464019261	8.13900897	6.873305219	8.322406633	7.679426794	8.183566665	8.26525274	7.46395747	8.698757761	8.284133214	8.160314015	7.202415503	6.988096018	8.765546177	8.422943758	7.933294008	8.133504709	7.279399448	8.978857294	8.113559522	7.486214525	9.065612584	7.361319048	9.14531015	7.931636141	7.876101823
ZMPSTE24	8.618384169	10.4048472	9.076255289	9.14222791	10.80997001	10.65442273	10.17226116	10.06671553	9.568229963	8.149117512	8.582632501	10.26131989	11.18961138	10.37515017	8.566519553	10.24463332	10.49032441	10.18504404	10.45430584	9.826007784	10.05803689	10.2458724	9.91868532	10.14113833	10.6273182	10.57514943	9.923680227	10.37341094	10.20708134	10.29649313	10.41618577	9.487391773	10.29032186	10.070703	10.36447282	9.901514732	10.40553722	10.49241598	10.46013443	10.57742051	9.827046653	10.02219423	10.37010243	10.31370175	9.694892278	9.857758577	10.17886618	9.798013148	10.76994105
CDKN1B	9.414767783	10.64280911	8.038464091	9.959889591	10.64632878	10.884907	10.89174002	10.7735303	9.486404161	9.700046226	9.683423537	10.31220184	9.905314707	10.10849087	9.840174339	10.19561003	10.87670077	9.312128083	10.47639667	9.237737894	9.607706989	9.635093538	10.62459093	10.31108928	10.48369716	10.48069164	11.15098734	10.07529434	10.87973001	9.782325557	10.35001719	8.780615494	9.547209107	10.49754256	10.49862929	9.366287399	10.7652723	10.33164351	11.24504531	10.57079297	10.2950738	10.77934867	10.31358549	9.245884027	10.84950413	9.604769928	11.10647291	10.68537249	10.42279743
AKAP8	7.812815849	7.785751393	6.881598207	7.764584828	7.808198718	7.815994673	7.85207649	7.743257944	7.436918766	7.554709222	7.880429512	8.547221645	8.314446142	8.811083095	7.627404736	7.356422072	7.967733926	8.182735742	7.910102201	7.517380165	8.066241778	8.04415983	7.808015994	7.889401364	7.7210304	8.330713953	8.079700478	7.683372872	8.117581474	7.606062798	8.23558977	7.925678569	7.822417845	7.828797217	8.15783583	7.579179817	7.99100167	7.935406457	7.69425839	8.212760833	8.124617177	7.65286605	7.791744792	8.09382714	7.863097312	8.30933046	8.177398893	7.50035589	8.081478203
FSTL3	7.862238323	9.011147636	6.898145347	6.968126581	7.052110735	6.749795838	8.774201861	7.913864353	6.980995231	8.060951439	8.185354506	9.333241081	6.797894338	7.964400093	7.860300749	6.47650438	8.088131333	5.933382732	7.20248393	6.68558168	8.945382762	6.973983006	6.026869014	8.439422123	7.435390209	7.289722407	7.497066709	6.775518026	8.077382474	6.728638672	7.38054393	8.381408684	6.610628417	6.716731715	7.61529263	7.60920913	7.64744097	7.589059667	7.012802054	7.627474827	7.795026248	7.426358445	7.944595344	8.536723291	7.518783735	8.440314281	8.064606861	7.51668822	7.262228884
STUB1	10.27626534	10.32464076	9.121590471	9.946388063	9.615885249	10.41878827	10.37416629	10.35664393	10.38302849	9.842898989	9.584165628	11.21356161	10.46380173	10.74630033	9.439218671	10.19368601	10.39346393	10.77892743	10.61949748	9.690656201	10.08854359	10.2384488	10.7288401	10.51617585	10.37651953	10.0978741	10.39334023	10.49296541	10.28712624	10.73630059	11.01916609	10.15861374	10.35926366	10.28675509	10.71848819	10.26021965	10.36547465	10.68391958	10.60849026	10.61991191	10.41041483	10.32249193	10.3716122	10.15951272	10.38053868	10.8275352	10.39634905	9.895341276	10.25440978
STAG1	6.192100357	7.092114911	6.565272881	6.75742315	7.190255934	6.707619252	7.192518854	7.07818515	6.452941389	6.380169941	6.651634237	7.524061749	6.827177106	7.036165287	6.046095785	7.346953796	7.051211743	6.828183452	6.567520615	5.761633762	6.727370513	6.809128458	6.950969825	6.740581202	7.079160931	7.385498771	6.986199123	6.642815418	6.835261916	6.770340106	6.97886936	6.168832876	6.744165253	7.199978343	7.305752469	6.099444137	7.141901688	6.963269897	7.18153216	7.155611814	7.824039431	6.79875333	6.642918556	6.396012248	7.290936321	6.966706922	7.00344046	6.697674976	7.155878655
NET1	9.326287001	10.09562604	8.647968985	9.251611797	10.1557195	9.354461521	10.67444617	9.803270888	10.90622659	10.18977208	8.556282021	9.62893733	10.38818994	9.95567473	9.347738744	10.37174411	9.970095301	10.84717112	9.731469068	9.255995782	9.091449137	9.482059497	8.827370563	10.83271349	9.937682768	10.33293036	9.993061543	10.65857217	10.4714313	9.587106912	10.61516311	10.29909258	9.609994967	11.26266259	9.698026872	10.83661027	9.654530518	10.26967101	10.22776332	9.199829086	8.887193521	10.84052693	9.501972793	9.843994634	10.48588565	9.172019721	10.25137418	9.27225116	10.56107412
UBE4B	6.184919219	7.570743751	6.781357874	6.218375171	7.164416582	7.286374659	7.350467391	7.432583941	5.875445227	5.872611084	6.00607982	6.643050912	7.389347243	6.820108972	6.326040052	6.927803969	7.206651593	6.256978155	6.774058007	6.234905304	6.959347126	7.403706973	6.198105637	6.835082904	7.231174848	7.071677017	7.041694015	6.312043134	7.230605659	6.756787342	6.68685028	6.785151675	6.555705291	6.839186226	6.489778698	7.232549206	7.280684007	6.481121937	7.395502608	6.893923882	6.668844299	6.566088977	6.700951929	6.827377178	6.716094303	6.939984154	6.753470229	6.825808388	7.219284661
EFS	6.326890955	6.178430749	5.701130866	5.55189027	5.659347648	6.904965351	7.481655596	7.140708173	5.845253569	5.731907716	6.167847937	5.465444135	5.476405599	5.102700802	5.407539261	5.552663299	7.14946833	5.35167984	5.967944471	5.814158932	5.464579289	6.066649956	5.595999955	6.184488678	5.879073342	5.476708648	6.59495929	5.858512215	6.365147152	5.680406158	5.678094144	6.531371645	5.978490824	6.64299035	5.887041858	7.20362639	7.476901225	5.95514422	7.567448104	7.465809469	5.615975337	6.644677146	6.126142291	5.529267953	7.707766069	6.646802167	6.813142915	6.275707092	6.210947978
PRSS16	5.902110916	6.929523587	5.722062428	5.853575899	7.042711046	3.90003927	4.364291093	4.119849112	7.370826853	6.476482171	6.066073054	6.984380277	7.403628537	6.557074724	6.124657789	7.40613262	5.347912986	7.853743864	6.721649436	4.572328361	7.738324526	7.054669611	6.484292661	5.740993284	7.133292642	7.046037195	6.371717829	8.217376021	6.76692505	7.545750887	8.859135107	5.815511834	7.497532453	7.242064435	4.492094957	6.145781574	3.709826807	7.079383174	4.599062478	5.103109452	8.134798869	7.091288898	6.000652946	7.256009186	4.228868194	6.559806849	5.693134243	5.72837608	6.814570044
CDKN1C	6.714945552	7.598140315	6.870860214	5.499527948	6.755573071	7.27171775	8.320972069	7.773268074	5.547908128	5.849471331	5.748137457	6.994259842	5.395583477	6.789812929	5.759858266	5.271370582	7.185957188	5.551486173	6.63719253	4.908664538	5.358072691	5.86400044	4.673531523	7.599087919	6.426061977	5.778108116	7.015281418	6.597410831	6.857144138	6.846000527	5.077096613	8.176170153	6.485639617	7.127595042	6.877796804	8.490393289	7.814509085	6.387147736	7.78052532	7.252706307	6.05839222	7.432082386	6.22442391	6.504065033	8.134983464	6.774134977	7.78216967	5.90045889	6.357162726
SIGMAR1	7.559729189	8.4966172	7.630638241	7.687490312	8.659638602	9.137079671	8.624553162	8.791798145	7.851415071	8.357911799	6.938346988	9.23700083	8.085581291	9.055855164	7.590417493	8.293826	8.723727857	8.750159504	8.946282421	8.400077423	8.130694071	9.059792667	8.81734203	8.42400027	8.874406746	9.712914277	8.7326501	8.593418114	8.703332526	8.462157885	9.81194457	7.872343057	8.513775373	8.388739038	8.888456205	8.175223848	8.635529721	8.241459353	8.628677584	8.535809573	8.428165132	7.799323749	8.55210821	7.235840566	8.164714581	8.802832126	7.912221953	8.343919932	8.30557207
DSCR4	5.508491748	5.704135274	6.92274966	5.541547816	5.61514572	5.699896664	5.46383187	5.65323323	5.996590591	6.279882099	6.499431164	5.951886247	5.455058681	5.80116936	5.896465463	5.703023671	5.532841287	5.804678096	5.537830491	6.019386421	5.594773292	5.432144746	5.319516521	5.823002388	5.589826088	5.549649914	5.500764463	5.623932403	5.435361353	5.728898203	5.582884441	5.617867427	5.889853889	5.338269579	5.790769279	5.615915586	5.272788794	5.733908713	5.452197446	5.569095503	5.720451371	5.39944545	5.451223475	5.612581007	5.297692341	5.566668759	5.279548959	5.229068866	5.491156087
BET1	7.093614412	8.791400953	6.922100464	8.247357326	8.557432979	9.292282966	8.58760749	8.374483738	8.91189128	7.787341718	7.554105515	8.614217913	9.000911811	8.20689722	8.772454522	8.88413805	8.405110857	8.724109489	9.415546298	7.713467141	8.905350529	9.532072639	7.982310594	8.18847329	8.715344656	9.367738464	8.543577593	8.909284909	8.824066423	9.430367604	9.461566458	7.754581068	8.693612427	9.106332599	8.632259154	8.311456738	8.948074663	8.306619046	9.158335827	8.836763861	9.107090064	9.014456842	8.761614918	8.227532908	8.760674175	8.591745274	8.286513661	8.738280572	8.762462799
CWC27	8.004174255	8.064100187	8.396773618	8.284893716	7.713864075	8.189204518	8.22788212	8.69670245	7.577628971	8.399508991	8.846176552	8.217412736	8.882030645	9.021703501	7.47114337	8.410801102	8.731598099	8.325986866	7.857922422	7.522960154	7.778376492	7.666378752	8.288722406	8.56071106	7.868120214	8.152206154	7.924135138	8.544417471	8.355049956	8.149418558	8.03519964	7.586122703	7.761543119	8.154196567	8.234301618	7.925263869	8.590263776	7.703796575	8.649616757	8.745053515	8.285154677	8.084667863	8.011533271	7.746924504	8.379825817	8.020212938	8.368788614	8.143368347	8.101353194
SAP18	8.478426148	9.527936186	7.879140384	8.364683683	9.275028641	10.23208714	9.889096448	10.08162405	8.188727661	8.865412549	9.024466027	8.201435149	9.783811066	8.591629981	7.533364656	9.021931007	10.19583688	8.972864535	9.121071262	9.273115653	8.957812231	9.677702285	9.450388949	8.883685485	9.441197212	9.711085819	9.28345161	9.18921382	9.254657993	8.782128105	8.98017496	8.620671772	9.042594669	9.576841396	9.035606521	8.896496269	9.926650077	9.417767177	10.24014526	9.832322887	8.611634966	9.253532415	9.12310308	9.41009167	9.766824737	8.566054738	9.417141777	8.828554457	9.766968685
SMNDC1	8.77236649	10.19732967	7.630567779	8.816741597	9.749059982	9.515206673	9.587060903	9.592111833	8.949973181	9.171990789	8.567934764	10.43876425	10.00624623	10.43607697	9.369715668	9.051552136	9.404744137	9.342774408	9.670505547	9.179426562	9.625414898	10.03462491	9.627017183	10.93053672	9.907416223	10.21771936	9.854212977	9.15473979	9.853904393	9.054910826	9.706990366	9.14717263	9.474253751	9.55778294	10.00589258	9.805979277	9.996585683	9.734431504	9.818799092	9.692239371	10.3683075	9.546570867	9.816285824	9.823892831	9.685216414	9.991034533	10.07952481	9.919145671	10.07486096
BCAS2	7.945194383	8.854800322	7.8661716	8.972849363	8.243202084	9.146862465	8.914824501	9.122297903	7.893930641	8.576021742	7.567578742	9.304666386	9.074094906	8.911604042	8.566813764	9.194914686	9.260864627	8.904712917	9.166595515	8.368264911	8.539115891	9.488261767	8.47463055	9.215399563	9.133445357	9.520246431	9.104561141	8.969216212	8.957312802	8.392732018	8.977329085	8.591059162	8.691298725	8.974297653	9.175235856	8.488478725	9.046253515	8.512247962	9.233284276	9.41314074	9.135626655	8.979313285	8.925314783	8.824381892	8.845624157	8.30083258	9.103978995	8.84390632	9.048234904
RGS19	8.243977791	8.880912117	9.040462774	9.311859398	8.639992216	8.022970537	7.849458245	6.923018984	8.216043328	7.523108963	7.542463882	8.599607896	8.164555246	7.092779082	8.818133766	8.376462935	8.034908314	8.158874307	8.580852005	7.939383017	8.200071836	8.198581643	8.547263794	9.012952228	8.079227521	8.095152656	8.739574445	8.339093431	8.670747097	7.768115412	7.868806581	8.369164381	8.229722952	7.980049614	7.861938754	8.820349285	8.34850597	8.094912684	8.187007562	8.025357175	9.264201002	8.69586792	8.386122239	8.679709989	8.368388064	8.613866399	8.125326156	9.085445736	7.85870374
LILRB2	5.139698076	6.622212995	5.318992843	5.572415155	5.308193953	5.324700196	5.648118172	5.352398102	4.915557591	4.92551111	5.175482557	6.048332091	5.574073011	5.568051477	5.380801092	5.368263987	5.744237715	5.586968368	6.296274133	5.796643132	4.737351606	5.176617601	5.604769588	5.708083008	6.363216163	5.072847901	6.421607296	5.276387845	6.511453462	5.185767578	5.826595321	7.24680941	5.512155787	4.781912019	5.72846997	6.152619874	7.199206384	5.979991658	5.600415702	6.003231158	6.722572511	5.659196423	6.176484112	5.738115465	6.190308117	5.292856633	5.768267634	7.770993517	5.236359795
EIF1B	6.030660113	6.946485993	5.300812008	6.532940139	6.736029007	7.457060142	7.393472101	7.154361227	6.47469854	6.315608969	6.195311715	6.837434161	6.554385388	6.841479725	6.178000443	6.858528443	7.264387981	6.527575586	7.013790439	6.039315022	6.799576132	7.050395417	6.771596836	6.551143633	6.741966908	6.894499559	7.383876009	7.11868282	7.095500727	6.991653772	6.885421117	7.011315929	6.84888423	7.059856609	7.053022707	6.319379316	7.160712272	7.021961795	7.489231558	7.233309958	6.993579428	7.130570658	7.025580468	6.955485982	7.310935226	6.720934676	7.120971494	6.876947364	7.083074259
CDKN2A	7.791100904	5.394847178	6.116227516	6.110712984	7.852410606	5.240787779	5.997596684	5.325795874	5.693983529	6.029247632	6.16712524	5.523836423	6.582584673	5.737502787	5.842113866	5.897045802	5.504248489	5.820830893	6.422354517	5.852243755	7.353567644	6.279441932	5.662463731	7.613546237	6.349702358	7.090966968	5.446693157	5.954582754	5.276912433	6.181578571	5.851157794	6.63094243	6.074420433	5.547722507	5.736493133	7.343442326	5.255717249	5.442656418	5.411765334	5.603895201	5.41453234	5.622343647	6.680718353	6.675371188	5.287457327	7.516141611	5.382642095	7.115685864	6.525894033
SF3A1	7.182708681	8.227099852	6.835628408	7.535020968	8.162522243	8.269101117	8.412691094	8.28766404	6.881218914	7.402215413	6.725198993	8.244664926	8.371139574	8.348952679	7.382773481	7.73009808	8.167069203	7.794751032	7.984193834	7.2248102	8.46335328	7.609406066	7.677331796	8.503002672	8.049940938	8.771151724	8.593551718	8.105346301	8.550805196	8.026325235	8.241913445	8.000343784	7.867664182	8.039651125	8.04836772	8.483499524	8.292589087	8.02514814	8.231303998	8.201176205	8.479132435	7.901028982	7.840412694	7.826444283	8.185506266	8.016768455	7.929728654	8.178809468	7.89232532
TRAIP	4.852229109	5.54716443	5.582823389	5.239292841	5.914142341	5.151536195	4.714536334	4.68580522	4.525606134	5.290499235	5.288103359	5.56172876	5.378605337	5.982932631	5.922354063	5.680879206	4.712814141	5.574349421	5.280061756	5.250291667	5.942418626	5.95076785	5.669276616	5.325021478	5.438310102	6.016294051	5.274710551	4.782543382	5.254570323	5.578635694	5.675390434	5.112222285	5.785154558	4.810010677	5.764578887	5.979868562	4.583217527	5.532995378	4.371914695	4.877727117	5.99523022	4.80600432	5.483670123	5.622920227	4.400760624	5.223474779	4.943613757	5.722320843	4.964380131
DNAJA2	7.482747237	9.115076235	7.840873412	8.430075404	8.343682707	9.671192217	9.429705703	9.747990273	7.974540157	8.481650627	7.923608974	9.3396449	9.240913504	9.749711601	8.5302937	8.761532042	9.75627706	8.884541957	9.359007641	7.786942451	8.433091869	9.406659346	8.672799199	9.592147888	9.274912453	9.723598419	9.174571635	9.101667479	9.398731763	8.951804994	9.076344775	8.630263021	9.082875114	9.403419797	9.257922895	9.152814236	9.50664516	9.154878861	9.752508142	9.450535419	10.40853816	9.28309197	9.114410349	9.572771949	9.062715394	9.308381417	9.221830669	9.152797025	9.492810414
BCKDK	7.64479131	7.574631316	6.162887331	6.762161769	7.418873956	7.597096683	7.742070927	8.060665083	7.829509571	7.105987592	6.20191329	8.132808673	7.771862246	7.855531094	7.24974837	7.059858451	7.653800884	7.131170771	7.885554152	7.932353865	7.064676709	7.134591268	7.703630472	7.856308724	7.635847892	7.316391469	7.673020135	7.921316748	7.734299087	7.871745959	8.12243638	7.735752312	7.875461129	7.676110981	7.284822462	7.356250555	7.685523971	7.863739068	7.626425202	8.031368307	8.214096654	7.580112901	7.876047384	7.88918291	7.170713202	8.207916086	7.425221718	7.801413367	7.47066642
APC2	5.774318597	5.203586181	6.390226489	5.708613917	5.168801462	5.35237298	5.168047233	5.221106856	6.124890207	5.782680416	5.604960712	5.484673966	5.468534752	5.19672518	5.969238774	5.620792325	5.480529273	5.229969652	5.340693686	5.668556153	5.391515223	5.093727953	5.386259561	5.204781089	5.215142316	5.116677697	5.131035361	5.45362617	5.124210353	5.358782579	5.304192971	5.589857763	5.317221765	5.313644212	5.355741852	5.325911835	5.170665376	5.379969975	5.144212535	5.002628615	5.230115505	5.484268082	5.256007662	5.199187247	5.173018826	5.24957629	5.300744322	5.160463165	5.221217724
PAK4	7.449822214	6.983556099	7.904190206	7.491294123	7.257669762	6.864585939	6.720535509	6.952463718	7.704394847	7.583724941	7.795580007	7.218353532	7.324135049	7.890388336	7.526402401	7.797392701	7.095675356	7.361728672	7.214663157	7.574956751	8.281589555	7.393917417	7.34191556	8.149444974	7.158071325	7.37056538	6.917937893	7.522017253	7.092643855	7.758932511	7.375076729	7.221764292	7.40171319	7.111768968	7.266562195	7.594437976	6.560685005	7.325514277	6.869758173	6.837724171	7.545982597	7.025723619	7.410328587	7.135271098	6.753496784	7.999016767	6.944150641	7.186532146	6.712251072
ADAR	11.02622045	11.50480373	9.36301604	11.03423548	11.20478316	11.25120354	11.30984303	10.81175079	11.49950307	10.34569525	9.561461308	11.54880519	11.69857446	11.2474933	10.86519256	11.29972991	10.81935191	11.47494044	10.93839816	10.89913177	11.5190823	11.00070301	11.8195643	11.26157835	11.68773705	11.40253084	11.21167354	10.99264335	11.23664009	10.77534428	10.66732132	11.01628559	10.7208182	10.85741179	11.11393238	11.52611234	11.17331355	11.80575966	10.95491032	11.13612848	11.13330885	10.81340038	11.11826759	11.15278991	11.1757971	11.57440759	11.10016718	11.12912928	11.60628915
CDKN2B	5.345079632	6.084419112	4.921899937	5.019670341	6.351307341	5.357725053	6.674009829	4.319545272	4.528322072	5.932697964	6.618187298	5.252441983	5.62880332	4.093802874	5.315136867	5.263752774	5.943388062	5.363491581	5.72026985	5.946464444	7.457125696	5.865913877	5.615372014	6.259987803	6.983005098	6.866668865	5.769995051	5.621555798	6.366067447	5.783432666	6.871821039	6.267196166	5.278768808	5.683515148	6.363221326	6.454057137	4.998270915	5.814711598	4.553087073	4.497184785	6.346685185	6.617128352	6.585665006	6.11262131	5.116319106	6.357804729	5.788532661	5.66624328	6.556582441
KATNB1	5.544630726	6.069729189	5.850698384	5.723605179	6.120548981	6.179834115	5.870810294	5.920973366	5.857980526	5.833257288	5.419579005	6.303576777	5.85790578	5.910426424	5.823342646	6.172266035	6.11647112	6.274547071	5.950839886	5.710779352	5.427305263	6.698538753	5.93037615	6.085632357	5.830243261	6.317860595	5.850798844	6.316630148	5.960782726	6.244542347	6.463718067	5.850115586	6.171283373	6.124656879	5.936852075	5.861216088	5.885269444	6.043797195	5.651289428	5.966092299	6.248264206	5.99959475	6.007332966	6.222824911	5.632824196	5.742097476	5.866014767	5.804737585	5.886989034
SNAPC5	6.768644782	7.432789594	6.457241208	6.637151818	8.054946743	7.88059345	7.251025826	7.336965787	6.926138311	6.280368083	6.469851516	6.994571643	7.517816242	7.020991491	6.675592532	6.742747133	7.462603339	7.287980471	6.992598073	6.700006734	7.58124993	7.151242832	7.271707833	7.314807207	7.119849333	6.567134106	7.046306898	6.996581289	7.157918606	6.990221256	7.265165353	6.992961156	6.673665716	6.830865213	6.8329006	7.464103207	7.53744453	6.696940448	7.607265637	7.590508455	7.13079872	6.920814289	7.499557365	7.216703872	6.890738389	7.158758933	6.950702213	7.149101763	7.068783843
ZNF267	6.918197519	7.568621185	6.415726353	7.687241409	7.222535866	6.806631766	6.814822516	6.319251629	8.250246099	7.205069314	6.818072278	8.519240297	7.256271844	7.242394161	7.751462003	7.777281294	6.688869705	7.6451362	7.420166277	7.794891933	7.145433125	7.751923874	8.182008376	7.869789627	8.079517999	7.70814231	8.660558869	7.428439284	7.592995413	6.597460637	7.315195119	6.585765895	6.631796034	7.360020881	7.440027036	7.846260017	7.280698908	7.520812921	7.060782139	7.332721922	8.037163453	7.387186192	7.789085444	8.029755745	7.382373266	7.94507588	7.921592866	8.894025409	7.413678688
CCNO	5.844570598	5.860467656	6.007179799	6.138337647	5.777792221	5.443737203	5.08767782	5.700417835	5.922283561	6.867661174	5.935866885	6.865363787	6.74000712	4.952137642	6.331865164	5.800432675	5.878281389	6.844388268	6.005237325	6.45444362	6.024127725	8.307694473	6.655906127	5.686799388	6.859446756	6.329349713	5.798449801	6.075878704	5.748974001	6.783019824	6.421999669	6.359737829	6.535805748	5.948368509	6.032984431	5.759064954	4.604837288	5.813734332	4.828665457	5.182505291	6.254741193	5.427273348	6.79279798	4.963040788	5.079649306	5.853259092	5.285127163	6.064359283	6.36360465
CDKN2C	7.942572922	7.991368634	7.994858888	7.822097384	8.036396938	8.859400735	8.118485366	7.810530207	8.13222938	6.803547462	7.127942169	6.659427576	7.036936694	7.318668288	7.482410247	8.316897331	7.918142405	7.596113188	7.483465016	7.247082846	7.356963768	7.146399965	7.665805791	6.847687321	7.983001618	7.821717324	7.694339254	7.584884841	7.711753905	7.523917759	7.896596997	8.627071089	7.740067579	8.149025537	7.068497845	6.760417409	8.052616443	7.94617598	8.313107308	7.822341683	7.704830478	7.973231783	7.946527955	6.515341245	8.791453716	6.875173955	8.085556968	7.720430359	8.089404997
DSCR3	5.97508434	7.480115909	6.903577159	6.871775188	7.379789075	7.375205445	7.252369552	7.352541842	6.578464385	6.295835972	7.224407704	6.981834565	7.037227532	7.630727658	7.00923031	6.866579672	7.480714466	6.764818056	7.299795522	6.031711796	6.743888725	6.722030656	6.657490024	6.676106678	6.850205588	7.907795633	7.398616874	7.485825342	7.642832691	7.11029896	6.722794009	7.403347076	7.127840221	7.610459288	7.304985967	7.132913232	7.866164996	7.085833262	7.712157254	7.288799846	8.003554292	7.28537694	7.262248867	7.34169236	7.204159963	7.069611877	6.924432195	7.467755346	7.809653034
TCIRG1	8.766172343	10.18767333	8.579553447	8.98132025	8.408946519	8.219535248	8.55192978	7.847468551	8.787552989	9.338286643	9.837456189	8.903256397	9.026858544	9.564971608	8.723908167	8.465294463	8.128993522	9.520933801	10.1879143	8.711292729	8.71176362	8.759654659	9.711615659	9.522080416	8.384035097	9.169193642	9.081353572	9.057877509	8.491024307	8.370572192	8.696877773	8.813868084	8.814426969	8.574488094	8.899157139	8.383296443	8.415919918	8.80812246	7.501680737	8.60740666	8.594960316	8.251200696	8.352197913	8.720208182	8.928732304	10.01679381	8.301744313	9.176959331	7.70706637
RTN3	9.507975175	9.680922845	9.616000178	9.132386814	9.844211127	9.741400136	9.658675852	9.955694511	9.612332533	9.604302814	8.906236426	9.757986416	10.22969643	10.1473702	8.563447254	9.807752418	9.449470884	9.750666221	9.566616729	8.911228344	10.14011799	9.505086829	8.553937578	9.985777406	10.04774922	10.67949671	9.443638973	9.544590868	10.48874839	9.725397574	10.29577577	9.884113354	9.611896362	9.980456411	10.06184817	9.777252717	9.78686302	10.04428021	10.02417109	9.368346544	10.61247804	9.717078515	9.618792999	9.749595556	9.83256309	9.805625599	10.13464418	10.02072545	9.991928651
LANCL1	9.032598788	8.739008501	6.20865968	7.828057472	8.005281286	9.538645721	9.007223997	9.393366339	7.715738423	7.050573208	6.064340984	8.35376291	8.244048848	7.708468761	7.124244905	8.357772732	9.129501054	7.613873261	8.263106655	7.419054738	7.665409978	8.146692506	8.369543256	7.329673376	8.977655284	9.081427664	8.426577104	7.85020881	8.907534327	8.365859411	7.880966889	7.989873752	7.638279198	8.167839468	9.849558639	8.341579844	9.02558401	7.948063547	9.213318144	8.814736561	9.277555847	8.254791476	8.433632248	7.601166874	8.416425545	7.98305286	8.564969927	8.116477818	8.784477393
NMUR1	4.96807327	4.586205025	5.393463944	5.467068365	4.345937741	4.905596675	4.941028956	4.798682464	5.068625701	4.480560312	4.913563654	4.48534168	4.423217105	4.386016291	6.055424268	4.653066459	5.154724271	4.993660848	4.711908836	4.58849521	4.296545868	4.505597158	4.261562286	4.486756234	4.997627183	4.528318803	4.896176907	5.013063789	5.049145086	4.556756735	4.533285005	5.453279515	4.822117894	4.780525462	4.779418761	5.01413371	4.382773067	4.569837369	4.729520081	4.483477047	4.806441938	5.05544554	4.55578764	4.663246199	4.780620056	4.458771067	4.605661359	4.640035612	4.439579487
B3GALT5	4.742257477	5.070846011	5.148494944	5.172149189	6.060357312	4.677932248	5.000464871	4.697203856	5.723751473	5.046793041	4.819074717	4.695894616	5.026628586	4.569118138	5.273570118	5.285257794	4.769160635	4.590419448	4.94259188	6.615958487	6.566060934	4.965425018	4.884469747	5.731437139	4.800441072	4.775507628	5.716682339	5.954275341	4.818981244	5.544936774	4.542349491	5.310515479	5.041270583	5.737474788	4.744936654	4.806848229	4.405329687	6.251265273	4.624187186	4.90340866	4.802770463	5.421819922	4.622030082	5.803978605	4.455816651	4.752648114	4.932645428	4.735235607	4.697935709
TNIP1	7.753715953	7.787121312	7.756815259	7.973395393	7.63404949	8.152225562	7.961444535	7.627764886	8.282188516	8.079963794	8.495962386	7.675733394	7.972381345	7.818056926	8.50309596	7.980491833	8.005573999	7.933843096	7.557753456	8.151019896	7.452088356	7.812442704	7.553872425	8.069207835	7.998892511	7.798633791	8.229572754	8.094007011	7.936020234	7.940968417	7.99610577	7.878043127	7.628620429	7.853708891	7.832896373	7.282727605	7.964168556	7.831328676	7.957277048	7.690789282	7.669995073	7.904159433	7.642980451	7.359101388	7.79451236	7.487427531	7.650172228	7.734432975	7.577674453
LAMC3	5.941058643	5.137317436	6.119641468	5.72849062	5.564041875	5.415338946	5.15842795	5.344288155	5.711698239	5.746743078	5.774826135	5.328577521	5.375052791	5.602341697	5.866429754	5.402502773	5.341507947	5.444958436	5.576417859	5.747206169	5.255133855	5.190703046	5.349325834	5.302921847	5.326168449	5.146455195	5.121130142	5.28330457	5.079023909	5.46936374	5.435382678	5.457614184	5.851093156	5.171591406	5.753228584	5.435735069	4.914841329	5.379657283	4.920380369	5.182952468	5.360601741	5.327043288	5.265174	5.814179328	5.094599933	5.221594024	5.065721489	5.166135197	4.983178633
CDKN2D	5.674824176	5.26450482	5.663369112	5.963302031	5.654593386	5.723354732	5.445048886	5.501187059	5.727298598	5.659848451	5.573084512	5.781266894	5.351345223	5.391253106	5.722975253	5.884800097	5.353562777	5.744568734	5.511658657	5.379111265	5.282848742	5.159021757	5.383089882	5.823464126	5.313644709	5.486431994	5.284390583	5.405576401	5.59135445	5.270896357	5.477119318	5.560783204	5.290159321	5.281409523	5.67224801	5.341975016	5.352865233	5.326226214	5.54559056	5.346063575	5.521192972	5.374955834	5.647795252	5.2491834	5.108249813	5.275498699	5.351197879	5.50152362	5.247598404
IKZF1	5.30401822	5.264549744	5.115079001	5.89686608	4.842158379	5.043911398	5.023725508	5.017065018	4.981477324	5.123733195	4.917557695	4.977219035	4.869849408	4.873703794	5.416432545	4.958596079	5.116380252	5.090949639	5.610650521	5.111597808	4.732280531	4.552342991	5.54238079	4.920985826	5.038010966	4.826234378	5.751746047	5.048710922	5.474110537	5.015045957	4.786131281	5.130569635	5.256598997	5.254079794	4.777637746	5.040193765	5.308311712	5.239268801	5.172681995	4.844017371	5.152299845	5.463628739	5.208456587	5.137365261	5.487968474	4.750286938	5.1798595	5.579258101	4.944035397
CRISP3	3.534070258	3.735751707	3.388767279	3.871391969	3.231119849	3.039836444	3.185308273	3.177435839	3.598422379	3.341996718	3.214207763	3.317201334	3.314669565	3.413802336	3.229182747	3.383370154	3.280964686	3.542434127	3.420696888	4.740794729	6.535933842	7.626349862	3.121250723	3.154693821	3.217020835	3.353958306	3.175742736	3.397013015	4.383211497	3.408195393	3.530020499	2.877655013	4.081971922	3.257509185	3.17733855	4.35486059	3.477834675	3.259617334	3.122973109	3.430059264	3.056529198	3.642907918	3.360106189	3.291851607	3.212831558	3.392351029	3.086688896	3.12978792	3.340481351
SMYD5	7.247586688	6.782608878	7.254652777	6.728118818	7.276351896	7.126933198	7.036807719	7.142241552	6.936440079	7.122574538	6.353070293	7.444884547	7.110752914	7.285915634	6.734372154	7.417091615	7.078831793	7.300344469	7.317605139	6.760717189	7.405011396	7.66670384	6.930746029	7.614555819	7.134926114	7.609292015	7.241842289	7.102323089	7.188607589	7.381261094	7.575306791	6.819636588	7.085521595	6.817942322	7.369272729	7.550670415	7.149208077	7.528504592	7.046408357	7.083027104	7.772656309	6.924241586	7.166983529	7.548949769	6.80472883	7.480299218	6.576200653	7.412942755	6.73717693
KLHL41	3.927973191	4.472124643	3.995428271	3.71853386	3.743924227	4.084931263	4.142512302	5.68875179	3.840124202	4.043636131	4.08410171	3.921772753	3.847776143	3.712232005	3.953439809	3.688728577	4.564125949	3.628055605	4.302062472	3.871942456	3.775069742	3.710624821	3.885944226	3.830667655	4.037249394	3.78337926	4.054425342	3.710961819	5.111664189	3.856467479	3.818209666	3.88968569	3.907794461	3.778943518	4.017595636	4.154748872	4.998335343	4.080161661	6.463555044	4.750102794	3.804925823	3.565122873	3.767051991	3.807656943	4.257509743	3.661578428	4.251294075	3.630628854	4.521410324
RRAGB	4.835716342	5.933466043	5.071544118	4.900198693	5.50883646	7.252758742	6.785955828	7.238967913	4.99129308	4.723329137	4.762241008	5.428312476	5.076576625	5.170628262	5.24171145	4.673597535	6.481054871	4.71612843	5.226423171	4.510318599	5.392375509	4.892493115	4.588446218	4.900414586	5.369905566	5.736498217	5.655871086	4.980590343	5.697276976	4.711887433	4.93198978	4.94908346	4.952628491	5.345201781	5.942882365	5.464234005	6.669711296	5.620036819	6.854382733	6.155384038	5.011896152	5.664283918	5.595862785	4.929167553	5.876612272	5.457446366	6.421689248	5.538680093	6.311333852
SIRPB1	4.940208515	4.38250403	5.310444132	4.934002205	4.477165971	4.404279462	4.469273355	4.375854771	5.424552439	5.475291659	5.729939358	4.755621359	4.701930493	4.627514798	5.107061808	5.078915397	4.49173082	4.7187719	4.43837171	4.944788939	4.565792469	4.514725907	4.838545718	4.472235534	4.526265139	4.439691353	4.312954801	4.611808094	4.305848264	5.002132715	4.603035193	4.767141269	4.686466987	4.305161099	4.745936917	4.453940085	4.597254818	4.639215152	4.30588671	4.45276473	4.508272758	4.667286283	4.679596779	4.607309908	4.325855564	4.407799079	4.50414884	5.798032238	4.41719478
AKR1A1	8.457355357	10.85203417	9.374595528	10.22121034	10.60417032	10.39121111	10.18710761	9.451446216	9.908460765	9.403218613	9.549340869	10.13077099	11.11274002	10.89628046	10.07701187	9.954747691	10.4465374	10.39226683	10.88645628	9.892205044	10.45853037	11.36232985	10.11138714	10.06057698	11.03910985	11.00430743	10.5306442	10.83170137	10.38990556	10.93563988	11.1951479	9.945848996	11.19446259	11.09964899	10.77251048	10.16633659	9.960721235	10.73244558	10.11141995	9.873543018	10.32359943	10.71254034	10.49024283	10.38810077	10.0380164	10.4056997	9.965584598	11.19255295	10.3998984
EMC8	7.658617769	8.488885422	7.721783939	7.920686416	8.526875441	8.49639776	8.609878428	8.546645764	8.248760395	7.611326273	7.043773058	9.10546959	8.750924855	9.708566387	7.923962473	8.923810676	8.534575363	8.133590069	8.546116975	8.013693501	8.238364328	8.975643323	8.628651491	9.162167011	8.550997428	9.266150373	8.515843674	8.547271901	8.551572118	8.585038886	8.912221751	8.235640136	8.618979195	8.129808822	8.709398089	8.634004747	8.5555428	8.406012505	8.350380171	8.682833454	8.850282032	7.923864414	8.911342659	8.691755714	7.909442515	9.065502296	8.446221247	8.047596911	8.619845499
TMEM5	6.364613555	7.744161588	6.027004668	6.878335987	7.421564512	8.228608872	8.014900675	7.879310059	7.400367165	6.737230091	6.195180711	8.74909149	7.254281301	7.982216689	5.855117199	6.845588895	7.744029265	7.197960293	8.148424089	6.811049595	7.853288118	8.313597992	7.688258868	8.230640595	7.468016967	7.410773586	7.626504398	7.647227054	7.634965995	7.159298004	7.759662804	6.587362698	7.037897005	7.155105829	7.371925098	7.338235239	7.9252058	7.599530934	7.491897043	7.72924376	8.377001381	7.35655776	7.411737924	7.355486656	7.575559523	7.774988631	7.597282573	7.457605862	7.974121466
CDKN3	4.824676347	8.096208948	7.427309243	7.684777252	9.56285493	6.313485802	6.418268509	6.801221913	7.11385878	6.999392904	6.757605469	8.692445434	8.057162745	9.361315764	6.108243937	9.691871532	5.799518426	9.18477405	8.503340066	8.006788248	9.191337521	9.4091425	9.539260793	9.929633522	8.327553955	9.512475849	8.135202707	8.000359244	8.152675246	8.374001457	9.197467368	6.931215643	8.749323971	7.926183897	8.839011522	8.238039903	7.179767852	8.506092276	6.228370261	7.4103803	9.985908885	6.641338433	8.869474341	8.879334481	5.613028141	7.893471971	8.740319715	8.082226215	8.142925143
CNPY2	7.062970751	8.596329924	6.597149137	7.449354751	8.426832379	8.480596358	7.916685988	7.460075345	7.886105555	7.329282697	6.651227972	8.447598651	8.123535976	8.637340359	7.324010236	7.733218269	7.805775565	7.943410141	8.150126201	8.162415164	8.657906708	8.176957711	8.048479436	7.835234244	7.780194915	7.902065935	7.768928557	8.026373921	8.062348568	8.019694198	8.718148414	7.596643644	8.270494613	8.018500264	8.245911421	8.414509072	7.986201603	7.943128216	7.804647827	7.953536503	8.313109599	8.017043664	8.741822085	8.19005446	7.898748766	8.533261545	8.378435997	8.219243764	8.057012784
B3GNT3	8.482058709	6.795402778	8.29152346	7.322480355	8.170024077	6.999803793	7.208598729	7.199512676	8.862717929	8.483778624	8.624335592	7.663697208	8.699434106	9.467824974	8.910195677	8.548866302	7.740749506	9.118150573	8.822932731	8.441616941	8.507296911	9.112299935	7.340294347	8.677199224	8.195854466	9.408704973	7.567806846	9.032421459	7.462049394	8.942922169	9.594559762	8.655478631	8.636446709	8.908823386	8.298911754	8.653202689	6.808463575	8.957520178	7.292717126	7.653749331	8.558988742	8.406383085	8.057375252	7.473887127	6.570899914	9.913459695	7.471053612	7.651863799	7.770054695
CLEC4M	4.197273639	3.770100096	4.46173804	4.064376156	3.803086729	3.878622724	3.78028138	3.815877309	4.324513225	4.138198353	4.315236419	3.845722046	3.81044514	3.934005375	4.1970982	4.093548368	4.003497572	3.963433421	3.831548738	4.269958459	3.787301422	3.889886557	3.878875749	3.704992314	3.923469573	3.731828867	3.703621048	4.097923581	3.525051238	4.073291107	3.985648262	3.834836569	4.009308786	3.795690511	4.017282955	3.819012671	3.874899357	3.915415424	3.70448624	3.801588753	3.79766118	3.851204086	4.04173528	3.888093997	3.786961485	3.95564095	3.730200211	3.89391946	3.841245127
TLR6	4.870401281	4.753201772	4.989077206	5.040339394	4.3097398	4.500057437	4.482294491	4.418828477	4.657760705	5.155511378	4.98141822	4.586593909	4.330190895	4.3328293	5.170064938	4.803405495	4.40725097	4.814295624	4.706766758	5.243394578	4.448480038	4.294857702	4.759688661	4.429906457	4.602042654	4.397287967	4.479307092	4.359159863	4.455338411	4.542060423	4.336411546	5.11869882	4.483273096	4.377715152	4.329587723	4.563939643	4.653717024	4.668718539	4.481448191	4.47448749	4.553403915	4.802700885	4.513857099	4.370757857	4.614088003	4.261843051	4.387621312	5.23988161	4.342295416
MRVI1	7.88973457	8.314980484	6.890018385	7.051521572	8.083419224	9.897181754	9.898528811	10.1989091	6.479439791	6.529596539	7.364738759	5.98242888	6.389352164	6.219615577	6.934929643	5.927848855	9.517088577	5.372283424	8.041103838	5.797931334	6.237761601	6.169095373	5.856991704	6.351317177	7.149311142	6.408213571	7.745922905	7.224512256	9.63019444	7.934862313	6.254903354	7.107632933	7.790913714	8.290260187	7.115336937	8.635246264	9.826137484	8.451329216	9.852538852	10.33293443	6.587408754	8.45132296	8.913472394	6.19320927	9.286563515	7.153568836	8.870130591	6.867037044	8.706288494
PCGF3	6.060203267	6.293095614	5.776570315	6.152787803	6.334721041	6.221990635	6.413600374	6.20402047	6.339456789	6.223257627	6.398884778	6.96272647	6.352488964	6.578068841	6.202319758	6.198362495	6.083708361	6.421946557	6.342429081	6.387012299	6.297446514	7.316923437	6.252203662	6.511988761	6.261365606	6.874909155	6.734067397	6.596638031	6.4838839	6.840975047	6.951991245	6.752243728	6.692898196	6.717745448	6.989679345	6.385512752	6.322300329	6.379241899	6.183249595	6.350000704	6.935600576	6.565487804	6.369015223	6.784474998	6.248638411	6.608170637	6.391942192	6.550570578	6.092197114
TFG	5.880725587	6.21878444	5.923221045	6.061250355	6.221282792	6.254264697	5.859611583	5.868710474	5.8489232	6.1302263	5.898916104	5.784905733	6.142623796	5.758298155	6.397562322	5.76023795	6.211995797	5.959862049	5.973581306	6.457001701	6.004709176	6.778857195	5.903386842	5.941276011	6.34221335	5.740629774	5.793677979	5.850549093	5.736837812	5.929181989	6.0851251	5.855190586	6.023465724	5.769283661	6.108869967	6.065479659	5.725798067	5.832216292	5.739321189	5.854455827	6.141008928	5.799013658	6.353896215	6.090345252	6.041380377	5.957170646	5.898282413	6.029599805	6.215395291
PKDREJ	5.191166722	4.484252904	5.588874237	4.790356617	4.810919696	4.781590456	4.58486766	4.652138006	4.819297638	4.905113942	5.363318091	4.465768067	4.962938979	4.713042189	4.458755288	4.461892175	4.703614236	4.693378213	4.591746963	5.096795381	4.659710746	4.706267546	4.864009176	4.509621709	4.523620983	4.40048005	4.469220529	4.942307425	4.365684277	5.060102826	4.56099289	4.622093883	4.969944803	4.651403303	4.654180416	4.442454943	4.590041883	4.517038913	4.411147242	4.767539941	4.749410018	4.753594518	4.412407624	4.353021454	4.386971012	4.402647424	4.408666415	4.494617435	5.248581708
CCL26	4.489492526	5.71114078	4.763715485	5.35048233	5.465574452	4.166841504	4.718093174	4.712983948	4.799302518	4.356631389	5.159007907	4.880233781	4.962527021	13.36778292	5.410552764	5.206179492	4.486827206	4.288273002	5.424119011	4.673349621	6.489245769	4.769922382	9.072243743	4.990975403	5.625083156	5.038865584	5.299370196	4.852329186	4.952036181	5.142675883	5.530829068	5.732408028	5.706165255	4.491459745	5.440577011	4.808727933	4.543826824	5.32346406	4.255325068	4.288697509	5.19012635	4.567139295	5.422943497	5.885135285	4.876126526	8.147716648	4.994430531	5.718195995	4.861951153
TRDN	3.445039427	3.146357801	3.206533298	3.245034591	3.12534002	3.130830553	3.269713584	3.175758491	3.154958236	3.502545512	3.726642993	3.265302744	3.144475406	3.077332934	3.14388484	3.25951604	3.249179408	3.181820154	3.041387588	3.426818745	3.168417402	3.142454934	3.093693444	3.128172785	3.098416081	3.224259923	3.082152783	3.199125993	3.037998733	3.171561645	3.183618838	3.043037627	3.318146118	3.056933214	3.277286375	3.390232058	3.081800737	3.050358908	3.114943257	3.044119422	3.178910115	3.072002328	3.174501872	3.352951338	3.029287368	3.044401191	3.077386266	3.212839667	3.111924731
TRIM22	9.432570635	10.69224667	6.34386284	11.2589832	9.264221657	11.76184898	10.84751868	9.841619503	10.32389845	8.907064203	9.102144508	10.75333869	9.520329668	8.591285453	10.21927856	8.883630748	10.63967031	10.2250132	10.77320409	7.574324141	6.907636608	8.089659948	9.99021778	8.815287619	9.839704752	9.099399057	11.26829849	9.956633975	11.01965057	8.753923657	7.973447991	9.963816467	9.124884939	10.04154084	8.985894712	9.695136662	10.73448589	10.64557463	10.53893371	9.864532161	9.248409735	10.40060984	10.13886222	8.353880994	10.96245918	9.2891531	9.853280469	10.94576891	9.950918027
ABCA7	6.267420664	5.77338983	6.410492283	6.881819049	5.831254689	6.105324246	5.864173865	5.637127088	6.400140163	7.374154421	7.249695361	7.309176881	6.127718781	6.568532982	6.58911923	5.752859178	5.801984139	7.073977332	6.066519085	6.75074821	7.127589937	5.691524028	6.492117818	6.860829063	5.542215325	6.056725196	5.949748399	6.215036512	5.938082751	5.9039719	5.762663048	6.149019473	5.887069523	5.501797431	6.256549513	5.736131265	5.628495398	5.691445203	5.819911267	5.295978149	7.968684213	5.93254554	6.120269856	6.285835715	5.894312586	6.900126192	5.855791939	6.443523206	5.669417639
ABCA9	5.107129011	4.44978642	4.397041967	4.384841909	3.945307308	3.726787514	4.631295804	4.393947968	3.981971521	4.219790311	4.00090671	3.87694402	4.036843226	3.981828373	4.086738856	4.077506433	4.897286704	4.083983142	3.937891467	4.222845355	4.20884416	3.993755335	4.23655505	3.918299277	4.037504467	3.712887871	4.231576726	3.841176418	4.615926707	3.881797884	3.685402294	4.882570091	3.926732268	4.607214197	3.822006184	3.812361653	5.353000167	4.604915522	4.762078043	4.615396512	3.774504094	4.450731776	3.959469427	3.727391098	6.421969692	4.022957231	4.954054368	3.647206674	4.194936309
ABCA8	5.645082163	4.96442695	4.474975476	4.639579875	4.95787928	3.975540598	5.419304584	5.706216698	4.023524505	4.625128404	4.372333747	3.852195895	5.435269941	3.98441388	4.488531927	3.904999435	5.805771978	3.914170273	5.421231675	4.598894422	3.651470038	3.835245009	4.522912531	3.780027654	5.759213102	3.670533269	5.850154355	4.893291235	5.444928361	5.231687507	4.07183494	6.168424725	5.290376756	5.812597035	3.795586419	4.426550066	6.032566412	5.538623398	6.099323362	5.660656823	3.806522524	5.925282908	4.802219352	4.4685816	6.86852862	4.471365463	6.11974087	3.937986358	5.598436866
WARS2	5.283877514	5.681776736	5.169426621	5.265641648	5.442845186	6.111112639	5.843306196	5.449972494	5.572955192	6.300682352	5.397852393	6.239229149	6.058614351	6.615111108	5.114354139	5.83579989	5.623686507	6.073760082	6.146176864	5.363303939	6.508222932	6.263964522	5.900859533	5.859384953	6.452588359	6.769875041	5.739972381	6.156980744	5.839099795	5.843557855	5.958183867	5.314380395	5.956741819	5.986034472	6.393023061	5.970251883	5.733015623	5.577982943	5.85848518	5.806117562	6.330315254	5.552777324	5.654481602	6.125821696	5.745991821	5.811173869	5.689622229	5.234292078	5.640077594
CDO1	5.200024246	5.478145351	4.12771607	4.433757739	4.460727965	4.690454495	5.630856993	5.168785565	4.576218068	4.509323319	5.105045594	4.493087678	4.136223795	4.118656594	4.053115958	4.03765552	6.038144438	3.983481077	4.725316821	4.761367163	4.118860454	4.05414425	4.276242253	4.445098484	4.825979431	4.18704507	5.822429045	4.319193532	5.420221238	4.819366749	4.314422989	6.37620364	4.24451031	5.047634722	4.168761475	4.708815495	6.047685259	5.451259315	5.90729159	5.125348202	4.648990485	5.764612739	4.766876794	4.182575012	6.747043964	4.488934872	6.322285531	4.842567585	5.976509209
NPM3	7.110681995	6.782853586	6.606373093	6.557508361	7.183607468	6.663919559	6.579120498	6.551443141	6.172272299	7.540778435	7.033705124	9.021849288	7.205622189	8.413183325	6.430113164	6.964756669	6.134224133	6.254173764	6.6416028	6.946445065	7.381816125	6.987925836	6.055112762	7.82989573	6.904175745	8.784248771	6.638411561	6.646543864	6.762215286	7.298974417	7.765907781	6.56937575	7.210984241	6.394412039	7.865305625	7.566508638	6.832419852	6.352605875	6.151377239	6.978608021	7.714378449	6.205236223	6.637755508	7.839266317	6.556411696	7.361650393	6.892434275	6.149335655	6.848366848
NPM2	7.053543074	6.331154733	7.332499381	7.325999387	6.944652333	6.417439245	6.384469747	6.700013645	7.705908744	8.217050715	7.59474026	6.923117357	6.449655547	7.160346186	7.350257996	7.011633068	6.740257369	6.904755944	6.695472853	7.320135178	6.836679443	6.601439788	6.538041365	6.629518522	6.782952988	6.491344034	6.3595282	6.596404081	6.323456436	7.009589915	6.550816874	6.834924981	6.932258847	6.525980404	6.580292294	6.828665131	6.229929412	6.66667625	6.076466641	6.251935505	6.600051653	6.492414115	6.628494255	6.783687789	6.346711943	6.683813593	6.595676612	6.91635266	6.502449381
HMG20B	6.376900063	6.86009089	5.780309298	6.32828696	6.886935412	6.91371112	6.900720119	6.91857672	6.138258668	5.785575609	6.212795654	7.139289289	6.599414665	6.750414058	6.582652565	6.426847654	6.790668401	7.343210406	6.756297691	6.962105661	6.497252146	6.852018953	6.273960902	6.831516755	6.545663414	7.075773325	6.853673289	6.931962082	7.47035825	6.833596811	7.70112956	7.256451146	6.747258261	6.745980971	6.893647515	6.622368359	6.618507703	6.683348593	6.851422135	6.616739508	6.844582353	6.582568376	6.750431793	6.215630368	6.55039454	6.359389692	6.644963866	6.595532113	6.750833769
HMG20A	6.730278833	8.284445225	6.553608673	7.139487763	8.91212812	8.781396755	8.436020617	7.847518386	7.243759311	6.236996371	5.964058658	7.92871817	8.014033167	7.700614862	6.034760861	7.334049351	7.98931403	7.043764698	7.695164082	6.780049082	8.433704277	7.302161513	7.350391221	7.537501791	7.900812231	8.711044284	7.995162515	7.947652609	8.541437599	7.634031663	8.361960937	7.193656991	7.239516037	8.091373617	8.331036423	8.049293319	8.207351094	7.852483585	8.477285579	7.916509175	8.05798112	7.96548661	8.344281141	7.98038362	8.387528079	8.601744623	8.101315049	7.996088192	8.153098246
KLF2	8.31734637	7.854030504	6.945071455	8.1557521	7.98376586	7.771536785	7.938033212	8.590553909	7.33504153	7.503314767	7.518912259	7.257731449	8.535157385	8.759076553	8.040312409	6.860190567	7.818035802	8.805878738	9.39732708	7.516828918	7.06835434	8.908023562	7.691749359	7.752043669	7.783521849	8.462736277	8.31635305	9.143508048	7.768800643	8.07700503	7.470701271	9.183000092	8.816178734	9.580702996	8.319319039	7.601006848	8.816514779	7.777374748	8.185891375	7.567125528	7.370850581	9.170489679	7.508593932	8.33022073	8.838985191	8.6442402	8.375727077	7.922588319	8.061871717
MICU1	8.561480925	9.818203333	8.501621849	8.21282563	9.484195571	9.475453668	9.704267621	9.551168987	8.849551391	8.088122866	8.37851696	8.848558522	9.796578238	8.657800702	8.914517488	11.20838523	9.1600544	9.61212128	9.648562019	8.859831486	9.377304641	9.144030338	8.921812878	9.565956185	9.139681766	9.678216207	9.353878934	9.954727562	9.525502621	9.183150049	9.658466439	9.001313174	9.364878894	9.935743334	9.091662915	9.364708603	8.968582489	8.953533511	8.934777281	8.849097275	9.430172595	9.136577676	8.986117994	8.995823316	8.904941723	9.859955444	9.165337009	9.138372795	9.410332602
CACNG3	5.896555169	4.457746132	5.708675139	4.965500557	4.891111947	4.59711263	4.315117828	4.599779761	5.086660569	5.813930002	5.764181485	4.719575808	4.680426314	5.016650215	5.15398118	4.879560919	4.51249104	5.212400355	4.550291914	4.732000387	4.745015188	4.642829425	4.899052008	4.955452272	4.660052964	4.501379313	4.331044473	4.599509338	4.458901121	4.795673936	4.947252028	4.674311509	4.76195609	4.547472393	4.803988658	4.218736363	4.347735887	4.658616412	4.209639162	4.406756294	4.627579472	4.450421431	4.780236442	4.652865116	4.293138692	4.562131185	4.74121725	4.775872298	4.637538687
CACNG2	5.103500183	4.497408347	5.922041735	5.363668336	4.889331671	4.724769052	4.398252657	4.690824339	5.493199501	5.435593608	5.540921381	4.715668228	4.56219221	4.828142875	5.713783356	5.264320748	4.628174137	5.164846258	4.625038086	4.870326157	4.965295492	4.549227989	4.74689921	4.820039351	4.770676694	4.483672009	4.574647902	4.771947357	4.477682473	5.161383351	4.552613	5.169006038	5.070347608	4.662103717	4.873870553	4.467447939	4.300931616	4.66414153	4.653854495	4.554860706	4.790205406	4.526424288	4.721640604	4.795106219	4.475148111	4.587246888	4.398154073	4.600221906	4.39956862
CITED2	5.306406205	7.161064023	5.233791222	6.322927891	6.452996566	8.399346435	7.736377558	8.288480977	6.276693701	5.072356429	5.207105136	7.372329023	6.471870532	7.264680874	6.264325045	5.35184129	7.517304028	6.021823064	7.371509099	5.143336421	6.464379873	6.689181495	5.95041916	8.237677365	6.403065786	6.197919194	7.265604064	6.821319942	7.6374849	6.663162191	6.561705007	7.248672092	6.743331009	7.583082765	6.574467129	7.156208024	8.303050582	7.001002532	8.262534962	7.797276439	7.466391558	7.763496131	6.988961823	8.028214143	8.138801667	6.164683326	7.499594794	7.311528425	6.369914407
SEMA3A	4.648540987	4.668986698	4.127749532	4.193679208	4.539474699	5.94922627	5.299646315	5.808791789	4.269519953	4.00382291	4.370657788	6.752516517	3.834492189	3.860659893	4.873411261	4.447423931	5.655291596	4.55364882	4.339934553	4.115889644	4.691584865	3.912043778	4.005906893	5.919016425	4.300081405	3.888705377	4.43344622	4.072524206	5.008584896	4.424449271	4.038039389	4.290132582	4.195904257	4.362885589	4.064416563	4.954522448	7.641546219	4.58923263	6.93756311	6.431625249	7.350024802	4.336326716	4.461655221	4.118334392	4.36306835	4.370561218	5.50753944	4.578653962	5.023393836
TUBA1B	11.12050574	11.23410015	9.990590356	11.19435744	11.78572943	11.61016351	11.67914812	11.88277431	11.15738917	10.8501439	10.30889861	12.02700073	11.21121482	11.80284534	11.15862832	11.58934586	11.61531533	11.66467685	11.56474685	11.52244685	11.74143436	11.60910548	11.6342914	12.00229921	11.49080852	11.73794474	11.50873859	11.31354568	11.80375193	11.54757884	11.69025778	11.60394229	11.63933843	11.39605317	11.55931094	11.93398578	11.78389069	11.49273021	11.64913357	11.70733279	11.95166518	11.18750801	11.75088058	11.70525441	11.15489492	11.59037198	11.63667667	11.50499497	11.40431344
IRF9	9.518356546	10.44437862	9.07312031	9.837177247	10.05354765	9.925388616	10.2078425	9.668159517	10.00416004	9.097193011	8.475866835	10.4847574	10.65058969	9.642807795	9.869789596	10.34202737	10.20075401	10.28127485	10.16237487	8.799140277	9.487006963	8.240099244	10.16967493	10.52760117	10.06107738	10.19866302	10.23552846	9.62445531	10.30235499	9.237382231	8.150518741	9.039269787	9.627612807	9.896737072	10.10471427	10.50129048	10.09172532	11.04172503	9.721039419	9.62337244	10.00432985	9.590242578	10.34427073	9.684662716	9.934523217	9.498583327	9.664237404	10.18298039	10.82366009
CDR1	3.52257382	3.12532407	3.299776548	3.055630358	3.187190388	3.24976855	3.210847469	3.18118532	3.248442541	3.354823351	3.17811971	3.201846859	3.292827705	2.965749625	3.55773483	3.09837678	3.14555614	3.171389223	3.141390273	2.969104252	3.233059392	3.360972624	3.130323841	3.275642811	3.294807335	3.151131678	3.190664265	2.98737283	3.062081365	3.366546467	3.121730108	3.650548196	3.260565768	3.087656244	3.23089583	3.46073931	3.181261533	2.996678456	3.249372592	3.332159848	3.252103492	3.241058469	3.148019042	3.260200388	3.318373467	3.174660303	3.193534067	3.152908922	3.190045626
BPNT1	5.325762732	5.744498134	5.873358987	5.642972725	6.010292317	6.057235703	5.707729864	5.502494161	6.132861365	5.193097019	5.912049362	5.859916202	6.539198175	6.100921706	5.638124364	6.639451252	5.653356872	6.303409945	6.334730848	5.487860646	6.543585952	6.211993299	6.891111697	5.966207121	6.84393102	7.001363338	5.911552914	6.2852351	5.841393464	6.344345866	6.602863793	5.680414032	6.24734026	6.223089482	6.656677598	6.109191636	5.775237549	6.430477892	5.632932664	6.125269459	5.823376273	6.334821269	6.266491763	6.023573864	5.488105907	6.824607801	5.756591228	5.452364226	6.573589872
TUBB3	9.83986071	10.15090514	9.244686418	9.414034661	10.60944436	9.990093077	10.42984337	10.64318377	9.8372837	10.07399121	9.585667388	10.90296134	10.06635495	10.71020276	9.899563055	10.74521915	10.57838887	10.51788229	10.8028497	10.19828999	10.82179823	10.88752504	10.58204727	11.75317092	10.31389784	10.92742047	10.0342306	10.33133076	10.79127163	10.28370156	11.00917945	10.76556331	10.51166301	10.13798504	10.42290935	11.23914537	10.27490735	9.927677547	10.44522618	10.29935012	10.99274391	9.723301518	10.6354039	10.37774336	9.455065003	10.96065159	10.63513235	10.35491936	10.07423202
TUBB4A	5.98483774	4.364591221	5.068278013	6.343819034	4.593937879	4.388270402	4.537551199	5.172812332	6.351260594	6.143561486	6.139951578	5.231210054	4.792174461	4.768263586	5.650916431	5.47388133	4.429190679	5.118262568	4.357270875	5.566005013	4.740983855	5.014244242	5.559970798	4.88607818	5.315141451	4.888584612	4.617867227	4.845482334	4.848859222	5.385779216	5.16217411	4.96095437	5.639655298	4.887262405	4.949364925	4.834266086	4.900508179	4.812028264	4.554592076	4.726735346	4.809013396	4.62656661	4.872659252	5.001324126	4.615079422	5.047561905	4.830884198	4.79730359	4.543576674
TUBB4B	11.54544593	11.1022298	10.9409889	11.00646331	11.70254086	10.69015669	10.99709697	11.16881218	11.24747821	11.60265855	11.36816021	11.91694076	11.35862201	12.10321711	11.23383444	12.20210151	11.33448125	12.05536352	11.9139314	11.55118063	11.81401852	12.24748834	12.27693883	12.77766805	11.60890853	12.324188	11.11707978	11.5234163	11.4863181	11.5935642	12.01925295	11.29793103	11.6109954	11.21208181	11.75499583	12.06802994	10.99370279	11.23361793	11.28320009	11.10879978	11.63931431	10.84076851	11.69044344	11.39627002	10.27719035	12.0452272	11.77682278	11.30584346	11.11332944
BTN3A3	5.191730575	8.697365041	4.466753515	8.061226739	7.503949533	10.06779692	8.295254225	7.412850038	7.078261725	4.856807385	4.766404741	7.579296333	7.933172893	6.364238221	7.138686534	6.458918154	7.899997531	9.04492445	8.728649207	5.225430524	5.644901599	7.551513627	6.760466092	6.115167434	8.192989283	7.806725735	8.783716827	7.99516041	8.545054471	7.517284437	5.948299431	6.906620322	7.263378937	7.254842981	7.18755244	7.371730753	7.647120537	7.871045294	8.083826016	7.529811924	7.712413729	8.167777006	7.410588247	6.967449755	8.830401796	7.017785971	7.028530905	8.361985183	8.165102944
BTN2A2	5.163714719	5.785173731	4.751576658	5.359061013	4.948809934	5.875933222	5.356530693	5.307395664	5.374873961	5.507896332	5.156314515	5.500786025	5.022408607	5.107224846	6.113391411	4.962930831	5.262245015	5.655221841	5.27873279	5.108992686	4.99397211	4.868978153	5.520818032	4.990018484	5.195664244	5.052636024	5.664074925	4.977828562	5.415176491	4.863769766	4.833579882	5.07562431	5.174102255	5.039205497	4.986117997	5.19200718	5.393091185	5.260043283	5.297159702	5.251439473	5.511619307	5.276929927	5.136037318	5.127824261	5.342263396	4.887842134	5.000227745	5.754929872	5.225125457
SYCP2	4.027130666	3.196103026	3.72679255	3.616077361	3.222084636	3.5831064	3.27592712	3.310375241	3.258334487	3.441570658	3.544496098	3.210525971	3.287571469	3.234783577	3.130772991	3.192504011	3.406276616	3.562894417	3.276557932	3.388087014	3.257914422	3.315140617	3.640048912	3.760300487	3.34492249	3.207849276	3.162704911	3.56946617	3.052637983	3.308191969	3.311072594	3.025034093	3.257493898	4.079392415	3.158040338	4.01600488	3.28518671	3.277241056	3.239897686	3.279836709	3.102557452	3.491933195	3.234629124	3.233736606	3.181507077	3.53686799	3.218190732	3.405223654	3.572441171
SCML2	8.39572693	7.779246699	8.570033076	8.425443388	8.550248098	8.431994422	8.044649737	8.185213277	9.020355146	9.620312962	9.552356302	8.092066923	7.854871776	8.118690267	7.444098068	9.470883929	8.525618031	9.162754337	8.160006729	8.222886934	8.143466314	8.563911869	8.682670016	7.927206857	8.163063515	8.273462126	7.81687015	8.105182171	7.76514252	8.145718389	8.316839658	8.047858565	8.054880616	7.885516892	8.334202641	8.278597744	8.009117588	8.484664009	8.200075385	8.420401343	7.573554655	8.119700998	8.542397366	9.841849646	8.178550615	8.855462649	8.300049707	9.267324954	8.285787972
CEPT1	6.459873779	5.587851106	6.633887651	6.584940273	5.586742854	5.471810313	5.36897574	5.226975534	5.537037339	5.754850561	5.749940458	6.028549106	5.933915764	5.783459019	5.761416973	5.891785812	5.379683676	6.148888236	5.599740461	6.005907211	5.475615719	4.841276285	5.943187589	5.61932842	5.726787685	5.941111156	6.103303186	5.55586138	5.704453652	5.528465564	5.562684493	5.234936116	5.280707869	5.520690957	5.859871995	5.396865868	5.498845089	5.689524027	5.408138951	5.292815328	5.576761599	5.87215663	5.589162318	6.056824545	6.564136262	5.471301105	5.601257393	5.939762054	5.709821034
CORO2B	4.209257163	4.214414859	4.984095032	4.139719907	3.99667947	5.424473287	4.617975298	4.262031106	4.495813127	4.594043781	4.629249579	3.864932597	3.741389669	4.34988052	4.123818096	4.264449748	4.155557153	4.304463848	3.926454186	4.391674926	3.915640812	3.897416792	4.155768558	4.796754771	4.081038042	3.896158464	4.5286796	3.947391558	4.320125686	4.355212628	4.009200423	6.20668549	4.160758441	5.166830212	4.140043019	4.583995661	5.212211831	3.793834756	5.163289422	4.646050624	3.481908607	4.276539452	4.176759142	3.904867171	6.147866008	3.978067314	4.357186237	3.662573842	4.036381997
MYL12B	12.77511498	12.76257148	11.85347173	12.37388218	13.32036161	11.52497844	12.23197983	11.56026843	13.36812538	12.24349881	12.54089617	12.77606634	13.19653175	12.83669169	12.2200845	12.92057689	12.36501952	12.96332374	12.79320208	13.10597346	13.19745608	13.00167475	11.97373837	12.98678452	12.77808574	12.64412846	12.58453612	12.68968229	12.51050971	12.60979211	12.58943265	12.42736612	12.86217428	12.77831645	12.76505957	12.75256039	12.15052549	12.64439094	11.85040472	12.26668584	12.9565952	12.63441364	12.62643844	12.90812416	12.34484416	12.97490824	12.74330488	12.42374917	12.78260036
NOD1	6.864998914	7.162125558	6.893520314	6.574345612	6.990361343	5.814242592	7.176483035	6.215994985	6.668566062	7.19705897	6.535915881	6.779610446	6.47894918	6.752469217	7.081539083	6.25995857	6.967792402	6.688743828	6.517714292	7.063361912	6.731219705	6.829323692	6.713317139	6.567555483	6.783413542	7.33296612	7.187739564	6.166050441	7.562914878	6.500044428	6.554242306	7.670176452	6.421922581	6.417861737	6.449265316	6.978396692	7.804391704	7.261655318	6.878074147	6.906451293	7.044296584	6.62238203	6.88675769	7.080571378	7.35269864	6.848500575	7.718090307	7.179861761	6.762968174
ANAPC10	4.456499078	6.504731867	4.59013113	5.655655192	6.028490491	7.61612772	6.338444529	6.514848011	5.767121114	4.65244434	4.594170009	6.448144242	5.588249718	5.946428331	5.038340839	5.596131694	6.56295774	5.964095353	5.978089021	5.326721561	5.728444499	6.837669858	5.836492546	6.746442127	6.057942858	6.431704023	6.282587151	5.685855275	6.409375313	5.572717532	5.757327991	5.546199289	5.755609003	6.127575481	5.840186777	5.786729008	6.945089403	5.958502424	6.973585035	6.663217504	6.545885081	6.056901576	6.06178214	6.195207957	6.498482869	5.647809876	6.423424805	6.139383633	6.09189287
PRG3	5.343811558	4.969633019	5.131930931	5.443559722	5.083590451	5.19019287	4.924853949	5.316046413	5.604934893	5.239729131	6.00881898	5.364969327	5.132076812	5.059432672	5.462331578	5.150382836	4.991208271	5.203656619	5.200258088	5.487642945	5.42050667	5.204462519	4.974741185	5.38937889	5.235468767	4.897895169	5.280570326	5.40636102	5.030225662	5.330559636	5.221853212	5.244720932	5.38632731	5.038424953	5.081313342	5.415253723	4.986004701	5.080346477	5.174008385	5.144344232	5.098054177	5.037130711	5.048672959	5.195405866	5.09425981	5.558137026	5.302357843	5.499214806	5.075817761
DLC1	5.93423782	5.873840889	5.147907501	5.323386563	5.829860576	5.78281938	6.286975779	6.840224553	4.516975081	5.101962911	5.447246774	5.256859716	5.607729264	5.631913721	5.164708274	4.501190545	6.783020897	5.229690121	5.917267326	5.242413647	5.211010858	5.69591554	6.354284432	6.23044029	5.841674447	5.109079456	6.27710499	5.473036021	6.026501184	5.690375042	5.393342379	6.978494207	5.588434573	6.005077471	5.436381999	5.676636081	6.779926414	5.241757567	6.700374159	6.520053146	5.068578587	6.148026334	5.614904558	5.416671723	7.127132447	5.919358375	6.736338592	5.537070738	5.893239514
ATP8A1	5.446910973	4.934012507	4.476759141	5.757086848	4.860781185	4.933303578	5.357059957	5.006805581	4.598092736	5.715178312	5.64463405	4.694124524	5.014213787	5.713356524	4.844834121	5.022382169	5.060830063	5.242572573	5.479432099	5.131375178	5.330584229	5.641745512	5.266926674	4.18963162	5.674758194	5.984908595	5.477429049	6.12528123	4.814654423	5.682230628	5.382496642	5.431784408	5.222958249	5.786954109	5.706248298	4.335560862	5.103492754	5.654046622	5.204725443	4.726964985	4.222332144	5.807492969	4.832528366	5.76021184	5.932153946	4.450383555	5.422020756	5.148716027	4.957817763
NDRG1	9.994410519	10.07244899	9.031674984	9.601391673	10.23744337	7.889088592	9.886272237	9.387188921	11.09388077	9.729089717	11.53694537	9.0916059	10.54291747	10.56515154	9.096001419	9.789725098	10.06599267	9.188662495	10.26618698	10.16569883	10.67820425	10.94773594	10.16859442	10.94118095	9.821358786	11.70737291	10.09830668	9.983744582	9.168041181	10.57565058	10.79744632	10.82498345	10.38975302	11.05493067	12.05398274	11.04807251	9.91906732	10.68971158	9.496361735	10.01286491	11.23160177	10.79515433	10.2668691	10.25167135	10.69917719	10.23914992	10.36386488	11.01123667	10.07152661
MYL9	9.855275504	9.537470781	6.610777648	6.947981524	8.676166383	7.675656159	10.31237229	11.42427701	6.617171856	7.081410987	8.81669055	7.101564402	6.983638067	7.430821185	7.101548855	6.183876253	10.84613578	5.885850626	8.228908302	6.575538588	6.922689333	7.556131531	6.641190937	7.502850045	8.532841948	6.789802083	8.563487783	7.428332573	10.29838005	8.654152055	8.383135969	9.07709967	7.72730667	7.930799287	7.698214565	8.237482088	10.1082347	8.004216964	10.61627692	10.80391419	7.347108325	8.454779287	9.094088	7.679019813	8.749091201	8.196975453	9.518410496	7.986673592	9.501148582
ADARB1	6.017338216	5.87287626	5.553964348	5.72845209	5.454321042	5.584850632	5.741108652	5.836089043	5.239053373	5.70862255	5.901800397	5.31439793	5.34472636	5.34596059	5.350309362	5.737053984	6.077523449	5.528366187	5.495891405	5.585097881	5.421790216	5.317086273	5.470786335	5.409560267	5.248310621	5.389916174	5.500340243	5.347184436	5.87866543	5.491155043	5.147858262	5.599513113	5.440230877	5.48334601	5.363740059	5.654099893	5.524284076	5.466336709	5.845600333	5.559494123	5.564953576	5.854525614	5.492969386	5.808790155	5.551688061	5.272652616	5.676588838	5.673592734	5.902357771
CDS1	6.571474659	6.802808634	6.933420928	6.616669757	7.357094706	4.879803789	5.973392162	5.059559008	7.572250062	7.866023616	6.742000804	7.269539069	7.747498496	7.537935945	6.441825751	7.577447987	6.59994932	7.949553874	7.613843125	8.090618731	7.471558735	8.676875234	7.703898947	7.337220016	7.276041272	8.157982759	6.860796931	8.265162486	6.544883639	7.879419139	8.55111268	6.023686241	7.954799962	8.397872709	7.663547901	6.901113676	4.852683599	7.734096077	5.241948942	6.533605043	7.514026009	7.956444284	7.365164481	8.337498821	6.240071886	7.366812959	5.579687461	7.128892621	7.464809504
PEMT	7.173299321	7.289746539	7.280923561	7.266180661	7.563068793	7.735609107	7.197299699	7.167041177	7.357056637	7.458030485	7.202190132	7.736575141	7.431223918	7.747845681	6.297648528	7.594471572	7.501530134	7.485608636	7.596400406	6.846114273	7.569839273	7.537171101	7.828989016	7.721431296	7.709029878	8.343685272	7.373398815	7.655530626	7.16358305	7.441823203	8.603182593	7.58464	7.482557076	7.730805664	8.290874407	7.573116543	7.587391536	7.566441107	7.199906946	7.275523952	7.613693684	7.660746601	7.757455711	8.20445676	6.940376114	8.302783532	7.322384558	7.360218429	7.445996807
PIAS3	7.430662554	7.850503632	7.821534493	6.023248859	6.807105233	8.185817828	7.91102172	7.537895805	6.960008304	6.420480929	6.991007293	7.175516602	7.205622189	7.265348049	5.899100661	7.360442027	7.393005858	6.909830703	7.003378329	5.536571298	7.735551052	7.060495984	6.920336604	7.112344666	6.673844632	7.206638402	7.067844479	7.453149223	7.116775545	7.146571576	8.194493424	7.15122092	7.180406292	7.459025247	7.352818456	7.485758982	7.789448439	6.926798956	7.487380559	7.709467853	7.559162128	6.763760177	7.329462243	6.534828732	7.566255552	8.608638411	7.102542171	6.917190875	7.017939771
ST3GAL6	4.642313948	4.873849845	4.889465906	4.675181632	4.628045753	5.924671779	4.726138662	4.571873855	4.540495718	4.662800847	4.986634802	6.14044054	4.420765709	4.509995271	4.70488276	4.304787743	4.73725926	4.211262821	4.74101376	4.5746949	5.208972612	4.744131555	4.247022089	4.674055391	4.431715865	4.579182982	4.764957885	5.00921171	4.659041303	5.118261532	4.489303712	4.835764968	5.678280346	4.980769056	4.536129911	4.703703713	5.126074851	4.523202166	4.998821569	4.60225711	4.796155009	4.943262841	4.610345078	5.303782208	4.67341033	5.145605391	4.88524219	5.400784659	4.596708449
NDC80	7.406040379	8.386937922	5.894010761	7.10507286	8.591207561	6.752084043	6.524343914	5.287742576	6.433759104	7.820603385	7.774301824	8.597215136	7.956193019	8.467777827	5.558936796	7.971619159	5.479619226	8.103999384	7.221142383	9.208262314	9.08499088	8.200631397	7.723064133	8.599196767	7.650270356	8.874817373	6.931149996	6.764610134	7.69923729	6.679513	8.039655378	5.725191335	8.217578354	7.55589175	7.400055257	8.610844081	6.315818598	6.643273	5.634547566	7.339615637	9.378116369	5.927194259	7.407846188	8.18200422	5.846576405	7.24879453	7.365330926	7.393102615	7.322224236
CPQ	7.425862913	8.837165625	6.22532651	7.364169234	7.642359207	10.69243867	9.137776868	9.191333593	7.248421457	7.260642827	7.298035349	6.351506099	7.75821022	7.122811767	5.742165288	6.642587612	9.085228376	6.673135249	8.750958471	6.952721052	6.796016718	6.431221948	7.001055108	6.630324448	7.885215137	7.54367218	9.171725997	8.077421215	8.676346675	8.22761743	7.868973442	8.381796737	7.966274256	8.65353566	8.601685995	8.413213526	9.130712862	8.103004043	9.334681286	9.159982563	7.510171672	8.532800445	8.522241917	8.035640996	9.891050371	8.372932363	8.67896486	8.146048412	8.759033829
WFDC2	5.317758587	6.169811017	5.666108794	5.521122626	4.886116433	4.979402945	5.366196828	4.927097821	7.11570254	5.249513837	5.626446821	5.79779716	5.197002876	6.082321376	6.392284183	6.827398214	5.214070629	5.190417429	5.883131066	7.402918537	4.984003401	5.23858287	6.642877229	5.742143773	5.315623116	5.111727546	5.622113261	6.033839408	5.114787129	6.024766106	4.846928885	7.726822991	5.845296386	5.463713285	5.293460135	5.576742598	4.95633745	6.257618836	5.113552949	4.93066785	5.028535017	5.234113545	5.921096419	5.303243118	4.967323863	6.558831494	5.58902107	5.068146386	5.112481803
BASP1	6.81394465	6.976377544	5.959054409	7.827739055	6.843178659	6.408514809	6.847401902	6.424852785	6.123678322	6.912579143	6.664971408	6.689788799	6.828756947	6.665166047	7.30597867	5.822777315	6.383506672	6.574581845	7.780236339	6.806994999	6.59389291	6.860154583	7.840643652	7.579802055	7.235594722	6.373807181	7.707758153	7.262372517	7.137287766	7.141613572	6.735932167	8.461469981	7.910630774	7.414174966	7.016128592	8.042083458	7.186455496	7.270524969	6.836671001	6.308912193	6.78262984	7.66661952	7.726369144	7.917501226	7.927711974	6.759296994	7.051986173	8.287573598	6.537602383
CDSN	5.145256642	4.83217512	6.372346875	5.735670085	5.010911182	4.997008878	5.165461941	5.075648171	5.433657801	5.441209382	5.599930314	5.473477517	5.180011156	5.048155971	6.185281799	5.680503657	5.077220888	5.407426332	5.30594183	5.506145385	5.08313666	5.093570887	5.311015568	5.344886029	5.541219616	5.037319867	5.057629898	5.266626353	5.035178201	5.810758331	5.197763756	5.381291496	5.717973135	5.241033547	5.292995376	5.581408168	4.915701217	5.539705765	4.96642297	5.063443268	5.203123943	5.302242509	5.047328099	5.096857459	4.80898706	5.007630183	4.980038703	5.179213636	4.99543903
IFITM3	12.02765889	12.68688953	10.92792196	11.86563639	12.7904583	13.17006573	12.96926998	12.31505731	12.94517875	12.34640856	11.48826066	12.84291913	12.86873739	12.12659303	12.62324891	12.64256392	12.53132184	13.11907389	12.22124744	11.75916344	12.31432373	11.48362537	12.47887322	12.54440258	12.59935186	12.85661289	12.61909106	11.80097513	12.78783971	12.23827782	10.94134987	12.85132201	11.91014239	12.04825401	12.91119761	12.72107395	13.40401286	13.36832591	12.51670225	12.95843714	12.23333534	12.353284	13.07621811	12.56884187	12.69561955	12.26126647	12.78846145	12.89869296	12.6856245
RAPGEF3	6.634248655	5.75158404	6.830930151	6.362326432	5.843747092	5.784626594	5.673373913	5.917416457	5.744543552	6.399879945	6.47491362	5.97734435	6.119731532	6.154585697	6.926983985	6.094305134	5.879759241	6.254849753	6.063532088	6.409465288	5.761623904	5.737012144	6.256684334	6.111916099	5.721606748	5.752466213	5.811060258	6.260713845	5.675336906	6.48033325	6.312606834	6.476380379	6.237029383	5.979779872	5.873833823	5.572326757	5.896268895	5.99250078	5.696655056	5.716389242	5.624431579	6.259549301	5.687559257	5.848326539	7.028835401	5.872063159	6.017283425	5.910573179	5.42599217
NSA2	9.871890029	11.24100547	9.618841515	11.14855592	10.59485068	10.97272724	11.52388129	11.38339197	9.927522353	11.23622304	10.23397131	11.26729435	10.88260303	10.95052443	10.91416408	10.77523377	11.60293134	11.02203823	11.01158309	10.66172221	10.44328102	11.15775273	10.79482888	10.91655109	10.98840714	11.23810863	11.34001123	11.0984999	11.3993672	10.85935219	10.89813928	10.74826164	10.85435769	11.04841972	11.39310089	10.64086267	11.28129879	10.745692	11.71414735	11.49215084	10.73278337	11.07583807	10.81231574	10.52648961	11.3339592	10.53606931	11.23920075	10.91844238	11.32398429
YAP1	8.029046818	9.818596424	8.550382984	7.475978613	9.424125625	8.914143789	10.03682554	10.04277749	7.94970901	7.844181408	8.456063812	8.942368963	9.255840532	8.745097155	7.317050873	8.28329	9.776685821	8.366827269	8.784857812	7.649791206	9.415667597	9.120312275	8.988173135	9.451218123	9.628461615	9.406531395	8.865531761	8.909482181	10.29528818	8.62135406	8.851778301	8.842828137	8.623050157	9.180897783	9.30291642	10.36250824	9.802574259	9.015791472	9.929688579	9.911810578	9.717235592	8.980629464	9.445650171	10.86875855	9.390437446	9.460710146	9.664568591	9.545646907	9.650729188
SPON1	7.86288153	7.828975811	5.595065512	5.876225144	7.119477624	11.2202674	8.757701968	8.604454532	5.383907011	5.395494436	6.173867399	5.730580388	7.994879204	5.525911185	5.72660179	4.730296087	8.988211513	5.067243841	7.465201502	6.152327785	5.278976169	5.829523767	5.439825299	8.113465711	7.80598408	5.533384544	8.765721901	7.122483258	8.011230933	7.115895009	5.97870161	8.822763633	6.83259479	7.744842533	6.002351892	8.198399055	9.668162268	7.778720181	9.482598933	9.085307006	5.59504884	7.717672714	7.777031346	7.453066655	8.990421475	6.128889848	9.197906523	6.430176447	7.695226119
PRMT5	6.638930195	8.315167016	7.301370577	7.780336177	8.622936019	7.546995009	8.254731001	8.072936854	7.820152764	7.018218398	6.80944208	9.336389925	8.781996749	8.900555233	7.530723592	8.572554571	8.419243195	8.788909823	8.348014505	8.002612322	8.699688146	7.91315948	8.092681865	8.957855311	8.168363132	9.205017775	8.283063713	8.227554692	8.092344304	8.210358456	8.492520009	7.611712608	8.465739273	8.121023175	9.01305891	9.014255431	8.498872112	8.420568659	8.349506289	8.348305542	9.926022813	7.795744239	8.925228279	8.93262157	7.753046446	8.656053145	8.525753196	8.483846532	8.530653893
TESK2	6.302386017	6.858842438	5.355241273	6.610932758	6.42204879	7.846791745	6.8831567	6.828321986	6.056556086	6.431046042	5.532232421	6.777345717	6.397674557	6.786223764	5.553369393	6.067251725	6.347126298	6.250919711	6.886983175	6.99045031	6.781204219	5.899294196	6.994739825	5.821118061	6.574725715	6.95856841	6.790147678	6.759071599	6.351136115	7.158023648	7.176312262	6.408208797	7.019382607	6.746026901	7.213990039	6.354975881	6.583000081	6.872539528	6.775016766	6.422778157	6.403653392	7.029781424	6.710771412	6.678842286	6.937390997	6.539699913	6.760083415	6.956831135	6.134482777
CD2BP2	8.154743407	7.691764939	8.151847321	8.011594573	7.571575508	7.923481056	8.174215405	8.129130422	7.95737305	7.90498376	7.903302681	8.06188363	7.918459303	7.739017841	8.077892591	7.985352065	7.977115847	7.840787611	7.826728432	8.250254915	7.479628693	7.507353508	7.881312008	8.048993885	7.99232306	7.680125591	7.976850635	7.957930832	7.982063064	7.545078839	7.920798437	7.793555815	7.562950697	7.797049683	7.953305196	7.890778223	8.165938383	8.001384112	8.001438199	8.288718739	8.437206596	7.57745087	7.867402246	8.059772424	7.824437501	8.333035554	7.751159866	7.926321005	7.832128275
UBAC1	7.573059598	8.715018366	6.915600686	7.528686513	8.568705232	8.591704586	8.755981203	9.05758138	7.771321562	7.964846129	7.145181905	8.699154599	8.374298973	9.891665158	7.706576411	9.241426972	8.803889528	8.656959344	8.629813806	9.560648765	8.612756496	9.040339477	8.827275962	9.02272413	8.837111376	9.545493879	8.654381161	8.564683248	8.898179695	8.599181277	8.859574215	8.425364389	8.431232457	8.527742407	8.487558904	8.838569732	8.678116663	8.81654039	8.94543949	8.937623225	8.350364395	7.860397072	8.301930283	8.595817727	8.271733113	7.707080517	9.074265182	8.346911136	8.805638518
CDIPT	10.45743562	10.97685415	9.571041612	9.618222128	10.82449634	11.3494916	11.37828351	11.12472594	10.62816302	9.005465958	9.406542909	10.269652	11.06811123	10.41914254	9.596644644	10.57261444	10.90178959	10.00550728	10.46158203	11.04621993	10.20305182	11.09146738	10.8895897	10.78092679	11.02870409	10.41143687	10.71700714	10.67077766	10.76005866	10.68968182	10.58235094	10.41054794	10.36795969	10.81395924	10.38259472	10.61837417	11.07769197	11.05316928	11.13302692	11.13810878	10.09327486	10.61964633	11.10614732	10.86856248	10.99696724	11.778173	10.9537588	10.51749761	11.30374762
PGRMC2	7.845687862	8.301193353	6.124697918	7.393939387	7.785621137	8.813167123	9.0223765	9.201209185	8.160874557	7.022154613	7.360826311	7.936972961	8.179729147	8.958277448	6.365572824	7.802481354	8.969236049	7.722635274	8.514203597	7.508655971	8.258995661	7.886398985	8.234176279	7.771904776	8.14977034	9.362034598	8.912380422	9.327373983	9.395426713	8.735461733	9.092602478	8.519689671	8.311106201	10.05179795	8.391972126	8.186733379	8.980592279	8.562815412	9.43028483	9.105534243	7.685488898	9.581907694	8.632053907	8.243394087	9.326169268	8.616382343	8.80572176	8.005410387	8.972464605
ARIH2	6.181998253	6.898522939	6.247190373	6.642619073	6.893122167	7.051400287	6.915481679	7.392111642	6.184609714	6.620044358	6.115985583	7.210788569	6.860288561	7.68715248	6.339901028	6.802533311	7.102224442	6.957043387	6.812122014	6.245904487	7.142682712	7.390057185	6.859291893	6.313781579	7.219587481	7.252159065	7.057037667	7.013407657	7.300949632	7.170001002	7.114811199	6.875748659	6.998809465	6.990361724	7.470203304	6.668158585	7.170016725	7.188840505	7.194061884	7.250251272	7.050433481	6.990830552	7.127021313	6.931157815	6.916688032	7.118140269	7.00811761	7.190509012	6.707635176
TUBGCP3	5.292435085	6.160246986	5.635662553	5.521683067	6.426157599	5.983668862	6.181187277	6.074293218	5.164538391	4.812381058	5.392544547	5.390625163	6.405969149	5.515087797	4.805997536	6.298260538	6.031635443	5.866370171	5.808488514	5.907010179	6.158144047	6.858118135	6.568900453	6.145861382	6.258479015	6.518159447	6.008658983	5.824046156	6.159978137	5.835664442	6.039444106	5.469512	6.025384334	6.141330316	6.47329964	6.563948063	6.29072962	6.128362739	6.241447969	5.887790114	7.155637804	5.757490424	6.178868066	7.352585663	5.934287156	6.125032287	5.976785591	6.418026824	6.295917403
SEC24B	7.57931169	9.530119477	7.256528933	8.384001963	9.048135665	10.01765491	9.806497717	10.10070031	8.322938787	7.981620594	6.864823118	9.704586151	8.785450295	8.341397526	7.724612366	8.916820248	9.905004952	9.221193065	9.446548555	8.91355315	9.256300761	9.357293222	9.11228311	9.367661328	9.010049982	9.746668731	9.729420116	9.499952145	9.834279759	9.106337585	9.648032134	9.152804036	9.096937538	9.78169744	9.768108407	9.354774447	9.971594514	9.55158968	10.19027887	9.834909207	9.696303543	9.782249518	9.356582188	9.5930819	9.897752047	9.91125909	9.731902284	9.587616752	9.62508947
CFDP1	7.187014115	6.871137457	7.995527439	6.970511202	7.317971726	6.870327021	7.19836734	7.279182755	7.105626903	6.975642581	6.580049927	7.308392041	7.261972197	7.567483925	6.651430986	7.645816035	7.210321399	7.622459418	7.037989809	7.002845484	7.410490369	7.231523941	7.235792388	7.791651809	6.784559743	7.348348189	7.295376334	7.271435511	6.892099019	7.197129839	7.354969565	7.454144973	7.049042614	7.838019732	7.415530974	7.420143475	7.429048136	7.54028844	7.452139376	7.333842836	7.125197975	7.878757876	7.148413711	8.346129985	7.932226436	8.603567073	7.381872634	7.485438849	7.677041735
CD52	8.684525563	9.217786711	5.719423215	10.98447573	7.963334815	7.570171505	8.456187222	8.130289342	8.107558472	6.791182177	7.795749785	7.736211645	7.999640296	7.230901789	8.296312696	7.672616132	9.036200984	8.036610306	10.46319938	7.457023118	7.07367134	5.681924279	10.39390277	7.472352077	8.506167627	7.1121434	10.90990419	8.970793465	9.700099034	8.115251949	7.334616116	8.765831398	8.456699788	8.708308255	7.092662295	8.563887011	9.031282182	10.18137957	9.401959963	7.854021923	8.964704219	9.940052598	9.051029653	8.035400797	9.729983589	7.97578752	9.016667761	10.20799299	8.51452946
TMEM147	8.987430255	10.02855366	8.243704846	9.72256161	10.46363364	10.9192258	9.966481039	9.80536482	9.82137496	9.324078981	9.170733072	10.72985603	10.25039769	11.10054494	9.701973405	9.507608755	10.34284311	10.31712513	10.76863791	10.06146672	11.94603929	11.15459438	9.654668659	11.1386358	10.15551144	10.73886582	9.968043988	10.23680573	10.23175908	10.34538971	10.63961255	9.875280956	10.48451243	10.03673951	10.64159785	11.34885417	10.27162115	10.41219593	9.955287348	10.16797543	11.14127743	9.921652267	11.21515252	10.44516174	9.600738742	10.67401877	10.00027883	10.90748724	9.678249711
RBM14	5.911697645	6.787319615	6.421482447	6.002304265	6.464093067	6.369735983	6.176043064	5.976331544	5.898745414	6.180609332	5.709553059	6.355017515	5.936212644	6.356016691	5.877986197	6.386682216	6.221269261	6.355223603	6.444781543	5.734131006	6.489898508	6.520478601	6.365792254	6.209637677	6.504708731	6.772069306	6.150844392	6.079522794	6.819790089	6.542265755	6.643906516	6.171370604	6.068344827	6.316218673	6.524738002	6.783619556	6.361599327	6.135151821	6.436031296	6.03794639	7.204085562	6.028782111	6.45822146	6.741085109	6.456112855	6.071873672	6.335209116	6.416351211	6.328052919
LYPLA1	8.712075408	10.10922518	9.416277436	10.38706011	10.79008421	9.893292423	10.01529723	9.743983816	9.297814093	9.321432843	8.929489209	10.72555395	10.3314869	10.61424216	9.606423798	10.5209637	10.01488664	10.28747926	10.60078795	10.53834092	11.04864595	10.78680431	11.27227191	11.143779	11.25519953	11.46385848	10.74050873	10.48789774	10.74858035	10.41178075	10.40827799	9.284282909	10.39071369	10.25719503	10.85737501	11.09151575	10.26384212	10.19332503	10.08623492	10.3829054	11.57469196	10.30676702	10.45613059	11.49246125	9.787422197	10.22671566	10.63827971	10.6891799	10.67390205
CDC42EP2	6.286175263	6.770928034	7.227801762	6.744045785	6.522610963	8.576778583	7.026957423	6.79087121	7.2924791	7.326965282	6.525419788	7.229855123	7.45903725	7.105892161	6.788734833	7.266177956	7.177928796	7.377808103	7.142401325	7.295621108	7.68052602	7.821618729	6.302072063	7.264824876	7.418526551	7.790771931	7.164541976	7.224210763	7.247255615	7.082150191	6.967731627	7.764869895	7.210709205	7.054321646	7.042386864	6.579365704	7.065997856	7.045522763	7.274361516	7.551570193	8.484975841	7.28658894	6.840277227	8.16201295	7.262577509	7.097423586	7.167385192	7.159935833	6.739686023
EMG1	7.920545814	9.217255093	7.936049497	8.642661078	9.251696362	8.973298552	8.733731935	8.595731928	8.970183427	8.015294567	7.00529316	10.85581641	9.541534601	10.64003753	8.811771383	9.631512964	9.091011786	9.229426888	9.858018956	8.564693368	9.680737229	9.575732762	9.370767946	10.24453471	9.748258267	9.165266217	9.230830005	8.8980745	9.27955277	9.553012821	9.791564975	8.301592718	9.316025735	9.027486184	9.514003182	10.6575167	9.738560033	9.867819626	9.271013829	9.318078967	10.36815648	8.844818767	9.762044078	10.28775161	8.775475158	9.824494214	9.589336019	9.698725567	8.904767876
C1D	6.715532167	9.168677683	4.590987991	7.868967433	8.50454048	9.073653702	9.290362847	9.375363099	8.213226535	5.610010065	6.023734551	8.918371911	8.809542	8.130958397	6.083870143	8.293316375	9.296161498	8.320145722	8.882917022	7.927601998	9.249730361	9.121916037	8.583598962	9.138022465	9.138208112	9.243740118	9.130698774	8.96064258	9.080971341	8.503331652	8.578470811	8.140652989	8.773465888	9.372818403	8.925145534	9.134484443	9.474850203	8.322288609	9.460612671	9.584962505	9.539063282	8.970066827	9.369890795	8.500882319	9.290905077	9.014849388	9.232754388	9.277367856	9.603682813
OLFM1	6.531190442	6.124084658	6.168123548	5.945606443	6.129764634	6.042779707	6.826985661	7.227411534	5.883127172	5.819659634	5.394786808	5.348283162	6.193472238	6.249091706	6.557370949	7.135116763	6.89808806	5.254147189	6.527945417	7.741836117	5.054654575	5.197111312	5.678246788	5.465085614	6.034821103	5.239224034	6.839696891	5.848281126	6.422053501	6.11270337	5.528752873	7.414285782	6.26744485	6.55920831	5.627185033	6.496192474	7.456557838	6.119430504	7.368852354	6.804703323	5.163477142	6.695006167	5.827225829	5.40517603	7.372178213	5.446242235	7.287148125	5.493514528	6.140213969
CDX1	8.133540239	6.858805443	8.136473173	7.548927736	9.253844874	6.951924606	6.48032454	7.179761541	7.664184242	8.671372683	7.454802015	7.119552895	7.142433192	7.153201463	8.426024674	8.674985413	7.037257464	7.503541327	7.41365091	10.44178425	7.479496055	6.996888811	8.619531094	7.23309511	8.915315455	9.76684442	9.457184769	8.002902194	6.78884452	9.010544363	7.873779392	8.453034592	7.228403283	6.904833101	8.264654732	7.03659125	6.446106814	9.3606582	7.005810917	8.170200328	6.845514292	7.730013343	6.878235975	8.194941301	6.558896856	6.967129769	8.042437274	7.877028	8.347034173
TIMM17A	5.970656702	7.179508461	6.066967074	6.51495257	6.74846659	7.259648905	6.688258752	6.762331579	6.689797214	6.469567599	6.324052294	7.299173414	7.021163331	7.368443598	6.178333068	7.033759072	7.01151787	7.180522595	7.146413291	6.928782092	7.172237861	7.473080211	7.472235778	7.141210988	7.316794774	7.362315821	6.788274633	6.886711634	6.724400285	6.904196492	7.021243556	6.468458458	7.276933663	6.68498237	7.226810982	7.007154523	7.06882334	6.516013156	7.096248373	7.124809506	7.032449097	6.589154144	7.196020587	7.139350724	6.41569266	6.692903483	6.721519742	6.93586031	7.236727977
N4BP2L2	6.810038275	6.590221662	6.791561363	6.569502306	6.401085046	6.93614528	6.79133625	6.678554431	6.11701625	6.27191072	6.792954818	6.28651117	6.980893904	6.21184971	5.666906838	6.310646299	6.694696459	6.700170957	6.240817905	6.651196661	6.560625034	6.794887388	7.272172235	6.060493352	6.661885529	6.023990688	7.092516776	6.710522374	6.521052956	6.136914787	6.495822984	6.249072491	6.183116608	6.757877756	6.526046091	6.499595251	6.827388137	6.827129022	6.953200625	6.939288734	6.158385756	6.878927597	6.13891498	6.593068878	7.732600453	6.814442288	7.176706858	6.705109268	7.027563324
ZER1	5.975750688	6.221491156	6.584521656	5.870858352	5.998099314	6.516914734	6.161089612	6.449597026	6.265555597	6.038964655	6.122091597	6.131951761	5.968249419	6.144466659	6.824361587	5.893896133	6.29528645	6.177075228	6.031231117	6.067629209	6.005117335	5.858047249	5.983875307	6.184051511	6.114976599	6.198279889	6.172437008	6.143078839	6.443164479	6.218262806	6.33303187	6.61517833	6.293765397	6.125543256	6.014271301	5.737922639	6.144339792	6.102835516	6.272282638	5.992909524	6.107371556	6.208626883	6.248906931	6.113864392	6.004350393	5.872610952	5.897203957	6.089457312	6.02738099
MCRS1	6.291926645	8.135869015	7.34278154	7.556595994	8.174509187	8.155127472	7.945885152	7.929348561	7.959882977	7.629466001	7.758069494	8.711967548	8.319765826	9.082051558	7.876326653	8.092240342	8.094708158	7.573592453	8.357442895	7.211500475	8.673178694	7.565092067	8.566328482	8.388620252	8.258156112	8.556979783	8.317998277	8.602541813	8.662180095	8.67146665	9.050816429	8.280870285	8.601983418	8.396654657	8.60386459	8.792894831	8.118407158	8.301187048	8.128739799	8.186301307	8.31044216	7.901713755	8.60764378	8.738324748	7.813900015	8.324658637	8.110865312	8.172341978	8.296686593
LRRN2	4.61949021	4.015831029	4.870073745	4.545879011	4.015269436	5.047370393	4.28373442	4.299114215	4.503549337	4.512957899	4.780940651	4.207085165	4.156161736	3.994530724	4.158806683	4.298620684	4.132184666	4.37211049	4.195920928	4.548373651	3.985851431	3.863172255	4.107074119	3.949703664	4.224106486	3.890803378	4.08026621	4.018719693	3.964264944	4.419711005	3.90209574	4.698044404	4.319115738	3.981610239	4.110398786	4.195853319	3.944997217	4.232265238	4.240880875	4.132407544	4.020837886	4.324453802	4.251953859	4.189972399	4.144244755	4.206690996	4.207187896	3.952621433	4.128046679
FAM3C	5.249183207	5.589705235	4.624413207	5.621797861	5.45873742	5.290845865	5.615944315	5.292714959	5.619367926	5.098319301	5.725615916	5.993896211	5.656722998	5.557332162	5.063852659	5.337682824	5.253046822	5.867364088	5.546152866	5.627768987	6.062797619	5.727721766	5.600477217	6.048572076	5.56810826	5.867564821	5.73418717	5.836219389	5.674269827	5.780893016	5.811195057	5.212213488	5.683482691	5.68185755	5.652578876	5.568862321	5.303677239	5.940259763	5.554496714	5.467950695	5.593921984	6.048934791	5.865652784	5.550336904	5.98485244	6.033717857	5.806512372	5.634319471	5.717616738
ACAA2	7.115929864	8.131003872	6.418461187	7.334280356	7.665561696	7.73228339	7.875715986	7.525774078	7.330930181	7.367968139	7.16284787	7.428817571	8.375711205	8.300765742	7.224179275	7.805919877	7.863449646	7.680629976	7.442128488	7.316471732	10.62836379	8.174964279	7.590917194	6.804388289	8.182888304	8.423796875	7.846103082	7.836927917	7.483859935	8.107565478	7.856167313	7.458518802	7.176670121	7.199022018	8.018824072	7.110098167	7.850802633	7.387566184	8.21781392	7.991722106	7.291746705	7.503890127	7.658957343	8.40108222	7.556716244	8.541114542	7.278662794	7.638260738	7.872507829
CDX2	6.405015924	5.591383712	7.794893999	6.212245506	7.451942437	5.490711551	5.456680074	5.269609714	6.666395684	7.669267136	7.154840246	5.923670057	6.760270028	6.985122711	6.697779396	7.013241841	5.674158025	6.662971983	6.192726634	6.74309485	7.002658974	6.077424394	8.407935459	5.558284354	7.163166632	7.123681565	5.856049819	6.607793635	5.551254466	6.641702945	6.465755837	6.396222566	5.887239163	5.11560878	6.720177157	6.279135183	4.986911298	7.752779465	5.669671672	6.241284547	6.121761477	6.093633497	6.108764275	7.292061689	5.538559769	6.326674117	5.673931536	7.242961081	6.043449319
PPIE	6.85965537	6.918124551	6.680778339	6.505806902	7.741825352	8.041191401	7.492592543	7.584670914	6.952255827	7.074382694	6.153040991	7.716947418	7.692396329	7.388861769	6.518639714	6.248477998	7.536932542	6.563257718	7.404334505	6.608845307	7.593520434	6.946519124	7.008845242	6.748886422	7.226561735	7.992496884	7.230429072	6.976801906	6.985583718	7.077776892	7.540269671	6.714684737	7.222068358	7.217527298	7.526176803	7.694085933	7.710969693	7.509355341	7.700227071	7.441085044	7.737926813	7.119153091	7.355116168	7.889082399	7.203610928	7.162047172	7.348729793	7.074761478	7.277830211
VAV3	5.280836944	5.214422992	5.076167295	5.378039139	7.661051403	6.661564452	6.054238922	5.235311384	6.152319503	6.557584844	4.807989746	4.934436134	5.035581453	6.012136247	5.286726063	4.831611142	4.974446473	4.603036299	5.863637642	5.704527601	6.766229378	4.591934912	5.353920796	4.810764784	5.253403889	7.981549308	5.644206727	5.974914658	5.095755397	6.449653681	4.812043389	5.580425551	5.421617142	4.771385067	5.172854014	6.536922405	5.751308399	8.321397388	6.204523857	6.284979488	5.002350582	6.031974183	5.279913636	8.212894906	5.393226469	8.102429432	4.994245682	6.002292287	5.964118595
TOMM40	9.819406127	8.389010773	8.914462302	9.337824349	8.769648397	7.829534926	8.145334556	7.703794712	8.654820089	9.485508723	9.352627041	9.399754016	8.667222719	9.448975995	8.236344072	9.624404942	8.054503614	9.043652913	8.833370422	9.398886401	9.170502559	9.416261598	8.797667281	9.406103992	8.032931956	9.319039528	8.404322235	8.24663958	8.622795301	8.84725114	8.887071472	8.364530361	8.578220354	8.20422119	8.946557097	8.867906602	8.06376485	8.265887391	8.176688511	8.521077881	9.443432099	7.981024436	9.38557777	8.992016848	7.82746574	10.07196512	8.239229	9.135043752	8.085390509
TAB1	5.794551013	5.291933999	5.489233807	5.153811973	5.604893273	5.293674637	5.135139785	5.511166339	5.552030044	5.708467403	5.748695635	4.877193234	5.243023477	5.381893572	5.834438809	5.27559123	5.416679738	5.328704688	5.045067164	5.602343532	5.374432441	5.020103238	5.261004164	5.391793812	5.125903841	5.402796729	4.924220931	4.952774249	5.795368044	5.224605563	5.721547485	5.210436614	5.141882863	5.056130271	5.043326364	5.280843244	5.399311519	5.400878074	5.325183695	5.28725523	5.24102337	5.185929246	5.113919488	5.074355339	4.465789603	4.88933435	4.726690395	4.817131535	5.057575305
ECI2	6.26035562	8.547077858	6.297273244	8.192238223	7.507342989	9.617124637	8.979166066	8.895575529	7.857151523	6.33996261	7.087664036	8.756920168	8.732878695	9.233016878	6.574007909	7.712340042	8.860785576	8.040444454	9.386491909	9.521105788	9.905649979	10.02180828	10.41316691	8.728852134	9.270559527	9.689098759	8.166029214	9.411801357	8.777284499	9.66593905	9.740559726	8.377970246	8.955288194	9.073388371	8.006784878	8.815121884	9.389913435	8.469210145	9.543021074	8.948206103	9.006450239	9.610815116	9.599488789	8.605427276	8.864132584	8.299716921	8.614921636	8.572410691	8.603305842
HAX1	7.627349196	8.170876375	8.303554725	7.812108772	7.894306442	8.269157227	7.945591074	7.913371689	7.915809975	7.520075762	7.969556869	8.05201449	8.09712993	8.052869932	8.109955218	8.481687969	8.111336227	8.19889315	8.169538336	7.700673105	8.345513707	7.979011454	8.349416227	7.642745636	7.977518886	7.732161312	7.731603015	8.022652147	7.762094273	8.137953088	7.88136188	8.16737998	8.222707345	8.085416119	7.813198615	7.983479667	7.947461757	7.845330387	7.927036142	8.010893121	8.070778516	8.202656498	8.304420311	8.07925222	8.158865168	8.072123535	7.896280174	7.956069485	8.221289774
GPNMB	8.304137558	9.835138548	6.235845156	7.347663767	7.800710233	4.642132768	8.733806826	7.290987172	5.696622317	5.020556451	6.508222661	6.880227087	7.873769119	6.459698386	5.121062326	5.802889654	8.040695593	6.058248239	8.339036346	7.986561233	7.265661573	7.34974469	8.468804615	7.642740401	9.049255059	7.502632903	9.820635903	6.489822694	9.543162662	6.216757338	7.126645374	9.308424253	7.238901244	8.567199919	8.871409454	9.650309538	8.943532362	9.621977133	8.880024349	7.858998306	9.434974207	7.6906367	8.164827131	7.269278985	10.07457173	9.72418152	8.976572175	11.17020087	8.858469992
BAIAP2	6.167317786	6.159648742	6.914679546	5.915884693	5.616681714	5.691351711	5.902859816	6.05409418	5.667917989	6.259640797	6.372414103	6.188283463	6.260272713	6.312293645	6.298143714	5.644065559	5.76780107	6.129640937	5.954446497	5.838857692	5.413884003	5.701015339	5.465887985	6.736927622	5.996578481	6.262022985	5.656949107	6.129557989	5.513323973	6.110692838	5.343447289	6.275934378	6.184406978	5.984721582	6.148379331	6.74673859	5.618305935	5.897149424	5.939063264	5.60656273	5.875985767	5.660426562	5.372517316	5.641255487	5.54946243	5.980301058	6.004069141	5.515259335	5.757860978
MAD2L2	6.38510895	9.408678158	7.084255229	7.550326421	9.152202278	8.280430915	8.121431436	7.985817732	6.915453999	6.877564617	5.902568244	9.153899752	8.616788149	8.118453395	7.374366798	8.550722229	8.048010215	7.656195426	8.203567115	7.556170273	8.721971622	9.341544462	7.74638057	9.298883725	8.152085426	8.343379587	7.704797719	7.411934569	8.313829943	7.632209993	8.17390469	8.327101823	8.216579514	7.587575286	8.426443291	9.294763421	8.75416063	7.900706788	8.248217519	8.080454947	9.055098606	7.667073864	8.885582465	8.241402253	7.745477182	7.651182269	8.155279171	9.029529483	8.295735203
CDX4	5.409211749	4.943406771	5.856799133	6.286420301	4.607276375	5.062769215	4.832828264	4.84595479	5.533086454	5.77801517	5.322655959	5.073052382	4.986674886	5.19068741	6.229159772	5.477332665	5.233173568	5.147573605	5.283720002	5.151686564	4.92027026	4.78406765	4.881006299	4.934909032	5.219206421	5.019642992	4.781263277	5.576035	4.779600092	5.211850803	4.838107103	5.702005295	5.362132992	4.959581685	5.245002638	4.939754254	4.67320337	4.782705754	4.714100354	4.931313072	5.065402208	5.141340112	4.876110587	5.0473936	4.699122341	4.946179115	5.157868574	4.998162816	5.021246969
TACC3	7.028154847	7.495116565	7.552140288	7.72454501	8.204616164	6.038530026	6.061345574	6.227621929	7.25311911	7.56194893	7.280396337	8.629866034	6.692893972	9.112975602	7.2684544	8.144226917	5.883212746	8.409664647	7.61118359	7.628392682	8.197922681	8.127617232	8.422883342	7.905916901	6.785731117	8.369370021	7.804570707	7.239027655	8.199500397	7.897235161	8.313213727	7.617749241	8.319947937	7.070040203	7.877498816	7.630607817	6.552906003	7.196080111	6.086503286	6.681632474	9.097355288	6.45340942	7.882286289	8.569935176	6.614142918	8.010521096	6.539962242	7.735332718	6.862572659
MERTK	5.241357485	6.487010555	6.019127363	5.876759103	5.866984058	6.440032771	5.959043675	5.432409645	4.840227034	5.391723314	5.381371038	5.564113707	5.552361943	5.328171202	5.73279551	5.653540455	5.768159783	5.022278488	5.725641442	5.308298067	6.211143483	5.345891971	6.370769364	5.696755297	6.132677215	5.536375501	6.249313608	5.364167401	6.254016644	5.585373459	5.517979545	6.223726597	5.568921637	5.880850194	5.749922096	6.135452732	6.279435327	6.623929727	5.914328268	5.909492488	5.835792629	5.990391239	6.154236766	6.843696182	5.881341274	5.607838972	5.901000258	6.393139499	6.173024831
CLEC10A	6.722484865	6.662004851	6.650344711	6.560672176	5.788102703	6.965115216	5.817927488	6.898987604	6.056556086	5.967172168	6.301374479	6.248517807	5.827338525	5.827497443	7.149509606	6.308863378	6.644462909	5.787428996	7.203877117	5.652953716	5.829746832	5.134729844	6.62123668	5.28495786	6.940102155	5.406192613	6.195865746	6.283504876	6.914600343	5.010156999	5.678094968	7.808119717	6.462878213	6.254226993	5.283261267	6.332277253	8.01574493	6.204417789	7.687939001	6.634204442	6.669657748	6.684064404	6.869767181	5.62328617	7.712428661	5.432345314	6.978635961	6.542114097	5.838398549
SLC30A9	6.45725932	7.614385451	6.052839694	6.717137231	8.470244731	8.184664328	7.339213581	7.03449172	7.327330374	6.869573195	6.674456711	7.711296751	7.968324157	8.369098021	6.401792524	7.873466868	7.711968651	8.525460271	8.447385315	7.527657874	7.512544055	8.875914073	7.144680577	7.585838992	7.861775557	8.415722257	7.703012144	8.547424368	7.924621236	8.179283948	8.869279853	6.887030819	8.377259331	8.135440036	8.274310036	7.200075642	7.542300515	7.881870449	7.319224338	7.716210205	8.387454514	7.891437947	7.842734518	7.653754837	7.008665322	8.028469009	7.005406828	7.536110145	7.30516384
PIBF1	6.139316423	8.05333667	6.709068463	8.647269623	6.700371984	7.442302106	7.938639405	7.753860583	6.131845956	6.372135666	7.337038213	6.23635169	8.047361404	6.769331644	4.746228551	7.512072941	7.47936521	6.848063128	7.058098133	5.161812624	6.855311624	6.857019636	8.03575754	7.42436388	7.874618174	7.818608887	7.355008098	7.592222373	7.285368057	6.650661271	7.731163029	6.425598522	6.616289861	7.519583422	7.240102786	7.937700067	7.967438995	8.064124568	7.973810001	7.453491432	7.322910903	7.30573482	6.265829141	7.615692806	7.737641646	6.938416886	7.818912811	6.902657419	7.866127868
PPIH	9.12242751	8.987101733	8.218476279	9.028877433	9.893416391	9.109170931	9.028771266	8.937903644	9.291657003	9.65524142	8.807562432	10.11407961	9.674408883	9.969921931	8.842283679	9.656464318	9.036675212	9.696022459	9.354887511	9.077507178	9.364729453	10.05375628	9.387389025	9.893068077	9.55943777	10.25095728	9.27210123	9.201762298	9.141678862	9.486258459	9.190677912	8.514650225	9.437906544	9.158806303	9.733271747	9.546623188	8.791990562	9.352668318	8.875231022	8.951805937	9.574967569	8.779086272	9.402151513	10.0943052	8.75092784	9.013072933	9.2777184	9.115245493	8.812245898
COG5	6.165211644	8.171609987	6.722250777	6.89951455	7.604691203	9.173397139	8.126774171	7.994481535	6.409857768	6.504698634	6.430103973	8.307356953	7.634537065	7.161406877	6.508129323	6.698250334	7.921323961	7.622753734	7.620295387	7.802116938	7.960869469	8.117327832	6.856961313	7.900858724	8.062991699	8.374013854	7.639601616	7.742450495	8.180271046	7.638243845	7.65790925	7.282001204	7.533458089	7.721535108	7.363112901	7.717819445	7.808181194	7.621904025	7.942140456	7.869391945	7.64202789	7.484731496	7.543794274	7.347168455	7.518326511	7.540677132	7.484679419	7.454037679	8.207678024
ZNHIT1	8.883963834	10.22126861	9.307959336	9.505242083	10.39648716	9.897589186	10.10165	9.488567306	9.370750436	9.894299101	9.778499024	9.855197359	10.72356381	10.23223403	9.583251929	9.493300111	9.847819158	9.702279737	10.60844227	10.19567082	10.30608351	9.993505289	9.251723907	10.3810453	10.60217411	11.07458524	9.412056116	9.897579657	9.509909957	9.375958132	10.57493888	9.418605196	10.04284532	10.06544804	10.45056808	9.935376087	9.952626437	9.969678207	9.760024755	9.686071791	10.5896009	9.744427659	10.52641792	9.663547931	9.801449875	10.0622928	9.750723663	9.560094798	10.82680594
FST	5.520288111	5.076363486	5.262865844	4.955530035	5.368249722	4.784456508	5.575140772	5.907014334	5.212484898	5.35180595	6.01236295	8.933474359	5.688940702	5.265394641	5.469147541	4.978524076	5.123566862	4.649656899	7.367006805	5.276461439	7.556717287	5.441605085	5.261213061	6.887405714	5.539375947	4.896009849	5.178313341	5.173550491	6.243720401	5.753697465	5.159285244	7.031633407	5.737378849	5.683594198	5.120820378	6.00994749	7.817193931	5.215453503	5.459421562	5.393737538	5.218394361	6.541078183	8.950172018	5.268611087	6.126330384	5.262991749	7.933469639	5.490516442	5.053633489
TIMM44	7.211219851	7.089483456	6.846658425	6.927039603	6.972210085	7.102518134	7.212732166	7.506994494	7.02027153	7.133124955	7.157769496	8.164924658	7.575611016	8.207732466	7.095938382	7.201772447	7.172248632	7.392820505	7.081796543	6.552529283	7.245220584	7.135642444	6.92955506	7.124239749	7.027679005	7.976382094	7.111789266	7.158307658	7.321079486	7.219908271	7.886869842	6.700062568	7.390508797	6.895249237	7.987448895	7.009255342	7.383441565	7.21365499	7.580374108	7.468783679	7.382906684	6.707549376	7.48210627	7.638918899	6.723001553	6.812359598	7.312877559	6.741831542	7.778116744
CLGN	5.710151787	6.583888279	3.790182672	3.521117947	4.293505394	4.350240773	7.261398739	7.807747579	4.852572993	4.035266937	4.41859004	5.29528485	3.424548519	4.26108366	3.632645215	3.922059504	5.380111179	3.346639852	3.765247676	3.968612685	4.431622751	3.931938242	3.816808387	4.173300643	3.813664819	3.235850773	3.526718048	3.922395831	4.234163957	3.576960325	3.756480398	3.418007896	3.896582064	3.816257867	3.418226003	4.313235254	7.725313183	3.743778825	6.885397416	8.875779016	3.399349671	3.577250641	5.040627457	4.114073546	3.899201924	3.407548775	5.323911932	3.634817957	4.199691904
ZBTB18	6.368417462	6.573938518	6.03003014	6.071767033	6.734170218	7.423460444	6.721451467	6.887748405	6.85437987	6.548658147	6.046680092	6.568016173	6.457178541	6.005529187	5.522954036	6.936561811	6.817726841	6.668756704	6.504200382	6.908044513	7.292940569	6.074641706	6.798315695	5.682096068	6.736064349	6.993071501	6.826050414	6.860025595	6.97853612	7.019664357	7.023760426	6.331549551	6.646973859	6.942893466	6.860996421	6.052361597	6.914957313	6.617692389	7.036276342	6.66968413	6.054478486	6.628815257	6.593868824	6.314512995	6.619561599	6.959545089	6.805836643	6.427506278	5.963862463
HMGN4	9.089724914	10.20105953	6.819828333	9.888008354	10.2381917	10.38292081	10.54169078	10.67358407	9.847281385	9.011691961	8.590947557	10.44550013	9.878500984	8.697420717	9.468876298	9.696947683	10.63892812	10.51316487	10.04754503	8.638323598	9.988872403	10.10562488	9.580690147	9.971821552	10.3279556	10.91655271	10.77757329	10.42454247	10.44745855	9.682540864	9.124601682	9.550912216	9.594901519	10.15079829	10.28442429	9.728190307	10.69286028	10.29826447	10.86201708	10.71583014	11.33086108	10.03087838	9.753723311	9.93989644	10.10841904	9.992901539	10.24833891	10.34850415	10.64036331
TADA3	6.067735483	6.563353553	5.956894767	6.092836447	6.445738681	6.727842646	6.643930338	6.613761185	6.42089221	6.133424292	6.623639982	6.617801804	6.485625443	6.592524956	6.361937144	6.556096686	6.721405423	6.225336692	6.546650744	5.944169474	6.527736395	6.727012677	6.362620793	6.270115799	6.20368198	6.608294677	6.618298405	6.570651349	6.745915166	6.555047416	6.977489703	6.527279099	6.481114239	6.562076531	6.911893193	6.385292536	6.714402006	6.599886956	6.561453975	6.851749636	6.820385038	6.303055645	6.399012347	6.124930365	6.354518568	6.407852232	6.189575829	6.316855444	6.123687771
TRIM38	8.807353194	8.35283104	8.209934939	8.975697406	8.162892081	8.840099541	8.235352047	7.870660639	8.870030274	9.093978188	8.487233368	8.384086641	8.388046293	8.081746672	7.917294794	8.014629926	7.677061541	9.048529685	8.349431641	8.476511577	7.839079054	8.621633598	8.899569379	8.072814733	8.474255799	7.888531765	8.451314084	8.266627406	7.998334745	7.65104525	6.831342614	8.177456843	7.87941186	8.124829516	8.029166701	8.195146667	8.254335762	8.484925797	8.010630718	8.06269307	7.147599053	7.967097184	7.66535293	7.839086509	8.746360954	7.95367633	8.451103805	8.542364925	7.975915725
ATP5H	9.234412481	9.270540805	8.17697496	9.203527756	8.991672837	9.366916423	9.175551891	9.145549298	9.072307566	9.441759126	8.843682529	9.290889413	9.186886063	9.769051108	9.327066373	9.110460629	9.423998924	9.137947678	9.096513033	9.560971827	9.504938184	9.604959248	8.874659472	9.478823118	9.176303605	9.178260013	9.160261062	9.094783049	9.030108882	9.165926334	9.409446619	8.735976573	9.152991687	8.895881067	9.425096706	8.90724649	9.085638025	9.079560397	9.304859622	9.199007459	9.151669772	8.988124507	9.042608881	8.541020173	8.879002812	8.81094023	8.905273884	8.856655882	9.566868897
UBE2E3	8.63587761	10.38324544	8.026039938	9.124308543	10.32055892	10.03179325	10.89364491	10.15749079	9.457633275	7.730546541	7.833216573	11.20588555	10.44503903	10.1735164	8.737254218	11.16148573	10.24732758	9.418493599	10.67995456	8.125550194	11.70838262	10.3613177	10.15898107	11.0436336	10.58997052	10.37424524	10.7707483	10.78714685	9.855169288	10.80628615	11.1694384	10.42007255	10.60421002	10.85428155	10.98025081	10.77517154	10.5804905	10.2770407	10.72998945	10.48327225	11.60804461	10.71840001	10.59903129	9.948017299	10.83072357	10.42251961	10.31932862	10.11509821	10.5218526
SLC25A17	6.461523537	6.792302878	6.265575069	6.61729863	7.852468133	7.793906777	7.002370279	6.633565213	6.626229362	6.300054503	5.871814035	7.62709245	7.227454199	7.344361269	6.809681421	7.054189894	6.8350156	6.960355378	7.390182592	6.77644294	7.283463102	7.282343473	7.03840868	7.716197702	7.328095228	7.993991734	7.248116967	7.303638002	7.615370039	7.037001295	7.398606015	6.398179611	7.40671898	7.063312071	7.548305485	6.990085435	6.813157179	7.216746303	6.546825825	6.883185738	7.53531929	6.867552254	7.399570914	7.199622978	6.875589894	6.745892032	6.759270867	7.321577181	6.752917874
SLC9A6	7.962281089	9.550528563	7.944369388	7.476199068	9.035935932	9.529520104	9.158387113	9.15377422	8.335285475	7.36730198	7.916092019	8.814599218	8.51085448	8.686100187	7.243822853	8.872833031	8.656881799	8.301699949	8.570503279	8.545105995	8.395344952	8.268909157	8.721953681	8.477224256	8.312838091	8.754813101	8.668296171	9.007850445	8.546228446	8.18698053	9.029456152	7.877427753	8.761622729	9.003597873	8.866127152	8.229441383	8.91141379	9.152895883	9.095812676	8.899699553	9.202466131	8.688201049	8.57420205	7.972660145	8.577319347	8.519086085	8.931315275	8.645963531	8.87949932
CEACAM5	8.433477448	5.123106981	8.737681699	8.614041337	9.468173405	4.887145051	6.202216782	7.623578207	9.146084532	7.333687578	5.853072102	5.264330401	8.321123029	6.702845093	9.496749302	8.379430995	5.323769141	9.600278297	8.840066478	9.697414038	7.702600679	8.846092477	7.991932729	9.024636811	8.910448396	7.839714842	6.452602561	9.306735065	5.569188205	7.636855521	8.768972095	9.733748523	8.207024753	8.991909163	8.150372164	7.566618784	4.905313676	9.054534369	6.236527139	8.637890783	4.863788277	8.331464119	5.492445386	9.268087215	6.941930428	6.696875818	9.07565379	9.558027025	9.002400711
EIF3M	7.340412465	6.831689764	5.750399873	7.137503542	6.959326353	6.948945395	7.221837928	7.193095604	6.9113059	7.499732798	6.945314694	7.360649693	7.220509002	7.238835138	6.583565006	6.893232806	7.22460353	7.186994121	6.928041744	6.732503714	6.795242068	7.517697424	6.863726855	6.915948228	7.123699676	7.389250525	7.311675487	7.044602695	7.387163964	7.177007299	7.189615683	6.635789922	6.989095785	6.997050578	7.24496719	7.05189953	7.222204733	7.095398935	7.328954094	7.518584615	7.270314799	6.910237347	6.913072406	9.43016912	7.418965307	6.81332074	7.653169591	6.854336929	7.316707463
HOXB13	6.185882937	5.565778741	6.492874672	6.262434999	6.626997378	5.084533214	5.538364649	5.18987228	6.522373848	6.02882716	5.980035	6.049112	6.08889112	6.741873039	7.634244113	6.757806103	5.860176961	6.163070047	6.233898675	6.355469925	5.273268585	7.041841948	5.764418266	5.647187411	6.162967169	6.358512006	5.621902059	5.595605852	5.6862494	5.812058555	5.363911453	6.575783696	5.597690566	5.41792449	6.227819046	6.7579217	5.21261769	6.968342236	5.243113506	5.361531147	5.405993191	5.279329853	6.267720448	6.138028924	5.296949841	5.940589964	5.966186513	6.287645372	4.982863502
NXF1	8.316793891	8.728138535	6.995793228	8.597769632	8.665914378	8.904892513	9.038397088	8.793323692	7.640353554	6.914218312	6.974944898	8.419946155	8.480950357	8.613773646	8.09026942	7.502210843	8.750810803	8.068486792	8.499250045	7.973937362	8.447696186	8.473703246	8.557656676	8.572766494	8.517879322	8.641336374	8.765733104	8.264449878	9.0637137	8.437931069	8.757939798	8.719187861	8.302050454	8.525454858	8.931925916	8.881875717	8.941361096	8.554922982	8.758103482	9.127040392	8.855850315	8.660128537	8.407819665	8.624881957	9.458775497	8.523172869	8.688692007	8.576063916	8.516080587
SEC23B	7.534576706	8.962095236	7.446489675	8.106545545	8.567206675	8.805448924	7.592579573	6.753371423	7.423393876	7.283385517	7.67520208	8.871714473	9.671408969	9.313311131	8.793842487	9.428123876	7.713759861	8.99330901	9.475691666	9.253009622	9.412668728	9.256965111	9.122713561	8.650068441	9.901643384	9.118297638	8.351041128	9.335072839	8.199571014	9.354950051	9.943786715	7.704225655	9.385284318	9.083895555	8.868502316	8.965264386	8.17274616	8.927740899	7.414537654	8.585198489	9.09138156	8.905361708	9.475799696	9.585047419	7.589644605	9.521284388	8.284226022	9.309405344	9.12583751
SEC23A	7.258403365	8.833051044	5.82607698	6.927006283	8.39476073	9.578056091	9.495538414	10.14397189	7.406889189	6.82294604	6.9247219	8.26985	7.7948167	8.19975735	6.616427194	7.823475703	9.848507765	7.068416275	8.428505953	7.118537517	9.049310266	8.155343842	7.839223854	8.805825857	8.331288907	8.287388418	8.646115038	8.056244643	9.466853105	7.96171322	8.561126322	8.391892146	8.041921484	8.314131391	8.361917194	8.780736473	9.572139416	7.923643715	10.09773418	9.521224969	8.610778474	8.387101239	9.270369563	8.029705598	8.711906631	8.766161539	9.117468423	8.770816502	9.523809609
C1orf61	6.353212448	5.49469424	6.463556242	6.036052935	5.547674795	5.626527971	5.391036721	5.619536171	6.066802179	6.596501485	6.258465758	5.850131419	5.730403724	5.663730153	6.678302345	5.923813581	5.771268585	6.181195382	5.787775872	6.236950555	5.717420388	5.62686448	5.640255248	5.700317055	5.869881517	5.499391797	5.602723909	5.739124119	5.496391861	5.867456224	5.688279476	5.675707629	5.986390999	5.618975739	5.793558314	5.79692022	5.520157072	5.814131292	5.688749382	5.600782055	5.537417741	5.612088913	5.737539064	6.17535784	5.462022153	5.64323769	5.642624598	5.791439104	5.588904999
CAP2	8.13409455	8.731771	6.077913888	5.467398169	8.272436017	9.06728095	9.586575147	11.23292837	5.95188863	5.629942487	7.344931033	6.233135749	7.284584831	5.294003076	4.982417011	6.206092126	10.68702064	5.798997211	6.699466424	5.031354612	6.498116035	5.424992213	5.801262034	6.693379864	7.307210811	5.357436967	7.231708661	6.798766495	9.690680633	6.140102745	5.684403092	6.912314446	5.827598746	6.699046336	5.852381754	7.628496072	9.87220691	6.089398976	10.79642992	10.21290202	8.158058153	6.796854799	7.576017786	7.259663296	8.324319	6.624828759	8.831775688	6.482791008	9.353301065
CAP1	10.71796395	11.68209397	10.33068229	11.04640003	11.79025751	11.36934989	11.70265271	11.63022599	10.93784702	10.63026762	9.475451123	11.90420614	12.10179416	12.01129799	10.73558177	11.31086889	11.48774401	11.70621882	11.76705701	11.3625583	11.3675419	11.31915315	11.34246176	12.02593715	11.45751775	11.91565353	11.61397665	11.73342508	11.90237782	11.50439156	11.53207795	11.63256206	11.64147935	11.71759679	11.52681985	11.89740086	11.88796793	11.73495312	11.65160336	11.94542902	11.79073324	11.55345142	11.63122923	11.64344845	11.30233553	11.25073734	11.64464169	11.82624276	11.53026977
CREB3	7.988839816	9.092779126	6.836527548	7.772319992	9.944277057	9.806179175	9.181244077	9.340585213	8.852683652	7.40140694	8.224363362	9.066283433	8.486482993	8.746549606	8.554973102	7.95172796	9.52579864	8.499020288	9.855633639	8.572600261	8.839646111	8.79567628	8.84047552	8.516333073	9.079918729	9.124286722	8.540227021	9.356821452	9.074817908	9.121544065	10.71764319	8.870434014	9.647142857	8.84531499	8.757770641	8.821231635	9.559913886	8.601491887	9.576624598	9.562862386	8.883056117	8.753663925	9.312040437	9.382613103	8.494042134	8.738765772	8.947089012	8.982727599	8.90222977
LRRC41	4.993194884	5.690838827	4.818327806	4.889551442	5.67306567	6.096835526	5.66070596	5.930303698	5.738710233	4.790411412	4.931054708	5.951936955	5.964485421	6.070973342	5.33665771	5.606935342	5.835226463	5.664653096	5.686608524	5.23135148	5.743919984	5.863677613	5.593329536	5.665399802	5.833018776	5.462555952	5.749379418	5.659404664	6.035226552	5.76938607	5.979943774	5.857717764	5.591207536	5.590032338	5.79285827	5.802740793	5.783177215	5.935884798	5.759234484	5.670649969	5.866354673	5.571898191	5.968445795	5.885264095	5.552217686	5.848146152	5.65441593	5.774104197	5.586423312
VTI1B	6.854230933	8.718176746	6.989815905	7.313085737	8.867419455	8.287979781	8.948481062	8.966709952	7.355576092	6.73014674	6.961202184	7.944739894	8.332945156	8.397148796	7.018893443	7.845444771	8.946852827	7.990730796	8.573552136	7.236247105	8.439568393	8.988014928	7.852374167	7.767264871	8.351961417	8.894795334	8.515172835	8.4769951	8.868202462	8.633189458	8.770994665	8.190365957	8.154222555	8.848597181	8.532225308	8.272441397	9.262585422	8.436801547	9.185995356	9.278989251	9.117240193	8.677504189	8.205330857	7.975690333	8.708154062	8.657387183	8.489087951	8.418460767	8.970161128
CRTAP	7.973644786	9.089107647	6.903028425	7.76511333	8.29173114	10.09060394	9.717400342	9.832494151	7.477262778	7.038838645	7.497441687	8.376841872	8.101504865	8.45304346	6.728989349	7.585500936	9.769076631	7.091852086	8.212285079	7.929228588	9.067713597	8.053678292	7.929508855	7.46140985	8.110493718	8.373993218	9.010276602	8.309835658	9.322488501	8.162266514	8.324955996	8.877055172	8.091192849	8.855862817	8.6671968	8.336880852	9.557816696	8.643840535	9.851299044	9.309143737	8.361635034	8.837658376	8.497280829	7.913057067	9.769582293	8.458421152	9.202505689	8.218947572	8.901051191
SYNCRIP	7.415525688	8.26942735	7.372230758	7.871594934	8.108921909	8.281013158	8.446562574	8.59424292	7.95227733	8.134311545	7.62073075	9.030486311	8.478644084	8.464246987	7.81583241	8.520622283	8.419259929	8.316234119	8.388812379	7.24191876	8.889113386	8.452530685	8.597808955	8.589323011	8.215995536	8.911777006	8.517304053	7.926345165	8.533957434	8.218739569	8.617992799	8.126639621	8.275909515	8.228132592	8.495811169	8.531223937	8.664545649	7.817639486	8.324876038	8.78359664	8.964204215	8.09894953	8.856634236	8.481187249	7.993802605	8.520235322	8.440662877	8.569167335	7.862389726
VAT1	9.514843071	9.645803746	9.862218036	9.634099111	9.628655613	9.061331987	9.705627105	9.63264148	9.186623006	9.168472105	9.683596453	9.818153587	8.716020575	10.52599304	9.487370957	8.64717667	9.342392057	8.330677646	8.951454507	9.202043256	10.60366547	9.062803094	8.8040999	10.14412403	9.147393847	9.450988955	9.644927411	8.763056561	9.289479567	8.883021776	9.303522745	9.880760138	8.95936312	9.545940562	9.721047936	10.63317323	9.408717535	9.829987494	9.395712406	9.250265024	9.668356593	9.25687348	9.291087318	9.802046	10.11791834	9.820527372	9.597559192	10.26398625	8.747572473
STK25	7.477818069	7.717335782	6.527824135	6.743276946	7.007692173	7.556350217	8.046722805	8.037352673	6.044110515	6.59871909	6.254151531	8.258653797	7.841823021	8.106415996	6.029265574	7.358718033	8.014031088	7.613141967	7.845497339	6.086084401	7.929454513	7.964403631	7.753578656	7.994924104	7.726783262	8.063802634	7.790536021	7.887721225	7.937612913	8.094727773	8.315270165	7.78267685	7.639126515	7.5274363	7.970935147	8.07752438	8.067818698	7.625217483	7.594110911	8.095396848	7.786735926	7.453143815	7.734246038	8.241670584	7.890601707	8.073936309	7.653527574	6.941394596	7.372824265
ENOX2	5.75058981	5.912926606	6.105993732	6.123557049	6.747401468	6.107905895	5.95251167	6.016191596	5.764229657	5.569096843	5.689292442	6.208542945	5.985189482	5.831280481	5.650303624	6.27912503	5.953686054	5.969955724	5.878593222	6.090055111	6.423272005	6.082289686	6.823435387	6.120247031	5.91661105	6.143418317	5.652263847	5.976545617	6.150299719	5.849544011	6.007895981	5.775006753	6.15030747	6.230441276	5.89546205	5.954130204	6.120690761	6.494021081	6.057632571	6.158713754	6.400588913	6.062012275	6.483560571	6.10057431	6.051371045	5.902676475	6.195757502	6.168689483	6.104341687
UNC13B	7.177760085	7.727920379	7.748641703	7.499100932	7.942262175	9.238462051	8.044360172	8.021258841	6.895387197	7.959625636	6.959785307	7.655541492	8.094598792	8.621728559	6.831897132	7.517766502	8.214059238	8.319756867	8.694255894	9.124483919	8.491749292	7.980700056	8.789974556	7.088122045	8.323857393	9.602075782	7.876976876	9.284947616	7.892330467	8.734100905	9.566314657	8.110186697	8.569126126	7.959246624	8.308100082	7.556729021	8.285079727	7.532351165	7.893371724	8.125151631	7.513822566	8.001122177	8.535311332	8.396021494	7.846916722	7.604387375	7.992380372	7.023717708	7.730648356
CARM1	8.432374109	7.39104785	7.617091155	7.048708855	8.010771642	7.45909563	8.050326053	7.944193107	8.2777881	8.607330451	8.819175481	9.090656586	8.082366349	8.759444515	7.700385755	8.266035023	7.841427699	8.846520611	7.376124709	7.52092278	7.789123858	7.524965337	8.01014715	7.750437416	7.114986599	8.756341027	7.823348408	8.172261272	8.993729436	8.127399831	8.751521139	8.330139807	7.596032078	7.621585081	8.452124774	7.847968731	8.160300859	8.273324579	7.863019739	8.259420097	7.424378226	7.394500796	7.644388023	8.353383327	7.778862256	8.746023291	7.684655817	7.46742803	7.718635583
NCOA2	6.649383269	6.678471564	7.077588091	6.122505828	7.238122358	7.150115188	6.831023539	6.790109059	6.756437924	6.589228083	6.235901578	6.376953754	6.574143081	6.517431601	6.04854033	6.547838352	7.038969799	6.389421918	6.596077617	6.548511206	6.995666888	6.757519295	7.169730151	6.136582706	7.055564473	7.281982388	6.747075331	6.36150049	7.029396065	6.437996572	6.467563517	5.920743969	6.142335183	6.866570194	6.962015698	7.194557511	6.862041816	6.875713681	7.097923794	6.481659515	6.344079978	6.806551882	6.452361112	6.802435117	6.679243122	6.273389645	6.623054656	6.810366091	6.84674622
ADARB2	4.875947093	4.420168734	5.601652831	4.961551556	4.421299953	4.429743249	4.569557934	4.549094321	5.703463231	4.756665077	5.162758514	4.877867244	4.522646095	4.527756599	5.908128142	4.953134963	4.464798536	4.751815724	4.636648122	5.000105562	4.691143228	4.449534698	4.737845937	4.594314616	4.702614476	4.559521644	4.43009739	5.287731928	4.432223972	4.862992939	4.515414838	5.077557339	4.862648018	4.541490135	4.656561394	4.552774238	4.38931954	4.608235402	4.411101893	4.184996714	4.623225564	4.705739775	4.841255686	4.592380095	4.30691495	4.425380837	4.57489296	4.601356576	4.503747211
CEBPA	6.729717304	8.114231326	7.384740252	6.65238316	12.22542931	6.908271579	6.979722983	5.985147746	6.785498177	8.244450912	7.299568944	6.631994333	8.474469359	11.61815818	7.261965991	7.441039716	7.604916602	6.325652584	8.461822685	8.059559746	9.558637904	6.095848353	9.883299293	7.202534519	7.851421993	7.950250679	8.393408999	7.42026938	7.934457257	8.609851787	7.170273093	8.523862247	7.690192164	7.407188001	7.850528764	9.982894758	7.181434016	8.724176733	7.616248326	7.958129816	7.801702521	7.945384697	8.664043287	9.341555368	7.589978631	9.830026399	7.344270675	9.066250226	7.957149367
SEMA6C	7.749622093	6.612311004	8.080572522	7.72033154	6.987992405	6.732211793	6.939642053	6.980468664	8.055762272	8.150938245	8.187444877	6.97799322	6.745867232	7.084569758	7.589545641	7.804218289	7.082784327	7.17971127	6.825334961	7.560531249	7.018006337	6.778840069	7.467968659	6.749934401	6.8608982	6.697135371	6.522434963	7.118896704	6.842767264	7.067622582	6.802571281	7.083478559	6.910364397	6.580792027	6.90358299	6.906809538	6.679832767	7.105656556	6.773718265	6.725282813	6.534723513	6.948624487	6.898839332	6.730100428	6.621109797	6.951662288	6.987162758	7.032850751	6.776713974
SEMA6B	6.08128218	5.476963868	6.22658292	5.778040299	5.408063189	5.402222539	5.468312624	5.31427079	6.047085321	5.810674274	6.128190128	5.590050042	5.682593807	5.679926667	5.9629601	6.00718033	5.459009032	5.725503588	5.679781518	6.224223022	5.685520279	5.538465307	5.678693906	5.537590283	5.658697257	5.375366275	5.514533456	5.413922026	5.643899851	5.529444724	6.000794974	6.278654702	5.588842732	5.274183928	5.637315071	5.353823683	5.438789788	5.372941436	5.283121177	5.337409609	5.639803166	5.560318405	5.442127439	5.298556137	5.387782248	5.668354222	5.56975938	5.742052601	5.355735628
SEMA4F	6.318497124	6.094776477	6.521261415	6.113529257	6.081030304	6.519348831	6.003046143	5.991185371	6.658307812	6.328175688	6.574474443	6.751345054	6.39144137	6.735842466	6.048541316	6.426076784	5.978095615	6.265177796	6.04640036	6.80279007	6.337005578	6.528045103	5.827380294	6.104878206	5.989183729	5.655904961	5.971908932	6.113890718	5.71988787	6.296109905	6.169934351	5.897050045	6.253593249	5.920925267	6.100710719	6.4309859	6.140969144	6.130118818	6.16540229	5.946573186	7.928603483	6.024691632	6.636085808	6.267770441	5.912178051	6.64974555	5.942328697	7.102970594	6.202802233
SEMA4D	5.485759782	6.11355815	5.640951482	7.133880831	6.112978023	5.762197922	5.614398415	5.77145657	6.320280178	5.821353793	5.62920864	6.334474023	5.973435512	5.87240788	6.315464196	6.285440325	5.570355488	6.109432027	6.642803986	6.861087052	5.409167384	5.912512506	6.587455243	5.707231617	6.119854317	6.58076447	6.785972251	6.487042091	6.72096873	6.359628766	6.432907367	6.146579788	6.494980111	6.329735153	6.118061493	6.191309866	6.018362577	7.002165971	5.811597063	5.736119125	6.200568448	6.678468155	6.336611628	6.162971097	6.330574348	5.702554028	6.055161781	7.540146902	5.428509249
SEMA4B	9.455471141	8.80778345	8.496731015	8.127797738	9.793789421	8.391856058	8.934817394	9.201611021	11.16298992	8.855095113	8.059586602	9.808706924	9.378345974	9.725711548	9.013488741	8.660684407	8.722956354	10.58786617	9.020990458	9.412759207	8.506583628	9.593121367	8.372275876	10.22760779	8.584674042	9.986902361	9.130761371	9.093283313	8.420596654	9.090714943	8.737167515	8.732544744	8.547572993	8.766325915	10.45887865	8.735561033	8.665788731	8.250160623	8.605920068	9.191983655	10.77980301	8.721481383	8.884699275	8.160682394	7.927517334	9.253013132	8.142905867	9.289278762	8.780670882
CEBPB	11.08196898	11.64125413	11.68388368	10.64657843	12.07868291	10.51089463	11.30271089	10.6121506	11.43613169	10.9747285	10.65345368	11.78512077	11.77908147	10.66602538	11.68891752	10.87989433	10.41480355	11.04656071	11.53744811	11.47775137	11.70250429	11.34080326	12.21083344	12.42282907	11.73853087	10.7381352	11.57852131	10.93112357	11.62115004	10.72077676	11.62185454	12.74549264	10.65492373	10.62243292	11.29493036	11.84797624	12.09636884	11.46229285	10.78425001	11.64759691	11.51674466	11.21922682	11.84344402	11.51938412	10.97115901	11.23158064	11.84852688	12.49054682	11.00737209
SEMA3C	7.446120498	8.785813652	5.771726138	5.267784338	7.677792665	3.910277363	10.0587297	10.79702044	7.443141475	5.963979479	5.891088901	8.22529134	7.025826852	4.857086337	5.245001534	8.349121605	9.713256377	7.294938463	7.865848041	6.871087133	7.061870719	6.56766286	5.713050312	8.933435711	9.21327822	7.31949512	7.425557653	7.538057239	9.03286346	7.806227058	8.069937212	8.718800127	7.089253295	8.495629867	7.081289939	8.973225933	9.849679918	8.547681649	10.17752589	10.40450049	8.821350901	8.290764535	8.048231775	7.161827058	9.16322745	7.514375661	9.275977049	7.630973549	8.480664432
APPBP2	6.218767839	6.998946741	5.883055519	6.122556035	7.389917639	7.194142701	6.913789758	7.270184622	7.069173523	5.596366789	5.847103188	6.566569477	6.51425661	5.910792621	5.432910707	6.166649789	6.937102548	6.446978552	6.439298294	6.189297451	6.856779215	6.766040554	6.324360443	6.693304229	6.403888408	6.562606805	6.745638781	7.065782299	6.91738446	6.728325503	6.930701062	6.571145116	6.69216075	7.213932359	6.68332084	6.961000921	7.320345917	6.858303899	7.476592502	7.05576033	6.535064327	7.089225041	6.680462355	6.124175234	7.346318696	7.133936752	7.270646617	6.73848271	6.963846858
MYBBP1A	6.858183908	6.478367797	6.201665266	6.674047351	6.719140052	6.813001511	6.462181321	6.551229109	6.235406323	7.273666727	6.689743167	7.875333634	6.762210825	7.243200521	6.752420023	6.564705349	6.672546903	6.687262959	6.618300616	6.71207686	6.847769622	6.380614305	6.674903765	6.9054825	6.327106294	7.420366822	6.84082593	6.72424107	6.911887301	6.72034756	7.547500113	6.644441198	6.527199259	6.502392826	7.359939476	6.997299137	6.764900733	6.655596478	6.45935019	6.789098125	7.272964185	6.344637645	7.021187985	7.891224505	6.441722818	7.158812346	6.58579973	6.6710973	6.082736616
FBLN5	6.156461588	9.156325089	6.260250983	6.754651587	7.635395198	6.735137684	9.476611114	8.414363761	5.097513248	4.94800517	6.574578988	6.711827473	7.013345623	7.168468741	5.703757833	6.134340431	8.728389028	5.043507999	8.099841973	5.624320339	6.203630676	6.315256034	6.811460182	6.580117285	8.383551386	5.587018579	9.779839775	7.589704951	9.784052131	7.723004783	7.486952242	10.5603538	7.969369684	8.623201051	6.972380771	7.913461491	9.24253883	8.836680074	8.885762828	8.465777133	6.609684785	9.563524725	8.516465932	5.767907322	9.826635667	8.116419803	9.701579253	7.203666981	9.712321126
CIB2	6.13692349	6.145554868	6.430442019	5.891442959	6.025191118	6.166709659	6.141236624	6.734269003	6.076443288	5.709595076	6.224679239	6.076489378	7.048276004	6.530574113	6.099307869	5.882373985	6.318941223	6.564288333	6.456099719	6.136358548	6.651335086	5.727798729	6.558196173	6.193414165	5.936536471	5.487288043	5.922269846	6.133617047	5.846937756	5.976537737	6.423404217	6.253145786	5.751759534	5.594879863	5.879725234	6.516985595	6.238139183	5.958667315	6.287882474	6.526605327	5.770568141	5.933677126	6.107522702	6.555099236	5.70345357	6.469416714	5.804972613	5.914284443	6.751973998
CIB1	10.43862811	10.21853457	7.800065305	9.93531595	11.3074605	10.52570741	9.487772647	9.24054393	11.33051922	10.24173979	9.733186648	10.35170719	10.46758282	10.87423099	9.672959379	10.43784225	9.721628748	11.37518909	10.86993379	9.878396297	10.32411006	11.03183008	9.985347245	11.23852192	10.19578041	11.24548528	10.07051158	10.67014221	9.577363664	10.48173334	10.89983664	9.735487386	10.5612583	10.40265882	10.84875264	9.81181274	9.478455897	9.938557549	9.586130353	9.805901364	11.49916032	10.35102417	10.90091381	9.785391545	9.599314844	10.34649095	9.760224986	10.9039935	10.47519559
CEBPD	8.026830266	9.002935296	6.792245251	7.270557006	7.753236375	8.515932217	9.339381623	8.872199762	7.143515735	7.70858766	7.286402693	6.928640037	7.807408871	7.079643527	7.411664169	7.346949041	8.166452886	7.682528842	8.705862241	7.823512918	8.788248417	8.378435806	8.253712673	8.480750596	8.481030545	8.281963695	9.116037954	7.558350395	8.890970779	8.160990182	8.214907431	9.69385249	7.712144398	7.976874458	7.538753723	7.383422106	10.3990913	8.496088929	8.561824383	9.78683243	6.69728671	9.026812504	8.524243605	8.389090502	8.727178797	7.22710918	9.405220625	7.938634909	8.374543947
ZNF211	7.812715038	7.297290875	7.086242146	7.394855025	6.802078115	7.615040175	7.746368399	7.257577012	5.716664154	6.533016652	6.481275309	7.024778653	7.316690015	7.052523287	6.702178262	7.02017276	7.881916217	6.961589003	7.784962504	5.656590974	8.294981307	6.848347331	6.277699096	7.175757814	8.107799976	7.78431112	7.366636624	7.567862793	7.281539203	6.836224952	7.275602227	7.126010039	7.143073029	8.216237394	7.749926733	6.845063484	7.521472672	7.895395277	7.722557087	7.536676857	6.147305107	7.598681301	7.152091136	7.161017679	8.260998168	6.680836595	7.549710643	7.518071692	7.521629764
DDX17	10.53295987	8.857713373	9.008540159	9.689078051	9.099575216	9.187396553	9.16660978	10.31309998	9.225040014	8.657798704	8.835366768	9.213270909	9.472347579	10.21787568	8.938187597	8.59482666	10.07211448	9.576649036	8.929451816	9.606991989	9.241452358	9.074290851	9.295395062	9.162194805	8.566406223	8.756903907	9.080500827	9.799663759	8.908299566	8.358125498	9.234153847	9.841027843	8.400678027	9.147063658	8.384179974	9.168810026	8.718882734	8.724558375	8.90421363	9.093784856	8.465016675	9.15587541	9.074679686	8.363672987	9.760228608	9.611945031	8.956487583	8.609532604	9.488493551
DEAF1	6.192748069	5.867826985	6.271338504	6.263663515	5.976085662	6.869681567	6.220306785	6.385178338	5.661427423	6.231058903	5.880116582	6.331102489	6.250595973	5.98924862	6.165834307	6.120852647	6.267207846	5.846118508	6.099781958	5.600174492	5.783378915	5.707872537	5.879579501	5.775503129	5.978349917	6.869293651	5.526750899	6.001701534	6.571574207	6.520993106	6.488911258	6.113521387	6.040950684	5.966464119	6.510455398	6.188306736	6.155976848	6.105131632	6.125870642	6.10829101	5.857849059	5.903966813	5.98587879	5.869766356	5.944847826	6.187111964	6.063783462	6.067413472	6.039725082
CHERP	8.207695414	7.20358275	7.798201724	7.668400222	7.378931514	7.282503363	7.237025857	7.363706713	7.70983292	8.24485823	7.664033001	7.834974481	7.659544963	7.928207238	7.521781154	7.752881863	7.287303229	7.771835901	7.314804557	8.010998367	7.777757232	7.650488538	7.648744403	7.601776446	7.451791024	7.763913639	7.608266099	7.513663897	7.504455314	7.77557471	7.763109068	7.654500922	7.675689443	7.486540837	7.702976503	7.467046434	7.293685161	7.715133599	7.353791033	7.444448622	7.488398955	7.433164169	7.447240246	7.778316726	7.488172438	7.714919221	7.39433712	7.347551216	7.44926234
KAT5	7.808661406	8.249115674	7.828632837	8.097899506	7.701391663	8.578975042	8.585968739	8.697934774	8.056313817	7.52379892	7.397688912	8.221708523	8.41432603	8.372945664	7.739563703	8.434029247	8.664871096	8.488542839	8.142773349	7.105288593	8.366112698	8.154619163	8.156806798	8.218203107	8.121724146	8.560379238	8.410358273	8.462019671	8.718714666	8.370741193	8.600721331	7.880374324	8.230472214	8.354874171	8.394360211	8.485094886	8.580795827	8.357795804	8.759435105	8.69446617	8.731340948	8.307750753	8.087867941	8.569745755	8.257234069	8.746314769	8.530233747	7.90308657	8.436708327
HYOU1	9.186260913	10.15171636	10.35628791	8.656799595	10.39129348	10.37210664	9.497452925	9.05243217	9.130988467	9.294050963	9.534431652	10.38369377	10.56744462	10.29666852	10.04771253	9.244847803	9.176552643	10.27623722	10.25006946	9.635029714	10.86301847	10.65057809	9.575661091	10.0252353	10.27088252	10.10165892	9.512742753	10.43055651	10.16998379	11.27233057	10.51915899	9.106435376	10.46078228	10.12185782	10.76981425	10.11955753	9.717061813	9.956059083	9.089637606	9.693214756	10.05240766	9.931492933	11.01571177	10.83457134	8.842811103	10.32414897	9.224724689	10.57360016	9.40774945
IPO8	7.774586856	7.95745151	7.566497348	7.486439061	7.488474039	8.106382903	8.397226719	8.616934375	7.643204542	7.335302126	6.937332002	8.058197402	7.566387325	7.746769217	7.349548019	7.790465256	8.309946298	7.987321066	7.789086348	7.472965851	7.663946419	7.635473335	7.787393315	8.122469713	7.818927101	8.296894717	7.827949595	7.758510315	8.126605178	7.909137656	7.742132655	7.468426819	7.551367132	8.088360203	7.766045219	8.827088648	8.670495947	7.834063027	8.631572417	8.144189712	8.588488074	8.069598322	7.997263961	7.690699772	8.157303009	7.875388322	8.247442025	7.879140464	7.731331562
IPO7	9.21860015	9.649663187	7.762029068	8.910473764	10.03002848	9.815814578	10.03461296	10.38695779	9.123348507	9.03534726	8.66275356	10.28923842	9.820965763	9.505476677	8.332024148	9.62843228	10.28178319	9.813387702	9.756175924	9.171612702	9.783269538	9.514947762	9.440676311	10.16823865	9.641622031	10.15625109	9.894138991	9.549393675	10.3969522	9.782764544	9.166763202	9.5252396	9.255969245	9.571315613	10.19479588	10.15065681	10.34213275	9.725602159	10.31626022	10.3091795	9.819642988	9.353330905	9.611355522	11.22563336	9.583130074	9.80477047	10.1773852	9.822529631	10.05907642
NEBL	5.283401452	4.624908306	5.944096387	4.76878303	5.923806726	4.420824104	4.645949544	4.859938565	5.770796027	4.882113346	5.443000581	5.768518699	4.921579928	4.576387713	4.63161054	5.117686572	4.99987871	6.190799861	5.861535183	5.827294782	4.300354066	4.724536217	5.809296424	6.241080773	4.498950622	4.828223974	4.447997239	5.79229185	4.40498222	5.023143996	4.469413662	5.719941433	5.21710591	5.390477183	6.077231053	5.864522318	4.502664039	4.863721894	4.585667476	4.96850968	4.387406469	5.22137546	4.37720905	6.555970768	4.932834235	4.880539653	5.235818698	5.496410004	4.492705937
CEBPE	6.033956843	5.18836188	6.848109736	5.907833566	5.178986047	5.164604306	5.25698037	5.455793026	5.907940024	5.571275224	5.953175215	5.202827824	5.526571129	5.42533394	5.960796195	6.039176048	5.388295156	5.871269581	5.353463891	5.860068384	5.403147806	5.126814887	5.392480264	5.112659285	5.683132628	5.575373771	5.164845854	5.367663509	5.379817294	5.707814035	5.412882005	5.857450873	5.389892996	5.171940859	5.532812696	5.471100116	4.994927019	5.522389162	5.078967174	5.093936146	5.146672377	5.732941356	5.543850007	5.250935705	4.95161513	5.27931792	5.16047787	5.395589617	5.353655728
PITRM1	6.473632416	6.467425631	6.299918577	5.964678013	6.650442764	6.91839389	6.562751268	6.59002527	6.643261161	6.454770674	6.537250789	7.215295983	6.764733597	7.234332858	6.091511473	7.108126372	6.633398018	6.697511177	6.352597375	7.043137439	6.734179857	6.574277793	6.378065786	7.399748796	6.438601944	6.757722169	6.528274515	6.687241578	6.592755141	6.59622553	6.561700803	6.387431325	7.010260328	6.44544898	6.779409266	7.008106139	6.545276895	6.440755411	6.399101964	6.524223972	6.95709105	6.197999565	6.571810209	6.502298461	6.314352783	6.95086259	6.372916164	6.352954383	6.181888665
ATG7	6.170798068	6.697433822	5.947327277	6.045791589	6.424976875	6.511633697	6.554659457	6.331298348	6.268844812	5.919863105	6.074015039	6.649646631	6.45860244	6.39099889	6.192049716	6.536508709	6.24289694	6.759066315	6.560428735	6.596725496	6.538989228	6.456059821	6.037713808	6.971914545	6.449549366	6.772103429	6.626612342	6.504320151	6.279806067	6.312823874	6.305840278	6.214414994	6.620513006	6.345519742	6.869344125	5.993811591	6.436958966	6.527684333	6.171156719	6.222300086	7.239220814	6.168910132	6.416244532	6.724473585	6.251071179	6.242247334	6.209130055	6.965759244	6.320120504
SSSCA1	6.859667721	8.055606508	7.386877599	7.121836983	7.730538926	8.389148668	8.193676988	8.148394503	6.639928091	6.793354683	6.315568234	8.870547423	8.181203202	8.547047535	7.4074952	7.73130966	8.343801579	7.845723547	7.889949858	6.568494906	7.864019224	7.819368094	7.681253995	8.771970848	8.495370282	8.408662284	7.813048574	7.61846018	8.272223104	7.599982475	8.160604039	7.467490696	8.219635419	7.5894307	7.816444464	8.568413375	8.257790828	7.844282054	7.874047099	8.293494315	9.699267307	7.668633796	8.121052556	8.68566777	7.511559865	7.803747473	8.18958622	8.005925583	7.857236052
RNASEH2A	7.263184027	8.353381878	7.308721236	8.385173535	8.706302775	6.81494059	7.298182126	7.033967055	7.617177404	7.634971273	6.728442969	9.805779242	8.288108819	8.864762255	8.189232739	9.151123844	7.181576838	8.765038854	8.693773606	8.13142095	8.706707882	8.408175206	8.988246853	8.943669179	8.52414647	8.970003229	8.408705795	7.934259482	9.164529719	8.406433594	9.305097256	8.077494245	9.322533424	8.313658259	8.724739311	8.727318159	7.655695715	8.956099166	7.156846387	8.002451941	10.18199158	7.340967163	9.21259554	8.93956106	6.832098086	8.847397717	8.409669123	8.726080104	8.897855041
BATF	6.768403018	7.391608058	8.467918413	8.513645347	7.46145098	6.561084671	7.034371965	6.762558032	8.004130509	7.13731202	6.716886315	7.593119189	7.617213465	7.193953922	8.408710033	7.981254228	7.283350744	7.418040145	8.138385822	7.369980669	7.864237239	8.123927388	7.824904666	8.048799377	7.531857124	8.250541873	7.611089739	7.86072632	7.479060587	7.496143724	6.518203956	7.333746101	7.725800194	7.148736744	7.401942471	7.239639759	7.38225939	8.687078251	6.903668522	7.402008575	8.337429122	7.403241363	8.514162786	7.169880153	6.95356815	8.045007699	7.285060514	8.260639882	6.932151418
GLRX3	6.749405692	7.481647365	6.935743914	7.365397717	8.056696486	7.275297659	7.23588002	7.242950373	7.140451311	7.280042967	7.14902975	7.778248958	7.496955627	8.219938774	7.168582208	7.553886408	7.433459811	7.373824431	7.402302524	7.290780183	7.277772608	7.528218798	7.22438025	7.709677498	7.792894772	7.428447889	7.145314222	7.153365032	7.270002444	7.196878393	7.285934975	7.116683809	7.678070442	7.118152745	7.407903846	7.537887302	7.260276066	7.123598618	7.056570443	7.426156374	8.282943836	7.122691013	7.419299896	7.63004537	6.898519995	7.339411938	7.409025424	7.311226746	7.3493897
CEBPG	6.744515304	8.056861983	7.17881602	7.564070065	12.1069996	7.776114847	7.74411202	7.438763618	8.382217921	9.148789612	8.387140008	8.502222569	8.436467916	9.713297602	7.804679843	8.051156649	8.134800906	9.167600448	8.998145883	8.190219571	9.89608608	9.094193939	8.690539412	9.033155924	8.356195078	9.133265415	8.327337006	8.847781719	7.802372811	7.893802235	8.443264455	7.856545551	8.090067591	8.479887257	9.050627016	9.520455273	8.09428002	8.237213269	7.833889604	8.393834613	9.247304706	8.245270666	8.509507	8.658305917	7.79763096	9.092108426	8.219088167	7.791178934	8.319278777
DCTN2	7.204293502	6.807211259	6.61968285	7.179663547	6.765335956	6.903453301	6.968119812	7.057546202	6.889739428	7.095558922	6.979357471	7.209359457	6.861953035	7.066031772	6.679223226	6.974648895	6.979820402	7.021145359	7.006030961	6.855980185	6.81131823	6.703969159	6.823248794	6.622668557	6.855332026	6.878480327	6.860120286	7.095818519	6.863458561	7.035363451	6.895586766	6.687563182	7.070602281	6.79497953	6.816364745	7.063280581	6.873648731	6.788083502	6.850110084	6.96179982	7.018879483	6.950186782	6.820963661	6.77682674	6.605511802	6.742352384	6.879071847	7.03004827	6.852414802
ANP32B	11.7396687	11.49938796	9.90084112	11.71654855	11.68648326	10.78637627	11.58586303	11.61716721	11.42748853	11.72472408	10.87078884	12.15028831	11.16936976	12.09457405	11.40701579	11.74264416	11.36194005	11.67120528	11.4184764	11.8105972	11.50992862	11.91983652	12.10369114	11.52201288	11.4547025	12.36846241	11.62643793	11.38109335	11.59102754	11.3271621	11.63037487	11.01311482	11.25920989	11.68189822	11.48214223	11.3000075	11.4606726	11.5652709	11.72202898	11.55279566	11.8545711	11.37775742	11.32991979	11.41100233	11.6726137	11.39216805	11.43218788	11.39234896	11.25114624
LAMTOR5	9.003778546	10.76808707	9.26225757	10.23421583	10.4950785	10.8603431	10.26173772	10.03892474	9.591131291	9.360315706	9.265025555	10.26606885	10.71806906	10.82996173	9.587762694	10.74169766	10.82985777	10.47849073	10.80780722	9.898975511	10.810412	10.41890567	10.18853908	11.20201675	10.74116946	11.00289403	10.54695475	10.62156548	10.42883933	10.60594226	10.57119188	10.20383671	10.72741392	10.4773454	11.05737076	10.87368424	10.83247037	10.61953785	10.71273711	10.50107021	11.23589789	10.6232307	10.90601561	10.91720448	10.40635969	10.67301852	10.64959617	10.5731909	10.53908443
PROCR	7.638377914	8.158520226	7.744197408	8.153598837	7.938514392	9.068442632	8.414987727	7.722901069	7.371282781	8.832992985	7.053438673	10.44927178	9.900609398	8.887911338	6.78511576	9.241656989	7.271461772	7.652071852	8.754077701	8.67787164	8.268038009	7.731592258	7.834918368	8.229625486	8.595063218	9.55520636	8.252482298	8.368369725	7.633635664	7.204885417	7.930842626	8.774917733	7.676037768	8.054813853	8.581552678	8.846567681	8.195197074	8.860898397	8.224762172	8.194289764	9.487147952	8.672489796	7.575069947	10.10838427	8.524289631	8.314638772	7.684791031	8.611995501	9.269648846
TM9SF1	5.85689437	7.029223166	6.242055477	5.644195927	6.785033272	6.867139952	6.744632789	6.263763627	6.152345227	5.615818026	5.314160818	6.74454795	7.190311774	6.600366358	5.7138224	6.216913787	6.477888508	6.699401855	7.254603593	6.409301395	7.035826577	6.745288687	6.464736428	7.00125457	6.712136093	6.994214646	6.629207794	6.918729668	6.842808149	7.02976854	7.700275967	6.479655999	6.969344441	7.031005119	7.074788775	7.030730778	7.014348877	6.792951213	6.404746359	6.675563073	7.256822699	6.616938358	7.594135157	6.831521679	6.618445267	6.993251315	6.685192825	6.74425346	6.93786197
PRDX4	8.830026957	10.92751494	5.980624097	10.49196345	11.61159259	11.14566914	10.78903743	10.27422118	10.46280821	8.839892267	8.403147456	11.162463	10.76307293	10.82291742	10.73082384	11.60659802	10.62204184	10.27478806	12.43061771	10.52113706	11.48327984	12.53547428	10.35347163	11.13374271	11.15007976	11.7220589	11.08832909	11.74016962	11.2186552	11.62172374	12.07899534	10.92127511	11.88466682	11.16790414	11.61281412	11.74407803	10.98654333	11.94647241	10.78814152	10.97751244	11.56463028	11.45330085	12.28288733	13.14108683	10.92455352	11.9364895	11.32570515	12.39011685	11.46214923
ARL6IP5	10.71115546	11.49513385	8.359679106	10.81246223	11.01015286	12.12273734	12.16630533	11.96232239	10.08370337	9.886795988	10.21649391	10.43802855	10.7153103	10.9433987	9.801063974	10.52415233	11.7965522	10.93261708	11.2751144	10.49229154	9.952910589	11.0545434	10.85677201	10.20992864	11.52673129	11.4176406	11.67564441	11.22565867	11.28868133	10.71937749	10.83060003	10.87282716	10.90585563	11.48280019	11.31004398	11.06622742	11.94355745	11.34133056	12.05672483	11.51135497	11.40990639	11.45099866	11.01215558	10.28797675	11.80118783	10.56152077	11.35625005	12.23272513	11.10407042
AGR2	12.43716917	8.98289793	11.06668211	11.27021175	11.28029147	4.859869143	10.10967824	9.030815167	12.46309751	11.51328361	11.75746548	9.011190555	12.45634571	11.31454299	10.23505899	12.05215723	9.839884382	12.89014489	13.3871704	11.511578	12.94463011	12.51011359	11.1575861	10.19742873	11.77415027	12.46822772	10.66341325	13.37858912	10.97036152	12.93794103	12.79836083	10.03440955	13.39039456	13.24484074	12.16785682	7.991147693	4.853991077	11.16855426	9.329938755	10.34141744	8.808405226	12.47015355	11.5756947	11.67679591	10.63977584	12.33946153	12.22785481	7.486287136	12.83796607
ARPC1A	7.810577407	11.07820273	8.619587902	9.021150943	10.62305591	10.42955859	10.69714315	10.04419866	9.53308039	8.090938654	8.078637108	10.84173761	10.64144773	11.22189507	9.882842878	11.25012182	10.30152867	10.42106782	11.21966474	9.216483344	11.06226071	10.3165488	9.814744557	10.67076214	10.83452645	11.26495848	9.801835436	10.49389798	10.24164288	10.8391368	10.85727912	10.42748912	10.93749138	11.19489513	10.67689664	10.35565616	10.53875585	9.849012943	10.26725932	10.41902244	11.20566904	10.47454702	11.05234528	10.15690271	10.14437564	10.73184098	9.852030776	9.703750922	11.593473
HTATIP2	6.198863413	7.430748793	6.317210238	7.065830375	7.854578686	6.82503508	7.017425417	6.621671055	7.549940173	7.101575083	7.306399898	7.380575909	8.246292066	7.819363326	7.086586274	7.928123041	7.046214947	7.926179899	8.009924805	7.348036982	8.036026877	8.578808419	7.522066332	7.244297569	8.005510171	8.616393626	7.261719497	8.153264698	6.692427864	8.041559749	8.060244661	6.942953841	7.965254659	8.165687908	7.684090741	7.747501251	6.718997947	7.757308263	6.954106547	7.192881855	7.899476719	7.861928996	7.797928839	7.3974572	6.614163626	7.681518523	7.431160493	7.176304132	8.336025664
AGPAT1	8.300325307	8.880443992	8.19733142	7.778487901	9.08688023	8.788119799	9.078674571	8.963401245	8.751221318	8.312496158	8.398894964	8.521768603	9.106168205	9.05691589	8.299523913	8.68384865	8.746671039	8.234631371	8.561508396	9.00874728	9.018185596	9.254279718	8.778328351	8.424777274	8.678743258	8.68557971	8.780282904	8.881106464	9.194930565	9.541746811	9.261000617	9.263079936	8.731391809	8.553421315	8.705957382	8.598304775	8.632168041	8.733151597	8.59927874	8.913725397	8.325967849	8.353669652	9.163955176	8.399742979	8.451856906	9.371549943	8.301060341	8.520936212	8.461266257
AGPAT2	8.331942067	8.657570872	8.645597707	7.537462092	8.973902712	7.596601953	8.112437454	7.421224082	8.746294692	8.856479256	8.994562596	8.647631242	8.908301663	8.514323989	9.035170354	9.355365225	8.230264967	9.083416042	8.912670492	9.016331288	8.934696239	9.295265544	8.418869969	9.75321232	9.067982255	10.32034573	8.036732735	8.72931773	7.87288677	9.446197906	10.47706965	8.730152901	8.754725163	8.312167006	9.401307701	9.394854222	7.702491148	8.125439968	7.830738391	7.789800261	8.311642436	8.675472804	8.643105641	8.801252762	8.014390338	8.640000467	8.666717103	8.765614833	8.678991076
RPP30	5.325271876	5.740710342	4.910363791	5.063662813	5.448418183	5.4186626	5.645770716	5.90677178	4.817393219	4.680060973	4.780650314	5.826430743	5.519357274	5.961789322	4.789099446	5.135808631	5.458401507	4.724914831	5.186541823	4.943657438	5.18608578	5.083983054	5.055325905	5.81745942	4.78789426	5.423836279	5.428431358	5.132556474	5.431538409	5.123142271	5.168077697	4.87501021	5.33903255	5.045347912	5.261586912	5.398052114	5.856332145	4.982982381	6.011171601	5.863465863	5.631479653	5.097695196	4.944006118	5.545840405	5.470333456	5.342949631	5.588281334	5.177595871	5.407934459
RPP38	7.052113388	8.159594682	7.758939255	7.756257727	8.326449331	7.69668115	8.066016365	7.790460717	8.183518685	7.46907176	7.467581007	8.580406615	8.748415152	9.193945039	8.173632731	8.64177025	8.17095157	7.969727924	7.81961676	7.61529263	7.280934629	8.017501127	8.689576885	8.783177213	7.916822004	8.533218052	8.072624015	8.134052042	8.039045818	8.21420859	8.107826272	8.113611127	7.957855961	8.180618946	8.247536295	8.742574296	7.731229451	8.20525007	7.809454821	7.985392168	8.038628961	7.74991632	8.286333203	8.178352864	7.500596691	8.220598827	9.735439818	7.683073055	8.244117872
SPTLC1	6.347956849	8.034374824	6.147610797	6.72381031	7.473770466	8.608915262	8.011796219	7.704139737	6.79230346	6.766985812	6.365564929	8.09915773	7.69453488	7.240913641	7.456085927	7.24735402	7.855961285	7.620987667	8.026188267	7.433028339	7.694078421	8.620528842	7.38740477	7.932594354	8.555614508	9.292226856	7.815259556	7.807890053	8.025720451	7.263638011	8.242304087	7.945457881	7.746681006	8.209016071	8.189232914	8.413006846	8.069980173	7.934854859	7.958162304	7.559770046	8.405574934	7.652272906	7.782570397	7.892604859	7.685315023	7.637390913	8.558335451	8.308199836	8.198543496
SLC35A1	8.831371044	9.127129243	8.923933292	8.689113387	8.503001803	10.3768346	9.617343912	9.356444705	8.871392291	9.702829005	8.714678082	8.86325338	10.59514892	9.250426549	8.308113878	9.872356041	10.08518159	11.3086412	10.11469488	8.431171463	9.543407399	10.2210931	8.403905022	10.43427704	9.642614204	10.76873451	9.487490819	10.27722206	9.333406613	9.229728891	11.34199656	9.283451162	9.799692924	10.38208751	10.31614084	10.07598455	9.77905945	9.39609468	9.833198707	9.635031789	9.149560474	9.655626246	9.000559646	9.497525875	9.847032727	8.773734254	9.587723256	9.701096638	9.854458071
CEL	4.469113818	4.072715453	7.169021324	4.912446282	6.163591513	4.322549635	4.21590842	4.015385442	4.391800826	5.014748071	4.430328742	3.963409588	3.984896275	4.207942283	5.424257721	4.067187904	3.857921477	4.18677231	3.991268044	4.362005969	3.8830714	3.949911166	5.279137073	4.169690068	4.174901124	4.010063941	9.748565455	4.210777303	3.949941843	4.369355075	3.885944528	4.893953214	3.703741498	4.013769207	4.366826172	4.09491359	3.83242868	8.544376928	4.224676395	8.613480074	4.187316845	4.206234729	3.776703711	5.139653803	4.198780649	4.299841545	4.106846675	4.545240866	3.806651874
SLC19A2	8.020987451	7.910487429	7.153664346	5.894498666	8.273176394	7.022108376	7.501488648	7.86694433	7.010223938	6.806263007	5.820054954	7.311054917	8.203781254	6.829136811	5.018517472	8.19126046	7.061093225	7.83130416	8.101475663	7.064682671	10.43996682	8.497879463	8.15940094	8.366289919	8.176429056	8.049819824	7.839930355	7.532029018	7.445067365	7.837672367	7.514211994	9.826935593	7.764090229	7.683228999	7.448316989	7.881420646	8.318182526	7.732502872	7.365531668	8.146702097	7.66354032	8.414000047	8.142563691	9.318387427	8.293765435	9.05065559	9.161410446	7.914817927	7.397623627
IFI44	7.900616806	6.785294133	5.940498337	6.982404855	5.734553312	7.783988726	6.439140312	5.887341492	6.292429904	6.079644631	5.590811757	7.712381183	7.944198625	5.727412352	6.052222247	6.148237459	6.061757073	7.836845492	6.227945088	4.97999123	5.214754264	4.788714444	6.943277147	6.178129466	7.745333816	6.621200761	7.133893795	5.979510124	6.652197676	5.478432991	4.719140273	6.035307915	6.137415857	6.346528614	6.744565343	6.661710639	6.843928566	9.097270078	6.5450182	6.376946038	6.16543066	6.152330085	6.598534164	5.521313859	7.542067724	5.070654077	6.490031485	6.547988529	7.350473175
OLFM4	6.062439881	10.07276616	9.035632758	5.179200884	11.22118509	3.310182568	10.12422342	4.721378356	13.49005312	12.74474154	11.17232155	3.292744935	12.37585278	3.396675287	7.257741481	11.41402063	3.591834887	5.983427555	11.69314145	13.63663302	10.76619506	12.5201009	13.19579598	3.112715382	12.79049262	8.961032034	9.555007908	12.23711176	3.618555586	12.45169353	3.284647768	3.483559418	13.03188267	5.418718829	9.464763044	4.508714741	3.671450734	12.378013	6.277471204	11.88296071	3.236159618	10.67677289	13.24240023	10.6971493	9.841644814	12.19585721	3.502226207	4.659592745	5.36781516
CXCL13	11.38836331	8.618814607	4.619648735	11.98461667	8.84341839	6.113741011	8.129709551	4.890502835	8.401808295	8.81440795	6.036113095	9.784854838	8.636039613	5.793803163	9.709534272	8.892153344	6.537696584	7.419476002	11.24919666	4.603525302	6.139999568	6.78646802	12.34782918	8.836032603	8.088841416	6.138709725	10.30819901	10.11156654	9.199429989	9.249357852	8.547830248	5.032271395	8.680390326	6.344562058	4.843964762	8.948643213	8.784843182	9.897918045	8.3010726	6.534796743	8.948812615	9.574148593	10.23891202	7.641978032	9.736126123	7.028542714	6.637526859	10.44774132	5.753441273
ARFGEF2	6.288757097	7.509202085	6.89525316	6.62393519	6.644358766	6.921398388	7.129998755	7.002423701	6.874187408	6.286000454	6.459110576	6.926768912	7.806558841	7.267433996	6.551312187	7.271791805	6.988142238	7.22824437	7.355160643	7.394897455	7.545879579	7.313353727	8.345307619	7.292656468	7.807565666	7.403330334	7.173549375	7.268196788	7.119442532	7.60615207	7.823977674	7.0893573	7.392998326	7.467727584	7.239513199	7.639568593	7.280182884	7.480727656	7.022592575	7.095012505	7.304548448	7.400086343	7.726878243	7.863728573	6.908853399	7.706265959	7.144957906	7.59940492	7.637887708
ARFGEF1	6.628192167	8.368682679	7.049817733	7.41826537	8.603827226	8.486304466	8.163039058	8.085316274	7.593790271	6.924965714	6.33324424	8.806489654	8.313978017	7.793470724	6.975878263	7.90234445	8.447270574	7.474498001	8.531717862	7.743424754	8.518228375	8.925952791	8.423367425	8.687470778	8.803769397	9.655968405	8.481364664	8.49000994	8.802970605	8.291134939	8.983497273	6.798084016	8.348622422	8.93693279	9.494483515	9.47453385	8.208200407	8.956996351	8.352587419	8.173808825	8.806372935	8.358983624	8.076161541	8.936288877	7.876139305	8.660125596	8.175765531	8.481273824	8.154557712
AKAP3	4.614608928	4.385599465	5.340460229	4.853283895	4.633295728	4.532218067	5.235323292	4.932341213	5.168450036	5.402153953	5.039230468	4.576830499	4.662258978	4.740603159	4.377699468	4.804307674	4.662928033	5.020567351	4.711179941	4.885383015	4.529424698	4.500973912	4.110563961	4.680097157	4.816582783	5.911335876	4.547256042	4.673639368	4.623127607	4.615026909	4.541445491	4.608396418	4.952623345	4.673126668	5.100481114	4.463172598	4.791175081	4.705507303	4.798191185	4.454517762	4.431419075	4.297494314	4.638376658	4.23852109	4.421541313	4.646917995	4.400728207	4.314758096	4.620428875
RABAC1	10.4705052	10.29686057	6.862039914	9.515125569	10.68883444	11.1747541	10.78553491	10.53709159	10.16716652	8.193650951	7.534480887	10.29760168	10.22247496	10.05440027	9.705697388	9.506992341	10.80079903	9.973287301	11.23911944	10.4166635	11.07435697	10.74811899	9.543842341	10.84040463	10.03817805	9.737708994	10.26372242	10.88646542	10.46100445	10.67462956	12.21858429	10.5402316	11.2742903	10.9452952	10.23413408	10.79634635	10.61240935	10.65985719	10.54816647	10.21621083	10.69018869	10.88891148	11.4551968	10.34931494	10.49876724	11.07722914	10.78035346	10.69750922	10.29861698
SLC34A2	4.264007891	3.950558092	4.182671563	4.431288869	4.228510001	3.964849484	3.791679893	4.244237608	7.032096613	4.482548238	4.482959575	4.090790206	4.150492907	4.370371141	4.541632788	4.418985455	4.272197339	4.280887836	4.373153314	4.472547752	4.571186822	4.636352399	5.383852507	4.369672187	4.043847177	3.834985132	4.031288518	5.372389527	4.089544574	5.022531945	4.501814284	4.721281233	4.471105794	4.191682398	4.028074384	4.323658415	3.845514324	4.371387848	3.836752154	4.09202133	3.662354666	4.899811532	5.416216847	4.345122019	3.820378408	4.191386246	4.172330871	4.20068309	3.913999319
SLU7	7.871011846	8.85672997	7.022373953	8.172122218	8.557511879	8.520963176	8.651703203	8.5627671	6.712233672	8.100181176	7.938107166	8.132937548	8.601844936	8.081174197	7.815124815	8.241391139	8.62141414	8.314811472	8.405494049	8.877684856	7.83319429	8.535702355	8.089119303	8.700830956	8.708474722	8.536313917	8.367520554	8.649815397	8.390000405	7.873216297	8.428620771	7.678163218	8.001744748	8.768184394	8.573419	8.357428366	8.694011181	8.594944515	8.860323636	8.497905657	8.697267051	8.924842657	8.115962898	7.758791277	8.821156859	8.311919397	8.755114425	8.451375578	8.754465362
DPYSL4	4.92294642	4.841876548	5.525174853	5.084031327	4.847421621	5.160953976	5.079965078	4.991213306	5.108892314	5.040444034	5.146346131	4.813502278	4.8406044	4.764317214	5.21255189	4.951871063	4.855339825	4.893544202	4.886390512	5.064206995	4.755294373	4.586932007	4.629207693	4.907847663	4.965495212	4.772653828	4.865375386	4.846333629	4.850265611	5.186931204	4.791798647	5.311584713	4.956149216	4.756366753	4.891123447	5.128459386	4.717851595	4.73814383	4.884756128	4.602370226	4.864439218	4.919129423	5.027302381	4.747204743	4.768948879	4.712925488	5.020529187	4.911924281	4.766942413
SIVA1	7.050876165	7.684361419	7.125368842	7.10771727	7.462421522	7.19963811	7.414821316	7.380326299	7.211315468	6.776565903	6.370991426	8.027832497	6.988263283	7.180530078	6.743073421	7.812838446	7.652909274	7.759781958	7.675171983	7.277611281	7.526366896	8.268370721	7.732525386	8.013756771	7.367906808	8.357501465	7.820130351	7.126559188	7.783735977	7.187015797	8.565694997	7.46773522	7.566368328	7.495956411	8.543264142	7.647318716	7.917703694	7.639446357	7.890795287	7.694552674	7.85325397	7.127787945	8.138716079	7.978753695	7.534007459	7.579899785	7.63235469	7.247200578	7.782356747
MRPL28	8.899082369	8.84172855	9.16779523	8.692691079	8.370975885	8.993997574	8.902846993	8.656097393	9.349030114	8.930489718	8.686955848	9.994666196	8.666344982	9.004104277	8.87643318	8.898338855	8.709946807	9.120603874	8.977766764	8.361550079	8.732991863	8.536518625	9.746013645	9.646463578	9.169695516	8.442882666	9.023426463	8.697575771	8.605101946	8.984945971	8.843209307	8.70465384	8.789640884	8.661971101	8.809376323	9.443783719	8.772638759	8.708180237	8.878170438	8.827754058	9.511099229	8.593516051	9.183437938	9.453059653	8.907965063	9.631210527	8.949235155	8.61924039	8.500822778
CCT7	10.54524889	10.52601822	8.579659953	10.0878294	10.82683291	10.70467534	10.53362786	10.48164972	9.497359683	10.02841347	9.537281076	11.31220054	10.38232265	11.01724268	10.01972403	10.33870869	10.77508801	10.30756375	10.84465237	10.73023791	10.63753423	10.85708627	10.46828887	10.96502949	10.69397824	11.32918277	10.34272233	10.18836669	10.44293407	10.31639884	10.71436065	9.701281992	10.68542601	10.24806526	10.98732935	11.50326804	10.69196762	10.60083234	10.53671222	10.87140544	11.99035366	10.09205412	11.44182992	11.11360135	10.17255291	10.55692445	10.40835806	11.35836733	10.38188838
CCT4	8.583160101	9.089599382	7.687547164	8.783877317	9.203346611	8.951112861	8.865563069	8.942494579	8.730560139	8.472061189	7.68700739	9.455255242	8.77502107	9.250639585	8.775932397	9.265518055	9.00532019	8.909686725	8.946488976	8.89985126	9.036486508	9.056774161	9.024506002	9.194976318	9.227723107	9.234480117	8.938797599	8.777503193	8.748295665	9.109736335	8.91966746	8.5349886	9.231389518	8.559693501	9.200677777	9.443800008	8.941528798	8.740325507	8.967796169	9.052940648	9.959642906	8.591708205	9.306098092	9.343684544	8.683383841	8.865798113	8.810239768	9.568475463	8.896096393
CCT2	8.911816996	10.5890795	8.168708747	10.46207543	11.6541004	10.6218049	10.65195099	10.68203095	9.368591098	9.840908176	9.023010284	12.29065736	10.59203606	11.43769466	9.910680476	10.5081348	10.95638987	10.64048616	11.18568974	10.47203958	11.11394797	11.3038296	10.90958672	11.15158902	11.35651199	10.9601233	10.93567099	10.1885586	11.48657287	10.57429649	10.97309428	10.44124588	10.8342785	10.31976242	11.49722544	11.39646551	11.17749617	10.60404248	10.91484372	11.03224744	12.20455527	10.16111447	11.49594778	11.63614879	9.949838867	12.64765868	11.0995665	11.18315955	10.75193496
NPC2	10.01597918	12.03543895	10.43237192	10.67218824	11.08957012	10.64016027	11.25334106	10.23181082	10.76362582	9.663972247	9.686935962	10.7804934	10.40201509	11.51123195	9.891995239	11.03088442	11.08555863	10.30934918	11.45943518	10.50873119	11.28194524	9.884890603	10.83834562	10.68936559	11.27932572	11.2745668	11.8944493	10.60531163	11.74396703	10.67635772	10.68315725	11.75005048	10.65093726	11.49856657	11.64298574	11.77945273	11.17633957	11.62889383	11.11270513	10.12598761	12.18867557	11.57787107	11.85600991	11.03540484	11.76155521	11.45730208	10.92873601	11.82634976	11.39679445
GNLY	5.004449362	7.19876483	5.487602743	6.446076556	5.517468541	5.986524729	5.5002083	5.301010299	6.85791828	6.935340987	5.383015058	8.77953261	5.503027185	6.047841649	6.909459447	5.081574212	5.562977139	8.194516882	6.204133962	5.467730776	6.050638234	5.508729094	5.660645464	7.080122955	5.607604247	8.702081604	6.172886138	6.098144612	6.743996867	5.648442561	5.891517064	6.612278622	6.659810049	5.633733882	6.061025852	6.225454653	6.20507131	5.855115925	5.77626241	6.083199405	8.761026701	5.563995871	6.620439331	6.097108737	5.636299069	5.575720499	5.189750716	8.591088432	6.084628165
TACC2	7.277530131	6.710356477	6.410377803	5.965192193	6.941154926	6.331066062	7.125099123	7.550854186	6.141536605	6.759298174	6.730996315	6.0687616	7.260159289	7.468925038	6.528965298	8.133392194	7.16158596	6.726670082	6.496704828	6.76339948	6.317615425	6.780836723	6.459473041	6.831245557	6.758878032	6.867677079	6.277808153	6.831632376	6.771943598	6.618468819	6.812434107	6.379400601	6.514756185	6.680791426	6.69882691	6.140769571	7.132904491	6.550679152	7.2327898	7.325380624	6.350036163	6.368536046	6.663155909	6.878133313	6.392411972	6.707676597	7.166458251	6.338180429	7.123729215
CENPA	6.562722592	7.091146108	6.836710259	7.053068029	7.434615451	5.926056984	6.241156508	5.970996003	6.741025293	7.146313101	6.803584193	7.824807906	6.906765826	7.346260039	7.069324636	7.514068575	6.696429011	7.385003663	6.874784397	6.778719424	7.629229808	7.562395834	7.68542517	7.566129268	6.949023395	7.886685221	6.690255876	6.642724976	7.029160729	6.932043853	7.275788552	6.781390429	7.376884632	6.690122943	7.015934489	7.966006525	6.74632904	6.842017586	6.141507255	6.337906165	8.514660988	5.871347755	7.851068529	7.338242699	6.140756622	7.66481628	6.410153596	7.493935908	7.149862387
SORBS1	8.765226378	8.720140939	7.053196318	7.307937267	7.692170367	5.325840215	9.353629503	9.697978193	6.694414524	6.727190785	8.138049883	6.505083771	7.251713539	6.51135469	6.469112078	6.921889941	9.493601889	6.078050832	7.438172922	6.835690974	6.95931709	6.68108833	6.564161109	6.872268533	7.473426071	6.266786983	7.959884255	7.410844006	9.313720584	7.685655076	7.584067446	8.348331837	7.19355869	7.72923301	6.588458707	7.489353257	9.395347786	7.507268078	9.485434806	9.197328293	6.140840829	8.370541241	8.209747898	6.784762631	8.034524242	7.576352179	8.99348531	6.457312931	8.941130056
IFITM2	11.48450096	11.97239988	9.940086892	10.99111632	11.8100539	12.11519239	12.22811375	11.42274742	12.15259063	11.78919865	10.65459877	12.17796581	12.120679	11.31861508	11.37599346	11.34096106	11.64344137	12.23814418	11.56733436	10.93710532	11.1259023	10.8179794	11.39680148	12.03208038	11.51602705	11.60338714	11.83908105	11.16294942	11.88225615	11.31662654	10.3640953	12.15019145	11.19404326	11.29261404	12.19078519	11.79806303	12.91183236	12.39408601	11.69307922	11.99465259	11.25662854	11.65843106	12.06553327	11.47877229	12.32375512	11.62547459	12.0722899	12.54819222	11.77570767
COLEC10	4.982050539	3.816781763	5.417495908	5.105348	4.100647639	3.997244375	4.243704112	4.063939742	5.157801046	5.059822104	5.324696888	4.586778442	4.166998706	4.612134723	4.705754104	4.58705635	3.935250301	4.23032525	4.222717054	5.161812624	4.328970029	4.130476658	4.587925732	4.014316376	4.33492652	4.11062065	4.055078891	3.996967566	3.694781877	4.248549813	4.365429043	3.847376278	4.361527038	4.189044049	4.367026508	4.083695787	3.750512995	4.31705329	4.136754493	3.808372299	4.079944014	4.002130487	4.136201796	4.219337677	4.206933881	4.004833818	4.106023353	4.012178578	3.939667821
POMT1	6.469811423	6.714750607	6.328916718	6.242650792	6.952884942	7.6658722	6.483656283	6.583672668	6.382406881	5.395876509	6.181928275	6.238538726	6.797867294	7.017621497	7.321952895	6.448120832	6.589371532	6.135536939	6.128152198	6.895287861	6.402687804	6.349987203	6.049775693	5.941613593	6.241659712	7.430130934	6.514790231	6.623422303	6.572424593	6.46606452	7.435362637	6.931233965	6.095896871	6.295608977	6.63493201	6.654581686	6.560362654	6.724200525	6.471881332	6.82303566	5.354608294	6.372914395	6.597789645	6.611033215	6.884914141	6.043777763	6.521490213	6.564468006	6.86393408
MAB21L2	3.877951344	4.740218116	4.025743072	3.536710755	4.183112572	3.498548414	4.322142583	4.04311881	3.760057579	3.644605665	4.148716175	3.515627293	3.438807679	3.57405603	4.230923852	3.568187198	5.631678097	3.490515871	3.55428296	3.693982368	3.571410043	3.503978251	3.569288206	3.643822724	3.494479444	3.518095989	3.483314705	3.301824902	4.455825394	3.420688709	3.917331907	3.471594277	3.485187898	3.583739944	3.703187502	3.688578947	5.788709356	3.567490901	6.046523059	6.824041017	3.561785222	3.428339903	3.764061689	3.451336327	3.648441713	3.413794456	4.409781485	3.506183164	3.998445343
TXNRD2	5.885827833	5.696585819	6.959120115	6.07850077	6.092211751	5.550682249	5.468146844	5.589900503	5.911952462	6.16388756	5.932572854	5.989935003	6.045640788	6.356640186	5.486838007	5.878828591	5.877974106	5.778853767	5.4015506	5.669316636	6.229348703	5.896594425	5.994988544	5.980243628	5.668384449	6.003610089	5.641859116	6.040828528	6.064390781	5.969168904	6.147771386	5.48867408	5.96022797	5.700784415	6.109657501	6.013362531	5.688991371	5.825134215	5.675884761	5.671344864	6.361416706	5.812213267	5.995526983	6.563038691	5.392449522	6.030862885	5.608654328	5.949221049	5.80543478
DRAP1	8.065386218	8.45957507	7.933226785	8.107352711	7.971358177	8.883340615	8.552845973	8.873989393	8.369852321	8.080983986	7.743849536	9.275941003	8.820530583	8.60087843	8.226905908	8.444190867	8.821730793	8.30077631	8.150580691	7.336717477	8.050503479	8.39177965	8.066406981	9.204624177	8.736163591	8.466633294	8.390934427	7.619761619	8.926053699	7.848907827	8.712160236	8.383889002	7.93887661	8.118031355	8.529741552	8.747317115	8.709057173	8.721741343	8.784476033	8.475420928	10.01717143	8.014301475	8.450307599	8.354863533	8.025386428	8.967446685	8.587540281	8.362551868	8.285078246
CENPB	8.816208472	8.496923298	7.314277422	5.508656255	8.985866797	8.423744307	8.372416517	8.521781666	6.741839452	6.955965981	6.944581146	7.82078725	9.042488313	7.648761159	6.741748253	8.212847741	8.132409114	6.868564951	8.251575287	5.91748901	8.398064662	7.777954911	7.504088239	8.346926608	8.119444761	7.271179316	7.916543588	7.745917297	8.698853177	8.230167928	9.39135238	8.112358879	7.639468651	7.508728886	7.004463999	7.475211902	8.137709397	7.954240465	8.216541554	8.010530345	8.635041855	6.927001027	8.219690105	7.432064257	7.381835579	7.98187342	7.869937002	6.864402321	8.04042425
SCGN	5.976011471	4.5106284	5.589764782	5.19556996	5.08264228	4.775975933	4.708741549	5.480347056	5.389217939	6.194142872	5.673912496	5.028675134	6.615281806	5.137129763	5.238884114	4.571143935	4.925625305	4.806380866	4.979302107	5.839506268	5.708622358	5.126814887	5.141858983	4.940314775	4.681215928	4.793791956	5.304223934	6.602094406	4.74812382	5.730311551	6.108749098	4.682486573	5.394201458	6.435567848	4.734130651	4.582779435	4.770989789	7.237509271	5.225274681	5.111890294	4.444268132	5.41358224	4.90894763	5.476765819	6.010662619	4.755354929	5.690086579	4.405245452	4.953971456
DNPH1	7.338705073	8.507486869	7.618026465	7.631116525	8.708782388	7.846296319	7.869909392	8.0241669	7.811535882	7.52856702	6.999120231	7.971136199	8.313411752	8.203922308	8.014353741	8.51033813	8.146266004	8.400981525	8.117030383	8.168734603	8.165287177	8.41283885	8.155007098	7.383851354	8.377176779	7.880225258	8.117904633	8.203727478	7.764858043	8.326536603	8.589983814	7.46100755	8.284012389	7.978034792	8.565951751	8.148229423	7.978261082	8.198697379	7.852701676	8.094720065	8.762473679	7.931981289	8.706590907	7.815187764	7.351294703	8.095676554	7.616050555	8.227652335	8.232668762
SMC2	5.223511786	6.793453368	4.803513022	6.40004194	7.640840867	6.136896845	5.893939004	6.265157474	5.925914468	6.049853571	5.542615523	7.592216822	6.2362941	7.521458828	5.236826532	7.968759643	5.886488123	6.866645181	6.48748191	7.038126161	7.350166341	7.650389506	7.811274384	6.596303442	7.357589008	8.29077323	6.801412892	6.55093856	7.298804203	6.886891908	7.394706145	5.505586387	7.17828058	6.981170976	7.363996348	7.014059486	6.504301144	6.853854307	6.30045997	6.450443711	7.647832946	6.213014104	7.12245434	7.007563546	5.611481137	6.996650267	6.105261094	7.252854223	7.113821883
PRPF8	9.566596471	9.777070827	7.874289459	9.39129584	9.355290095	10.17265973	10.0996943	9.957622301	7.988663685	9.180995496	8.536685149	10.11539305	9.461876858	10.09062056	8.847553048	9.306792083	9.928618187	9.545048361	9.418655288	9.294412067	9.874526357	9.485465804	9.58407082	9.331235369	9.143961759	9.988524494	10.03392409	9.775140199	10.0003399	10.01998953	10.25373727	9.477083804	9.389660782	9.882882881	9.856871009	9.957104231	9.902511642	9.388699427	9.849852153	10.16423674	9.657130697	9.607340864	9.769654369	10.38485462	9.858966413	10.12264417	9.667044006	9.580230758	9.245029347
ERN2	9.159046428	7.892161966	9.672271514	8.78836428	7.982493737	7.599471711	7.948898273	7.800337537	9.114102837	8.949048062	9.438837258	7.811895665	9.246012415	8.487524897	8.740179616	8.849447363	8.182312314	9.425811864	8.880561226	8.840140332	7.679135502	9.319124702	8.123058137	7.890387637	8.544355524	8.200303881	8.240529613	9.428958201	7.442681366	8.573769525	9.277897303	8.725612941	8.896288344	8.602972096	8.306600606	7.787362606	7.491878616	8.767379713	7.554749589	7.98342823	7.50683929	8.668879575	7.86165535	8.041358729	8.44687406	8.245010387	7.883954265	7.81977519	8.24967715
AHSA1	8.909308837	9.614085736	8.710412592	9.057132834	10.6580851	9.17961324	9.803632558	9.70371535	9.455348612	9.521686186	8.735737002	10.6373258	9.36823082	10.3398604	8.759140375	10.1244488	9.932332057	9.554434455	9.895622536	8.998024015	9.379269166	10.63560453	9.690049895	9.559482901	9.41294439	11.2182049	9.279073588	9.242958839	9.713459132	9.605091977	10.61048444	8.945384592	9.723613178	9.482630395	10.80190614	10.68254522	9.980984369	10.29503243	10.14596009	9.978912486	11.35741163	9.18357719	10.14624821	9.99286344	9.35263044	10.04019917	9.384044576	9.845491236	10.06768333
SLCO1B1	3.890300167	3.905016166	4.084935154	4.03067205	4.258412858	3.974398887	3.651886877	3.926893923	3.743193473	4.86402562	3.91336496	4.208160095	4.202812271	4.012768345	3.972408369	3.940462796	3.869938331	4.580615758	4.002075218	4.732112799	4.003599277	3.77294828	3.91056086	4.065175782	3.728971792	3.807293777	3.63792752	3.94356062	3.645966194	4.154284581	3.963488656	3.746609395	3.987542139	3.875758789	3.784613327	6.202803878	3.874655819	3.844314165	3.706718848	3.773883626	4.075855889	3.941640586	3.816239664	3.872628465	3.753019442	3.801485245	3.981199299	3.903414721	3.70383921
CENPC	5.026085847	6.607628141	4.524672976	5.680545599	5.701494971	6.620544698	6.122290899	6.278214079	5.051226565	4.245809485	4.227864152	6.318414372	5.881225225	5.976123223	4.823356695	5.469981776	6.064674406	5.48915289	6.385187708	4.915808612	5.845397754	5.875533732	5.702329665	5.710837032	6.077929547	6.060015075	6.853326337	6.235455764	6.583764851	5.845986607	6.2560139	5.691354517	5.877702099	6.743490858	5.55585171	6.282217209	6.243748719	6.452695801	6.011465567	5.941681217	6.089010172	6.669554919	6.091545743	5.932278304	6.393161429	6.277232787	5.887518415	6.121990947	6.104632955
USP16	8.360058682	8.839423052	7.826201709	8.549136651	8.650763684	8.829609433	8.896344225	9.430003085	7.268404342	8.479847118	8.142676608	9.064466191	9.214391195	9.044383806	7.554932163	7.940903087	9.025774199	9.360035881	8.679519455	7.95208862	8.194043176	9.582007428	8.33867834	8.990910346	8.246294863	8.98623628	8.946897095	8.941332063	8.973701163	8.747853002	8.258079038	8.548676571	8.827600316	9.187704401	8.606698491	8.310117919	9.215997427	8.698196626	9.228151674	9.344924319	8.676641779	8.958958611	8.69577283	8.771348662	8.8956091	8.831296693	8.652227319	8.50117416	8.714998796
CDC42EP3	8.466814006	7.984032774	6.095166893	6.305048853	7.819314315	7.921627463	10.35292867	10.92348915	6.667963955	5.700603535	7.177456945	7.492264464	7.019129975	6.376224486	6.001569019	4.881799598	10.16583515	5.410755753	7.024147507	6.913161028	5.481344471	7.46058341	6.388155101	8.325518126	6.782474254	5.398035037	7.748503705	6.864491751	9.194691853	7.058972191	6.651123621	8.087610397	6.920813426	7.651309133	6.971736952	7.914104096	9.182807093	8.102034505	9.761419912	10.25357876	7.47290259	7.907477903	8.388201654	7.269423269	8.697509226	7.710833625	8.728221359	8.062093161	8.895581208
SH2B2	7.963060965	6.352694969	8.117503552	8.135311142	6.972597458	6.470801038	6.672339279	7.007211431	7.835791413	7.747096668	8.047136537	7.181776683	7.257236955	7.434694182	7.869495462	7.575811462	6.693732839	7.577854467	7.130704915	7.993419915	7.248553672	6.972292633	8.391461284	7.304927342	6.526422736	6.519157233	7.054517157	7.192591338	6.902798217	7.483252032	6.837779793	7.507223754	7.097746764	6.921738496	7.064316003	6.929398877	6.879105822	7.23393834	6.513568108	6.567866908	6.711246318	7.693609787	6.875792255	7.359494079	6.721637996	7.024966752	6.891466079	8.185285316	6.619892771
PAIP1	8.012569748	9.281514505	7.949819523	8.317730149	10.27218418	9.021411465	9.081198521	9.317289315	9.040084212	8.767825844	8.415905939	9.425253155	9.285824408	8.956142228	8.306181332	10.05103617	9.294293073	8.881976129	8.76023652	10.01464896	10.36357872	9.726479748	9.48336244	9.97264304	9.407952851	9.741700894	9.257729034	9.473739991	9.549999531	8.764694036	9.537940923	9.209400785	9.167492468	9.241918169	9.676729841	10.16517704	9.398765578	8.940634486	9.551979275	9.309167845	9.00426623	8.979173547	9.148370178	8.920096959	8.693722318	9.552628386	9.687561402	9.110611545	9.718311846
PAICS	6.271969163	6.966160581	6.086735255	7.41974136	7.569758192	7.423155076	7.136851764	6.917686376	6.739543795	7.591475548	6.652866763	8.511566241	7.046286638	7.609568752	5.723649232	7.499244536	7.10038034	7.572892594	7.384711464	6.456008116	7.510344672	8.684111873	7.48193207	7.800585476	7.48538442	8.753080671	7.601664864	7.064255892	7.619904876	7.552581806	7.822934658	6.513074751	7.435737171	7.002760951	7.834596228	7.745029937	7.404325408	7.347710694	6.803354444	7.35905637	8.217317346	6.676874799	7.513338508	9.28996822	6.519696699	7.024485244	6.67871564	7.462748266	6.862728679
TBL3	6.309415233	6.021382381	6.506436821	5.48566535	5.764006302	5.696071139	5.949941441	5.747441727	5.902724887	6.15887335	6.286547721	6.451829266	6.011918404	6.189880029	6.079128403	6.28510022	5.738317	6.227699825	6.199471117	5.855925079	5.671910501	5.867140716	5.880505569	6.196007283	6.079408744	6.085147156	6.010044935	6.124558737	5.702086957	5.916335404	6.188617672	5.942562791	6.199242053	5.749677993	6.007179027	6.472455374	5.691152718	6.028034097	5.627293241	5.674222371	5.929433834	5.641705056	5.709109228	5.799481823	5.804476581	6.125022352	5.629222226	5.699260321	5.838756611
ST6GALNAC2	6.552221564	6.378846842	6.896048693	5.807604499	5.411592565	4.996031968	6.397984796	6.54427611	6.829633357	6.981451733	5.532232421	5.803557066	5.348174339	7.606124523	6.401679895	6.005259662	6.293776175	8.47249808	6.269531084	6.989867172	6.619945213	7.356346018	5.832204097	7.179520211	5.996929132	6.817047801	5.716183978	7.044349599	6.082293005	6.151374874	7.546255335	7.195948314	6.648864943	7.004972965	5.451644695	7.426265362	6.308028224	5.86445799	6.84537114	6.19283365	6.882054928	6.260238919	6.117329917	5.353116437	6.11663634	6.650019295	6.657913622	7.366286109	6.33719969
PDLIM5	6.474153859	6.767578755	5.736669401	5.745486033	6.626687585	6.405781634	7.155425724	7.237304524	6.847123861	6.241636911	6.025450537	6.861362861	6.308342098	6.332109855	5.898857371	5.80207418	6.966473192	6.457951062	6.722453783	5.758309086	6.36015253	6.917883867	6.128660453	7.007994149	6.663779747	7.190914444	6.982078111	6.683655257	6.874883058	6.491252367	6.549577968	6.927580944	6.544448291	7.005773732	6.686317502	6.739839652	7.176701683	6.584926109	6.794284907	7.133971204	6.846914504	6.740953448	6.726204333	7.107221954	6.556848191	6.709505191	6.852618839	6.9295542	6.839798523
TRIM3	5.396739246	5.286080183	6.132929555	5.488400914	5.138680783	5.156117421	5.384602719	5.610807181	5.402390718	5.367342524	5.44048785	5.224145558	5.364902233	5.354443854	5.861247763	5.364329058	5.563970913	5.185353107	5.3167481	5.254887968	5.178554489	5.350926659	5.070128942	5.072059381	5.225289278	5.209020897	5.140201533	5.444160743	5.707251482	5.795304293	5.846425743	5.767708788	5.404859201	5.005360462	5.347815483	5.047098651	5.315950692	5.123387249	5.248678392	5.349541721	5.093578837	5.288987531	5.158846709	5.1377336	5.043853422	5.010982162	5.156372169	5.032572634	5.221787304
ERLIN1	6.45913494	9.430007023	7.303978392	7.473400648	8.686068175	8.060877019	8.039137157	7.631242911	7.102889563	6.789381876	6.268407956	8.897744609	8.13889844	8.583118082	8.648317728	7.607275121	7.968729151	8.180063206	8.472994521	7.554948525	8.000403985	7.609813555	6.976884432	9.049222367	8.928052512	10.2569876	8.392465102	8.838430683	8.500228425	8.892332903	8.870182739	7.967547571	8.575744495	9.557268978	8.93062632	8.261149844	8.589541349	8.058600695	8.12622757	7.860265927	9.274267894	8.68313781	7.121283924	8.490111629	8.33866224	8.549137955	7.895260262	8.121348712	8.808159007
HEXIM1	7.923740014	7.822324135	8.065991901	7.543366918	8.439379226	8.815155327	9.04220218	9.0758028	8.301519828	7.724427009	8.164424279	7.969921722	8.087039074	8.368669869	7.56321612	7.628467171	8.867404188	7.600429406	7.928231194	7.25406062	8.096649756	8.241289208	7.133271733	8.929495608	7.32985848	8.0502018	7.774334422	7.647095807	8.285894603	7.56918784	7.593626872	7.739667541	7.525458127	7.94341371	8.29808482	8.621888554	9.003753577	7.764711116	9.176385449	8.83999926	8.985192628	8.0515624	7.923087328	8.165800665	8.558044442	8.271702792	8.268968546	8.377971784	8.007451918
SPAG5	6.365797123	7.834301719	7.145782024	7.218548776	9.725595239	6.418982619	6.050113967	6.182041211	7.116778381	7.343164875	6.24310089	8.600990613	7.455257625	8.709905803	7.600853582	8.164400268	5.451616328	8.391268134	7.164354813	8.162168527	9.444567232	7.878703339	9.198439411	8.689565614	7.601341691	8.656491625	6.73630302	7.204092295	7.512938559	7.633004607	7.900566932	6.49958216	7.919376091	7.248498363	7.592222373	8.954102721	6.239770088	7.138877451	5.576600488	7.007298287	9.383578701	5.959575545	8.072757206	8.401394543	5.814276638	8.016364866	6.518533484	7.416060173	7.37343132
RBCK1	8.850662783	9.136998223	8.01318303	8.698869336	9.301796178	8.749566039	8.393637438	8.17940431	8.364785678	9.032224856	8.679063571	9.472129425	9.802477823	8.88276065	9.361617365	9.435019318	8.307517952	9.1991141	8.71433291	8.171343273	9.619782555	9.040236312	9.143321495	9.285303314	9.213699368	8.978929382	8.629418736	8.572190592	8.581398296	8.698032848	9.483724173	8.053321501	8.162153282	8.28875178	8.593351271	9.054486653	8.015108007	9.319996618	8.096945285	8.794319441	9.681197271	8.255944942	8.712049568	8.982569638	8.205740099	8.924214408	8.396344938	8.398976726	9.044809628
STAMBP	6.692452025	6.867575886	6.389044048	6.323732278	6.919782823	7.127662824	6.501386967	6.585547518	6.759048698	6.23071026	6.557596628	7.461732311	7.431913395	6.833697133	6.362967127	7.046804957	6.875588333	6.967629794	6.565852666	6.899607991	6.609086318	7.322201858	6.425367979	6.884516759	7.440172626	7.496856263	6.543787099	7.072949466	6.481060604	6.964122675	7.186881482	6.285111836	6.827007849	6.949023977	6.839947898	7.049493932	7.023006483	6.943797602	6.96261081	7.000481856	7.322389032	6.704198641	7.26194261	7.168751439	6.616657457	7.191202265	6.870854317	7.260875071	7.041422215
TGOLN2	7.940419362	8.641827185	7.763046768	8.066072454	10.24912629	8.852204688	8.636225397	8.3498605	8.78033436	7.398120357	7.63941397	7.986705005	8.99687106	8.187386831	7.978878485	8.388553643	8.530540112	8.606223458	8.768235378	8.462079575	8.872004416	8.842362058	8.81541423	8.182580823	9.024592454	8.543585153	8.562987088	9.045090391	8.748955357	8.626510425	8.859963735	8.731655769	8.440936004	8.84138948	8.778939516	8.311696789	8.575784278	8.962151335	8.572327638	8.640371101	8.881943745	9.023666989	9.342365511	8.611207496	8.853454621	9.067194639	8.502866194	9.267089471	9.04593276
CENPE	5.430202705	6.731237362	6.043303141	6.497633553	7.248922082	5.706096502	4.960717984	5.576590544	6.00546266	6.025948201	5.531909852	8.387522479	6.173825948	8.049498477	5.936209604	7.663177662	5.254406349	7.471637963	6.400225364	7.244088769	7.66223478	7.626167472	7.763138204	8.041211205	5.834876862	7.821438662	6.051403346	5.968927204	7.04486626	6.554097455	7.324289647	5.36860424	7.151037432	6.60652019	6.831861079	7.301210545	5.461168675	6.309086078	4.638094671	5.661810698	7.8661716	5.194734384	6.643142305	7.640075924	4.452315801	6.99239011	5.653998884	7.248064024	6.123359895
ARID3B	6.581347489	6.761227346	7.150136578	6.889623074	6.421861829	6.023008189	5.891425662	5.629908579	6.790249685	7.008283401	6.992429564	6.734518877	6.802062123	7.204268722	7.101439106	6.784157848	5.996752727	6.821277043	6.967392656	6.892885777	6.774420378	6.047758384	6.321074541	6.374182501	6.315145863	6.817047801	6.393496794	6.861073824	6.502158347	6.625503284	6.572269106	6.706809976	6.460951489	6.994391772	6.513499926	6.292114963	6.229929412	6.150298684	5.991911574	5.80517799	6.453081366	6.714570099	6.272385193	7.199566534	6.018977001	6.973019212	5.963453137	6.505945278	6.486056407
POLR3F	6.128334082	7.232976114	6.156006218	6.177774367	7.215499327	7.547751465	7.239586998	7.419304173	6.128491641	6.220745522	6.268630164	7.333986059	7.36253957	6.476277256	6.998383264	7.19966834	7.259801746	6.665871592	6.913176465	7.214758553	7.563450026	7.363293888	7.248407091	7.45497349	7.996154034	7.243344458	7.31583067	6.92877377	7.519344377	6.983562804	7.367675086	6.723045744	7.206892189	6.935452393	6.914929421	7.24983964	7.376157435	7.073686777	7.431928388	7.436038874	7.892109815	6.976023964	7.377849631	7.347772834	7.115146933	7.050356299	7.415322861	7.06874408	7.348607859
POLR3G	4.077013711	3.833556151	4.233406605	4.563293282	3.967241698	3.952899981	3.884252021	4.139163252	4.090722288	4.875578288	4.764580969	5.953040325	4.195401022	4.408514444	4.236398572	4.540295173	4.055023959	4.404978488	4.076192501	4.160053616	4.083864851	4.313776993	4.142923705	4.436063994	4.092139096	5.001603081	4.138533007	3.974446967	3.976735746	4.042748868	4.194567232	3.863452767	4.114714746	3.786481459	4.720935091	4.216635758	4.195847648	3.956270215	3.97104141	3.861661068	6.184678203	3.795530656	4.032773685	4.209398603	3.863103526	4.033410832	4.143938471	4.3893589	4.261803782
POLR3C	6.143454636	8.657638818	5.604019207	6.408037223	7.403113946	7.260973034	7.727862092	7.501722072	6.406634507	6.037736397	6.019810288	7.694602276	7.397337381	6.69092868	6.257194633	7.112533625	7.480405243	6.552764092	7.151702173	6.072385643	8.376751744	7.120653554	7.560353379	7.35702663	7.901223641	7.702714291	7.428715604	7.125615585	7.263226556	6.577008448	7.028606044	6.654889916	7.125209514	7.23505355	7.259042735	7.780473777	7.687421445	7.488567833	7.674693813	7.520349893	8.360940746	6.980735858	7.313187274	7.591468983	7.487937843	7.257704023	7.568654818	6.998936228	7.799407876
IVNS1ABP	6.931601527	8.14871473	6.380111196	6.832325707	8.633772723	6.655357983	6.931629408	6.307690382	7.035233286	7.540765898	6.524668463	7.595966489	7.868604359	7.386969762	6.19623228	7.355757575	7.230793155	7.215965722	7.607634731	8.228508556	7.69890778	7.870625993	7.857748374	7.113561879	7.622999574	8.173774181	7.698300177	8.074853541	7.39312523	7.179281035	7.35859071	7.370138291	7.428566968	7.704666875	8.055073859	7.124375221	7.040681247	7.821889045	6.990465542	7.098674957	8.059539368	7.536016716	7.48290892	7.667359321	7.43057526	7.17689092	8.202394568	8.380338423	7.918454636
TRIM16	5.187973766	7.728542466	4.621226745	6.437681393	7.612586688	7.187433673	7.124716689	7.33643998	5.831716878	6.968909908	5.713301123	5.899156372	8.632224646	10.19404344	7.085887444	7.528607083	7.622871154	8.411613663	9.626613737	7.389704968	8.408405282	7.378860853	9.520612677	7.659992698	9.022418895	9.059271449	8.473285508	8.504478591	8.034615069	8.408837301	9.309712854	7.277511309	8.904032799	9.132250074	8.755176539	8.114304995	8.578108348	7.377427858	7.677467583	8.133180107	9.323805556	8.094401767	8.504904666	8.900240345	6.950150616	7.72030265	7.111117679	7.355468174	7.934614041
MYL12A	6.234757777	6.849505428	6.128814825	6.099005544	7.532611404	5.75197641	6.051698055	5.798829326	6.466411617	6.383528844	6.314058028	6.784821005	6.564610435	6.507769459	6.423029361	6.247705224	6.280492655	6.482599686	6.568006156	7.041226089	6.888547577	7.749363844	6.079803876	6.459382381	6.982045347	6.153325261	6.56137729	5.997750864	6.05493704	6.138434117	6.268826097	6.416089624	6.536973734	6.503841068	6.406759436	6.886116222	5.92575794	5.938972871	5.99960906	6.139744393	7.176642125	6.143594858	5.990226343	6.746545081	6.304457162	7.068128136	6.622875618	6.12776116	7.161466937
TXNIP	12.14487968	12.49249788	8.458310339	11.46317702	10.9133716	12.53490585	12.58049678	13.0584342	11.05099092	9.992692949	10.60027688	10.62544896	12.1004161	10.16746713	11.7536178	10.41553359	12.31468609	12.08649773	11.24954781	10.12038092	8.711416796	10.46886003	10.49207986	10.75958904	11.90116791	11.67155644	12.43107517	11.64782386	12.16667481	10.94342938	11.11011328	11.13532428	10.59728361	12.25980695	11.96300264	10.95944593	12.44166752	12.52746017	12.8381563	12.46618627	11.62966911	12.54094459	11.37764982	9.847625295	13.06614334	11.0864296	12.05553361	11.98092696	12.23849636
TAF6L	4.894815561	5.114062068	5.334252667	4.968920869	4.965712664	5.122661356	5.093286542	5.094219487	4.974334305	5.33799769	5.233765069	5.286454981	5.118641846	5.295891557	5.291177059	5.075420993	5.053840861	5.109235551	5.117638913	5.092180659	5.157252492	4.867075738	4.878049954	4.951448904	5.085786177	5.48363369	4.911749629	4.946472237	5.248961954	5.109244383	5.213493042	5.112384252	5.203800926	4.949160305	5.16312466	5.083251355	5.171582339	5.132810561	5.016146157	4.900816208	5.582220421	5.030609076	5.044896574	5.158791756	4.842933331	5.427687014	5.014811298	4.93164925	4.903386234
CENPF	5.587413069	5.590492202	6.028459027	5.369944336	6.264606861	4.569700897	4.87795339	4.745108049	5.352676808	5.933782664	5.184999047	6.753152495	5.358336666	6.351647171	5.086537063	6.859016801	4.305823679	6.06664976	5.012775463	5.91385672	6.889071926	6.807891519	7.304153893	6.619850821	5.320286156	6.248235655	5.323238287	5.466856711	5.684570342	5.228786117	5.836855132	4.879313288	5.645874217	5.268985306	5.75895667	5.88387435	4.999228773	5.464389934	4.255283964	5.036524199	6.46442763	4.342860749	5.895880096	6.163909275	4.424232579	6.186626774	5.101851317	5.362201313	5.58477647
PDPN	5.358387633	6.266446175	5.917542568	5.201923998	6.54196114	7.140983958	6.603211863	6.117378165	5.266629829	5.659801951	5.661643748	5.192445247	5.747747157	5.449800474	5.971595374	5.290749356	6.308228688	5.446021722	6.393055576	5.797500947	6.091952293	6.656373065	5.404539653	6.510643172	6.678116572	6.49303913	6.383407159	5.690191994	6.027523594	5.74839996	5.948206871	6.440120992	6.64378745	5.686221058	7.123086474	6.993240483	7.200338013	6.108070368	6.388023026	6.324862576	6.396994996	6.406306643	6.508177433	5.732585762	6.435073536	6.190526126	6.254914635	7.174786782	5.945777408
POSTN	6.059248711	7.581334765	5.050061487	6.854321442	7.799618114	5.736833015	8.130456261	6.979571359	5.361931016	6.317762156	6.695787137	7.166485685	5.963416705	7.022378554	5.02328845	4.82897974	6.475639998	5.6963921	7.451077372	6.877040253	7.561732518	7.780105363	7.169634277	8.505981064	7.436874616	7.797502728	7.672913363	7.24117635	7.514327703	6.699830205	7.521187826	8.281495581	6.900147748	8.090382446	8.541959727	8.763027711	7.08318043	5.662508656	7.400775627	6.784924399	7.654253273	8.077315545	7.24529418	6.455529399	6.838837147	8.514167662	7.828242865	8.836646734	6.956240157
ATP5L	10.45586299	11.46236633	9.691829632	10.98565994	11.24367476	11.67175216	11.22230747	11.33770067	9.572975577	10.4554511	9.91420079	11.12389496	11.63026399	11.68464257	10.17463843	10.65815119	11.42149703	10.82019734	11.21955258	11.02475248	11.45287119	11.59023257	10.98812046	11.10200646	11.49551441	11.54085014	11.31429466	11.13175717	11.39640163	11.09090759	11.4031841	10.34600877	11.33149325	11.14127733	11.20379807	11.20351858	11.51640379	10.9188551	11.72182095	11.6238151	11.27088644	11.0991038	11.46340033	11.58333625	11.11868939	10.53354668	11.08684948	11.21499399	11.53242025
RASL10A	5.716148661	5.049018753	7.065668522	5.482269776	5.095570545	5.298997131	5.087394964	5.203373091	5.838189058	5.876612383	5.934190623	5.126849185	5.352801906	5.11315611	7.22601648	5.493658061	5.108847469	5.655648271	5.258020097	5.496049601	5.2884495	4.80220223	5.295672376	5.041098321	5.549124201	4.827423279	5.168202316	5.000845397	5.005090173	5.374803332	4.94291015	6.324628481	5.36616646	5.162806998	5.20783786	5.308746524	4.781676102	5.287689289	4.628358784	5.200562952	4.941424494	4.872376719	4.949060767	5.228746752	5.441205678	5.04908851	4.800463886	5.187279701	4.721155853
GAS2L1	7.015899375	6.824348338	6.653111506	6.481028185	6.968154225	7.076623382	7.013765262	7.053212208	6.926695415	6.997991847	7.253226918	6.993853568	7.128201425	7.623149313	7.102583649	6.24848869	7.048760657	7.065377318	6.783167009	6.839772267	7.530170862	7.155481501	6.160044071	6.906630475	6.835556459	8.04400229	6.758756947	7.302183309	7.467129204	7.141367418	6.971653803	7.537723009	7.342841422	6.845444741	7.62933343	7.525357345	7.256536624	6.563135878	7.144729049	7.258990137	7.530706769	6.960988609	7.140450115	6.650010171	7.286591492	7.302590435	6.79617129	6.869199136	6.890995741
RAD51AP1	6.259206005	8.581674598	8.166285449	7.73449072	8.593489168	6.008687073	5.744255162	6.161092222	7.456568996	7.719993123	5.863592479	9.635741018	7.920354459	9.483894027	7.210435806	9.487414664	6.146621964	8.639487459	8.046520412	7.259584807	9.025144427	8.936697274	8.973809654	8.946819255	8.880446883	9.911764651	8.316536291	7.796379531	8.87171453	7.736497631	9.155883774	6.47525549	8.377514353	7.973847743	8.335890598	8.907802326	7.578008312	8.348305529	5.997292344	7.67001621	9.178239542	6.676054891	8.706241678	9.283974808	5.692519721	8.527111372	8.190306707	8.609946936	7.673647139
RGS14	5.722411022	6.031943133	6.49039797	6.279693549	5.980675464	5.97092431	5.779329813	5.799753177	5.983365211	6.532559988	5.613343633	5.882480336	6.660178732	6.317417401	6.83972675	6.280569261	5.971211089	6.442276214	6.200454331	5.790844478	5.413284436	5.575310974	5.63437514	5.96106728	5.800528704	7.188261296	6.140282193	5.926834028	5.971365528	5.781319352	5.977859229	6.201694485	6.190517127	5.627584226	6.306685804	6.100063207	5.790430115	5.870308489	5.779494278	5.588644781	6.27102934	5.97089585	5.863054871	6.300561493	5.556678974	5.795803328	5.485237664	5.791309847	6.014776086
LEFTY1	5.360079042	4.715355487	4.981908581	5.334070432	4.721292471	4.689102182	4.640261159	5.115854192	11.12691367	6.155108922	5.947180014	4.720502242	4.670786574	4.880304618	5.701081713	6.522081507	5.080937652	5.314416074	5.004598828	11.9711978	5.098853207	10.720833	4.519678506	4.796332256	4.601639662	5.019642992	4.905001616	7.01959871	4.458476	4.951414404	10.81191004	4.995994024	5.414917236	4.375826832	5.630974206	4.565274954	4.766900066	6.749835739	4.769512333	4.615275115	4.680072961	5.256309828	4.57860681	4.965535754	4.422508021	4.944309494	7.120041617	4.796199813	5.650985236
EXOC5	5.329573413	6.995013682	5.895574508	5.650350346	6.908360574	7.711568883	7.185852808	7.641393967	5.894123107	5.426115416	5.76006106	6.91803185	6.385326942	6.404901667	5.625079578	6.265594494	7.279680159	6.212253336	6.703148164	5.375626285	6.765445994	6.940023333	6.336131635	7.079281077	6.788679814	7.186493797	6.862141946	6.293091623	7.352197589	6.498733803	7.055795592	6.546367088	6.449944002	7.041484508	7.031648207	7.265042071	7.790060191	6.529531118	7.72155837	7.453554338	7.979776791	6.840061861	7.01689859	6.700473743	6.896488725	6.972778482	7.002077922	7.337486511	7.214619447
NPRL2	6.977680019	7.018392185	7.03906998	7.076503843	6.921937828	7.240617461	7.020844019	6.79833146	6.832087973	7.550797067	7.099298254	7.071609165	6.936259141	7.512109618	6.4974139	7.206143005	6.881251267	7.423016578	7.162073473	6.470417802	7.069459528	7.359280679	6.920201576	6.464603105	7.302064833	7.346581949	7.063439209	7.162923303	6.873958679	7.342765227	7.66081849	6.716161607	7.218551499	7.171092544	7.380915389	6.931377915	7.13810142	7.353453492	7.330746185	7.05789164	7.191199568	7.197688553	6.991845171	7.030173328	7.006521816	7.092637775	6.746094597	7.423278123	6.966763719
IGF2BP1	4.970972713	4.389956644	5.498876049	5.227492204	4.523434231	4.493154759	4.487836658	4.460401742	5.141446903	5.154058848	5.497764034	4.600240256	4.393658256	5.650389734	5.123540816	5.016315781	4.455451796	4.882817379	4.499828802	5.079730626	4.514483785	4.718896015	4.869277614	4.542716224	4.614826108	4.391367115	4.465842944	4.571595427	4.331345086	4.806435085	4.555925899	4.506165823	4.789357135	4.529264865	4.702966393	5.826969169	5.022901411	4.512446907	4.516180886	4.309173687	4.442432001	4.707337951	4.516087949	5.896211101	4.32073074	5.132979999	4.272161684	5.175298917	4.483556431
IGF2BP3	4.276997924	6.534987844	4.103496922	4.516316117	6.868632949	3.788417609	3.812162654	3.766070934	4.048643485	4.412969278	4.121997544	4.608874509	5.965112314	7.926808654	4.302672749	5.686677934	3.682059967	5.073731148	6.180030307	4.473357307	8.263933614	5.776151983	6.673379292	6.796113077	5.428579212	5.650033403	5.33884122	4.259632886	6.467902502	5.015155579	6.077890916	6.097285256	3.891986613	3.638898143	3.818367124	6.963308332	5.595479767	5.5668555	5.040047777	5.35005633	8.130004915	3.792242937	6.453598673	7.707419474	3.999393986	5.923670343	5.255887044	7.12890018	6.061003429
IGF2BP2	7.031285629	4.89866442	7.344397797	6.964820281	7.492967052	4.532499568	5.991472671	5.598067296	7.620682383	6.777520006	7.595444266	8.143658563	7.475744104	7.919821917	8.078445901	7.6108116	5.756702833	7.196114885	6.692419857	5.941265878	7.593495231	7.166880254	7.030274102	8.009715592	6.818750366	5.625907324	6.020056597	6.874661757	7.05091933	7.238003256	5.368849068	7.189962239	6.79630815	7.040047148	7.432043001	6.944378507	6.262371996	6.137138563	5.38498799	6.315649511	8.646640805	6.59031727	6.689965318	7.562715789	6.704552177	6.827477709	7.104361194	6.849063776	5.916255719
CAMKK2	6.85747305	6.847760731	6.756802455	6.651674978	7.19775674	7.286001864	6.97318188	7.059696206	6.846720588	6.450708243	6.450191657	7.293560478	6.910681977	7.024071868	6.780260252	6.559919981	7.10126242	6.774270218	6.855543778	7.099025774	7.179900952	6.843799092	6.939859962	7.136670056	6.895553705	6.870830165	7.045163519	6.934684916	7.236788076	6.709636226	6.957670009	7.058742195	6.894628691	6.788246058	6.964371103	7.389179944	7.073523829	6.924026345	7.062963488	6.925713614	7.647688463	6.848851749	6.961123473	6.845342444	7.085523713	6.949237312	6.889028346	7.098979666	7.211153857
SCGB1D2	3.619159301	4.126704648	4.425866593	4.414651811	3.654153803	3.754012487	3.681295697	4.004775439	3.942775266	3.970656921	4.54634365	4.18279698	3.897167841	4.104675556	5.230497206	4.204345226	3.753338144	3.798148141	3.894923315	3.984162139	3.699881943	3.859952204	3.660940868	4.086426958	3.886613609	4.052455102	3.809483102	3.721452647	3.865010096	4.082565273	3.595410913	4.137111597	4.043550439	4.070984539	4.011003604	3.880282259	3.946168876	3.74892223	3.914926923	4.02143128	3.73902363	3.569533259	3.818209451	3.579667913	3.732592737	3.671129068	3.848948563	4.085618579	3.884627946
SCGB1D1	3.469454318	3.442418082	3.457544645	3.582024154	3.434172229	3.696305837	3.357688768	3.457583538	3.404651045	3.289470619	3.580819723	3.562271592	3.314124176	3.723600938	3.48656799	3.206266769	3.519062842	3.393356717	3.403304496	3.656657187	3.194056013	3.312808612	3.598580768	3.488568079	3.492759119	3.821797191	3.3127451	3.611243181	3.30729884	3.434609585	3.551790845	3.704975198	3.692851958	3.364990351	3.467443571	3.33475361	3.469005855	3.308852908	3.387682832	3.502578924	3.470630351	3.332525747	3.193091291	3.378874731	3.536554123	3.306849156	3.356272999	3.355268983	3.351781269
SLMO1	5.912767419	6.090533542	6.617690988	6.086583965	5.974230175	5.779339909	5.402880418	5.795207202	6.276645993	6.133740244	6.249587977	6.422514727	5.348022035	6.020243312	6.445908678	6.437952523	5.508907189	5.711386228	5.526756313	6.415110528	6.194963647	5.804425317	5.949070061	6.146857711	5.593509968	6.214400144	5.401361458	5.608335748	5.789734044	5.527507838	5.742712675	5.376017053	5.648199275	5.120102685	6.028753829	5.968935323	5.948294732	5.688531653	6.005286592	5.977608589	6.600851688	5.226683741	5.881548736	6.32502747	5.510311926	6.061327121	6.009110477	5.634528364	5.847846843
MTX2	6.909279784	8.996481398	7.757387469	8.320720191	9.451703411	8.86458162	8.383232267	8.957122611	8.547977753	7.782445508	6.645799876	9.63336373	9.446077921	9.468166568	8.078361041	9.128128339	8.72546492	8.977022219	8.851011343	7.421875381	10.05645746	9.025896258	9.353684007	9.228953313	8.940852719	9.342590977	8.372359953	8.811458203	8.826706127	8.981206612	8.934383804	8.124245476	8.842994493	8.521625012	9.160507407	9.534035471	8.825446914	8.710627784	8.863337877	8.891615854	10.21136168	8.525101206	8.712828111	9.312780165	8.220169037	8.934799369	8.23477284	8.820666865	9.005733699
YKT6	6.274668894	8.214628207	6.653307727	6.425430437	7.960008129	8.087492777	7.641354723	7.166044686	7.304057684	6.08771982	6.142969004	8.44823934	7.86980459	8.397208307	7.717221539	7.536175243	7.446851103	7.522517208	8.366241001	7.141770642	9.416168964	8.022095729	7.300934147	8.608387625	8.492558253	8.565911941	6.930266276	7.26617911	7.857209872	8.130578454	8.814332243	8.312825015	7.839559638	7.63080484	8.244287062	8.59224974	7.766668825	7.935747335	7.395627137	7.477967094	8.897116026	7.343638528	8.35709244	8.019749839	6.847145781	7.996126684	7.656180835	8.450395462	7.480459535
SPINT2	9.06027142	10.18764736	9.498647748	9.837454448	11.45806294	6.441557706	9.293150358	7.479895267	11.39977011	10.58455569	10.38704229	11.57516077	11.11485995	12.10184584	10.89686322	10.73617653	9.715293951	11.22297437	11.61475444	10.13588703	12.93056131	10.98655652	10.20246408	12.42258832	10.66310927	11.63717348	10.23970323	11.10277015	10.10339103	10.39591556	11.29851911	10.13328102	10.90867966	11.09292556	11.5296537	11.6692707	7.589116694	11.19598549	8.524602087	8.956848851	12.06135955	10.53074101	12.26526947	10.99071081	9.106701668	12.07946596	9.913232158	11.46640379	9.841156511
PMVK	8.346932586	9.097080781	7.09288023	7.865048361	8.545279071	9.086089981	8.624778771	8.883435603	8.364431385	7.373619159	7.333183632	7.661355154	8.883242441	8.904102649	7.168332394	8.77504777	8.813255333	8.371329805	8.763852864	7.450360385	8.996845801	8.332888519	8.687907387	7.669411787	8.437717174	8.633876167	7.958201445	8.871797397	8.093372875	8.717882572	9.155364339	8.230250378	8.896302964	8.867079634	8.299585668	8.327955375	8.787798473	8.381858055	8.829035473	8.94277513	8.88792563	8.700930278	8.808000656	8.204760975	8.491173368	9.033293206	7.928805299	7.926949531	8.995375998
DMRT2	3.685003398	3.407674558	3.95206901	3.692328077	3.984126429	3.605794828	3.591137447	3.544414772	3.803391646	3.881772525	3.728698493	3.928915514	3.5313672	3.843316465	3.801073952	3.74682098	3.534058113	3.502011553	3.602811796	3.9245012	3.603511156	3.876556163	3.581333555	3.539292405	3.692077712	3.58744925	3.604270016	3.609046124	3.535912118	3.484312198	3.455532956	3.770593725	3.610833211	3.497060925	3.599495358	3.729348458	3.507807114	3.594028564	3.604869784	3.497108631	3.440043656	3.477564892	3.537366204	3.540614879	3.641898966	3.335713695	3.555586513	3.591801036	3.492981465
KHDRBS3	5.8206695	5.220771103	5.774584135	5.317433279	5.201112924	8.20843041	5.703656661	6.249113886	6.313299701	6.341565214	5.434570729	5.888454442	5.158857913	5.128670279	5.414070421	5.728068611	6.202870285	4.56162277	5.401887158	4.580016509	4.698740647	6.304976882	4.552920357	5.062158178	5.185776594	5.156178492	5.955285417	5.019000436	5.676755063	5.375060287	4.803323977	5.661389976	5.416518746	5.607066593	5.770676223	5.974786272	6.256096285	6.032135868	6.377760225	5.978492343	4.610252159	5.392267738	4.841033688	5.660086783	6.86462662	4.954788441	5.755601661	5.155096131	5.82686267
KHDRBS1	8.647307978	9.34100552	9.14197962	8.983271966	9.479113221	8.868964935	9.340465885	9.16685686	9.353017586	9.226438383	8.78487259	9.542819899	9.64110769	9.578793511	9.068718719	9.164194086	8.985239464	9.43103195	9.124997309	8.921819108	9.335457433	9.021104974	9.404643032	9.615648766	9.114288036	9.399366857	9.464374615	9.152880479	9.477014204	9.087135302	9.309378036	8.981413249	8.978746838	8.923344198	9.505090321	9.432941444	9.009952649	9.436764918	8.925689577	9.06659649	9.387761962	8.84753514	9.207238349	9.576207791	9.048749432	9.423682769	9.195707438	9.190090908	9.231727046
CELF1	7.447459704	7.311737644	6.859730287	7.207349544	7.507883306	7.365263356	7.304044766	7.582357657	7.044225713	7.06080805	7.099688954	7.708084598	7.474020469	7.510551687	7.168196343	6.952646284	7.503413355	7.370097122	7.189463771	7.431271474	7.486099066	7.660140359	7.726836465	7.449827368	8.167623274	7.627345967	7.158817488	6.979279879	7.959289597	7.442970674	7.48770456	7.373743247	7.351496383	7.45593054	7.647122813	7.632850383	7.959090492	7.37089131	8.02294332	7.761063701	8.196596361	7.29659567	7.474278159	7.952830606	7.340983685	7.491001344	7.782517252	7.342756118	7.574642804
CELF2	6.770307859	6.472239855	5.005701083	6.263903285	5.88348597	5.918502751	6.916040138	7.728234624	5.567516968	5.642962257	6.233756122	6.166894539	5.694048257	5.436582356	5.576653672	5.200186099	7.082435822	5.760375354	6.177731171	5.785501117	5.255277322	5.165210044	5.943286122	5.764460846	5.956156965	5.196117378	7.059747285	5.906238576	7.050142348	5.957554944	5.504227162	6.97314198	5.842980802	6.503298503	5.315430477	6.329503444	7.308263668	6.470060123	7.494334251	7.466033682	5.736937731	6.864564151	6.389456745	5.732783875	7.771631107	5.947774608	6.973534723	7.135700669	6.548199999
LBX1	3.953160283	3.792786535	5.009971115	4.087906661	3.926062263	4.081550346	3.900590648	4.12613321	3.983968589	4.362737047	4.673921004	4.247806085	4.06302173	4.117305345	4.902482492	4.411721888	3.934055181	3.595286765	4.234204864	3.98753075	4.347048096	3.903077654	4.041778792	3.951224304	4.184700966	4.193554609	3.79987908	4.119803717	4.133941465	4.413314379	3.921540957	4.701161342	4.21030486	3.711779807	3.994882815	3.951609043	3.950570015	3.940184005	3.80590583	3.930703784	3.932571687	3.712882735	3.88967844	3.839385579	3.912479736	3.677738574	3.879363307	4.177834543	4.112057332
KLF1	4.398443698	4.223876446	5.19324975	5.420569227	4.003193398	4.161024646	4.295946419	3.884759039	4.799207126	4.126909351	5.182116561	4.585371241	3.92533306	4.826437679	5.49091327	4.398509508	4.271753462	4.89245056	4.339712251	4.239100485	4.29797949	4.088139452	4.482628595	4.472547944	4.657732439	4.158773084	4.001302325	4.201092192	4.075286503	4.497848451	4.42761706	4.888200643	4.903510282	4.176762118	4.576150184	4.311809685	4.301011554	4.431031944	3.808267801	4.419320765	4.391073627	3.942765893	4.199652957	3.901706493	4.21189263	4.215540449	4.52503447	4.571839728	4.293536061
CXCR6	5.944815117	6.635292043	6.217853443	6.932911449	6.229479947	6.594605533	5.869431578	5.617428487	5.661674339	6.049673628	6.222886017	6.348964468	6.148207364	5.796131502	6.362839003	6.017544595	5.659404179	6.094599776	7.616387948	5.384106835	5.594216281	5.685233861	5.944295905	6.044114735	6.506764419	5.634138329	7.697100299	6.533711922	7.572529303	6.29238069	6.249338786	5.592277148	6.161418123	6.861967404	5.298649357	6.320940273	6.489236381	6.507069972	6.473733292	6.082369623	7.294001919	6.562134718	7.038735593	6.440548527	6.242922275	5.519794968	5.906286013	7.665897978	5.791409018
CTCF	8.252799607	9.139977968	8.932033379	8.999606958	9.033484836	8.824885633	9.381467534	9.117026085	8.77642414	8.749887633	8.268208697	9.364511639	9.275580035	9.464497084	8.374374939	9.548073827	9.260481215	9.273972118	9.110445924	8.588132818	8.967652321	9.597172488	9.222211471	9.155218435	9.065347091	9.237799347	9.360086718	9.301526255	9.295498427	8.88560884	9.552811836	8.558453762	8.764602835	9.457249003	9.209132009	9.277820577	9.39905551	9.386916458	9.461966778	9.226652435	9.290385423	9.320927875	9.110910389	9.063524566	9.348275642	9.430049456	9.112480137	9.202617247	9.52328049
C6orf10	3.753565532	2.922487698	3.830834729	3.585710518	3.34824328	3.137361812	3.079524883	3.006861044	3.766102252	3.771947213	4.04232384	3.135451949	3.165565867	3.318243687	3.678569934	3.826475995	3.12084888	3.376899206	3.208493793	3.335673267	3.309007181	3.167577142	3.539873471	3.136716206	3.282803532	3.253754161	3.083030699	3.289817521	3.208346401	3.737507668	3.287442213	3.214759406	3.665449968	3.151945577	3.298584084	3.074889618	2.945796514	3.214865376	3.118982561	3.065607389	3.200767449	3.326296489	3.272831746	3.088659094	3.089315783	2.997826439	3.135296898	3.403107025	3.246220606
CD226	3.539674114	3.814906622	4.661035146	4.500317096	3.469647925	3.731061877	3.232981769	3.591934844	4.572855579	4.387338726	4.620728705	3.800783763	3.35175012	3.464453099	4.168488068	4.051113487	3.855413032	4.107513622	3.876538764	3.56534132	3.423320208	3.480701023	3.935143204	3.375044364	3.757960424	3.524534926	4.061035091	3.579935265	4.017601825	3.578670187	3.349482959	3.456416972	3.535396952	3.628634119	3.44541838	3.480650933	4.196684498	3.498758213	3.646730938	3.418139289	3.711827951	3.734116584	4.016361285	3.411985444	3.634382638	3.599502687	3.707621343	4.508336918	3.597952016
FARS2	6.248897875	6.674749278	6.543786053	6.393442936	6.754211236	6.493462432	6.643739513	6.693393818	6.198672104	6.284305236	5.4631481	6.663595117	6.997566829	6.472901591	6.264781611	6.531528167	6.541410717	6.747709274	6.89543552	6.112910168	6.755066107	6.58528407	6.832010947	6.227407027	6.948051051	6.454959234	6.670907245	6.609335498	6.567317365	7.025644574	6.204577925	6.33723426	6.946630674	6.633925505	6.532336844	6.999123901	6.50151005	6.391574882	6.571112571	6.815509119	7.121205472	6.588351781	6.479792355	6.654630885	6.541354764	6.583078045	6.560174597	6.250235491	6.465185775
CGRRF1	5.57470911	7.855208506	6.138539816	6.739575658	7.600853011	8.029738009	7.806302139	7.728111996	6.644575512	5.439811486	6.073684375	7.341648948	7.599469484	7.670071997	6.045375184	7.379032893	7.770684804	6.83210777	7.555624615	6.268085081	7.027721998	7.226923528	6.681954039	7.805671706	7.018680771	7.325709708	7.942167524	7.640475251	7.496507909	6.918268447	7.577880917	7.026879375	7.159939082	7.61400916	7.247706483	7.420459167	8.330153988	7.357370198	8.407841194	7.931771052	8.066998512	7.418181344	7.039450422	7.190947016	8.052172696	7.098136727	8.232021239	7.228340237	8.017583269
CGREF1	5.744350617	5.330849348	6.480648444	5.4635284	4.731458348	5.544188624	5.964803112	5.208433933	6.105034521	4.86974165	5.216923475	5.978326856	5.628781457	6.306273903	5.593971031	6.57567416	5.826003038	6.117870296	6.43220209	4.984804831	5.126132835	6.373774181	5.919431949	5.966609425	5.631588605	5.033070347	5.944440195	7.201686669	5.611886005	6.944327399	5.976182342	6.186435522	6.546323601	6.598855754	7.405140463	5.760366032	5.060672026	6.250291302	5.108697019	5.403812426	5.486577869	6.109228427	6.800662351	4.882117975	6.126051922	6.991876166	6.17282926	6.115878463	7.236277063
RRAGA	8.882809229	10.04553967	6.931738119	8.703284021	9.789628624	10.92054661	10.79126463	10.84163552	8.628965731	7.807285196	6.802710285	9.698896398	9.259317786	9.776764009	9.217023852	8.995339927	10.61263679	9.330172864	10.23164753	9.690883128	9.859469434	9.724687279	9.746870866	9.915210062	9.981888922	9.770933564	10.4113737	9.969540414	10.38746268	9.614834136	10.26975997	10.37490329	9.79352304	10.09791034	8.953897958	9.843971195	10.59955609	9.549597986	10.86658856	10.74802702	10.4949625	9.919523526	10.08564193	9.390167461	10.39377814	9.461196227	10.10857475	9.795406577	9.956009366
DCTN6	7.636112076	9.717632656	7.669286367	8.712155042	9.509331361	10.36970671	10.36494139	10.4595047	8.617096937	8.908125895	8.334820921	9.868390744	9.154212302	9.540378667	8.91516461	9.610688554	10.39930905	9.698770741	9.587593986	8.676401913	9.151307319	9.370424685	9.362245876	10.03328907	9.866442832	10.76954165	9.985362059	9.342078481	10.25958253	9.600228476	10.05050945	9.552682435	9.589525457	9.798862611	10.47468954	9.794039527	10.30264208	9.099702017	10.52615801	10.44424117	9.688560063	9.658473585	10.05050178	9.029544833	9.845978813	9.759866455	9.86495748	9.719113106	9.967180668
GNA13	6.838528526	9.195787385	7.478157351	8.223251497	7.914634468	8.705130103	8.952420028	9.085078369	8.429826871	7.334388741	7.312970026	7.781166347	7.818708441	7.967667812	8.237449843	7.950882501	8.759911645	8.030537723	8.422126963	7.614129662	8.268240125	8.718776878	8.344272253	8.186348628	8.426840472	8.725266629	9.08714829	8.18820744	8.983245229	7.82565626	7.965650961	8.524028037	7.706277068	8.562844545	8.477553824	8.498451549	9.086145333	8.119643408	9.266605231	8.734973534	8.306179574	8.419419696	8.321674858	8.210243286	8.218829279	7.947871982	8.615490742	9.057183612	9.036161492
TNFSF13B	7.569587328	10.20988367	5.995425975	9.87103087	7.8762269	8.584289334	8.654295836	7.342284486	10.26423114	8.894287085	7.783133471	9.344936068	8.144490233	7.247526571	8.809608702	7.319154865	8.677138493	9.8988213	9.038675333	7.377631703	7.652080001	6.917631455	9.002568791	6.660582075	8.756153079	8.769437376	10.63881767	7.887928913	9.555873963	7.478887828	7.466973856	8.863043346	7.789059894	7.354841545	8.042444885	9.06418566	9.528757671	9.579391786	8.555026	7.990838464	9.633160908	8.742305093	9.015502123	7.670923082	9.584601102	8.110020379	8.354358228	10.43240446	8.16328151
CSPG5	4.892946024	4.661352453	5.451831928	4.93149932	5.004196152	4.667420611	4.513380923	5.068108592	5.005768879	5.276283956	4.897795174	5.948940177	4.729079836	5.196386297	5.281615041	4.751672214	5.022972839	4.907817374	4.998805787	5.107799353	5.136997943	4.996008105	4.630675638	4.926435484	5.058397034	5.937049893	4.859527483	4.892392354	4.783471164	5.284688577	5.167828714	5.094489855	5.444665544	4.884011594	5.023423388	4.750524869	4.859004106	4.699951797	5.096342437	4.880142065	5.611028104	4.714477363	5.06999349	4.888021108	4.705342559	4.771597616	4.838680035	4.736785116	4.773454517
AVIL	5.594945584	5.270583762	5.935124103	5.719776344	5.302239402	5.2573165	5.325623819	5.308161747	5.759301156	5.795468969	6.084385781	5.282702357	5.490874851	5.609868557	5.621406525	5.616357167	5.256569427	5.683586235	5.210990588	5.803993059	5.324510046	5.160362282	5.311608017	5.448965973	5.089570233	5.177316675	5.541847529	5.453690092	6.650397552	5.471869115	5.331369072	5.458110274	5.422547953	5.435323502	5.227419152	5.533881077	5.245633211	5.42126576	5.083291937	5.209873758	5.126632375	5.579460989	5.479366028	5.349698171	5.667677339	5.410724582	5.678164564	5.503699398	5.256589585
B3GNT2	5.206333044	7.441547474	5.47442532	5.760209525	6.626813168	6.703590727	6.397493332	5.910385676	6.186311929	5.452552699	5.129553299	6.614449259	6.843751617	6.188416265	6.209396021	6.464364168	6.31186965	6.910715647	7.098594793	6.728099851	7.296113878	7.233097044	7.221970741	6.925495102	7.160476096	6.93935218	6.870842728	6.665940684	7.088762998	6.748310235	6.901296249	6.11917727	6.730573288	6.84300618	6.62711338	6.780878081	6.633100758	6.733453114	6.456866162	6.408051258	7.257746862	6.727601533	7.430981371	7.045564135	6.344061086	6.848484972	6.736084324	7.627519423	6.863264959
CETN1	6.192352033	5.48972901	6.102304058	6.171883241	5.480133076	5.388577344	5.488790219	5.334587993	6.72079545	6.307498241	6.191033234	5.819842379	5.44310299	5.528941919	6.662163621	5.833032047	4.949710351	5.365499952	5.679891995	5.987732067	5.692610284	5.223019285	5.725160496	5.360560031	5.825739133	5.702316464	5.605871363	5.696112375	5.410414088	5.782030347	5.395229875	5.558771799	6.494336561	5.571539571	5.567369235	5.385400743	5.131735858	5.868891461	5.300196837	5.587097314	5.892884001	5.162116252	5.567804834	5.49372404	5.315168367	5.480156458	5.401097762	5.843666362	5.389477202
GNB5	5.728373024	6.837291729	5.84726023	6.059349734	6.887724023	6.989224	6.960306537	6.956380962	5.748874856	5.931567491	5.57259929	6.154587322	6.305713738	6.046405869	5.600557825	6.022420737	6.686421956	5.744905179	6.208796036	6.400349468	6.630616509	5.73386561	6.133694117	6.373499582	6.138991316	5.6319083	6.331939659	5.94715934	6.350168431	5.863894463	5.834113573	6.07033516	6.161872071	5.864766157	5.676398748	6.573807501	6.81991332	6.169507054	6.765986374	6.355871188	6.782948764	6.02906363	6.894745411	5.727537544	6.139027789	6.053793115	6.51418881	6.144357983	6.192138519
EBP	6.745441544	7.484723376	6.958498377	7.083102327	8.459150752	6.543290673	6.801758339	6.818900679	7.340440079	7.238908536	6.424101109	7.393400388	7.822334012	8.108172172	6.801452834	8.2164861	6.811653222	7.541648411	8.153873987	7.954923754	8.053270777	7.456604401	7.794193108	8.14957565	8.053878163	7.994240182	7.298935009	7.824578364	6.84756622	7.494421202	7.866023698	7.035345105	7.900685311	7.412479978	7.573569664	7.394376614	6.676618219	7.95097734	6.47758057	7.113677293	7.580051055	7.028470974	8.448329725	7.978259514	6.419804445	8.287572697	7.317796977	7.497164338	7.681359385
DLL3	5.396641764	4.952010004	5.840803342	5.682872406	5.000338303	5.022861467	4.856279625	4.914523796	5.341776525	5.687378039	5.659102538	5.159668525	4.848288734	4.962849477	5.864481325	5.186447032	4.738753453	5.171352355	5.041008317	5.352199841	4.955832573	4.881091266	4.988751347	4.840201688	5.107782698	5.065973958	4.785910517	5.157483453	4.829496367	5.054304978	4.924584716	5.41228844	5.065137094	4.829559815	5.058489499	5.281467487	4.643728565	5.091158106	4.827785681	4.733895534	5.021055826	5.023774115	5.084296003	4.869134316	4.897403922	4.862434829	4.945597322	5.160525752	4.797130546
CLDN16	5.438092381	5.264704997	5.202472626	5.894498666	5.462831567	5.346686889	5.386237038	5.666398798	5.577234047	5.589598589	5.032482329	5.59919595	5.305339732	5.454113565	6.059580084	4.89550006	5.18015099	5.166138543	5.163048597	5.785277466	5.255869446	5.423323086	5.838392817	5.502535817	5.731226265	5.180128187	5.292951123	5.199698751	5.268277923	5.369400846	5.498750859	5.627554392	5.612998009	5.124346457	5.361849233	5.339860911	5.290493772	5.12810267	5.408000213	5.196233588	5.751346065	5.158581163	5.331014181	5.481672361	5.261924552	5.168229661	5.150980592	5.540667216	5.416106333
PNMA2	4.939118168	7.523512617	4.997279351	4.853221139	4.98917776	5.174054016	6.534552849	5.704242087	6.153204213	5.16765842	5.642611347	6.927272732	6.502712479	5.311410596	4.886913146	6.446219484	5.218548164	4.811514257	5.438926407	4.47405865	6.921518768	5.167877737	5.44555202	5.188628478	5.768678192	4.759253539	5.480823902	5.158340551	5.506686655	5.209959432	4.959462355	6.055493248	5.007356439	5.281563876	4.881391679	6.355753279	6.117005158	5.982068603	5.354937882	4.825704951	4.643714668	5.435562646	5.711217886	6.190680934	5.850472976	6.125493229	6.051839424	6.657428164	5.687970171
CETN2	9.31795576	10.93344314	8.354866799	8.532204526	10.30422532	11.34289846	10.4969256	11.11347149	9.611021928	7.962408446	8.293389111	9.916635172	9.751130667	9.239965159	8.523585806	10.30774989	10.63517244	9.690812914	9.911308753	8.898870286	9.365541703	10.37907637	10.11820001	10.62879744	9.93180182	9.780878906	9.508307703	9.880528631	10.07288064	9.291974164	9.759780618	9.695918919	9.653694176	9.633189498	9.719986125	9.76921837	10.62229128	10.14731281	11.05228088	10.68168379	10.26063485	9.408398423	10.19760476	10.05000824	9.77042969	8.849123466	10.19995417	10.19827552	10.11908782
FUT9	3.858445778	3.542239265	3.593683459	4.102715209	3.248229458	3.356408955	3.347576357	3.329956134	3.623875598	3.70457073	3.841318889	3.358314914	4.35500739	3.510598584	3.481171222	3.42594854	3.559388239	3.367015275	4.797962256	3.37759297	3.504534615	3.505199719	3.427418301	3.252688544	3.520493765	3.324573655	3.948434327	5.657118311	5.391265231	5.823270009	3.514984045	3.297284439	5.582819785	6.773890052	3.49755418	3.659703796	3.400049651	3.506827599	3.958107635	3.267593396	3.389591485	5.899967543	3.353984915	4.513237636	4.737434778	4.184158931	3.600239341	3.453034221	3.319235119
GMEB1	6.399567478	6.365393179	6.267298443	6.116865053	6.735928716	6.509575979	6.457382059	6.262612977	6.043146357	6.623459057	6.201713376	6.720491043	6.822196494	6.712170924	5.705566067	6.267964373	6.464865857	6.70642618	6.586443061	6.204840385	6.558702999	6.18512514	6.578826028	6.686999778	6.315859019	6.88375568	6.771076398	6.508301428	6.347859964	6.414872465	6.438115609	6.547057542	6.475886024	6.389337399	6.449160098	6.462981787	6.41458809	6.341849302	6.266623497	6.438690789	6.594503065	6.137032904	6.415818317	6.189573315	6.445007172	6.35167126	6.194812703	6.293841293	6.411761924
RRH	4.201784396	3.668799381	4.634007164	3.963977168	4.019543799	4.186658204	3.65068203	3.96346895	4.329169516	4.650847122	5.104496278	3.799926753	3.838310515	3.8023869	3.909827194	4.044573983	3.759426824	4.077624912	3.866862933	4.454860716	4.201671787	3.82112366	3.75660114	4.018998436	4.018002577	4.051977859	4.021343657	3.679288428	3.949839359	3.726536655	4.109203291	3.652191398	4.014206903	4.065969704	3.739075732	3.669251985	3.875846606	3.944024842	3.819766079	4.020200568	4.08839638	3.753923992	4.072680104	3.961864809	3.825764889	3.94166207	4.032984043	3.769808657	3.943445828
CCT6B	4.990329284	5.452304744	4.418735823	5.490935035	5.35096046	5.530798019	5.647399349	6.335044918	5.726219686	5.592884893	5.394830713	5.269614336	5.506406425	4.886327791	5.408783401	5.182550359	5.574163824	5.304283418	5.56778236	5.497290739	5.689595432	5.21973245	5.467966413	5.396852895	5.812915986	5.860203634	5.694968031	5.791987372	5.744542975	5.283221859	5.917265436	6.003486196	5.644002503	5.666271249	5.657142779	5.578171168	5.772437073	6.07901286	5.067509516	5.697049882	5.97728807	5.435612976	5.727871818	5.738421096	5.024021609	5.907222255	5.965397545	5.37152913	5.605386195
CCT8	6.744816725	7.129009956	6.474895077	7.323353597	7.310455283	7.139012429	7.170358909	7.055814556	6.211501471	7.299110602	6.615628862	7.759615475	7.328012469	7.706993824	6.734782044	7.07778064	7.020482112	7.155328683	7.33954132	7.274043826	7.016231303	7.519976187	6.980516777	7.281499542	7.123705264	7.644382276	7.247207108	7.032743422	7.098647047	6.980608223	6.759532476	6.710089286	7.183625077	6.97030121	7.360953973	7.149556439	7.116758222	7.137135112	7.144596863	7.101189508	7.799245022	6.980628422	7.141841686	7.846270357	7.189277686	7.120739141	6.967394502	7.393094414	7.107818276
CNPY3	5.969820325	7.289478235	5.652643797	6.413904157	7.015323603	7.323998378	6.914650922	6.361785625	6.073182663	5.554801113	5.982416827	6.356164204	6.860941922	6.277377555	5.924161873	6.375435528	6.562164147	6.161495176	6.59664464	6.308516572	6.842473916	7.053719036	6.647842212	5.978136769	6.682084893	7.158029352	7.043324723	6.8452166	6.821338195	5.922136628	7.341000444	6.300943207	6.249594875	6.48203057	6.979779957	6.684266664	6.705460006	6.712633585	6.538079847	7.162239289	6.915389568	6.359733518	6.599175495	6.37822635	6.704097058	6.932818198	6.343022593	6.7900897	6.766483993
CORIN	4.598872	4.609040771	4.865537697	4.547078897	4.775297614	4.19486825	4.168944517	4.310616562	4.183287934	5.075903307	5.043039709	4.339086688	4.375007308	4.32874047	4.758273388	4.228956373	4.380998414	4.402591397	4.37335278	4.555140559	4.485275244	4.547827152	4.249346111	4.455451188	5.133538857	4.355653647	4.869171385	4.147811034	4.478385172	3.961370444	4.716638723	4.357490464	4.468119435	3.94268373	5.245481205	6.013757659	3.964442732	5.312854631	3.983565416	4.092856611	4.459114543	4.036381961	4.664296869	4.384117641	3.928727891	5.382603738	4.520264458	5.612146279	4.136680668
ADCY1	5.182087899	4.597844573	5.616268687	5.183359064	4.687297428	5.371869661	4.667161039	4.570929986	5.230062394	5.53807752	5.637598316	4.853378294	4.664053435	4.847404065	5.576447501	5.077498697	4.703925562	4.798331995	4.811766532	5.181714505	4.683742792	4.639471203	4.768280868	4.775678253	4.818591341	4.535822979	4.670832353	4.631602407	4.447640578	5.02413596	4.644342033	5.399174428	4.846499672	4.680532755	4.507220325	4.833447067	4.653366078	4.767797866	4.42952888	4.446083186	4.62732272	4.687430004	4.560012234	4.930623545	4.716377872	4.529463871	4.63400082	4.781813138	4.500579135
CETN3	6.989118407	9.160438301	7.469319269	7.953535937	8.889277673	9.632739366	8.82313115	9.04732292	8.893545496	7.934302356	7.551768834	9.784365511	8.537212431	8.509901719	7.483701658	8.631841976	8.9817306	8.966379593	8.653890251	7.432237536	8.52970527	9.184947319	8.875076025	8.778883586	8.851200337	9.665652966	8.900328073	8.421750982	9.062261832	8.18660679	9.105702306	7.716991264	8.405018859	8.978874199	9.187826001	9.554889912	9.626752056	8.645936169	9.478590144	9.205952781	9.950802924	8.815636349	8.690580086	8.951257398	9.652846101	8.290244443	9.102868228	9.484321105	8.793080761
CETP	4.024379029	4.06478608	5.920595543	5.908608953	4.745105505	4.635696773	4.196011332	4.295612616	4.685799247	5.290499235	4.074245103	4.202730666	5.040227679	6.384999804	6.291709457	4.5048546	4.452191626	4.341312314	5.22169489	4.712660717	4.152960015	5.240339981	5.269781272	4.249370417	5.730874269	4.470268515	4.681360242	4.286737955	4.372288096	4.700418092	4.700745544	5.649461801	4.321726007	4.519002354	4.602903844	4.141401632	4.55262544	5.474724573	4.286258703	4.158616539	4.084085073	4.616745229	4.418657372	4.181806734	5.058719767	4.406756514	5.471121208	4.743372329	4.018362635
FAM189B	6.480673093	6.807283248	7.163380708	6.654002229	7.130708141	6.961970566	6.884283121	6.877839478	6.746283856	6.440680153	6.621922367	7.479069959	6.932432377	6.820821191	7.142278924	6.743405106	6.893818932	6.835733233	6.385682272	6.83286664	7.056335189	6.291710356	6.823506157	6.644995065	6.798982487	7.574053332	6.529339839	6.844004841	7.207293072	7.394642796	6.817677986	6.860237206	7.043383944	6.432120345	6.868972794	6.877128593	6.798601993	6.56707895	6.705052923	6.8480576	6.606162486	6.49184241	6.778657576	6.833999645	6.489563385	7.348602582	6.603796759	6.576330452	6.787280933
USP39	7.129828007	8.04302393	7.022844922	7.606056837	9.709470111	8.366320382	8.016231887	8.021511728	7.446116597	7.689185953	7.269376565	8.763951393	8.134491537	8.329092419	7.433180971	8.003499357	8.023290579	7.92637917	8.113344366	7.830676097	8.419713455	8.362070559	8.073946705	8.344858537	8.256610154	8.680051741	7.892313153	7.93798385	8.057745298	8.06044489	8.052009393	7.306864446	8.113145512	7.899703181	8.358556783	8.422345054	8.346786008	8.126862678	8.270480992	8.268135262	9.086105883	7.533962759	8.776427026	8.450199881	7.662117376	7.979192274	8.083175107	8.765376471	8.346103305
POLD3	6.979913762	6.951612928	7.123182639	7.440995838	6.793278707	6.218203025	6.449916921	6.845432749	7.122065652	7.052181484	7.447799756	6.802239569	7.453554942	7.407375086	7.222421756	7.488168058	6.702557938	7.249578261	7.539380253	7.452405891	7.24465435	7.351729581	7.592968777	6.820188198	8.024371657	7.02379716	6.713220205	7.173722887	7.169511782	7.130280367	7.164349286	6.483414275	6.962248266	6.886944194	6.730886161	6.375514543	6.878601062	6.617498216	6.546807204	6.808143143	6.777904406	6.421327925	7.153370393	6.999433146	6.436036679	6.424282658	7.221355359	6.60442302	6.898340893
TBR1	3.801329235	3.18947098	4.267752129	3.500619654	3.392416051	3.38282434	3.251102312	3.36434694	3.671360863	3.897757749	4.287494612	3.30348727	3.303172057	3.555738728	4.717261067	3.706684879	3.273270141	3.509172843	3.412485646	3.978090953	3.400768714	3.443622003	3.564723363	3.361513212	3.590557162	3.200532727	3.496229466	3.184382621	3.291857681	3.811473511	3.755516309	4.036060551	3.668470214	3.35630008	3.317582671	3.388383931	3.389239934	3.44156873	3.362501289	3.350071206	3.231614186	3.31246709	3.428061735	3.328472455	3.34143483	3.498854131	3.426774082	3.265525598	3.222258161
AP4B1	4.98225632	5.371897285	5.929024126	5.4299425	5.075504913	5.390528763	5.279282655	5.273308012	5.159134987	5.299591002	5.314037294	5.010461736	5.390177866	5.557103306	5.562391537	5.697485286	5.16046283	5.534722123	5.593661804	5.273060436	5.164719023	5.438641278	5.801116391	5.430107075	5.516628553	5.715753524	5.282321497	5.574070782	5.239397818	5.311262496	5.689522101	4.939735846	5.376017179	5.256845902	5.690300676	5.044659065	5.305564612	5.568357311	5.404959597	5.555446296	5.491305544	5.190116079	5.092716233	5.150229649	5.503965296	4.959454863	5.389829879	5.102413863	5.533502339
NRG3	4.208702588	3.643178152	3.888977686	3.413739782	3.331550771	3.562166972	3.418572823	4.968583676	3.54451577	4.111096814	3.75498475	3.440724206	3.309495242	3.571112161	3.811504385	3.46102477	3.621739779	3.455026572	3.418808831	3.498342689	3.29125431	3.348364434	3.375677147	3.502754688	3.392894429	3.08831229	3.375615322	3.321399932	3.500082978	3.572438096	3.209283239	3.672768338	3.511045283	3.281959909	3.481422557	3.668192911	3.536876474	3.562325809	4.038228604	4.093896801	3.398784402	3.487026971	3.444418377	3.278779668	3.364790749	3.385640132	3.886698955	3.400874784	3.606076621
CFL1	8.141197658	8.648119318	8.3270965	8.683211997	8.737307682	8.658364763	8.600971499	8.579404573	8.669507371	8.408997597	8.138602202	8.733880594	8.788388276	8.665476107	8.815906887	9.095390699	8.595235158	8.600798453	8.66210673	8.644802574	8.586375495	8.782101208	8.631155681	8.837579757	8.871869786	8.801393376	8.628815203	8.660376474	8.683549111	8.845096688	8.843809853	8.982895766	8.868245216	8.661751735	8.726150627	8.718422528	8.426622846	8.786771275	8.436392261	8.523305577	8.686827807	8.53869087	8.65312633	8.772574698	8.141713789	8.614265087	8.440169518	8.337905621	8.42894044
POLQ	5.655878329	5.428090893	6.865634075	5.979735302	6.696687403	4.806712045	4.770002312	4.874157665	5.782263209	6.119966167	5.762338196	6.488574917	5.29681263	6.524866276	5.823041187	6.179919707	4.93131331	5.902539484	5.046010888	6.061068927	6.202808332	6.242227302	6.936029472	5.794357706	5.629690967	5.942547753	5.376106129	5.217226348	5.537105146	5.743989242	5.774641259	5.046359236	5.571302384	5.339391138	5.681315303	5.922392768	4.9633295	5.554952001	4.844642542	5.051780741	6.395551753	4.836440433	5.639196982	5.899582577	4.892334106	6.025840912	5.037928941	5.724752772	5.397368735
SLC12A7	9.782497761	9.703766317	10.60898361	9.562833127	11.26556428	10.19053951	9.374303054	9.041416709	10.6880838	9.982643921	10.98820205	9.927343818	10.89194154	9.883782454	9.753192085	9.977427971	9.224235552	10.57364483	9.847148561	10.78110862	10.38336249	9.755032008	9.776108101	10.55694069	10.07046909	10.32066961	9.48805577	9.829995594	9.524260608	9.930603461	9.84694439	10.06657761	9.920930808	9.538174266	9.848444552	9.7895566	9.709726122	9.660400408	9.052184243	9.594920798	9.6296789	9.696013458	10.29946116	9.689433191	9.658009024	9.955309434	9.705316212	9.607226809	9.575212422
MGEA5	6.518722713	7.066289064	6.342163421	7.045303925	7.084984617	7.050426416	7.239087374	7.053645616	6.033033658	6.355636494	6.15199497	6.909459443	6.591622316	6.875259928	6.365649517	6.82966968	7.107527145	6.825540809	6.557690203	6.683914112	6.107389077	6.411978805	6.559139418	6.986037127	6.977857598	6.592581977	7.270194374	6.611336464	7.173348759	6.402802567	6.567238384	6.568871226	6.295263955	6.893183444	7.319792898	6.706303197	6.91800176	6.67652521	7.156788633	6.873663167	6.787241	7.006523139	6.830735116	6.288969297	7.292962004	6.629846183	7.172783194	7.162354319	7.050928619
NFAT5	8.452073446	7.439557296	9.164742847	7.883848685	8.017149899	8.31250241	8.437926473	8.639877199	7.876647292	7.658770968	8.618243899	10.09077594	8.220550858	8.730841129	7.405893059	7.270818416	8.242787621	8.309067682	7.435094788	7.460646293	7.670065533	9.178547372	7.869158783	8.819792681	7.304447571	7.844202524	7.857211309	7.743697819	7.441601384	7.436203207	7.806624778	7.56230584	7.048847898	7.852884115	7.387269844	8.032002405	8.174474883	8.469993792	8.004898392	8.614519438	7.24111746	7.871412512	7.271726615	8.420684481	8.661695592	7.950724958	8.09110771	8.212366038	7.426275028
NUDC	7.147844372	7.873763064	7.133464737	7.435135886	7.981166837	7.612728291	7.715684815	7.798632334	7.142894509	7.137536203	7.509879797	8.158264646	8.632336573	8.511812648	7.043718503	7.644450656	7.841380662	7.659101057	7.903988993	6.943122795	7.786740234	7.624815407	7.796520431	8.04477862	7.837602014	8.301246047	7.445793103	7.692112672	7.651942025	7.793579852	8.096773413	7.328812435	7.964508943	7.568629465	8.080471183	7.958325374	7.817589147	7.653200642	7.877159489	7.830021217	8.325957627	7.443850853	7.834940493	8.219522532	7.45638166	8.279273369	7.551592121	7.452187668	7.820295262
PTGES3	10.07515413	11.85401487	8.970938438	11.50781887	12.56398817	11.8413891	11.97552503	11.725769	11.65668007	10.82068912	9.859922524	12.58239977	11.91671496	12.1516982	11.74608636	12.22579635	11.94867797	12.00107951	12.18030164	11.4164995	12.02710549	12.34281415	12.12766398	12.22653942	12.48449363	12.68588411	12.13241474	11.57351171	12.10367853	11.83029742	12.09455943	11.48227394	11.83232217	11.82156109	12.30640317	12.43224348	11.96949367	12.14522425	12.08247925	11.93731998	12.64727276	11.65493804	12.07907901	12.28976898	11.74476751	11.42521483	12.16220883	11.94339149	12.16449786
CFL2	7.746469218	9.745866899	5.756640234	6.133328285	8.374683318	8.491999395	10.81271737	11.857183	5.947216016	5.185613565	6.912246351	8.038992984	6.47909065	7.127274966	6.460378131	6.186806577	11.74742083	5.153413831	7.814691373	5.574163564	7.185138066	7.148460265	6.19840485	8.179258297	8.028453223	6.036299447	8.592311194	7.167689272	10.870479	7.703592248	7.353712194	8.123833511	7.298389452	8.38953842	6.499265459	8.168424435	11.25531515	7.372229908	11.61620425	11.29722125	8.442183923	8.430695825	9.569947942	7.201213129	9.467785205	7.736958961	9.963025653	8.200784981	10.66217329
YME1L1	5.459178248	5.692811918	5.672711657	5.922626524	5.397142752	5.591699844	5.468297314	5.573952473	5.645510033	5.525242914	5.549944254	5.546493054	5.409320588	5.602071883	5.777732377	5.615907076	5.535302006	5.687637782	5.795201479	5.392572397	5.326542833	5.262655809	5.756155703	5.553309153	5.525014341	5.567981336	5.886726243	5.443520564	5.657713202	5.51373215	5.363347019	5.540218426	5.484122263	5.573708909	5.494888946	5.702751533	5.506384716	5.566989499	5.592743585	5.393469853	5.669769905	5.621433541	5.764243887	5.511288328	5.581768641	5.324081317	5.569673447	5.915960751	5.489761106
TCFL5	5.906358574	6.681126209	5.69247633	5.535603011	9.398353721	7.435668525	6.8007443	7.169302382	5.460818468	5.437260466	5.607471047	6.619846818	6.57877718	6.31183537	5.104017462	6.419673642	6.857270405	5.984846805	6.313414062	5.962636353	6.500310085	6.87611679	7.182867232	6.795487379	6.850454404	7.049520171	6.556401865	6.347850226	6.987243003	6.395128574	7.296530593	6.544579642	6.055453025	6.330409575	6.060765232	7.058260201	7.06834901	6.957778384	7.293161662	7.401913848	7.698278521	6.400432656	6.971412311	6.903647811	6.837013662	6.77823776	6.390962013	5.722189081	6.543815607
PLK4	4.591119689	4.972300925	4.681477753	4.947174682	5.681167545	4.189914804	4.182585453	4.285162557	4.810528117	4.771439296	4.596902299	5.9226554	4.693660996	5.568076367	4.56352679	5.522444733	4.143860349	5.621776685	4.681953713	4.841556862	5.123191225	5.566259131	5.822789364	5.999750145	5.041317645	6.475589998	5.068826413	4.68550816	5.585337823	5.081793796	5.545014701	4.246182366	5.165604796	5.047283174	5.166344743	6.497177673	4.18048087	4.834208381	4.039456818	4.287173081	6.898912051	4.303725696	5.464360864	5.611738856	4.218311913	4.926093218	4.389116597	5.41435004	4.911127708
STAG3	7.797896961	6.647870367	7.802539935	9.0091298	6.859411405	6.553754055	6.481884979	6.681983783	7.157732665	7.340038907	7.585062777	6.781989392	7.013001009	7.138935971	7.891957979	7.80603532	6.790766089	7.651254375	7.466765815	6.548904597	7.134652239	6.883316984	8.012866487	6.633092297	6.806783246	6.567063455	7.277535625	6.947887788	7.042019533	7.140122987	6.665465667	6.964790845	7.249468723	6.584595782	6.682813056	6.809683496	6.240507195	7.600955347	6.450813458	6.70383199	9.819223895	7.595841183	6.926522233	6.854715625	6.587980912	6.919154702	6.893114074	7.030773031	6.571520559
STAG2	9.613934263	9.935640676	8.72205781	9.391797508	10.22051276	9.254438974	9.868002195	9.94404114	9.327457033	8.787215941	8.795099468	10.62018132	9.884897144	9.51996423	9.000557464	9.975545281	9.730232784	9.241470844	9.487366667	9.036774594	9.744914768	9.373018008	10.60900518	9.759659352	9.501680324	9.667123809	9.909889735	9.811443365	9.810922567	9.319316003	9.232430657	9.247364333	9.047724587	9.932421904	9.624276458	9.416210035	9.7412674	10.34611148	10.02344371	9.787468633	10.13913507	9.834330622	9.759492394	9.90806735	9.889346459	9.635058679	10.08023924	9.649186043	9.847149139
SIX2	7.372084581	6.629015339	6.287650711	5.356424936	6.239003281	10.51123433	9.067446699	9.410393485	5.556340266	5.793962586	6.047471288	5.297382587	5.169927811	5.175378424	5.830574627	5.268393736	9.059474814	5.112585959	5.330225208	5.385129514	5.203968189	5.321730298	5.281852039	5.258160606	5.734592796	4.97128383	5.519738318	5.308104624	7.426179204	5.625653105	5.831695879	6.740133606	5.466770467	5.951031936	5.350069784	6.451039252	8.844744362	4.950600218	9.314488906	9.338423453	5.067271183	4.966246366	7.369356588	5.218311655	8.047671977	6.148949047	6.79703716	5.083157306	7.014186375
RFPL3	5.875551554	4.9594411	5.237265558	5.926102119	5.051835969	4.774447682	4.74071732	4.897930819	5.571810343	6.386170696	6.433059329	5.029270179	5.045783483	4.891282528	5.452444054	5.685304614	4.790031224	5.54382032	5.204903443	6.280884259	5.186753378	5.059097709	5.551642151	4.838924225	5.581384171	4.928547153	5.289513046	4.692585969	4.824817011	5.519301214	5.30976501	4.77733751	5.590177429	5.055974889	5.053726412	4.900964464	4.906354746	5.144144776	4.739430216	4.858179512	5.319709463	4.952558063	4.969369401	5.075691506	4.883014784	5.01413371	4.973017106	5.140790933	4.775955942
RFPL2	6.271469279	4.865617555	5.705448367	5.363500628	4.62174234	4.41565367	4.506420239	4.759800632	5.153584889	6.439956944	5.977842074	5.04171387	5.020936101	4.842949601	5.479527456	5.335792527	4.817698657	5.309171866	5.219384156	6.677073327	5.169498352	4.943979151	5.458204324	5.445673756	5.463131757	5.011587395	4.875491769	4.839601349	4.720012083	4.930364602	4.917959375	4.73532407	5.236126249	4.855206863	4.783130092	4.881606553	4.650896686	4.982556795	4.33490935	4.597732998	5.032266877	4.943707493	5.007600173	5.045452416	4.745567396	4.753820597	4.663432004	4.767478116	4.835507711
RBBP9	5.622288904	5.870581421	5.236374166	5.587535308	5.405449882	6.178498937	5.653361023	6.052826653	5.009296643	5.486643834	5.623788836	5.079571146	5.428038181	5.138311535	5.24160758	5.439546994	5.930624826	5.208089346	5.65875179	5.77402813	5.278835605	5.413262583	5.284647571	5.009552772	6.313887018	6.561313936	5.369382451	5.369692699	5.947212051	5.456295199	6.146754235	5.195924208	5.39163125	5.437437843	5.677961558	5.621189245	6.422357096	5.871600753	6.215676345	6.041542015	5.910377384	5.555674591	5.905211805	5.697687204	5.253583461	5.633347053	5.526538901	5.507374462	6.579619111
RAI2	7.948503421	7.94728232	5.09185503	5.97923857	7.927862232	9.602858568	9.246606714	8.961093831	6.727953452	5.563056509	7.15023869	4.947824631	5.504951023	4.894461809	5.42719235	4.899477282	9.093701238	5.584169004	7.100067751	5.742993821	4.701865859	5.623346805	5.704634493	4.894574166	6.892175771	4.969324243	8.367026199	8.063893614	8.448654368	7.049017349	5.378938385	7.319343082	6.935524503	8.364672634	5.418410859	7.164351524	8.838120255	7.513019584	9.319248779	8.61876452	5.026296991	7.754547701	7.078687727	6.638704352	9.145650422	6.734829459	8.409765869	6.064981941	7.729231125
RAI1	7.140393427	6.72054122	7.244583436	7.246924406	6.791601816	6.619864524	7.0468177	6.918543049	7.184216898	7.243888059	7.29895626	6.634059938	6.773737265	6.899922551	7.34392321	6.897527928	6.891855535	7.133345862	6.615852684	6.981290895	6.787239095	6.685890158	6.871944416	7.131053417	6.911107615	6.958817568	7.013012131	6.883909206	7.000325633	6.967923992	7.055735867	7.26840659	6.896065551	6.735380475	7.062377529	6.856049363	6.625967327	6.803717803	6.739125474	6.857022576	7.020387026	7.0236143	6.876420932	6.84232352	6.814711669	7.134503333	6.855380196	6.920813789	6.589043633
PTTG2	3.343030566	3.411216733	3.185327456	3.368621678	3.594518446	3.557002135	3.410178816	3.240890226	3.360828458	3.687142276	4.044128299	3.909146351	3.619759865	3.31526158	3.365626869	3.919619808	3.562808446	3.572022046	3.626978336	3.346401933	3.510654855	3.371579811	3.493571413	3.747828718	3.646031307	3.499205797	3.416723288	3.360828458	3.566844383	3.434360131	3.52921851	3.42582967	3.786343772	3.528117888	3.764185437	3.707407665	3.383629049	3.421652563	3.434017579	3.280462652	3.856127731	3.35100928	3.714790808	3.65417814	3.404591477	3.230755851	3.673396225	3.581382012	3.260993317
PHTF1	5.110816249	5.767506664	4.894868334	5.029763675	5.50681968	7.226078815	5.625007555	5.506458867	4.915080112	4.702032715	5.136577279	5.809120039	5.829564643	5.939299682	5.07058187	5.115518081	5.592715261	5.083512255	5.532966732	5.34645683	5.363347156	6.039098218	5.380847842	5.389398493	5.626912699	6.271624498	5.521773173	5.681058911	5.891579352	5.599781375	5.959664564	5.543191279	6.171452412	5.702084585	5.628654921	5.664825435	5.828124149	5.684056307	5.414983194	5.772869514	6.516807771	5.642352303	5.856089675	5.942217625	5.279233685	5.688475002	5.431910256	5.607234994	5.566936844
MAP3K2	5.666402036	6.062309695	5.761328213	5.526038863	5.940169698	6.295870647	6.209724764	6.268600846	6.034693505	5.433946301	5.681222505	5.771382944	6.377618659	5.774443183	5.530976891	5.954688041	6.292433125	5.979827089	5.887368472	5.969577199	5.838785163	6.668380514	6.197325641	5.982095534	6.22774015	6.398918825	6.232322007	6.207861112	5.972883597	5.838986619	5.933566485	5.80770724	5.658872522	6.346478768	6.113558357	6.209948024	6.18279922	6.092446866	6.387385557	6.084381278	5.997004543	6.193586382	5.949451046	5.846231039	6.06769686	6.204567692	6.099586181	6.383179187	6.203650806
MASP2	5.291216676	4.902297542	5.788339541	5.391644141	4.73126499	4.743180957	4.741054238	4.98465638	5.226606171	5.495688275	5.447445291	4.973298742	4.775283073	5.061299734	5.458443507	5.19105057	4.849113577	5.211890225	4.905523959	5.443367006	4.923525181	4.738548089	4.77095174	4.927501816	4.9274556	4.856837544	4.75105542	4.957757765	4.715814468	5.056630135	4.762265094	5.115867625	5.083010757	4.709973311	4.85182341	4.891998329	4.525491795	4.942023866	5.006786286	4.778372521	4.981218918	4.943613541	4.845212247	5.031949419	4.718241579	4.783252599	4.88501735	5.001307771	4.777969322
KIF1C	7.248159353	7.286115146	7.233527536	6.840398834	7.143883729	7.325988321	7.926831234	8.067210912	6.709839243	7.214859682	8.06325652	7.605471848	6.563297701	7.486915371	6.810610393	6.241184247	7.931952713	7.308264967	6.799887664	5.950745546	6.776272974	7.18203805	6.310027429	6.686764232	6.83949535	7.933467328	7.027187408	7.347716134	7.771006756	7.12733383	7.527699696	7.394633182	7.032533887	7.60069062	7.250531362	6.721704035	7.88998503	6.161180568	7.711517563	7.965185193	7.136075476	7.247226938	7.719215419	8.117116224	6.786365472	7.447303926	7.190798813	7.225128121	7.161993626
CTSC	8.295173309	9.598152513	6.77576475	8.508630299	8.618160436	11.67453383	9.20294884	8.370754465	8.863493244	7.355724532	6.897144497	10.8752103	8.171056491	7.946266885	8.14274311	7.037567025	9.000509535	8.229754864	9.162053451	7.272326952	8.24279381	9.513242735	8.404074556	8.967339267	9.258800694	8.70616731	9.735677009	8.201926017	9.868503283	8.187406421	8.575759586	9.559382944	8.564637035	8.726305157	8.787824614	9.097185385	9.006308082	9.176100955	8.615467117	8.387821489	9.78769529	8.731613407	9.04353296	8.436296868	9.01402137	8.432573906	9.375355399	9.795582826	8.949365277
GRAP	5.365836261	5.745802293	6.097891233	6.240957762	5.411361117	5.095772519	5.193724658	5.25057286	5.793198042	5.709396698	5.617530299	5.235028216	5.427171525	5.311567783	5.636883939	5.740209893	5.486844449	5.22044023	5.805371631	5.517270187	5.303288214	5.106932048	5.866005049	5.331872686	5.448533836	5.23728005	5.364787073	5.66786524	5.522506265	5.463080291	5.47687254	5.502426698	5.397532896	5.208353276	5.545892691	5.175141773	5.103736377	5.470562212	5.406128251	5.234255783	5.42846439	5.921799912	5.527438743	5.251143567	5.46252647	5.193220371	5.356883996	5.540937771	5.272411459
CHL1	3.854456723	3.913532933	3.315341772	4.014250466	3.705053713	6.763923891	4.628101321	5.188402083	4.986326631	4.121181302	3.897917051	3.728591567	4.057421603	3.695325659	3.43012604	3.718459821	4.784255126	3.885743566	4.251434457	4.052121578	3.725618027	3.656680765	3.764377036	3.651040316	3.57283841	3.715728858	4.766934896	4.08748825	4.537680178	3.898875533	3.699505221	4.511854439	4.755766594	4.37139219	3.835593291	4.415788378	5.420390963	4.637659692	5.344551093	4.943492637	3.729774771	4.968681158	4.121037633	4.061761562	5.387910078	3.691819616	5.36598061	4.530513862	3.971147037
CAPN9	5.022353821	4.622822975	4.848034758	6.242800963	4.244864096	4.357218691	4.713964602	4.60296119	4.940693135	5.197109493	5.178269437	4.759179419	5.164681992	4.650496164	5.164058304	4.772454425	5.412205689	5.216482519	6.509457689	4.437400896	4.732445153	6.250104297	4.585350715	5.078556061	4.712170259	4.60636945	4.61970623	9.032433499	4.208084146	7.931845263	7.118677466	7.540252453	7.991044193	9.637709539	5.719268974	4.598701689	4.457256037	5.90677558	4.299973652	4.411050945	4.940303226	8.402142656	4.434262583	7.027609312	5.489103578	7.696362951	4.615585493	4.655758543	5.678887788
GIPC1	9.046476282	8.188497116	9.230891285	8.861444762	8.432994484	8.340422323	8.419955481	8.475582758	9.506131055	8.673423622	8.74680971	8.665155897	9.160886652	9.742715105	8.941437204	9.047906201	8.459062842	9.372568773	9.011905517	8.677341123	8.893375585	9.449820701	8.323883131	9.169647512	8.476194816	9.421033011	8.356755026	9.629451998	8.835484199	9.207821308	9.713780016	9.338514771	9.287834738	9.141757453	9.429870401	8.773389026	8.217880466	9.036499976	8.517275106	8.393904032	9.097240637	8.869633521	8.779008154	8.760304419	8.41214769	9.981758145	8.958822487	8.48778547	8.67048711
TRAF3IP2	5.86611151	6.158992899	5.722162495	6.004395479	6.194920932	6.422166662	6.436348752	6.337698959	6.216926961	6.495121767	5.96078303	6.459244891	6.723662085	5.996314399	6.311869127	6.247077823	6.179233099	6.653457938	6.057357781	6.162393803	6.468603977	5.812736067	6.02963234	6.327213308	6.150905974	6.793692153	5.866293128	6.69122697	6.063902254	6.598098566	6.634294636	5.622060959	6.496171642	6.591674199	6.494553728	6.050176052	6.196237007	5.713294509	5.944257245	6.410601965	5.479724178	6.197924189	5.952108393	5.95611812	6.00316531	6.138088763	5.784556787	5.813623861	6.407216518
PLAC1	4.886119002	5.02143357	5.440377708	5.7229565	4.671158856	4.784469711	4.803392306	4.81885529	5.216910843	5.724857834	5.019036121	5.580058825	4.999914074	8.341688004	5.741275298	5.891236169	4.973961162	5.271669863	5.510022207	5.306033335	6.101421309	5.471609228	4.888337261	5.336085346	4.983113992	6.799912511	5.030443735	4.962916864	5.127340546	5.311411885	4.858292488	5.247768009	5.064009559	4.855206863	5.083768716	5.280884939	4.952164721	5.158880447	4.750674185	4.83501493	7.668741652	5.200778687	4.82990654	6.012285374	4.842403298	6.948879965	4.847447881	5.401324209	5.428989364
NUP50	5.757242058	6.991343393	6.156821869	6.494612229	7.785142639	6.591611754	6.430146793	6.153926554	6.468672675	6.604431333	6.123610523	7.792861941	6.822362585	7.655317658	6.691467237	6.733689696	6.483208276	7.303300532	7.202048862	6.518649746	7.013864752	6.596825096	6.761786636	7.744060649	6.79280149	7.670112841	6.616205235	6.513706463	7.611790219	6.963859097	7.245249851	6.540916714	7.300685014	7.409933825	7.206778517	7.330962088	7.098948467	6.771697624	6.595122406	6.362859708	7.830972756	7.121603356	7.196186646	7.392581446	6.604993205	7.517285702	6.443199115	7.248123043	6.714726115
NES	7.008485475	6.436519876	5.919231782	6.285200523	7.043734906	11.19240735	7.64978464	7.071836863	5.677090487	5.285382815	6.188145718	6.137967796	6.672669213	6.787765202	6.435230272	7.490852665	6.84361395	5.841154944	6.374543168	5.965185479	6.446663232	6.527098681	6.604818291	6.695955838	6.290800392	5.821296125	6.841515907	6.297463727	6.592476588	6.601691419	6.604216849	7.365972665	6.407616247	6.637307291	6.287017909	7.182082956	7.404948939	6.248130127	6.764269947	6.87626054	7.877363457	6.860599532	6.81236581	6.6463228	7.259326843	7.213545436	7.365271449	6.367126635	6.251295939
KDM5B	6.112689192	6.745929194	6.074020434	5.996538304	6.455412497	6.587248512	6.873160365	6.695484357	6.797102793	5.864227226	6.052763716	6.545657689	6.825932669	6.415638815	5.876209933	6.552791405	6.450017784	5.86126655	6.286204241	6.730957576	6.77319292	6.829727812	7.237123305	6.579100859	6.784372536	6.534983363	6.441171091	6.722684245	6.730973546	6.435593934	6.463808176	6.829043686	6.68903053	6.725667026	6.632461415	7.1769505	6.61143136	6.700730602	6.614869505	6.642479976	6.742355809	6.376781762	6.641090719	6.059980475	6.666636097	6.960181417	6.675744578	6.543030465	6.872511659
TOB2	7.820770469	6.761271899	6.843425171	6.799789368	7.184329575	6.960073818	6.810161745	7.169883195	7.770399982	7.277867198	7.61407643	7.853814431	7.631186344	7.801533382	6.621976947	6.701567122	6.971237618	7.704826466	7.337209668	7.299103537	7.111277837	7.1756424	7.100030118	7.664765181	6.727834146	7.39886677	7.330460301	7.682124019	7.467876829	6.920571703	7.05747802	7.451389089	7.077451365	7.211132141	7.464598562	7.022307293	7.363556755	7.157293918	7.557553776	7.271509637	7.177385321	7.29769728	6.865500526	6.714910279	7.544748043	7.452242225	7.380921011	6.850229963	6.977866889
HBS1L	5.873048649	5.82293742	5.272430378	5.793193366	6.267282059	5.953740904	6.211639573	6.47215936	5.812832003	6.112795851	6.119591778	6.085641146	5.713748309	6.17326085	5.057695217	7.437998656	6.307592855	5.924964936	5.810489815	5.344841924	6.391516512	5.751165085	6.158453792	6.562865596	5.810823482	6.167091293	5.686109614	5.797884669	6.000557072	5.783084203	6.189618323	5.349418121	5.636574536	6.109010998	6.081345045	6.092411283	6.37461259	5.320395255	6.47953082	6.426107539	6.163604567	5.961574244	5.956827025	6.10495137	5.867489585	5.614184582	5.889751478	5.860057836	5.778151753
AHCYL1	8.57997121	9.004199166	8.446780253	8.258411391	8.867727872	8.899773306	8.90434793	9.087706913	7.971993756	8.78189122	8.87075988	8.388921677	8.996032779	8.905928619	7.86507403	8.838696997	9.000190278	8.530100633	8.732148196	8.75760428	9.065881633	8.471340411	8.582598779	8.906438634	9.107080529	8.958661945	8.7430459	8.906064158	8.953429972	9.032035705	9.054873161	8.727218174	8.874607877	9.039579307	8.960357826	8.659697065	8.976033217	9.022892864	9.036486895	9.421718573	8.702071404	8.927259923	8.788456299	8.83246699	8.735904083	8.6477229	8.829378124	8.510751481	8.761880468
PLK2	6.676759901	8.14447389	6.02802638	6.255378672	7.727362659	9.517310586	8.679315124	6.968802295	7.910701372	5.766187157	7.219906651	10.2345685	8.026119769	9.620886939	8.377165054	5.432144746	7.95442433	8.943909387	9.228335941	6.834381008	7.664771214	8.559869069	6.047061103	9.520118888	9.040831726	7.88364996	7.129281649	7.194375998	9.493935271	7.129869337	8.106854181	8.521198343	7.964942303	7.690275336	8.772394229	8.347155688	8.175128374	6.966196084	8.06410579	6.940591354	8.270287053	7.855985855	8.500432174	8.339573416	8.293263955	8.39032012	8.819065536	8.910333007	8.093695652
ZMYND11	7.403179456	8.063484029	6.336931883	6.984427469	7.737619813	8.058421957	8.255848142	8.719787122	7.535618112	6.850356879	6.938215371	7.085926458	7.523714335	7.041834202	6.574012294	7.461145122	8.355907761	7.299348804	7.285513745	7.160568945	6.71886012	6.815276502	6.803826589	7.528431962	7.488520193	7.698646495	7.542476666	7.3809459	7.89459086	7.346283482	7.279928573	7.259769181	7.227827023	7.650246883	7.726983301	7.579443213	8.306956687	6.815869803	8.476842018	8.28520808	7.302761244	7.40449616	7.675671215	6.996936107	7.524762648	7.474958565	7.478141882	6.902222832	7.971849435
SRSF10	7.4887962	8.084084804	7.346008808	7.787937816	9.262359894	8.447436986	7.907825527	7.982548089	7.449251038	7.337400425	7.257990904	8.485428635	8.833984272	8.516736159	6.910493993	8.152562145	8.37615583	8.530539767	8.431172319	7.595859433	8.764685727	8.953602544	8.687821134	8.452904973	8.529177555	9.158147416	8.3006466	8.202642763	8.451211863	8.088486259	8.718102837	7.931506583	8.156125687	8.44021949	8.540888037	8.733176355	8.769715244	8.365201915	8.771758501	8.375217048	9.007317756	8.296282055	8.612628569	8.845121952	8.181419946	7.974030238	8.236439894	8.323858573	8.5946273
ZBTB6	3.33802608	5.530194081	2.854591779	3.993229338	5.253416694	5.552777807	5.084016874	5.102548544	3.643070411	3.894792169	3.619570848	5.110205293	4.324582325	3.691630302	3.393632939	4.359833925	5.399429938	4.416264699	4.91227406	4.282197216	4.249010071	5.194420928	3.980504275	4.735154503	5.620453479	6.340465166	5.339058134	4.120448633	5.486437878	4.403115429	5.395229875	3.456326402	4.969944803	5.124349772	5.115987819	4.834586675	5.821218419	5.019312853	5.952237615	4.988432026	5.423127813	5.024377171	5.010382546	4.50627822	4.856142207	4.789333984	4.884845332	5.195802213	5.561934224
POP4	7.994816747	7.76178659	6.297718173	7.462671356	10.37069344	8.036528984	7.854302411	7.803626125	7.565950017	7.335824783	7.080209931	7.887851913	7.777297838	7.848719317	7.606683622	8.212282939	7.740785262	7.880349351	8.049913581	7.917826664	8.205751306	7.783086193	7.546927957	8.581039693	7.612308963	8.218007337	7.838500431	7.744701613	7.664303668	7.638510209	7.789946753	7.634510438	8.159083919	7.690918617	7.65639494	9.512027251	8.055241817	7.792143068	7.818283319	7.859557618	8.698885065	7.644813717	8.352004561	8.154084723	7.510568433	8.341528763	7.830081392	8.365324979	8.428320164
ARPP19	8.1519534	9.804505134	8.324803364	8.426860573	9.326950264	9.689832543	9.731886863	10.12429652	8.566430802	8.469555856	8.902061622	9.9416419	9.085303525	8.520884511	8.080525002	9.012931702	9.985408435	9.109051042	8.971890661	7.896424341	9.276351136	8.958930026	8.73894082	9.113695742	9.028390454	9.432812467	9.181707222	8.874742237	9.643059558	8.611277994	9.249842359	8.690144922	8.693405216	9.142047075	9.272888113	9.646780353	9.718187923	8.501885878	10.14490197	9.590176494	9.688800917	8.991638226	9.200201213	9.587464968	8.977785371	8.860726658	9.198169841	9.307398556	9.620512353
ARPP21	3.725862125	3.333903748	3.482390178	3.49502852	3.368354784	3.407594859	3.306635321	3.41032203	3.438724881	4.010935129	3.818684907	3.425195637	3.309806656	3.400888686	3.636786051	3.621142772	3.365493342	3.495739192	3.374282172	3.762940755	3.486552406	3.350324903	3.526215576	3.455318444	3.300793665	3.461142909	3.256331585	3.412344964	3.312195603	3.545282196	3.393720046	3.373499574	3.616590283	3.368943744	3.599342415	3.307410522	3.398694409	3.376797767	3.286321856	3.25575024	3.394975535	3.268969069	3.388989692	3.493602881	3.435397204	3.383837165	3.278991417	3.343471803	3.316019274
ZNF234	5.471635161	5.15972027	4.37510379	4.413053594	5.024079842	5.281846822	5.192326532	5.268049996	4.879387335	4.47159339	4.972587344	5.087386406	4.917727201	4.934675525	4.387044116	4.757647568	5.323594434	4.986947418	5.095801632	4.935462509	5.138064792	5.253060157	4.880291778	5.000657065	4.857193124	4.980014989	5.123718367	4.927349175	5.360018291	4.622437277	4.958687042	4.49328972	5.142573247	4.991989116	4.162310695	5.179833073	5.624959137	5.552483707	5.314943547	5.424036363	5.837183372	5.063807509	4.769843185	4.837453656	5.279073408	5.128448252	5.433074791	5.082342602	5.068983264
ZNF266	7.473454443	8.887669094	7.779725208	9.264778199	8.304502802	8.228609718	8.937636499	8.558695449	8.413680509	7.658878458	7.563754612	9.053703299	8.983941938	9.18679817	9.195827349	8.763606549	8.887827446	9.545685549	8.634561252	8.346175444	8.81080386	7.921782227	8.980979551	7.98345896	8.687033384	9.179380481	9.605710875	9.092017228	9.268783089	8.552539886	9.061735171	8.882006997	8.237825771	9.023877989	7.972682976	8.676585957	8.696157702	9.267552323	8.961337706	9.233212874	8.285919694	8.912971257	7.99058425	8.174971034	9.981835325	8.008266876	9.242354874	8.322572305	9.227957561
ZNF274	6.324970366	6.544337925	6.49175087	6.656784634	6.238271583	6.241853485	6.746906645	6.579845557	6.230049933	5.474278462	6.34437249	6.836168256	6.51156848	5.744915027	5.543322523	6.910568977	6.658858454	7.688954854	6.901227536	6.488762195	6.652457999	6.646313836	6.391217531	5.629585378	6.991605821	5.756420623	7.077476831	6.615284791	6.360989808	6.130160005	6.854345577	6.879549925	6.456710093	6.883034536	6.41960296	5.894501336	6.953721592	6.860097913	7.027238344	6.820112134	6.063608966	6.895771943	6.219020896	6.504478974	7.140157009	6.90060138	6.582627158	6.730862846	6.923679361
NEK6	5.830785613	5.963119022	6.188750489	6.355556181	6.144779194	6.820470306	6.078611204	6.053751458	6.768537051	5.996764093	6.009312489	6.137232356	6.220873782	7.132382767	6.643360203	6.267787474	5.850535457	6.303220511	6.60850687	6.183631801	6.836552596	6.361630271	6.202120683	6.317124705	6.328046219	6.633660085	6.104965104	6.382672003	6.116359399	6.290946794	6.881806181	6.497005249	6.381962123	5.92204091	6.491303511	6.208645089	6.133025345	6.087038947	5.916439452	6.018856595	6.469278948	6.093977318	6.520921148	6.477899305	5.905393603	6.293552109	5.837402809	6.436721745	5.855019242
WDR4	6.321955008	5.944535716	6.314995463	6.123207728	6.995778962	6.502434575	5.821881041	5.78994049	5.824877043	6.516314343	5.910403976	8.059572407	6.961415782	7.710955069	6.508999214	6.492790817	6.21964929	6.999325005	6.999004211	5.917281924	6.726017967	6.490684414	6.32637516	7.480093928	6.402383637	7.402112106	6.275266444	6.099191023	6.313509492	6.502831448	6.741550497	6.198862627	7.235013155	5.863675991	7.09677312	7.320899093	6.619834858	6.696931633	5.797193781	6.405017907	7.823094644	5.952961372	6.551540369	7.262904014	5.961056624	6.460588887	6.371297997	6.788148951	6.488883424
SLC17A3	4.59330893	4.017496916	5.12241968	4.41060818	3.933501407	4.057328373	3.592850907	4.039775646	4.701083551	5.152447353	4.901269297	4.525947474	4.182573845	4.316461811	4.936923724	4.538552082	4.149190864	4.707025747	3.842081515	4.669194315	4.282641607	3.950992491	4.293015451	4.157822205	4.234561446	4.091224493	3.937533193	4.351346565	4.115507215	4.897416774	4.155331854	4.240453598	4.62174234	3.983981767	4.233414867	4.171317521	3.791878637	4.113417645	3.86697058	4.042357343	4.393956153	4.012589014	3.980982333	4.240335251	3.939373001	3.881357456	4.058431403	3.979487037	3.841031042
NCKAP1	7.245995813	7.195141579	6.213692953	6.64845292	7.183704442	7.533713089	7.698885806	7.783950334	6.998073988	6.86846291	6.609986148	7.132109926	7.217104669	6.844444005	6.489303212	7.115912079	7.682179386	6.871262887	7.068177244	6.605114833	7.493725556	7.464337368	6.848444119	7.20408253	7.237150715	7.520811699	7.116735505	7.119701574	7.304615264	7.167677533	6.895273731	6.737227038	6.957502605	7.579656178	7.20889482	7.209016125	7.703743682	7.010994765	7.94354181	7.546353721	7.404035623	7.19396427	6.987642463	6.95542751	7.268707423	7.406689631	7.402990334	7.028403111	7.305744327
IQGAP2	5.947333066	6.724944268	5.754975538	6.355930224	5.938827964	6.079390086	6.048210976	5.524822943	5.779520527	6.219553484	6.292481331	4.765784193	6.904269527	6.71854776	6.118923518	6.677379606	6.302521076	6.997807784	6.73559758	5.707767851	6.303225401	8.409012994	6.403224068	4.595920903	6.591026632	6.834786484	6.591172265	6.914637408	6.603310227	7.132824569	6.85208158	5.989331639	7.065083654	7.255448812	6.876891361	5.369892936	6.07933808	6.377475957	6.056786493	5.878313205	5.698867651	7.025229994	6.582056531	6.392711467	6.000199905	6.420831073	6.240437933	6.072715436	6.71517577
VAMP5	5.89518131	6.816496857	5.892331454	6.878902299	6.302145915	6.653397208	6.938854279	6.912726561	6.125566058	5.990014055	5.829440737	7.027998628	6.194076734	6.090419967	7.140520138	6.081804269	6.901324429	6.490596001	6.810692379	5.797669904	6.264615958	5.967788633	6.069452182	6.57926779	6.439306292	6.634786126	6.574963854	5.933597546	6.960873359	6.036011775	5.839580118	6.745126219	6.338289697	6.125716899	6.235190673	6.63319982	7.318015598	6.309348968	6.855899163	6.830509828	6.887706929	6.282139358	6.858456392	5.883310304	6.869730605	6.269435624	6.823454817	7.034616417	6.278382007
ZNF273	4.878089052	5.97389089	4.772328396	4.92314242	5.172010178	5.070673559	5.500459465	5.336559263	4.754850306	4.493779087	4.937617163	5.435831888	5.310126106	4.804590654	4.503324673	5.214472116	5.174285342	5.157924236	5.06590986	4.749918205	5.824224294	4.738591782	5.270656345	5.226084633	5.441358753	6.49861215	5.827755221	4.932169555	5.52378065	5.107330444	4.748957079	4.686390345	4.616716587	5.443204925	5.255578784	6.439359535	5.315721057	5.439948375	5.335954281	5.563671435	5.521767439	5.360091129	5.528331615	5.159617686	5.701135993	5.221193291	5.347823337	5.754482591	5.138536852
ZNF460	5.28218967	4.491499334	4.809515897	4.788560662	4.605306582	4.712654517	4.563393419	4.614305639	5.095301601	4.94254467	5.17060821	4.904969586	4.550592765	4.797548819	5.294653061	4.704875622	4.679416319	4.898154611	4.522114579	5.006066802	4.575609903	4.687735671	4.498571384	4.665918726	4.734942478	4.918007165	4.543148633	4.539971256	4.5040337	4.436408613	4.602746487	4.609982574	4.835668714	4.386263176	4.802881215	4.524420964	4.523995348	4.491837952	4.469313561	4.387467296	5.069880988	4.355615679	4.663917873	4.509811195	4.344281912	4.479317427	4.361962613	4.595788612	4.474146832
ZNF268	5.524521316	5.528013137	5.37113565	5.38762744	5.917999788	6.32542414	5.885756149	5.867467423	5.24212051	5.9113207	4.727392167	6.282599241	5.781795013	5.660192436	5.80464224	5.175969125	5.513164045	6.206522223	5.478462108	5.123267375	5.674633925	5.708564432	5.878029311	5.727900427	5.409900029	7.032392287	5.726477672	5.761006779	5.233707886	5.305761162	6.01628205	5.250020443	5.662744332	5.903788513	5.313914917	5.707122852	6.307453815	6.029510778	6.265743599	5.565568772	6.358645981	5.998371668	5.127675729	5.505308391	6.091163772	5.548097158	6.072485139	5.670784349	5.699448165
MTHFD2	7.632242205	7.269740065	7.772200195	7.42274552	7.78703412	6.162315048	6.564592474	6.320766481	7.500337945	7.961321722	8.141417493	9.239731455	7.175944375	8.334686698	7.723463566	7.435834827	6.243735609	8.572656378	7.833580225	7.662204731	7.363796972	8.945414629	7.201152483	8.335400025	7.682378493	8.993538183	7.802317187	7.843836425	7.531712522	7.650870002	8.177456836	6.901532111	8.243750995	7.598636412	8.750586817	7.816002351	7.036941521	7.184894945	6.324513629	6.77660044	8.94501939	7.46408956	8.795900934	8.301157173	7.095415256	7.946826106	7.600062973	8.813393489	7.093679543
[truncated: 15,918 more rows]
[truncated: 151 more columns]
