# Supplementary material for: Candidate genes in gastric cancer identified by constructing a weighted gene co-expression network
Source: PeerJ. 2018 May 4;6:e4692. doi: 10.7717/peerj.4692 (PMC5937478; doi:10.7717/peerj.4692)
Supplement: Supplemental Information 3 [file peerj-06-4692-s011.zip]

Archive with 1 entries (1 files):
- gene expression data of GSE26942 dataset.csv
