# Supplementary material for: Candidate genes in gastric cancer identified by constructing a weighted gene co-expression network
Source: PeerJ. 2018 May 4;6:e4692. doi: 10.7717/peerj.4692 (PMC5937478; doi:10.7717/peerj.4692)
Supplement: Supplemental Information 3 [file peerj-06-4692-s011.zip › gene expression data of GSE26942 dataset.csv]

	GSM662374	GSM662375	GSM662376	GSM662377	GSM662378	GSM662379	GSM662380	GSM662381	GSM662382	GSM662383	GSM662384	GSM662385	GSM662386	GSM662387	GSM662388	GSM662389	GSM662390	GSM662391	GSM662392	GSM662393	GSM662394	GSM662395	GSM662396	GSM662397	GSM662398	GSM662399	GSM662400	GSM662401	GSM662402	GSM662403	GSM662404	GSM662405	GSM662406	GSM662407	GSM662408	GSM662409	GSM662410	GSM662411	GSM662412	GSM662413	GSM662414	GSM662415	GSM662416	GSM662417	GSM662418	GSM662419	GSM662420	GSM662421	GSM662422
A1BG	6.0645	5.9575	5.9195	6.1055	6.0295	6.1125	5.898	6.0915	5.91	5.8725	6.117	6.087	6.3595	6.154	6.01	5.9505	5.836	5.8955	6.076	5.7875	6.004	6.115	5.8835	5.9675	5.813	5.7555	5.921	5.9445	5.965	5.895	5.9905	6.003	5.8505	6.0725	5.9165	5.9725	5.974	5.9975	5.999	6.005	5.881	5.9105	6.01	6.013	6.0175	5.9185	5.947	6.017	5.9925
NAT2	6.128	7.123	9.392	5.834	8.11	5.753	10.602	5.628	6.586	8.046	5.78	7.065	10.578	5.8	5.769	6.461	5.839	7.253	5.891	9.962	7.203	9.704	6.347	9.237	6.516	9.404	7.046	8.229	5.927	7.301	10.323	8.261	6.342	5.846	8.955	5.839	5.93	6.28	8.697	6.469	5.84	5.58	5.836	5.734	5.637	6.18	6.015	5.954	6.248
ADA	8.678	9.844	8.891	8.803	7.961	10.552	8.518	11.969	8.743	8.28	9.604	7.589	11.347	9.693	10.84	9.783	9.258	9.928	10.884	11.334	7.534	8.499	9.546	8.251	10.455	8.962	8.636	9.431	10.304	8.846	8.865	10.006	9.165	8.412	9.599	9.083	9.31	9.215	8.654	8.945	9.835	9.691	11.463	8.585	9.789	7.771	8.693	9.05	8.052
CDH2	8.463	8.22	6.506	6.982	7.338	9.01	7.425	11.302	6.918	8.721	9.341	8.382	7.853	9.258	10.154	7.825	6.714	7.728	10.959	7.585	6.303	8.108	7.497	6.954	9.706	7.237	7.774	11.644	10.079	7.08	6.426	7.381	6.956	7.73	6.91	7.505	6.757	8.024	7.068	7.335	7.83	6.621	7.772	7.097	7.739	7.742	7.87	8.798	7.092
AKT3	6.037	5.8795	6.009	6.12325	6.0665	5.89625	5.94825	5.85125	5.97725	5.9615	6.0505	5.988	5.902	5.99075	5.9535	6.07375	6.0125	5.907	5.871	5.86925	5.96575	5.98175	6.0925	5.97575	6.053	6.1215	5.83625	6.034	6.21	6.086	6.0325	5.9265	6.2065	6.0015	6.049	6.17625	5.791	6.0165	5.868	6.10575	5.95075	5.939	5.92375	5.97875	5.7505	5.9105	5.86125	5.9375	5.99475
MED6	10.316	10.13	10.905	9.823	9.861	10.264	10.339	10.334	10.798	10.714	10.701	11.507	9.647	10.669	10.324	10.222	10.554	9.899	10.257	10.252	10.134	10.295	10.953	10.153	10.226	10.516	10.357	10.321	10.228	10.367	10.212	10.652	10.126	10.487	10.304	10.384	10.343	10.29	10.57	10.427	10.444	11.077	10.828	10.556	10.661	10.808	10.17	10.494	10.532
NR2E3	5.834	5.73	5.62933333333333	5.75033333333333	5.825	5.741	5.76733333333333	6.05933333333333	5.59466666666667	5.848	5.795	5.88666666666667	5.99533333333333	5.89166666666667	5.95366666666667	5.76866666666667	5.867	5.92533333333333	6.05366666666667	5.80933333333333	5.79333333333333	5.748	5.86933333333333	5.994	5.83733333333333	5.85133333333333	5.92733333333333	5.895	5.887	5.78266666666667	5.79	5.76733333333333	5.79866666666667	5.779	5.76966666666667	5.71566666666667	5.77166666666667	5.751	5.88	5.80133333333333	5.95466666666667	5.73233333333333	5.68933333333333	5.83766666666667	5.83866666666667	5.706	5.77466666666667	5.857	5.84266666666667
NAALAD2	6.374	6.269	5.857	7.63	6.974	6.098	6.11	6.138	5.928	6.534	6.218	7.79	6.144	6.322	6.136	6.592	5.953	6.307	5.827	5.979	6.129	6.316	6.093	6.263	6.285	5.912	5.725	6.276	6.389	5.771	5.9	5.919	7.508	5.958	6.09	5.893	6.002	6.447	5.974	5.973	6.016	6.206	5.625	6.046	6.08	6.027	6.392	5.755	6.125
NAALADL1	7.901	7.302	7.412	8.981	6.942	6.861	7.895	6.317	6.804	8.363	7.335	8.78	10.772	7.481	6.469	7.842	6.472	7.691	6.016	10.067	6.601	7.373	7.818	6.527	7.699	6.962	6.838	7.69	7.53	7.153	8.73	7.256	9.235	6.855	6.514	7.276	6.293	6.957	7.081	7.223	7.179	6.843	7.286	7.08	6.643	7.201	7.69	7.352	7.007
ACOT8	6.777	7.316	7.526	7.219	7.926	7.001	8.173	8.355	7.122	6.933	7.826	7.695	7.944	6.442	7.802	7.753	7.594	7.369	7.285	8.192	7.739	6.908	7.662	7.104	7.089	7.345	7.08	7.708	7.182	7.189	8.139	7.765	7.472	7.411	6.942	6.361	7.13	6.752	7.751	7.354	6.702	8.383	6.985	7.324	6.891	7.931	7.565	7.381	7.459
ABI1	7.391	7.446	7.3375	7.4305	7.7345	7.4355	7.592	7.3525	7.241	7.3535	7.6025	7.3275	7.618	7.397	7.51	7.6845	7.1195	7.3965	7.4295	7.5315	7.597	7.6475	7.9775	7.605	7.4505	7.679	7.4295	7.4905	7.406	7.426	7.719	7.421	7.265	7.265	7.651	7.5535	7.251	7.529	7.4875	7.3625	7.386	7.2605	7.427	7.334	7.5015	7.5915	7.6015	7.6595	7.5255
GNPDA1	10.623	9.881	10.73	10.386	10.197	10.177	9.9	8.89	10.895	10.282	9.95	10.148	10.402	9.865	9.646	10.782	11.098	9.883	9.85	10.571	9.678	10.253	10.191	10.042	9.927	10.272	10.209	11.023	10.116	9.868	10.193	10.427	10.633	10.329	10.268	9.85	11.34	10.687	10.519	10.717	11.349	11.236	11.512	11.354	11.668	10.403	10.942	11.555	10.347
KCNE3	6.162	6.202	6.024	5.5	5.804	5.986	6.298	5.758	6.172	6.324	6.476	5.929	5.868	5.648	6.107	6	5.763	6.186	6.082	6.064	6.754	6.877	6.36	6.499	6.148	6.502	6.79	6.146	5.99	6.342	6.495	6.005	5.979	6.276	6.07	6.437	6.512	6.208	7.582	6.553	6.658	7.023	6.391	6.235	6.532	6.548	6.108	6.812	6.393
ZBTB33	10.348	9.909	10.609	9.933	9.826	10.291	9.906	10.257	9.937	10.07	10.587	9.416	9.418	9.832	10.149	9.742	10.47	9.843	9.913	9.881	10.114	10.439	11.016	10.121	9.867	9.783	9.952	10.797	10.243	10.043	9.526	10.077	9.346	10.247	10.555	10.254	10.237	10.411	10.009	9.428	10.712	9.881	10.097	9.843	10.377	10.151	10.365	10.8	9.959
CDH3	8.35	6.707	9.742	5.866	9.573	6.121	7.987	5.89	9.784	6.93	6.374	5.917	6.257	7.164	6.776	9.199	9.047	6.863	6.127	7.008	8.211	7.422	8.574	8.162	7.708	9.13	8.448	9.278	6.827	9.488	8.21	7.981	5.949	8.137	10.577	7.826	8.222	7.587	9.449	8.139	8.113	9.969	11.374	7.862	11.128	8.483	9.31	8.117	7.728
TANK	7.019	7.2765	6.96075	7.07025	7.2665	7.11275	7.39375	7.01675	7.18225	7.23725	7.1975	7.35275	7.12575	6.96825	6.98275	7.0815	6.88625	7.13875	7.03775	7.03125	7.46725	7.37975	7.31475	7.204	7.2555	7.181	7.1425	6.95975	6.99725	7.21625	7.50775	7.18375	7.0585	7.199	7.39825	7.231	6.7595	6.707	6.833	6.73725	6.76825	6.74325	6.91375	6.565	6.802	6.68975	6.85925	6.76025	6.80975
SRA1	6.7415	6.6415	6.5245	7.768	6.651	6.836	6.706	7.0855	6.5955	6.84	6.9275	6.8235	6.638	6.954	6.8135	6.5545	6.769	6.65	7.4245	6.7245	7.06	6.691	6.797	6.859	6.6115	6.7935	6.6455	6.941	6.9695	6.8	6.664	6.7105	7.384	6.9365	6.841	6.752	6.9915	6.792	6.919	6.7805	7.106	7.001	6.696	6.5465	7.017	6.901	6.9525	6.991	6.9585
HDAC6	8.405	8.399	8.742	8.661	8.362	8.961	8.901	8.506	7.731	8.731	9.01	8.061	9.207	8.762	8.588	8.765	7.727	8.126	8.445	8.437	8.631	8.119	7.925	8.335	7.946	8.242	8.399	8.507	8.943	8.843	7.893	8.017	7.701	8.217	7.845	8.255	8.398	8.262	8.089	7.979	8.454	8.124	7.827	7.56	8.088	8.281	8.591	8.361	8.167
HDAC5	6.4825	6.1625	6.156	6.715	6.217	6.3395	6.3245	6.049	5.9465	6.449	6.209	6.3705	5.9785	6.1695	6.098	6.408	6.15	6.1595	6.403	6.2265	6.096	6.217	6.067	6.2705	6.119	6.23	5.9995	6.2615	6.2595	6.1555	6.136	6.1075	6.2915	6.1275	5.9895	6.184	6.0515	6.1755	6.0465	6.1185	6.053	6.3955	6.1895	6.1455	6.039	6.142	6.387	6.0485	6.296
PDCD6IP	7.674	7.348	7.6	7.5595	7.5585	7.262	7.681	7.6085	7.3095	7.4115	7.557	7.1065	7.35	7.0575	7.311	6.9505	7.2675	7.397	7.3845	7.5045	7.6495	7.5945	6.9065	7.744	7.5935	7.064	6.95	7.3025	7.376	7.0695	7.4335	6.914	7.482	7.1915	7.4335	7.5825	7.2275	7.306	7.373	7.01	6.9725	6.7575	6.9245	7.5655	7.413	6.7325	7.2395	6.975	7.3445
PDCD6	11.439	11.691	11.658	12.077	11.814	11.076	11.694	11.481	12.318	11.034	11.335	12.924	11.249	11.163	11.482	11.681	11.193	11.724	11.471	11.611	11.807	11.855	12.158	12.497	11.458	12.027	11.895	11.749	11.156	11.796	12.229	12.449	12.409	11.436	11.484	11.606	11.945	11.959	12.463	11.969	11.524	11.922	11.591	12.359	11.865	12.142	11.935	11.895	11.777
BCL2L10	6.163	6.119	6.37	5.717	6.511	5.806	5.978	6.292	5.534	6.058	5.887	5.764	6.217	6.009	5.904	6.095	5.391	6.011	6.28	5.987	6.17	6.034	6.743	6.031	6.226	5.829	5.96	5.992	6.022	5.875	5.925	6.44	5.98	6.247	5.833	6.03	5.824	6.382	6.544	5.912	5.764	6.122	5.768	6.498	5.823	6.319	6.116	6.196	6.084
BCL2L11	5.97	5.99666666666667	5.96833333333333	5.95866666666667	6.03666666666667	5.91966666666667	5.992	7.91633333333333	6.70933333333333	6.335	6.119	6.325	6.21833333333333	6.044	5.91966666666667	6.08	6.17533333333333	6.091	5.914	6.025	6.45066666666667	6.40833333333333	6.75866666666667	5.96466666666667	7.50466666666667	6.19933333333333	6.30466666666667	6.16366666666667	6.03333333333333	6.20666666666667	5.85133333333333	6.23133333333333	5.99633333333333	5.97133333333333	6.23866666666667	6.147	7.56833333333333	6.70266666666667	6.13333333333333	6.02	6.333	6.38333333333333	6.09166666666667	6.03233333333333	6.097	6.21866666666667	6.29333333333333	6.31833333333333	5.97633333333333
SH2B3	10.112	9.584	9.591	9.371	10.067	9.814	8.776	8.522	9.774	9.995	9.624	10.241	9.004	9.625	8.711	9.249	9.541	9.5	8.229	8.79	9.81	9.82	9.813	9.528	10.399	9.168	9.673	9.777	9.564	10.483	9.339	10.106	9.729	9.433	9.659	10.489	10.097	10.161	9.166	9.928	10.349	9.13	10.191	9.622	9.986	9.686	10.246	9.509	9.259
CDH4	6.012	5.849	5.838	5.964	6.005	5.925	5.926	5.885	5.931	5.734	5.859	5.741	5.828	5.882	5.63	5.367	5.803	5.835	5.719	5.814	5.984	5.825	5.828	5.79	5.946	5.75	5.918	5.774	5.695	5.701	5.714	5.786	5.778	5.694	5.783	5.79	5.903	6.008	5.855	5.992	5.937	5.868	5.472	6.099	5.563	5.831	5.606	5.799	5.852
GNE	9.051	8.317	10.147	9.598	7.889	8.419	8.842	8.171	9.523	8.894	8.539	9.613	7.835	8.906	8.334	8.878	7.821	8.745	7.732	8.452	7.621	8.372	9.507	10.188	8.703	8.789	8.607	8.243	8.247	9.075	8.914	9.317	9.553	7.599	8.252	8.499	8.087	8.424	10.357	9.471	8.409	9.064	8.517	9.818	9.657	10.444	8.769	9.187	8.424
HCN4	6.352	6.518	7.165	6.345	6.293	6.698	6.2	6.861	6.198	6.342	6.05	6.539	6.09	6.116	6.128	6.03	6.186	5.943	6.378	6.154	6.152	6.152	6.117	6.156	5.944	6.325	6.08	5.874	5.983	6.076	6.222	6.016	6.117	6.015	5.969	6.043	5.895	6.235	5.986	6.119	6.065	6.784	6.009	6.07	5.894	6.192	5.948	6.329	6.015
INSL5	6.113	5.958	6.1	6.159	6.284	5.981	6.469	5.894	6.031	6.24	5.88	6.343	6.041	6.028	6.184	5.931	5.889	5.989	6.471	5.816	5.792	6.186	5.846	5.914	5.808	6.034	6.038	5.983	6.194	5.783	5.722	6.05	5.839	6.368	5.909	5.65	6.072	6.038	6.065	6.014	5.951	6.061	5.853	6.185	5.986	5.936	5.859	6.042	6.035
FRAT1	6.375	6.5105	6.8225	6.174	7.0445	6.0085	7.078	6.248	6.178	6.0795	6.3085	5.9235	6.934	6.2745	6.117	6.7275	6.4565	6.4315	6.2645	6.8675	7.5095	6.437	6.022	6.3265	6.3155	6.9055	6.467	6.433	6.157	6.5275	6.768	6.427	6.319	6.5365	6.4735	6.4235	6.5495	7.039	6.868	6.5985	6.7705	6.56	6.8325	7.171	6.752	6.668	6.631	6.734	6.664
TROAP	6.623	7.505	8.33	5.983	6.786	6.664	6.739	5.997	7.813	6.421	6.768	6.682	7.23	8.514	7.252	7.026	8.376	7.53	7.745	6.85	7.204	6.855	8.09	7.079	6.169	7.594	7.699	7.845	6.797	7.841	6.922	7.374	6.385	7.619	7.46	6.957	7.974	7.647	7.071	7.873	7.987	9.233	8.381	7.717	7.908	6.953	7.783	7.685	7.281
MED16	8.3535	8.35175	7.975	8.67725	7.8415	8.49025	8.66525	8.10675	7.944	7.796	8.03375	8.64075	9.11975	9.11175	8.9505	8.70725	7.633	8.37175	9.393	8.80175	8.663	8.003	7.525	8.3375	8.054	8.64925	8.61875	7.70275	8.542	8.408	8.59975	8.365	8.54575	8.3425	8.32075	7.69725	7.918	8.41025	8.96525	8.7995	9.08425	8.68225	8.6835	8.718	9.24075	8.3075	8.205	8.1505	8.8935
PIGK	8.178	7.996	8.141	8.953	8.442	7.849	8.022	8.277	8.361	8.383	7.763	8.782	7.268	7.329	8.826	7.669	8.755	8.085	7.598	7.736	7.85	8.428	8.636	8.026	8.188	7.851	8.174	8.016	7.753	7.8	8.386	8.243	8.997	8.189	8.068	8.828	8.163	8.082	8.379	8.5	8.517	8.209	8.917	7.905	8.741	8.114	7.762	8.38	8.009
CDH5	9.295	8.555	7.298	7.99	9.414	8.869	7.886	7.991	8.923	8.88	8.381	7.871	7.849	8.507	8.379	8.776	7.727	8.294	7.809	8.457	9.785	9.669	8.357	9.39	10.431	8.332	9.156	8.665	9.684	10.426	8.131	9.018	8.455	7.892	8.035	9.441	9.05	9.624	8.775	10.056	9.076	7.898	9.304	9.455	8.234	9.14	9.629	8.997	9.157
CHAF1A	6.357	6.689	7.12	5.971	6.094	6.773	6.666	6.087	7.074	6.583	7.149	6.129	6.456	7.268	6.7	6.354	7.502	6.465	7.285	6.557	6.716	6.373	6.585	6.98	6.447	7.196	7.203	6.83	6.723	6.702	6.607	6.919	6.485	6.711	6.986	6.673	7.14	6.991	6.647	6.729	6.761	7.054	7.383	6.637	7.154	6.683	6.487	6.497	6.651
PARP2	7.563	8.3705	8.941	7.3645	7.6085	7.8305	7.7325	8.237	7.957	7.7055	7.7215	8.2295	7.1925	7.9625	7.911	7.4255	8.5105	8.103	7.5645	7.46	7.895	7.5955	7.7515	7.8975	7.683	7.8245	8.1345	7.956	8.0205	8.0045	7.1075	8.196	7.329	7.716	7.9245	7.8595	7.6145	8.0325	7.3555	7.046	7.535	7.4235	7.506	7.261	7.614	6.969	7.476	7.7225	7.598
PARP3	8.226	8.238	8.21166666666667	7.19666666666667	8.56233333333333	8.49266666666667	8.57833333333333	8.08966666666667	7.44333333333333	7.83266666666667	8.135	7.25733333333333	9.01266666666667	8.193	8.00533333333333	8.20733333333333	8.45833333333333	8.18366666666667	8.105	8.75533333333333	8.694	8.18733333333333	7.74666666666667	8.53033333333333	7.855	8.51866666666667	7.657	7.80733333333333	8.18533333333333	7.69433333333333	8.51333333333333	8.211	7.41366666666667	7.81533333333333	8.94833333333333	8.104	8.26233333333333	8.036	8.53333333333333	8.13066666666667	8.46866666666667	9.13333333333333	8.47566666666667	8.242	8.834	7.44866666666667	8.25966666666667	7.55366666666667	8.382
CDH6	6.8245	6.254	5.8395	6.03	6.223	6.506	5.9875	5.8965	6.114	6.4855	6.465	6.069	5.802	6.462	5.8165	6.59	6.033	6.066	5.655	6.3195	6.6465	6.5335	6.248	6.1865	6.8535	5.993	6.6215	6.8205	6.351	6.61	6.2615	6.6015	5.9145	6.3255	6.386	6.495	6.157	6.455	6.4785	7.126	6.562	6.3115	6.3625	6.3905	6.516	6.688	6.512	6.6985	6.267
TOM1L1	6.912	7.861	7.325	6.574	7.488	6.925	8.676	8.553	7.818	6.698	7.231	8.041	7.117	6.258	7.368	6.754	7.888	8.019	7.872	8.066	8.114	7.535	6.867	7.424	7.437	7.58	7.083	7.394	7.265	6.943	8.377	7.201	6.557	7.788	8.69	8.689	8.236	7.346	8.117	8.016	6.893	7.744	7.697	7.207	7.125	7.792	6.491	7.436	7.545
HMGXB4	6.2195	6.2985	6.1795	6.3075	6.2285	6.071	6.2875	6.4385	6.389	5.9685	6.767	6.291	6.331	6.142	6.514	6.199	6.553	6.2815	6.3035	6.185	6.236	6.069	6.311	6.25	6.212	6.46	6.3085	6.4145	6.1525	6.3755	6.604	6.3505	6.632	6.277	6.247	6.2965	6.506	6.353	6.3305	6.2305	6.5915	6.6065	6.2925	6.157	6.4385	6.395	6.228	6.3815	6.266
TOM1	7.736	7.532	7.9705	7.7775	7.775	7.732	8.3565	7.712	7.655	7.477	7.7965	7.5485	8.7995	7.9245	8.4755	8.8075	7.6075	7.494	8.1235	8.6845	7.8555	7.672	7.589	7.894	7.6805	8.075	8.223	7.52	7.931	8.4535	8.2915	8.253	8.4705	7.615	7.648	7.286	7.5825	7.8975	8.197	8.2115	8.401	8.4865	8.2135	8.267	8.6135	8.0085	8.689	8.6135	8.0315
SH2D3C	6.97666666666667	6.90666666666667	6.139	6.14866666666667	6.584	6.48133333333333	6.44966666666667	6.67333333333333	6.69533333333333	6.488	6.415	6.345	6.37833333333333	6.96233333333333	6.646	6.78	6.292	6.832	6.593	6.90033333333333	6.694	6.65466666666667	6.512	6.39566666666667	7.00466666666667	6.71	6.52366666666667	6.53766666666667	6.89433333333333	6.889	6.31333333333333	6.83066666666667	6.38133333333333	6.49866666666667	6.27533333333333	6.53966666666667	6.57133333333333	6.76833333333333	6.63566666666667	7.071	6.82466666666667	6.40766666666667	7.01	7.00766666666667	6.96633333333333	6.51666666666667	7.287	6.573	6.718
SH2D3A	6.658	7.067	6.788	5.882	6.366	6.782	7.491	6.869	6.887	6.206	6.612	5.849	7.076	6.404	6.87	6.355	7.295	6.707	6.955	6.914	7.766	6.691	6.644	6.956	6.285	7.345	7.465	6.435	6.752	7.199	7.365	6.947	5.724	6.912	7.715	7.196	7.428	7.022	7.433	7.628	6.679	7.714	7.379	7.236	7.55	7.312	6.577	7.131	7.294
MAMLD1	7.232	6.086	5.502	6.548	7.233	6.336	6.487	6.621	6.561	7.292	6.685	6.458	7.034	7.279	6.398	6.885	6.038	6.434	6.334	6.366	6.563	7.216	6.364	6.599	7.723	6.377	6.366	6.451	7.055	6.673	6.472	6.473	6.942	6.319	6.537	6.558	6.895	7.403	6.588	6.483	7.235	6.38	6.726	7.351	6.346	7.51	7.01	6.844	6.897
CST8	5.581	5.717	5.511	5.859	5.705	5.89	5.773	6.033	5.652	5.809	5.954	6.096	5.685	5.781	6.262	5.877	5.724	5.707	5.639	5.738	5.85	5.883	5.692	5.898	5.759	6.116	5.447	5.95	5.762	5.955	5.797	5.846	5.739	6.019	6.019	5.867	5.709	5.944	5.915	5.887	6.039	5.988	5.939	5.914	6.111	5.695	6.054	5.815	5.823
RANBP9	6.831	6.557	7.491	7.158	6.861	6.714	7.08	7.324	7.068	7.261	7.305	7.476	6.154	6.668	6.837	6.924	6.713	6.826	7.068	6.914	6.939	6.872	6.716	6.857	7.044	6.842	6.325	6.655	6.816	6.899	6.856	6.86	7.337	7.112	7.202	7.174	6.41	6.089	6.371	6.336	6.255	6.079	6.218	6.305	6.31	6.178	6.296	6.303	6.362
DNAJB6	9.462	9.253	9.7955	10.2195	9.397	8.835	9.1215	9.0965	9.6225	9.3705	8.962	9.7275	8.8945	8.825	8.859	9.9885	9.3755	9.174	8.862	9.047	9.1215	9.21	9.554	9.615	9.5135	8.8955	9.132	9.284	8.785	9.5415	9.4545	9.5155	10.1995	9.325	9.762	9.714	9.9515	9.6345	9.82	9.4935	9.71	8.7035	9.865	9.8265	9.5225	10.272	9.599	9.946	9.463
CDH7	6.26766666666667	5.86733333333333	6.13733333333333	5.98133333333333	6.05266666666667	5.894	6.08666666666667	6.095	6.15333333333333	6.04366666666667	5.94333333333333	5.93066666666667	5.89633333333333	5.79666666666667	6.00533333333333	5.99233333333333	6.08	6.03666666666667	5.812	6.09233333333333	6.10333333333333	6.16866666666667	5.94666666666667	6.08	5.95733333333333	5.89566666666667	5.927	6.02966666666667	6.14566666666667	6.238	6.19433333333333	6.003	6.08666666666667	6.165	6.14333333333333	6.08233333333333	6.09266666666667	6.055	6.031	6.17666666666667	5.991	6.297	6.205	5.99066666666667	6.28166666666667	6.19366666666667	6.12333333333333	6.24966666666667	6.05433333333333
SLC17A4	5.967	6.002	7.774	5.804	5.852	5.875	7.884	5.858	5.773	5.876	5.38	5.855	8.703	5.771	5.871	7.103	5.828	6.192	5.736	7.183	5.859	6.271	6.163	6.651	5.544	6.686	5.612	6.654	6.155	6.299	7.43	6.259	5.948	6.328	6.027	5.986	5.919	6.042	6.72	5.773	6.007	5.623	5.59	5.835	5.65	7.279	6.204	6.648	5.859
SMC4	7.308	7.425	7.386	7.60266666666667	6.98166666666667	7.10966666666667	6.99233333333333	7.33266666666667	7.41366666666667	7.036	7.13366666666667	8.06	7.03666666666667	7.14433333333333	7.202	7.31633333333333	7.63666666666667	7.307	7.08966666666667	6.96366666666667	7.18033333333333	7.094	7.67866666666667	7.46	7.14866666666667	7.312	7.36566666666667	7.64133333333333	7.243	7.25066666666667	7.32	7.32	7.79866666666667	7.56966666666667	7.57633333333333	7.29566666666667	7.856	7.333	7.16533333333333	7.5	7.40333333333333	7.727	8.01633333333333	7.06966666666667	7.45866666666667	7.41766666666667	7.347	7.584	7.14966666666667
GJC1	10.1975	10.053	10.02	9.842	9.5165	10.0185	9.4785	9.7795	9.1895	9.8875	9.8235	9.4225	10.5935	10.267	10.167	10.2305	9.5825	10.206	10.183	9.849	9.931	9.8275	9.4635	9.817	9.7525	9.599	10.24	9.502	10.049	10.26	9.288	9.801	9.2835	9.866	9.4605	9.186	9.186	9.576	8.999	9.728	9.2025	9.326	9.488	9.2925	9.4595	9.602	9.74	9.4725	9.746
AP1M2	7.196	6.829	6.885	6.13	7.378	7.298	8.257	7.371	7.184	6.36	6.737	6.575	7.027	7.223	7.457	7.229	7.426	7.288	7.533	7.536	7.767	7.379	6.709	7.071	6.193	7.836	7.314	7.928	7.472	7.089	7.592	7.523	5.991	7.038	7.53	7.115	7.198	7.439	7.621	7.424	7.055	7.035	7.231	6.971	7.455	6.662	6.837	6.892	7.156
UBA2	6.466	6.757	6.916	6.836	6.865	6.234	6.358	6.608	7.04	6.72	6.17	6.925	6.581	6.321	6.59	5.93	6.913	6.404	6.051	6.193	6.362	6.447	6.804	6.825	6.876	6.199	6.124	7.342	6.287	6.513	6.621	6.669	6.916	7.057	6.91	6.409	6.645	6.376	6.159	6.164	6.633	6.373	6.736	6.538	6.359	6.282	6.34	6.841	6.293
SAE1	12.125	11.949	12.08	12.643	11.912	11.979	11.6	11.31	12.972	12.484	12.113	12.459	11.206	12.184	11.752	11.606	12.268	11.777	11.895	11.549	12.057	12.16	12.623	11.892	11.643	11.957	12.447	12.536	11.897	12.299	12.188	12.749	12.268	12.285	11.727	11.927	12.629	12.507	12.19	12.399	12.309	12.117	13.339	12.108	12.252	12.399	11.924	13.894	12.287
FARSB	10.3825	10.415	10.929	10.522	10.3425	10.3435	10.3305	10.2995	10.1215	10.517	10.2215	10.2045	10.8545	10.7585	10.4305	10.642	10.5805	10.7	10.781	10.5015	10.492	10.527	10.172	10.3955	10.655	10.5305	10.597	10.4405	10.353	10.556	10.3945	10.3975	9.827	10.5645	10.1955	10.2565	10.066	10.366	9.8785	10.5635	10.172	10.1475	10.2365	10.333	10.319	10.0425	10.47	10.202	10.5035
ABCC5	7.58166666666667	8.604	7.45366666666667	7.67733333333333	7.61133333333333	8.72066666666667	7.791	8.76766666666667	7.05466666666667	8.314	8.826	7.87333333333333	8.78666666666667	8.74633333333333	8.61133333333333	7.81633333333333	7.15533333333333	8.51366666666667	9.413	7.49366666666667	8.80466666666667	8.21866666666667	7.31566666666667	7.66766666666667	7.62766666666667	7.83566666666667	8.416	7.09466666666667	8.86266666666667	8.12666666666667	7.71233333333333	7.291	7.51466666666667	8.46633333333333	8.04733333333333	8.112	7.936	7.871	7.25933333333333	7.93	7.51166666666667	7.76366666666667	7.388	8.03533333333333	7.87433333333333	7.75833333333333	7.82733333333333	7.69266666666667	8.639
ABCB6	8.355	8.909	8.842	8.58	8.573	9.295	8.795	8.367	8.97	8.93	9.285	8.782	8.777	9.162	9.472	8.809	7.787	8.903	9.1	8.772	9.422	8.817	8.681	8.466	7.8	8.876	9.488	8.968	9.055	8.878	8.761	8.936	8.704	9.262	8.477	9.25	7.397	7.893	8.51	9.159	7.722	9.762	7.605	8.128	8.535	9.447	8.759	9.346	9.062
DNM1L	8.09233333333333	8.34833333333333	8.90933333333333	9.25	8.33333333333333	7.555	7.96066666666667	7.99033333333333	8.73566666666667	8.235	7.47233333333333	10.242	7.55933333333333	7.84033333333333	8.167	7.961	9.27833333333333	8.48533333333333	7.77933333333333	7.64633333333333	8.14033333333333	8.17433333333333	9.029	8.17333333333333	7.96966666666667	8.14766666666667	8.345	8.67866666666667	7.68933333333333	8.21366666666667	8.543	8.215	9.24966666666667	8.199	8.306	8.244	8.64	7.70233333333333	8.76633333333333	7.90933333333333	7.89633333333333	8.414	8.49366666666667	8.02133333333333	8.13233333333333	7.826	7.875	7.90133333333333	7.907
CDH8	5.88	5.599	5.915	5.648	5.681	5.731	5.945	5.86	5.598	5.645	6.03	5.909	5.535	5.881	5.656	5.673	5.762	5.826	5.884	5.798	5.56	5.72	5.918	5.732	5.62	5.68	5.813	5.612	5.697	5.773	6.007	5.832	5.707	5.767	5.485	5.622	5.659	5.337	5.807	5.923	5.588	5.849	5.689	5.818	5.536	6.06	5.854	5.834	5.931
ABCC9	6.394	5.973	6.003	7.35366666666667	6.16466666666667	6.034	6.08533333333333	5.86066666666667	5.94333333333333	6.29166666666667	6.07033333333333	7.94533333333333	6.08333333333333	6.05133333333333	6.10466666666667	6.23833333333333	6.07766666666667	6.163	5.892	6.11833333333333	5.96833333333333	6.09733333333333	6.02866666666667	6.06133333333333	6.50433333333333	5.93866666666667	5.96733333333333	5.90166666666667	6.18666666666667	5.98066666666667	6.04266666666667	6.13733333333333	7.38333333333333	6.00633333333333	6.67066666666667	6.22833333333333	6.04766666666667	6.20866666666667	6.08866666666667	6.067	6.12366666666667	5.96866666666667	5.896	6.228	5.85533333333333	6.09266666666667	5.94733333333333	6.078	6.09766666666667
ABCF2	7.11533333333333	6.712	7.50166666666667	7.514	7.125	6.69066666666667	6.611	6.75633333333333	7.201	6.54366666666667	6.45733333333333	7.483	6.525	6.83866666666667	6.92666666666667	7.27833333333333	7.62866666666667	6.94166666666667	6.92366666666667	6.77666666666667	6.66866666666667	6.73566666666667	6.95366666666667	6.85633333333333	6.914	7.03633333333333	7.035	7.68266666666667	6.79133333333333	6.83666666666667	6.71366666666667	6.963	7.27333333333333	7.032	6.647	6.51533333333333	7.24533333333333	7.25533333333333	7.21933333333333	7.11133333333333	7.304	7.01233333333333	7.02733333333333	7.12766666666667	7.41666666666667	6.88633333333333	7.187	7.16533333333333	6.89566666666667
NR1H3	9.224	9.145	9.089	8.663	10.199	10.234	9.99	9.068	9.576	9.555	10.005	8.545	11.57	10.392	9.927	11.036	9.418	9.26	10.595	10.59	9.782	9.995	10.106	10.007	9.177	10.314	9.967	9.643	10.206	9.607	9.691	9.587	8.458	9.588	9.846	8.891	9.793	10.583	9.879	10.239	9.41	9.649	10.421	9.447	10.834	9.914	10.066	8.489	9.708
COX17	11.327	11.803	11.318	12.179	11.701	11.746	11.704	12.243	11.199	11.702	11.701	12.011	10.981	10.97	11.576	10.941	11.244	11.707	11.925	11.202	11.91	11.711	12.241	11.425	11.621	11.26	12.119	11.52	12.003	10.941	11.907	11.575	11.762	11.895	11.688	11.989	11.701	10.766	11.436	12.22	11.302	11.905	11.765	11.078	11.07	13.157	12.046	11.764	11.669
SCAMP2	6.73	6.758	6.62	7.555	6.915	6.938	7.354	7.391	7.002	6.522	6.733	7.124	7.694	6.802	6.699	7.384	6.308	6.75	7.073	6.959	7.732	6.706	6.567	6.562	6.635	6.743	7.203	6.501	6.844	7.002	7.21	7.418	7.749	7.032	7.061	6.875	7.545	7.257	7.378	7.065	7.32	7.574	7.48	6.936	7.879	6.932	7.7	6.831	7.268
SCAMP3	8.337	8.2425	8.56	9.1245	8.6735	8.0645	8.234	9.085	8.849	8.043	7.885	8.866	8.231	8.522	8.6515	9.0045	8.749	8.1375	8.7705	8.218	8.5375	8.2965	8.094	8.653	8.2095	8.5335	8.6785	8.7465	8.358	8.232	8.681	8.554	8.648	8.8145	8.4665	8.256	8.835	8.795	8.5395	8.713	8.379	9.35	8.8495	9.651	9.1495	8.56	8.676	9.4305	8.5665
IL18BP	6.6638	6.4588	6.3774	7.1548	6.6182	6.5396	6.2578	6.345	6.6888	6.5558	6.5702	6.5124	6.674	6.6364	6.2684	6.5308	6.9624	6.4242	6.196	6.5108	6.2282	6.503	6.6382	6.332	6.7558	6.5488	6.4578	6.3864	6.4862	6.5434	6.4884	6.691	7.1588	6.4848	6.3414	6.402	6.6954	6.7588	6.3906	6.4322	7.1192	6.33	7.173	6.613	6.793	6.3578	6.8176	6.526	6.6872
RWDD2B	7.58	7.029	7.818	7.591	7.297	7.744	7.501	8.451	7.531	7.518	7.445	7.369	7.234	7.29	7.091	7.011	7.22	6.977	7.131	7.03	7.213	7.338	6.741	7.142	7.122	7.246	6.707	6.992	7.397	7.184	6.909	6.822	7.329	7.059	6.956	7.02	7.199	7.189	6.893	7.09	6.71	7.262	6.998	6.922	6.975	6.883	6.99	6.885	6.95
CDH9	6.094	6.139	6.276	6.154	6.192	6.383	5.936	6.568	5.917	5.977	6.146	5.945	6.588	5.856	6.277	6.302	6.034	6.168	6.479	6.505	6.108	6.048	6.188	6.302	6.323	6.041	6.683	5.945	6.306	5.984	6.264	6.322	5.814	6.115	5.682	5.9	6.337	6.298	6.448	6.446	6.36	6.123	6.199	5.957	6.247	6.241	6.236	6.078	6.179
MUC12	6.051	6.063	6.667	6.0015	6.218	5.8345	7.0075	5.993	6.4155	6.1455	5.9955	5.997	6.096	5.991	6.0435	6.7305	5.904	6.0165	6.015	5.9095	6.2265	6.133	6.47	9.199	6.0785	6.5825	6.418	6.786	6.1015	6.5585	8.024	6.179	5.8735	6.05	6.1755	5.9595	6.2385	6.943	7.081	7.3785	6.025	6.0615	6.116	6.4305	5.8285	6.9695	6.2645	8.042	6.2305
DPP3	7.75133333333333	7.74233333333333	8.65666666666667	7.25333333333333	8.23	7.322	8.44866666666667	7.72166666666667	8.018	6.82633333333333	7.34466666666667	8.219	7.33066666666667	7.42466666666667	7.95066666666667	7.814	7.98233333333333	7.71066666666667	8.092	7.58266666666667	8.38333333333333	7.599	7.326	7.96533333333333	6.89766666666667	8.443	8.38133333333333	8.23466666666667	7.54333333333333	7.86533333333333	8.41066666666667	8.09933333333333	7.386	7.609	7.94633333333333	7.38533333333333	8.75233333333333	8.50066666666667	8.69433333333333	8.68333333333333	8.498	8.57333333333333	8.69333333333333	8.24566666666667	8.75166666666667	7.78066666666667	8.07666666666667	8.69133333333333	7.973
SNUPN	8.945	8.839	9.363	9.3935	8.915	8.4785	8.715	9.077	8.581	8.777	8.4335	9.449	8.0845	8.51	8.4855	8.927	9.3705	8.7155	8.677	8.668	8.7555	8.8035	8.7845	8.7455	8.571	8.8645	8.8735	9.2975	8.6985	8.357	8.4055	9.4545	9.592	8.52	8.9075	8.825	8.872	8.981	8.7545	8.9315	8.914	9.3905	8.785	8.918	8.707	8.424	8.9225	9.1125	8.7285
HUWE1	8.053	7.727	8.659	8.435	8.031	8.008	8.206	8.622	8.131	7.687	7.643	8.521	7.365	7.716	7.877	8.008	8.562	7.544	8.237	7.853	8.351	7.786	7.35	8.041	8.005	7.72	7.864	8.73	8.143	8.053	7.744	8.308	8.354	7.826	7.764	7.737	8.454	7.899	7.687	7.47	7.775	7.899	7.39	7.709	7.846	7.651	7.878	7.813	7.578
PTPRU	6.659	5.998	6.196	5.825	6.3875	6.4395	6.272	6.2335	6.06	6.214	6.0715	6.2725	6.2005	6.3705	6.3675	8.4615	7.2805	6.0615	6.116	6.271	5.878	6.299	6.2395	6.1525	6.252	6.3775	6.451	6.8225	6.499	6.981	6.25	6.367	5.875	7.0595	6.3355	6.1195	6.275	6.523	6.931	6.0875	5.9305	7.151	6.2875	6.734	6.2545	6.7335	6.7615	6.584	6.193
TSPAN32	6.19866666666667	6.63733333333333	5.88566666666667	6.349	6.261	6.58933333333333	6.218	7.17633333333333	6.23433333333333	6.64366666666667	6.77866666666667	6.34933333333333	6.83866666666667	6.90966666666667	6.61233333333333	6.49433333333333	6.033	6.59966666666667	6.28466666666667	6.17666666666667	6.01233333333333	6.24	6.528	5.93066666666667	6.83666666666667	6.30233333333333	6.231	6.021	6.74366666666667	6.44233333333333	5.9	6.29133333333333	6.36833333333333	6.321	6.06733333333333	6.09133333333333	6.326	6.73233333333333	6.259	6.14633333333333	6.42766666666667	5.97533333333333	6.865	6.382	6.83766666666667	6.27566666666667	6.94	6.087	6.536
TSSC4	8.837	8.47	8.609	8.81	8.6	9.135	8.874	8.619	9.168	9.105	9.34	9.299	9.857	9.956	9.778	9.677	8.706	8.379	10.126	9.423	9.029	8.698	9.206	9.204	8.995	9.199	10.144	9.008	9.336	9.368	9.056	8.806	8.741	8.927	9.064	8.553	9.022	9.207	9.193	9.496	9.419	9.638	9.264	9.438	9.497	9.861	9.406	8.846	9.172
ATP9A	8.06333333333333	7.927	7.69766666666667	7.481	8.08733333333333	8.23733333333333	8.20633333333333	7.92066666666667	7.77666666666667	8.241	7.96766666666667	7.74033333333333	8.14533333333333	7.99133333333333	8.07	8.58033333333333	8.268	8.00833333333333	8.32333333333333	8.14433333333333	8.386	8.42733333333333	7.932	7.976	7.77	7.91766666666667	7.70033333333333	8.27133333333333	8.07166666666667	7.742	8.069	8.32466666666667	7.611	8.41033333333333	7.92366666666667	7.914	8.722	8.13333333333333	8.13866666666667	7.72266666666667	8.20166666666667	8.71633333333333	7.87666666666667	8.575	8.00866666666667	8.308	8.2	8.38966666666667	8.329
CDH10	6.638	5.657	5.685	5.513	6.662	5.742	5.87	6.077	5.794	6.794	6.164	5.751	5.826	5.667	5.704	6.099	5.688	5.853	5.775	5.557	5.969	6.498	5.733	5.803	6.648	5.504	5.646	5.965	5.863	5.533	6.03	5.546	5.855	5.753	5.816	5.844	5.808	6.213	5.627	5.657	6.031	5.685	5.727	5.641	5.693	5.848	6.595	6.595	5.606
PDCD7	11.9315	11.6235	11.4595	11.5595	11.1265	11.413	10.8295	11.0285	10.9335	11.199	11.155	11.546	11.4245	11.5765	11.5375	11.435	11.4685	11.7705	11.503	11.2515	11.129	11.032	11.239	11.29	11.179	11.1525	11.214	11.1715	11.177	11.0705	11.111	11.407	11.0605	11.304	11.078	11.122	11.024	11.03	10.5285	10.98	11.1975	11.0335	11.2995	10.982	11.26	11.017	11.1115	11.2295	11.1045
GPC6	8.249	7.843	8.255	9.101	8.455	8.528	7.628	7.904	7.424	8.161	8.039	8.901	8.272	7.933	8.481	7.867	7.157	7.682	7.655	7.991	7.756	8.24	7.515	7.502	7.891	7.181	7.638	8.027	7.793	7.517	7.17	7.448	9.495	7.411	7.353	7.436	7.516	7.762	7.909	7.829	9.274	8.13	8.561	7.999	8.228	8.08	7.9	8.287	8.168
USH1C	7.6715	7.5135	7.9585	5.6795	8.1595	6.7935	9.054	7.1505	7.9405	6.4005	6.751	5.7925	9.0305	6.753	6.5895	8.024	8.1195	7.6165	7.9695	9.37	8.9495	7.566	7.1615	8.2295	6.275	8.328	8.1175	8.3085	7.024	8.0385	8.9775	7.718	5.829	7.5495	7.8185	6.9535	8.4855	7.5655	8.4015	7.505	7.208	7.8665	7.7315	8.069	8.3965	7.872	8.117	8.3835	8.1895
PQBP1	7.30466666666667	7.41166666666667	7.619	7.331	7.25833333333333	7.42433333333333	7.391	7.78066666666667	7.30133333333333	7.03433333333333	6.904	7.17633333333333	7.79933333333333	7.42	7.71366666666667	7.38766666666667	8.237	7.4	7.78866666666667	7.73233333333333	7.29966666666667	7.11966666666667	7.411	7.28966666666667	7.40766666666667	7.26666666666667	7.523	7.511	7.29466666666667	7.49866666666667	7.469	7.47833333333333	7.298	7.302	7.18366666666667	6.88066666666667	7.497	7.389	7.62066666666667	7.48566666666667	7.718	7.973	7.37466666666667	7.976	7.12333333333333	7.30033333333333	7.89233333333333	7.83933333333333	7.32566666666667
EDIL3	6.609	6.447	5.936	9.417	6.041	6.622	6.79	6.006	5.961	6.66	6.731	6.249	6.028	6.004	6.265	6.542	6.108	6.928	5.871	6.685	6.347	6.621	6.418	5.945	6.431	6.23	6.29	5.973	6.431	6.264	6.448	6.046	8.298	6.321	6.469	7.422	6.935	6.337	6.241	6.964	6.244	6.49	6.158	6.132	6.016	6.511	5.864	6.182	6.342
COL4A3BP	8.1965	7.9575	7.717	8.684	7.689	8.2015	7.956	7.1915	7.6595	7.9625	8.1705	7.821	7.7985	7.8685	7.8475	7.746	8.061	8.227	7.9735	7.8365	8.1335	8.154	7.804	7.7865	7.696	7.8765	7.81	8.14	7.7265	7.9165	7.841	7.866	8.2775	8.005	7.4535	7.421	8.0935	7.7805	7.8535	8.031	8.046	8.346	8.1665	7.5935	7.8795	7.8035	8.0815	8.244	8.5995
KCNK7	6.1485	5.9135	5.966	5.858	6.203	5.855	6.033	5.9655	5.7275	6.0925	5.9055	6.0395	6.2345	6.0685	6.087	6.093	6.5345	5.974	6.1115	5.886	6.296	6.046	6.0335	6.354	6.29	5.86	5.965	5.9265	5.9675	5.8675	5.876	5.9555	6.194	6.0355	6.2685	6.0945	6.363	6.2	6.368	6.1685	6.206	6.637	5.883	6.277	6.4605	5.845	6.2415	5.843	6.1265
CDH11	11.582	9.684	8.414	11.832	10.698	9.746	8.904	8.502	9.714	10.903	9.831	10.907	8.304	9.019	8.765	10.362	8.588	9.535	7.857	9.001	9.587	10.669	10.483	9.616	11.279	9.035	9.767	11.313	9.692	10.766	9.327	10.286	12.174	9.586	9.66	10.284	9.216	10.51	9.451	9.856	11.493	8.324	10.821	9.801	9.582	10.757	10.715	10.975	10.583
UST	8.16	8.106	6.927	6.993	7.113	7.852	7.314	6.19	7.394	7.976	7.68	8.011	6.632	7.546	7.499	6.947	5.854	8.384	7.385	7.244	8.323	8.065	6.559	7.635	7.836	6.645	7.217	6.403	7.264	7.162	7.9	6.42	6.897	7.872	7.105	8.168	8.278	7.27	7.555	7.542	7.354	6.407	7.032	6.798	6.419	7.15	6.791	6.921	7.988
ARPC5	12.138	12.073	12.3	10.896	12.245	11.836	12.236	11.197	12.247	12.194	12.366	10.26	11.619	11.938	11.501	12.192	12.373	12.006	11.597	11.774	12.491	12.721	12.924	12.144	12.452	12.414	12.236	12.949	12.013	12.776	12.618	12.468	11.93	12.587	12.763	12.517	12.162	11.73	11.565	11.628	11.922	11.16	12.206	11.855	12.206	11.639	12.027	12.251	12.243
ARPC4	8.65833333333333	8.769	8.757	8.487	8.69433333333333	8.21266666666667	8.775	8.44933333333333	8.417	8.25733333333333	8.208	8.47566666666667	8.63966666666667	8.751	8.64833333333333	9.10966666666667	8.47966666666667	8.808	8.97133333333333	8.93633333333333	8.98033333333333	8.45833333333333	8.67566666666667	8.74166666666667	8.52933333333333	8.851	8.737	8.75033333333333	8.32966666666667	8.623	8.951	8.86333333333333	8.84766666666667	8.751	8.561	7.79266666666667	8.75533333333333	9.22066666666667	9.36033333333333	9.45333333333333	9.22033333333333	9.40266666666667	9.21033333333333	9.334	9.528	8.51966666666667	9.03133333333333	8.769	9.11733333333333
ARPC3	11.543	12.2	12.17	11.349	12.39	11.383	11.962	11.761	11.554	11.117	11.026	10.684	10.966	11.056	11.063	10.984	11.483	12.208	11.357	11.394	12.212	11.457	10.76	10.998	10.794	10.836	10.585	10.475	10.81	11.348	11.793	11.591	10.94	11.174	11.34	12.322	12.224	11.75	12.357	11.881	12.318	11.892	12.188	12.14	12.238	11.852	12.331	11.679	11.728
ARPC1B	7.916	7.985	8.747	7.894	8.37	6.683	7.936	6.111	7.824	6.791	6.842	7.216	8.281	7.965	7.003	9.174	7.676	7.913	7.189	7.944	7.321	7.389	7.688	7.214	7.683	7.747	7.132	7.37	6.737	8.626	8.505	7.826	8.098	7.368	8.038	6.523	7.523	8.63	9.537	10.32	9.56	8.734	9.685	9.074	9.331	9.966	8.213	9.359	7.963
ACTR3	10.777	11.233	10.439	10.421	10.496	10.855	11.102	10.525	11.071	10.532	11.063	10.707	10.731	10.978	10.774	10.641	10.886	11.193	10.999	10.801	11.522	11.144	11.358	10.983	11.061	11.239	11.464	11.229	10.853	11.346	11.422	11.143	10.874	11.115	11.447	11.475	9.612	8.767	8.892	9.326	8.877	9.369	9.419	9.36	9.195	9.481	9.172	9.979	9.639
ACTR2	12.19	12.216	12.324	12.241	12.17	12.259	12.285	11.688	12.188	11.983	12.14	12.043	11.364	11.616	11.954	11.87	11.64	12.131	11.624	11.78	12.416	12.435	12.615	12.661	11.912	11.971	12.229	12.484	11.415	12.618	11.908	12.385	12.22	12.254	12.204	12.699	12.626	12.08	12.268	12.227	12.292	12.397	12.387	12.181	12.589	12.361	12.182	12.788	12.097
TSPAN5	6.776	7.337	6.998	9.4	6.463	8.002	6.693	7.638	7.446	6.951	7.173	10.173	6.61	7.251	7.373	6.607	6.825	7.384	8.306	7.028	8.889	7.224	7.535	6.778	6.787	7.252	7.92	7.317	6.934	7.477	7.238	7.157	9.044	7.557	7.391	7.9	6.802	6.906	6.657	7.187	7.513	7.091	8.284	6.904	7.142	7.86	7.313	6.855	9.107
TSPAN3	10.612	11.018	11.5015	11.412	11.5315	10.153	12.449	10.379	10.954	10.327	10.006	12.5195	11.5215	9.7165	10.265	11.065	10.2645	11.0355	10.7325	11.6645	11.8065	11.637	10.3985	11.715	9.8375	11.475	11.1085	10.7125	9.818	10.793	12.1895	11.703	11.699	11.0455	10.967	11.396	11.339	10.8335	12.7495	11.8245	11.032	10.913	11.016	10.945	12.0445	11.3945	10.8455	11.6175	11.501
ADAM8	6.988	7.177	6.654	6.143	7.854	7.065	6.805	6.531	7.897	6.915	6.696	5.888	6.015	7.749	6.584	8.49	8.407	7.329	5.835	6.713	7.503	6.987	6.96	6.688	7.157	7.212	7.277	6.751	6.561	8.856	6.705	8.268	6.499	7.61	6.909	7.382	7.637	7.303	7.775	7.807	7.926	8.603	8.726	8.205	8.503	7.028	7.867	7.115	7.202
CDH12	5.858	5.512	5.553	5.833	5.578	5.865	5.581	5.72	5.396	5.544	5.686	5.789	5.61	5.646	5.817	5.789	6.29	5.843	5.689	5.505	5.711	5.746	6.294	5.955	5.698	5.73	5.67	5.657	5.621	5.698	8.292	5.818	5.73	5.698	5.797	5.601	5.685	5.737	5.742	5.772	5.793	5.524	5.777	5.776	5.566	5.815	5.593	6.169	5.652
TSPAN2	7.054	6.326	6.0985	5.754	6.371	6.607	6.353	5.9425	6.457	7.446	6.4135	5.7555	6.3305	6.1195	6.129	6.709	5.7895	6.465	5.7055	6.4625	5.8555	7.0175	6.401	6.429	6.9265	6.829	6.342	6.7545	6.266	6.3915	6.3765	6.0995	5.86	6.482	6.49	5.9585	5.8745	6.06	6.14	6.235	6.2655	5.895	6.065	6.254	5.8315	6.182	6.05	6.03	6.673
NUBP2	6.971	7.1	7.413	7.789	7.048	7.071	7.003	7.852	7.826	6.953	6.971	7.871	6.323	6.918	7.542	7.16	7.927	7.106	7.582	7.281	7.481	6.922	7.388	7.265	7.136	7.093	7.458	6.903	6.883	7.18	7.234	7.54	7.576	7.244	7.469	6.543	7.744	7.529	7.661	7.676	7.706	7.488	7.752	7.762	7.952	7.366	7.524	7.401	7.48
TSFM	7.085	7.237	7.974	7.648	8.129	7.615	7.554	7.909	8.577	7.419	7.589	7.874	7.094	7.16	7.233	7.368	8.678	7.119	7.805	7.381	7.535	7.539	8.417	7.995	7.268	7.666	8.104	8.198	7.491	7.644	7.67	7.624	7.597	7.942	8.136	7.806	8.359	7.643	7.717	7.474	7.419	8.124	7.952	7.605	7.86	7.7	7.596	7.479	7.3
TSPAN1	9.32	11.169	8.661	6.404	10.444	11.108	12.632	9.869	9.626	9.292	11.265	6.333	9.843	9.656	10.327	9.897	7.563	10.586	11.001	10.38	12.468	11.439	7.539	11.548	8.585	11.815	11.524	8.076	10.709	11.257	12.541	9.832	6.184	11.12	11.959	11.576	9.875	9.094	11.798	10.152	7.165	9.551	9.641	6.866	10.472	10.239	9.349	9.571	11.477
PPIF	6.575	6.91	6.777	5.673	6.746	7.05	6.798	7.257	7.089	6.122	6.686	6.275	5.993	6.448	6.834	6.732	6.922	6.658	7.997	7.044	6.739	6.385	6.153	6.735	6.3	6.478	6.915	6.47	6.601	6.719	6.439	6.241	6.029	6.464	6.869	6.392	7.254	6.432	6.543	6.607	6.239	6.605	6.271	6.574	6.426	6.589	6.403	6.41	6.408
CTDSP2	11.026	10.531	9.867	11.164	10.909	10.917	10.739	11.253	10.587	10.575	10.692	11.096	10.6	10.723	10.836	11.315	10.449	10.273	10.631	10.805	10.297	10.609	10.321	10.295	10.958	10.284	10.192	10.734	10.815	10.535	10.538	10.653	11.186	10.803	9.481	10.484	10.328	10.996	10.881	10.667	11.29	10.434	10.941	11.595	10.777	10.538	10.865	10.693	10.936
TRIM10	5.9935	5.995	6.03075	5.628	5.816	5.87775	6.1295	5.77675	6.05325	5.9255	5.83825	5.7895	6.22875	5.9395	5.78725	5.92325	5.94175	5.90975	5.79475	6.0765	6.3715	6.14675	5.99625	6.26075	5.87475	6.165	5.919	5.91425	5.889	5.9475	6.24875	6.34575	5.8305	6.08975	6.014	5.84875	6.2025	6.02225	6.22375	6.339	6.14325	6.0545	6.3675	5.899	6.5095	6.17475	6.12775	6.22575	5.9765
ARPC2	8.28533333333333	8.54566666666667	8.164	9.09033333333333	8.265	8.35433333333333	8.651	8.44033333333333	8.49066666666667	8.17833333333333	8.28366666666667	8.47366666666667	8.31733333333333	8.24266666666667	8.27166666666667	8.136	8.189	8.464	8.30566666666667	8.201	8.64566666666667	8.34366666666667	8.37966666666667	8.095	8.246	8.577	8.28566666666667	8.421	8.26633333333333	8.42566666666667	8.46966666666667	8.58766666666667	8.77166666666667	8.39133333333333	8.10966666666667	8.509	8.48466666666667	8.27133333333333	8.28466666666667	8.56366666666667	8.37766666666667	8.26866666666667	8.433	8.458	8.52266666666667	8.628	8.52066666666667	8.34966666666667	8.42833333333333
SGK2	5.803	6.03533333333333	5.90466666666667	5.885	5.91066666666667	5.914	6.129	6.029	5.78466666666667	5.755	5.87466666666667	5.668	6.36533333333333	5.88	5.62466666666667	5.95866666666667	5.71833333333333	6.051	5.935	6.14666666666667	6.15466666666667	5.912	5.92933333333333	5.92666666666667	5.88233333333333	5.87633333333333	5.79233333333333	5.64533333333333	5.78033333333333	5.96266666666667	6.024	5.863	5.61466666666667	6.02566666666667	5.76066666666667	5.76466666666667	6.082	5.91066666666667	6.066	6.09733333333333	5.62366666666667	6.228	5.74366666666667	5.782	5.686	5.993	5.68733333333333	6.00033333333333	5.91733333333333
RAD50	6.575	6.768	6.752	6.6205	6.8795	6.569	6.893	6.893	6.7065	6.464	6.5575	7.1705	6.77	6.67	6.704	6.6635	6.908	6.4225	6.654	6.929	6.7565	6.7725	6.6135	7.0405	6.615	6.825	6.9815	6.82	6.822	6.5715	6.758	6.8235	6.8375	6.5745	6.7375	6.898	7.138	6.948	6.7575	6.8845	6.6685	6.7265	6.502	6.6865	6.7125	6.5075	6.741	6.4905	6.752
KIF20A	7.259	7.735	8.565	6.339	7.086	6.553	6.534	6.018	8.748	6.79	7.84	7.982	6.466	7.345	6.848	6.276	8.35	7.72	6.594	6.672	8.209	7.108	8.496	7.846	6.549	8.04	8.024	8.861	7.045	7.902	7.257	7.911	6.869	8.651	8.584	7.855	8.353	7.622	7.333	8.325	7.667	9.066	8.636	7.564	8.004	7.621	7.965	8.937	7.683
PREB	8.75	8.83	8.384	8.189	8.756	8.818	8.391	8.034	8.188	8.127	8.377	8.012	9.352	8.864	8.758	9.155	8.978	8.618	8.797	8.435	8.864	8.279	8.957	8.372	8.127	9.17	9.261	8.628	8.477	8.728	8.749	8.66	8.311	8.922	8.543	8.579	8.641	7.971	8.37	8.746	8.742	8.975	8.281	8.344	8.219	8.607	8.757	8.306	8.52
HIPK3	5.973	5.8285	6.083	6.143	5.7235	5.8515	5.7965	5.868	5.922	5.95	5.8675	6.572	5.667	5.82	6.1035	6.0325	6.375	5.9505	5.7925	6.0185	6.051	5.9185	6.1415	6.0415	6.2485	5.8815	6.262	6.0895	5.909	5.9505	6.139	6.0795	6.257	6.127	6.566	6.6185	6.307	6.1125	6.1555	5.928	5.912	6.0745	6.0245	6.2435	6.0705	6.1085	6.1045	6.241	5.99
FEM1B	6.556	6.498	6.683	6.694	6.353	6.907	6.694	6.362	6.476	6.545	6.363	7.031	7.284	6.758	6.716	6.797	6.716	6.443	6.872	6.69	6.689	6.733	6.914	6.685	6.214	6.851	6.896	6.907	6.489	6.995	7.082	6.949	6.854	6.945	6.742	6.573	7.187	6.7	7.207	7.257	7.092	6.889	7.559	6.95	6.9	7.062	6.792	7.509	6.92
ENAM	6.001	5.881	5.835	5.949	6.275	5.951	5.656	6.763	5.722	5.573	5.948	5.815	5.764	5.773	6.013	5.95	5.668	6.061	6.694	5.821	5.834	6.008	5.718	5.842	6.157	5.756	5.849	5.83	6.307	6.132	5.811	5.959	6.045	6.115	5.96	6.458	6.023	5.927	5.756	5.669	5.851	5.755	5.952	5.706	5.902	5.943	6.083	5.925	5.887
CDH13	6.855	6.575	6.668	6.743	6.48	5.779	6.229	5.888	6.827	6.851	6.666	5.948	6.229	6.981	6.442	6.25	6.749	6.319	6.695	6.751	8.83	7.359	6.894	6.789	7.234	6.177	6.537	7.829	6.301	9.013	6.262	6.684	7.233	6.693	6.452	6.903	6.26	6.802	7.219	8.634	7.168	7.029	7.663	7.167	6.819	7.986	5.855	7.763	7.062
ACTR1B	9.646	9.49	9.306	9.356	9.082	9.435	9.638	10.097	8.886	8.958	9.527	9.005	9.402	9.369	9.604	8.798	8.478	9.438	9.497	9.116	9.51	8.994	8.819	9.312	9.225	9.046	8.973	9.263	9.694	9.057	8.659	8.69	9.21	9.281	9.031	9.553	9.593	8.673	9.495	9.366	9.215	8.914	9.354	9.347	9.454	9.318	9.253	9.339	9.463
ACTR1A	9.967	9.456	9.681	10.565	9.712	9.676	10.261	10.278	9.691	9.692	9.496	11.093	10.348	10.208	10.261	10.583	9.334	9.218	10.165	9.991	9.87	9.443	9.221	9.578	9.702	10.05	10.264	9.655	10.089	10.525	10.017	9.642	10.322	9.586	9.491	9.579	9.806	9.972	10.348	10.445	10.678	10.47	10.565	10.225	10.463	10.966	10.007	10.151	9.961
ARL4C	7.122	6.512	6.454	6.733	6.584	6.969	6.299	6.537	6.962	7.121	6.927	6.683	6.367	6.227	6.334	6.382	6.52	6.368	6.113	6.265	6.341	6.667	6.531	6.401	7.11	6.485	6.269	6.6	6.668	6.465	6.45	6.485	6.853	6.473	6.227	6.78	6.814	6.661	6.345	6.302	7.649	6.449	7.137	6.621	6.39	6.559	6.843	7.034	6.655
ARL4A	6.9022	6.8552	7.4234	6.13	7.5032	6.609	8.2294	7.0924	7.501	7.3354	7.138	6.0598	7.8436	6.4266	6.8312	6.6734	6.8316	6.927	7.1986	7.6598	7.2948	7.8236	7.177	7.449	7.2748	7.5512	6.7044	7.2658	6.9328	7.2946	8.1468	6.6184	6.182	6.9274	7.4972	6.8846	6.6396	7.0166	7.2278	7.082	6.6598	6.4436	6.9588	6.7544	6.5404	7.5264	7.0166	6.8402	6.999
RASGRP1	8.166	7.874	6.562	6.346	7.197	8.027	6.519	6.518	7.336	7.75	7.808	6.196	6.141	7.649	7.353	7.205	7.52	7.913	6.816	7.06	7.145	7.529	8.787	7.296	8.166	8.055	7.705	7.431	7.43	6.976	7.376	8.299	7.267	7.607	7.167	8.222	7.395	7.577	6.293	6.488	7.778	6.349	7.366	6.943	8.167	6.525	7.54	7.489	7.084
DNAL4	10.016	9.771	9.831	9.098	9.824	9.959	9.294	10.024	9.137	9.359	9.513	7.911	8.966	9.569	10.244	9.247	9.125	9.736	10.182	9.319	10.066	9.337	9.032	10.051	9.638	9.475	9.148	9.304	9.89	9.392	9.213	9.147	9.6	9.321	8.956	9.571	9.214	9.346	9.393	9.639	9.326	9.824	9.173	9.482	9.536	9.423	9.359	9.331	9.87
LRPPRC	9.512	9.455	9.584	9.147	9.763	9.61	9.599	9.876	10.142	9.319	9.743	8.91	8.51	9.101	9.896	9.437	9.34	9.151	9.692	9.569	8.95	9.731	8.95	9.827	9.031	9.466	9.603	10.51	9.848	9.203	8.946	8.994	8.829	9.23	9.09	9.16	10.311	9.845	9.265	9.569	8.984	10.236	8.87	9.607	9.038	9.67	9.058	9.523	9.054
FRY	7.045	6.449	6.053	7.327	6.469	6.75	6.536	6.956	6.565	6.626	6.546	8.522	7.252	6.901	7.059	6.79	6.27	6.783	7.34	6.548	7.207	7.138	6.263	6.757	7.074	6.659	6.407	6.07	7.306	6.612	6.483	6.26	7.582	6.537	6.699	7.65	6.22	6.475	6.19	6.11	6.147	5.879	6.211	6.085	6.024	6.337	6.313	6.068	6.279
CDH15	6.111	5.836	5.848	6.015	6.089	6.079	5.803	5.82	5.981	5.893	5.938	7.093	5.907	6.041	5.789	6.706	5.911	5.718	5.889	6.208	6.104	6.089	6.254	6.142	5.943	6.05	6.991	6.48	6.17	5.997	5.815	6.079	6.287	6.283	6.266	5.919	5.864	5.794	6.031	5.901	6.018	7.541	5.933	5.895	6.201	6.806	6.274	6.291	6.317
PDIA6	8.294	8.845	7.824	8.708	8.735	8.543	9.061	9.411	9.763	8.437	8.262	9.062	7.837	8.497	8.755	9.278	9.687	9.05	8.946	8.854	9.577	9.177	9.354	9.119	8.368	9.136	9.421	9.265	8.733	8.614	9.27	9.696	8.981	9.956	9.762	9.529	9.781	9.139	10.025	9.927	9.709	10.466	10.017	9.618	9.575	9.91	8.921	9.834	9.136
TRAP1	9.42	9.061	9.456	8.541	10.252	8.583	8.739	9.15	10.185	8.584	8.447	8.986	7.869	8.943	8.787	9.181	10.671	8.812	8.386	8.686	8.44	8.084	8.359	9.225	8.286	9.039	8.976	8.724	8.564	8.661	8.754	9.189	8.245	8.136	8.512	8.27	10.209	9.636	9.025	9.268	8.977	9.098	9.844	9.92	9.222	8.84	8.789	8.918	8.866
OPTN	10.817	10.287	8.736	11.547	10.46	10.688	10.485	10.175	9.942	10.646	10.839	10.255	10.592	10.207	9.492	9.909	9.625	10.264	9.873	9.865	10.366	10.397	10.495	9.217	10.763	10.036	9.436	10.213	9.937	10.336	10.356	9.937	11.952	9.814	9.911	9.871	9.843	10.158	9.889	9.418	10.057	9.054	9.777	9.77	9.32	9.983	10.627	9.791	10.827
BCAP31	11.676	11.761	12.084	12.19	12.046	11.876	11.801	11.606	12.2	11.796	11.777	12.166	11.747	12.092	12.046	12.479	11.41	11.478	11.908	11.945	12.067	11.768	11.099	12.305	11.406	12.133	12.605	12.285	11.955	12.179	12.014	12.661	11.935	12.632	11.978	11.523	12.5	12.115	11.972	11.871	12.099	12.006	11.979	11.999	12.5	11.855	12.177	12.292	11.603
NAMPT	6.426	6.78933333333333	7.25	6.28966666666667	6.969	6.849	6.792	7.10533333333333	7.56466666666667	6.97133333333333	6.976	6.62733333333333	6.42033333333333	6.196	7.011	6.93066666666667	7.47733333333333	6.64066666666667	6.754	6.919	7.10233333333333	6.934	7.319	6.924	7.23466666666667	7.163	7.238	7.14166666666667	6.873	7.63166666666667	7.74266666666667	7.44966666666667	6.61866666666667	7.078	7.339	7.83133333333333	7.506	7.03333333333333	7.31733333333333	7.403	7.651	7.38333333333333	7.858	6.975	7.59933333333333	7.903	6.64533333333333	7.46	7.06433333333333
CELA3A	5.7815	8.528	6.1115	5.815	6.2085	7.5795	5.99	8.8655	5.99	6.2025	7.0415	5.7955	6.343	5.9925	7.149	5.77	5.683	8.661	7.111	6.424	5.836	6.1745	6.2365	5.978	9.118	5.874	6.015	6.077	7.8435	5.816	5.749	5.8775	5.897	5.7255	5.9535	5.821	5.8005	6.027	5.974	6.1245	5.8445	5.9055	5.894	5.959	5.6725	6.301	5.912	5.8605	5.753
RBM12	7.92266666666667	7.72133333333333	8.232	8.38133333333333	8.06	8.01866666666667	8.13066666666667	7.93333333333333	8.419	7.92233333333333	8.04666666666667	8.42833333333333	7.524	7.951	7.98166666666667	7.908	8.46933333333333	7.86933333333333	7.92733333333333	7.97533333333333	7.79066666666667	7.972	8.52933333333333	8.21333333333333	8.17133333333333	7.85733333333333	7.87233333333333	8.314	8.00433333333333	7.91933333333333	8.06666666666667	7.97266666666667	8.37933333333333	8.02933333333333	8.169	8.34433333333333	8.886	8.49766666666667	8.25733333333333	7.972	8.345	8.37266666666667	8.372	8.351	8.21866666666667	8.41966666666667	7.92966666666667	8.26866666666667	8.11366666666667
YAF2	7.14933333333333	6.86933333333333	6.85666666666667	7.81166666666667	7.06766666666667	7.20966666666667	6.785	7.15366666666667	6.94033333333333	7.29933333333333	7.11166666666667	7.73466666666667	7.43233333333333	7.45333333333333	7.45233333333333	7.22233333333333	7.21	6.93233333333333	7.65133333333333	7.07	7.06533333333333	7.01266666666667	7.06633333333333	7.213	7.32533333333333	6.963	7.183	7.28866666666667	7.22033333333333	7.42866666666667	7.13166666666667	6.962	7.78933333333333	7.12266666666667	7.01666666666667	7.111	6.88666666666667	6.966	7.04733333333333	6.90533333333333	7.06533333333333	7.05933333333333	7.15133333333333	7.288	7.06066666666667	7.16266666666667	7.27633333333333	7.065	7.12133333333333
ARFRP1	7.363	6.601	7.28	7.577	7.636	6.552	7.217	6.33	6.665	6.826	7.334	7.288	7.653	7.417	6.628	7.924	7.143	6.402	6.618	7.344	6.968	6.696	6.471	6.717	6.31	7.148	7.159	7.698	7.079	7.107	6.848	7.186	7.126	6.808	7.085	6.664	6.754	6.885	7.086	7.274	6.934	8.258	7.646	7.051	7.633	6.814	7.216	6.822	6.873
CDH16	7.375	5.951	6.016	5.936	6.598	5.841	6.216	6.144	6.038	5.829	5.928	6.055	6.097	5.982	5.953	8.181	7.633	5.808	5.789	5.992	5.913	6.096	6.017	6.432	5.718	5.69	5.816	6.043	5.899	6.143	5.88	6.229	5.801	6.158	6.082	6.087	5.819	6.27	5.916	6	6.015	6.209	6.399	5.89	6.522	5.97	6.49	6.111	6.108
TOB1	9.188	8.892	8.063	8.902	9.041	10.023	9.819	10.809	9.9	9.52	9.232	10.269	8.222	8.568	10.335	9.422	9.234	8.992	9.749	9.479	9.562	9.372	9.37	10.667	9.221	10.13	9.577	10.375	9.144	8.958	9.777	10.489	10.217	9.415	10.521	9.892	10.709	9.781	10.834	10.267	10.051	9.836	10.101	10.222	10.402	10.628	9.836	10.73	9.824
AKAP9	6.124	5.914	6.0355	5.817	6.014	5.9945	5.943	5.921	6.5945	5.8755	6.0315	6.0595	6.1115	5.7535	6.2305	5.7705	5.9695	5.888	6.258	5.9465	5.9785	5.8685	6.073	6.1305	5.8465	5.973	5.974	5.8495	5.7775	5.931	6.1745	6.2565	5.7975	5.892	6.1665	6.2975	5.992	5.939	5.871	6.111	5.773	5.8385	5.8495	5.7365	5.8465	5.866	5.643	5.988	5.948
CLEC3A	5.922	5.8955	6.3585	5.9395	6.046	5.959	5.865	5.747	5.871	6.1605	5.861	5.9755	5.851	6.027	6.1205	6.0035	6.12	6.079	5.875	5.9425	6.019	5.9515	5.74	5.817	6.1875	5.7655	5.97	5.7505	5.8035	5.988	6.021	5.9035	5.9355	5.815	6.002	5.899	5.792	5.8115	5.7725	5.866	5.9895	5.8805	5.871	6.331	5.821	5.857	5.8015	5.8355	5.852
FAM13A	6.7664	6.8682	6.883	7.1864	6.7858	7.1822	6.8088	7.638	6.7316	6.5684	6.981	8.0274	7.2456	6.7934	7.406	6.3756	6.3532	6.726	7.514	6.904	6.997	6.7472	6.422	7.0512	6.834	6.6232	6.3274	6.4934	7.0154	6.433	6.9694	6.5298	7.112	6.561	7.1944	6.9518	6.4034	6.4532	6.7584	6.5956	6.3842	6.1462	6.31	6.4456	6.4666	6.791	6.4512	6.2022	6.8196
G3BP1	8.543	8.416	9.4345	8.399	8.5405	7.874	8.0985	7.6645	9.4125	8.425	8.108	8.2835	7.6535	8.01	8.0965	8.155	9.4895	8.3235	8.042	8.1125	8.507	8.621	8.8015	9.0085	8.57	8.8735	8.71	8.907	8.1085	8.9255	8.47	8.709	8.5545	8.7755	9.218	8.774	8.385	7.646	7.6885	7.2775	7.5025	7.698	8.214	7.437	7.9405	8.182	7.5135	8.308	7.704
SUGP2	7.77866666666667	8.317	8.19333333333333	8.33333333333333	8.06533333333333	7.73366666666667	7.693	7.553	7.886	7.41533333333333	7.40266666666667	7.93966666666667	8.13566666666667	8.98833333333333	7.916	8.212	8.141	8.58333333333333	8.06266666666667	7.735	7.98233333333333	7.422	7.84666666666667	7.90733333333333	7.623	7.90633333333333	7.93466666666667	8.33566666666667	7.702	8.00566666666667	7.635	7.83833333333333	7.834	7.73	7.39566666666667	7.41266666666667	8.746	8.51566666666667	7.75166666666667	8.10566666666667	8.452	7.929	8.334	8.22833333333333	8.48	7.555	8.21766666666667	7.89766666666667	8.14633333333333
EBI3	7.22	7.733	6.632	7.768	7.093	7.423	6.391	6.872	7.803	7.954	8.383	7.085	7.081	8.531	7.108	7.129	6.997	8.057	5.9	6.966	5.959	7.035	8.32	6.479	8.002	7.16	7.357	6.679	8.794	7.009	7.551	7.774	7.997	7.386	6.252	7.102	7.751	7.75	7.371	6.651	8.395	6.798	7.519	7.357	8.788	6.616	8.542	6.937	6.702
GPR64	6.3665	7.288	6.241	5.7625	5.8775	7.2085	6.728	8.058	5.9595	6.6095	7.294	5.873	6.258	7.343	7.6085	6.408	6.0165	7.544	8.6375	6.912	9.395	7.255	6.1385	6.3095	7.547	7.7475	7.833	6.095	7.7295	6.931	6.8395	6.1985	5.919	7.7795	8.1	8.829	6.023	7.035	7.188	6.5085	6.046	7.228	5.8725	6.194	5.927	6.142	6.6235	6.126	8.9775
CDH17	10.038	9.938	12.788	6.043	10.414	6.963	13.698	5.867	12.08	10.673	6.239	5.944	13.128	8.291	7.255	11.879	5.797	10.151	5.551	12.99	9.668	12.454	11.708	13.149	8.068	12.696	7.716	11.895	6.998	11.713	13.194	11.424	6.499	10.684	11.812	6.539	10.738	9.664	12.536	11.314	5.949	6.656	6.079	10.12	6.883	13.967	12.524	11.623	9.25
MBNL2	8.82266666666667	8.682	8.53533333333333	8.61766666666667	8.82066666666667	8.98566666666667	8.849	8.85333333333333	8.859	9.14866666666667	9.12666666666667	9.34566666666667	8.17266666666667	8.39733333333333	8.71366666666667	9.227	9.39533333333333	8.82	8.46533333333333	8.67133333333333	9.13	9.07766666666667	8.836	8.65166666666667	9.03266666666667	8.64133333333333	8.99133333333333	8.41666666666667	8.87466666666667	8.87733333333333	8.54966666666667	8.49633333333333	8.64133333333333	8.574	9.39266666666667	9.15733333333333	8.13633333333333	8.09866666666667	8.18166666666667	8.606	8.10366666666667	7.5	8.363	7.55733333333333	7.966	8.04933333333333	8.351	8.542	8.68133333333333
ABI2	6.7885	6.61875	6.613	7.10075	6.4915	6.50825	6.566	6.49825	6.55625	6.711	6.4865	7.59675	6.2385	6.48375	6.50425	6.5845	7.11625	6.5555	6.5335	6.50575	6.74475	6.57825	6.529	6.69675	6.51625	6.401	6.4385	6.80075	6.5275	6.719	6.54275	6.6345	6.99975	6.71525	6.5815	6.607	6.8285	6.52175	6.588	6.7175	6.735	6.626	6.9765	6.67825	6.77025	6.73575	6.58175	6.792	6.55675
CEBPZ	10.284	10.477	10.895	10.722	10.737	10.708	10.525	10.872	11.09	10.767	10.793	11.191	10.332	10.836	10.671	10.527	11.329	10.475	11.086	10.475	10.314	10.767	11.447	11.018	10.748	10.58	10.963	11.3	10.4	10.676	10.419	10.82	10.553	10.738	10.802	10.601	10.804	10.405	10.369	10.891	10.486	10.724	10.236	10.499	10.354	11.07	10.623	10.761	10.314
PLXNC1	6.07	5.819	6.041	5.897	5.994	6.023	5.973	5.803	5.826	5.827	6.211	6.029	5.945	6.335	6.032	6.086	5.806	5.868	5.841	5.876	5.659	6.141	6.26	5.626	5.679	6.135	5.667	5.996	6.039	5.968	5.813	6.128	6.068	6.085	6.159	6.377	6.111	6.284	6.04	5.987	6.511	6.144	6.372	6.129	6.129	6.019	6.297	6.158	6.244
TRIM28	9.365	9.635	9.371	8.944	9.197	8.892	9.188	9.6	10.609	8.621	8.368	9.069	8.519	9.41	9.082	8.712	10.648	9.291	9.298	9.15	8.965	8.811	9.523	9.628	8.693	9.182	9.704	10.219	8.798	9.094	9.225	10.185	8.967	9.205	9.381	8.356	10.364	9.723	9.082	9.367	9.379	9.225	10.088	9.259	9.57	8.61	9.419	10.303	8.945
AASS	6.2605	6.677	5.9445	7.912	6.304	6.3375	6.3395	6.7015	6.388	6.178	6.251	7.5705	6.708	6.6215	6.705	6.5015	5.945	6.6095	6.65	6.52	6.4395	6.555	6.2005	6.341	6.579	6.5625	6.6465	6.187	6.7225	6.631	6.298	6.196	7.483	6.1585	6.399	6.3895	6.119	6.4765	6.681	6.523	6.322	6.1525	6.319	6.3635	5.8685	6.4195	6.294	6.419	6.351
PDZK1IP1	7.946	7.799	9.389	5.887	8.205	8.993	8.386	10.107	8.341	7.802	9.114	5.73	6.541	7.113	9.99	11.215	7.552	7.218	7.256	8.805	10.078	8.167	7.207	10.008	8.148	8.948	9.525	7.814	10.042	9.388	10.771	9.624	5.681	8.343	8.149	10.72	9.378	9	9.54	7.88	9.921	10.81	9.487	10.436	12.597	8.438	7.798	8.753	8.472
ATP6AP2	11.746	11.477	11.793	12.669	11.775	11.518	11.513	11.018	11.884	11.783	11.792	12.399	11.042	11.302	11.105	11.787	11.786	11.608	10.933	11.381	11.537	12.278	12.796	11.55	11.952	11.876	11.783	12.497	11.374	12.035	12.095	12.17	13.113	12.08	11.912	11.702	11.881	11.678	11.782	11.878	12.557	11.27	12.113	11.835	12.094	11.715	11.969	12.99	11.898
CDH18	5.648	5.653	5.474	5.367	5.552	5.604	5.451	5.996	5.569	5.623	5.757	5.388	5.941	5.782	5.651	5.701	5.789	5.605	5.654	5.609	5.672	5.595	5.786	5.884	5.64	5.726	5.847	5.576	5.62	5.516	5.672	5.598	5.758	5.813	5.748	5.614	5.56	5.575	5.511	5.74	5.629	5.45	5.604	5.38	5.468	5.697	5.796	5.516	5.831
FARP1	6.85	6.717	6.17125	6.8915	6.8425	7.11775	6.7705	7.22825	6.44825	6.73025	6.9575	6.7565	6.49325	6.67975	6.985	6.692	6.527	6.6555	7.2335	6.66525	6.84875	6.81575	6.4045	6.9705	6.895	6.63675	6.80625	6.89725	7.081	6.91825	6.5655	6.6565	6.827	6.85775	6.7735	7.022	6.6615	7.1605	6.94275	7.269	6.912	7.4145	6.6535	7.147	6.56475	6.82125	6.9495	7.08425	7.09125
LPAR6	8.668	8.554	8.015	8.225	8.933	8.706	8.188	7.356	9.437	8.549	8.767	7.404	7.534	7.747	7.847	8.415	7.058	8.545	7.357	7.745	8.316	8.745	8.731	8.833	8.671	8.194	7.983	7.557	8.619	8.599	7.717	8.909	8.152	7.967	8.273	8.602	9.026	8.488	8.779	9.048	9.273	7.401	8.997	8.599	9.162	8.429	9.238	9.123	8.522
LPCAT3	9.054	10.061	9.686	8.825	9.699	9.638	9.964	10.008	9.449	9.51	10.01	9.195	11.186	9.769	10.058	9.203	9.529	10.266	10.392	10.632	10.613	9.946	10.173	9.928	9.338	10.121	9.891	9.368	9.955	9.683	10.31	10.291	8.935	10.037	10.239	9.77	9.336	9.527	10.063	9.529	9.592	10.105	9.477	10.05	8.901	9.188	10.316	8.655	10.328
WASF2	9.316	8.934	8.353	8.947	9.327	8.977	9.452	9.069	8.976	8.612	8.675	9.039	9.419	9.686	8.935	9.472	8.046	9.086	9.359	9.31	9.676	8.418	8.333	8.898	9.198	8.861	8.781	9.034	8.601	8.99	9.397	8.931	9.496	9.037	7.985	7.974	9.224	9.525	8.916	9.105	9.054	9.322	9.126	9.283	9.582	8.875	9.066	8.859	9.721
CHST4	7.009	5.837	9.393	5.638	6.205	6.004	5.713	6.872	6.051	6.07	5.884	5.896	6.248	5.958	5.968	9.291	5.915	6.011	5.915	5.78	5.763	5.946	5.972	6.277	6.55	5.866	6.873	6.983	6.578	6.504	7.787	6.7	6.023	6.508	6.107	5.96	6.358	6.762	6.913	6.123	6.1	6.053	5.763	6.23	5.854	6.096	6.191	6.811	6.415
SLC25A13	9.72	9.84	10.725	8.695	10.453	9.71	9.758	9.875	8.871	9.382	9.789	8.755	9.655	9.342	10.16	9.889	9.919	10.236	10.219	9.776	10.343	10.141	9.86	10.266	9.161	10.222	10.481	10.952	10.203	10.743	10.561	10.049	8.719	10.66	9.686	9.715	9.376	9.14	9.234	9.38	8.269	9.811	9.102	9.503	8.307	11.171	9.248	10.051	9.542
SLC25A15	7.457	7.84	8.6445	6.82	7.929	7.879	8.6575	7.6165	8.377	7.522	7.7435	6.3535	9.149	7.045	7.641	8.1825	8.6245	7.7795	7.942	9.038	7.6745	7.986	7.954	8.031	7.285	8.057	7.514	8.437	7.404	7.568	7.8745	7.6805	6.6365	7.844	7.983	7.6225	7.9015	7.6295	7.9225	8.0425	7.113	8.413	7.2225	7.9405	7.0205	7.812	8.0565	8.1815	7.365
ZNF197	6.4295	6.3275	6.4065	6.811	6.2095	6.509	6.48475	6.5675	6.38475	6.51625	6.61825	6.711	6.295	6.3855	6.55375	6.323	6.683	6.349	6.48575	6.373	6.554	6.621	6.51	6.592	6.3595	6.41925	6.2845	6.60825	6.42375	6.293	6.39075	6.43675	6.615	6.484	6.60725	6.5045	6.39	6.28775	6.531	6.40225	6.47375	6.231	6.61875	6.31175	6.47575	6.2155	6.37775	6.3405	6.39725
CDK2	7.5565	7.798	8.4735	7.718	7.5355	7.7525	7.472	7.36	8.1615	7.7035	7.783	7.6595	7.424	7.736	7.6435	7.758	8.7095	7.7355	7.3365	7.4945	7.7725	7.683	8.317	7.7745	7.7505	8.217	7.7655	8.4815	7.5485	7.974	7.8015	8.039	7.7305	8.038	8.2475	8.0095	8.114	7.973	8.1085	8.2475	8.1615	8.251	8.455	7.735	8.0605	8.0955	7.7675	7.9865	7.8505
DHRS9	6.13625	6.36575	5.8195	6.28725	6.82925	8.0375	8.28775	6.8125	7.01825	6.54325	7.227	5.8305	6.58375	6.65225	6.4945	6.4155	5.98525	6.52325	5.857	6.40125	8.06975	6.77425	6.74675	6.695	6.52675	6.77475	7.56225	6.10875	6.18	7.32825	8.82025	6.46325	6.24875	7.62075	6.37675	7.526	7.89575	6.7045	7.58475	7.28675	6.43975	6.603	6.3195	6.1395	7.86025	8.53875	6.79175	6.861	7.56475
RCL1	8.326	7.591	7.947	7.945	7.877	7.345	7.653	7.849	8.282	7.825	7.798	8.283	6.478	8.169	7.943	7.368	10.353	8.006	8.625	7.575	7.373	7.817	8.097	8.3	8.021	7.805	7.489	7.911	8.053	7.768	7.35	7.688	8.004	7.56	8.066	7.63	8.971	8.048	8.351	8.27	8.274	8.822	7.805	7.969	8.257	7.854	7.926	7.887	7.852
ZNF256	7.336	7.02	7.007	7.746	6.665	7.123	6.859	6.703	6.664	7.958	7.561	7.694	6.602	7.405	7.111	7.086	5.928	7.178	6.885	7.361	6.793	7.76	8.779	6.211	7.719	6.501	7.475	8.117	7.823	6.824	6.487	7.066	7.449	8.004	6.943	6.92	6.754	7.103	6.44	7.366	7.407	8.811	6.697	7.425	7.026	7.389	7.497	7.173	7.258
SORBS3	7.15733333333333	6.60366666666667	6.167	6.93366666666667	6.901	6.88166666666667	6.476	6.53766666666667	6.747	6.96533333333333	6.72566666666667	6.98933333333333	7.04266666666667	7.04766666666667	6.666	7.10533333333333	6.30833333333333	6.688	6.65333333333333	6.74666666666667	6.777	6.64433333333333	6.64633333333333	6.449	6.91333333333333	6.70633333333333	6.90833333333333	6.978	6.63466666666667	6.731	6.80333333333333	6.958	7.02033333333333	6.67966666666667	6.81633333333333	6.39466666666667	6.701	6.90366666666667	6.697	6.95633333333333	7.35633333333333	7.27666666666667	7.51066666666667	7.23833333333333	7.05733333333333	6.86766666666667	6.943	6.962	7.02
CNIH1	9.79366666666667	9.668	10.3783333333333	9.32766666666667	10.1653333333333	8.937	10.0863333333333	9.63133333333333	10.8933333333333	9.86033333333333	9.327	10.569	9.03066666666667	8.38766666666667	8.843	9.12333333333333	10.7586666666667	9.67633333333333	8.68333333333333	10.07	9.43533333333333	10.244	10.0746666666667	10.2516666666667	9.87933333333333	9.582	9.23533333333333	9.73633333333333	9.047	9.719	10.096	9.84533333333333	9.13533333333333	9.526	10.5856666666667	10.3176666666667	10.7106666666667	9.80666666666667	10.2923333333333	10.0223333333333	10.2063333333333	9.984	10.072	9.68333333333333	10.0613333333333	10.2756666666667	9.57766666666667	10.2033333333333	9.82066666666667
TENM1	5.743	5.969	5.941	5.814	5.693	5.563	5.674	5.94	5.674	5.87	5.7	5.624	5.695	5.603	5.504	5.662	5.693	5.656	5.687	5.76	5.872	5.849	5.441	5.528	5.268	5.835	5.405	5.691	5.762	5.834	5.522	5.709	5.738	5.636	5.797	5.874	5.862	5.823	5.988	5.736	5.677	5.92	5.84	5.831	5.686	5.993	5.595	5.759	6.033
RBM7	8.354	7.975	8.261	8.384	8.005	8.103	8.533	8.552	8.551	8.261	8.318	8.566	7.291	7.368	8.075	7.786	8.809	8.378	8.156	7.892	8.489	8.345	8.328	8.51	8.297	8.278	8.257	8.095	7.815	8.132	8.534	7.597	8.534	8.07	9.431	8.685	7.678	7.236	7.438	7.215	7.211	7.119	7.411	7.313	7.537	7.431	7.085	7.455	7.759
RBM6	8.867	9.905	9.146	9.215	8.93	9.727	9.362	9.243	7.958	9.411	9.713	8.642	10.572	10.696	9.396	10.089	8.633	9.647	9.613	9.514	9.242	8.642	8.811	9.289	9.298	9.558	9.487	8.535	9.848	9.676	8.467	8.741	8.395	9.06	8.847	9.237	9.189	9.279	8.367	8.714	9.365	8.931	8.657	8.686	9.307	8.354	9.328	8.299	9.34
RBM5	10.487	10.899	9.916	10.774	10.173	11.01	10.557	10.625	9.808	10.326	10.745	10.228	11.547	11.608	10.827	11.32	9.947	10.912	10.901	10.806	10.85	10.337	9.949	10.708	10.731	10.721	10.976	9.911	11.25	10.786	10.329	10.296	10.359	10.427	10.148	10.752	10.377	10.96	10.422	10.334	10.88	10.603	10.637	10.922	11.077	9.775	10.883	10.077	10.816
LHFPL2	10.013	9.286	7.957	8.134	9.852	9.204	9.914	8.864	9.418	9.826	8.74	9.012	10.114	9.175	8.785	9.017	9.629	9.334	8.95	8.97	10.038	9.812	9.356	8.67	9.388	9.47	9.545	8.963	8.761	9.768	9.651	9.402	8.442	8.891	9.046	9.258	9.569	9.325	9.22	9.383	10.438	8.561	10.355	9.431	8.943	9.225	9.263	9.307	9.398
LHFP	10.776	9.196	8.038	8.977	10.888	9.06	8.969	7.809	7.974	9.865	8.901	9.283	8.433	9.009	7.892	9.36	7.093	9.134	7.809	8.779	8.819	10.103	8.709	8.111	10.235	7.996	8.333	8.665	8.648	9.171	8.352	8.672	9.451	8.149	8.096	9.154	8.617	9.736	8.756	9.287	9.529	7.868	8.939	10.76	8.277	8.9	10.045	8.945	9.522
TNK2	7.05233333333333	6.99033333333333	7.04166666666667	7.212	7.164	7.02566666666667	7.06733333333333	6.83633333333333	6.93133333333333	6.914	6.95533333333333	7.095	7.317	7.40066666666667	7.07966666666667	7.52133333333333	7.35833333333333	7.11033333333333	7.23433333333333	6.93	7.10666666666667	7.07233333333333	6.78266666666667	7.332	7.12766666666667	7.114	7.263	6.737	6.97666666666667	7.26733333333333	7.357	7.15566666666667	7.28	7.038	7.268	6.704	7.064	7.24866666666667	7.33266666666667	7.621	7.177	7.37266666666667	7.347	7.22333333333333	7.36533333333333	6.78633333333333	7.592	7.301	7.20566666666667
ALYREF	7.629	7.71066666666667	8.37433333333333	7.355	7.90733333333333	6.894	7.494	7.27033333333333	9.115	7.16666666666667	6.89766666666667	8.03066666666667	7.39366666666667	7.94933333333333	7.60633333333333	7.988	8.692	8.01966666666667	7.80966666666667	8.00266666666667	7.821	7.46033333333333	8.42033333333333	7.887	7.65366666666667	8.19366666666667	8.315	8.33366666666667	7.147	7.92833333333333	8.175	8.705	7.824	7.721	8.01166666666667	6.91033333333333	8.14533333333333	8.33666666666667	8.004	8.80966666666667	8.208	8.946	8.49966666666667	8.199	8.24733333333333	8.015	8.02233333333333	7.99533333333333	7.948
CDK4	11.078	10.108	11.822	10.999	10.796	10.08	9.5	9.918	11.308	10.893	10.189	10.742	9.116	10.241	10.36	10.49	11.695	10.263	9.929	10.175	9.461	10.706	11.666	10.846	10.595	10.423	11.034	11.515	10.434	10.482	9.984	10.575	10.923	10.907	10.332	10.059	10.865	10.779	10.542	10.827	11.005	10.878	10.896	10.831	10.562	10.797	10.991	11.332	10.421
TXNDC9	8.845	8.618	9.032	8.709	8.765	8.682	9.448	8.365	9.633	9.224	9.668	9.221	8.631	8.465	8.622	8.634	8.934	8.681	8.921	8.872	9.617	9.573	9.718	9.09	8.795	9.101	9.073	9.79	8.88	9.555	9.448	9.004	9.481	9.335	9.116	9.374	8.752	7.674	8.065	8.197	7.835	8.344	8.062	8.273	7.992	8.82	7.849	8.704	8.379
RNF41	6.43	6.335	6.504	6.4515	6.403	6.4825	6.49	6.6385	6.5655	6.7435	6.606	6.771	6.594	6.2295	6.5915	6.561	6.7465	6.3205	6.7035	6.4515	6.726	6.377	6.8215	6.6225	6.2825	6.229	6.2395	6.947	6.748	6.6625	6.593	6.3185	6.759	6.6605	6.7735	6.735	6.915	6.815	6.7545	6.523	6.6925	6.715	6.499	6.5255	6.6055	6.803	6.428	6.4025	6.6665
TSHZ1	8.582	8.384	7.398	9.66	8.239	8.133	8.486	8.42	8.083	8.243	8.081	11.007	7.552	7.601	7.458	8.566	7.639	8.161	7.281	8.032	7.609	8.092	7.433	7.72	8.398	7.408	7.043	7.831	7.525	7.926	7.39	7.377	9.769	7.607	8.135	8.251	7.973	7.673	7.925	7.405	7.351	7.251	7.409	8.405	7.188	7.713	7.638	8.007	7.99
ALG3	7.2715	7.0945	7.804	7.401	7.584	7.257	7.37	7.635	7.806	7.478	7.112	7.599	7.2815	7.2705	7.4505	7.482	7.8745	7.142	7.5545	7.403	7.404	7.672	7.3255	7.6595	7.2125	7.482	7.992	7.7505	7.4705	7.4515	7.3795	7.734	7.338	7.9735	7.5185	7.177	7.424	7.516	7.555	8.0455	7.7715	8.1115	7.8305	7.9595	8.003	7.722	7.911	7.5875	7.32
PRMT3	9.183	9.285	10.85	9.341	9.896	9.186	9.453	9.344	10.578	9.367	9.567	10.671	8.965	8.958	9.004	8.892	9.788	9.384	9.199	9.175	9.108	9.581	10.204	9.723	9.328	9.604	10.358	10.428	9.182	9.334	9.479	9.481	9.2	9.129	9.418	9.084	9.766	9.551	9.809	9.62	9.934	9.808	10.251	9.638	9.233	9.258	9.561	9.753	9.545
PSME3	9.145	8.8535	8.3395	9.084	9.407	8.7735	9.297	8.9415	9.4615	8.537	8.8655	9.3515	8.457	8.7995	8.932	8.7295	8.9355	8.889	8.859	8.9195	9.3005	8.9695	8.969	9.2075	8.705	9.2745	9.3015	9.893	8.99	8.805	9.324	9.3935	9.094	9.012	8.883	9.076	10.2675	9.6805	9.4395	10.0225	9.02	9.128	9.3605	9.1605	9.3835	9.287	9.1315	9.4605	9.1255
MPHOSPH9	6.515	6.791	7.08	7.122	6.79	6.551	6.535	6.744	7.127	6.922	6.946	7.449	6.113	6.663	6.411	6.648	7.98	6.997	6.605	6.577	6.599	7.03	7.372	6.747	6.802	6.882	6.882	7.051	6.869	6.901	6.738	6.998	6.887	6.909	7.613	7.15	7.466	7.236	7.136	6.835	7.425	7.162	7.578	6.594	7.213	7.606	7.011	7.082	6.693
MPHOSPH10	7.6995	7.552	8.265	8.2635	8.1625	7.474	7.678	7.1505	8.239	7.948	7.56	8.303	7.5995	7.558	7.052	7.7625	8.5755	7.541	7.162	7.5185	7.735	7.9095	8.2585	8.2195	7.367	8.0855	8.2825	8.4785	7.301	8.1165	8.0215	8.006	7.9445	8.004	8.0665	8.2125	7.9845	7.536	7.528	7.6575	7.367	7.5675	7.5115	7.7495	7.472	7.696	7.751	7.95	7.536
ADAM10	6.972	7.0115	7.249	6.682	7.205	6.577	7.087	6.77	7.3845	6.729	7.0475	6.9515	6.754	6.348	6.9945	7.183	7.1125	7.1075	6.46	7.185	7.4225	7.116	7.28	7.463	6.931	7.4185	6.691	7.38	6.672	7.0885	7.5035	7.3115	6.9745	7.1015	8.023	8.037	7.6185	7.004	7.197	7.0395	7.3105	6.8925	7.741	6.9765	7.3355	7.1345	6.685	7.0385	6.8785
CDK5	7.532	7.363	8.577	7.626	8.028	7.209	7.99	8.028	8.22	6.459	7.387	8.323	7.364	7.658	7.74	7.79	8.372	7.242	7.726	7.939	8.108	7.37	8.051	7.688	7.16	7.819	7.002	8.662	7.516	7.511	7.739	7.472	8.149	7.827	7.638	7.341	8.025	7.638	7.976	7.66	8.252	7.613	8.381	7.566	8.438	7.867	7.552	8.115	7.869
MPHOSPH6	7.013	7.833	8.594	7.457	7.703	7.494	7.05	7.409	8.29	7.877	7.761	7.782	6.986	7.182	7.388	6.981	8.485	7.638	7.931	7.458	8.102	7.644	7.701	7.839	7.794	7.65	7.454	7.609	7.532	7.918	7.95	7.368	7.522	7.843	7.99	8.325	8.216	6.734	6.864	7.421	7.227	7.476	7.606	6.841	6.983	7.798	7.393	7.078	7.268
NME6	7.348	7.343	7.4085	7.3195	7.141	6.868	7.2775	7.659	7.1145	6.6825	6.9455	7.6435	7.577	7.1515	7.9475	7.07	7.246	7.559	7.817	7.135	7.373	7.049	7.154	7.524	7.106	6.963	7.514	7.3425	7.2185	7.0945	7.5485	7.2555	7.3145	7.2955	7.146	7.1535	7.2435	7.0555	7.8315	7.253	7.466	7.7445	7.5085	7.4875	7.4705	7.4155	7.529	7.231	7.5275
DHRS2	6.0615	6.414	7.03	6.5855	7.14	6.494	5.983	7.352	5.9245	6.225	6.6545	7.8985	6.08	6.2915	6.856	6.182	7.076	5.9865	7.614	6.1365	8.4485	6.2315	8.2025	6.3335	6.581	6.0545	6.201	6.235	6.102	6.226	6.209	6.337	6.9215	6.7035	6.3665	6.002	6.795	6.0445	5.8595	5.858	5.9895	12.24	7.169	5.9585	7.1225	6.2	6.1235	6.45	5.895
CALCRL	8.2	7.535	6.057	6.186	7.444	7.847	6.513	6.975	8.128	8.119	7.9	6.905	6.323	6.935	6.886	7.719	6.988	7.531	6.832	7.191	8.21	8.807	8.507	7.932	8.932	7.363	7.8	8.432	8.192	8.953	6.57	8.06	7.075	7.56	7.618	8.257	8.009	8.718	7.395	8.913	8.504	7.172	8.465	8.303	7.968	9.057	8.443	8.058	8.367
MPZL2	7.776	8.4085	7.51625	6.44175	8.1965	8.08675	8.6615	8.29725	7.358	7.86125	8.56575	6.37475	7.1745	7.408	8.49525	7.98625	8.61775	8.438	8.59775	7.961	9.45825	8.809	8.007	9.10375	8.71575	8.643	8.5735	7.59175	8.8925	8.5895	8.8095	7.6935	6.762	8.8695	8.95325	9.43425	8.5445	7.86	8.81075	8.9975	7.71825	8.25	8.10675	7.82325	8.661	7.611	8.034	7.8555	8.43125
TRIM13	8.28175	8.32525	8.09525	8.2345	7.46975	7.91025	7.45775	7.6675	7.52175	7.62125	7.90475	7.86925	8.352	8.419	8.36175	8.784	7.68625	8.35825	8.242	7.952	7.701	7.5915	7.47	7.854	7.703	7.455	7.597	7.87825	7.93525	7.797	7.44425	7.3515	7.79425	7.65775	7.2115	7.57425	7.29675	7.71	7.26925	7.5585	7.603	7.4535	7.50625	7.573	7.838	7.4095	7.7425	7.65325	7.697
INADL	6.67225	6.76525	6.98925	6.17225	6.716	6.58775	6.843	6.48575	6.40275	6.42175	6.6475	6.106	6.848	6.8995	6.77	6.942	6.4535	6.75875	7.006	6.75325	6.7935	6.46725	6.20575	7.00575	6.565	6.67575	6.70325	6.4955	6.82025	6.8855	6.548	6.646	6.071	6.62075	6.5885	6.261	6.85725	6.697	6.417	6.793	6.3845	6.68925	6.5085	6.57625	6.41475	6.39625	6.596	6.583	6.43725
USPL1	7.742	8.288	7.857	7.958	7.937	8.135	7.86	8.188	8.595	7.938	8.003	8.447	8.244	8.488	7.89	8.587	8.196	8.129	7.945	8.176	7.878	8.07	7.892	8.191	8.281	8.005	7.577	8.226	8.15	8.151	7.699	7.981	8.214	7.995	7.963	8.246	7.987	8.116	8.174	7.996	8.029	7.688	7.892	8.772	7.979	8.979	8.088	7.619	7.973
EIF1	11.765	11.701	14.639	12.15	11.664	11.969	11.889	12.411	11.826	12.094	11.737	11.992	11.152	11.675	12.004	11.177	11.625	11.796	12.327	11.458	11.593	11.829	11.675	11.952	12.724	11.633	11.314	11.957	12.049	11.746	11.989	12.071	12.035	11.476	12.15	12.438	12.536	12.252	12.003	12.065	11.768	15.019	11.552	11.908	11.43	11.981	12.051	11.482	12.172
CDK6	9.099	9.54	10.798	7.129	8.869	9.797	8.845	10.195	13.396	8.945	9.775	6.965	8.017	8.785	9.813	9.354	8.534	9.386	9.464	9.402	8.059	9.42	9.826	9.101	9.382	9.506	9.224	9.81	9.742	10.892	8.891	9.58	8.798	9.16	9.855	9.465	9.395	9.928	8.634	9.43	9.756	9.954	10.133	9.752	9.536	11.65	9.544	9.666	9.246
TOPORS	7.217	6.8575	7.146	7.8085	6.8835	7.3075	7.2475	7.156	7.0225	7.07	7.522	8.033	6.751	6.4385	7.002	6.6075	7.6535	7.092	7.0525	6.8565	7.019	7.326	7.4505	7.46	7.108	6.994	6.641	7.245	7.056	6.8625	7.228	6.864	7.5355	7.0385	7.4	7.2715	6.917	6.4535	6.651	6.389	6.51	6.578	6.606	6.614	6.532	6.8135	6.654	6.6975	6.8555
FLOT1	9.764	9.595	9.71	10.107	10.013	9.86	10.018	10.457	10.226	9.86	9.676	10.367	9.862	9.689	10.357	10.565	10.099	9.517	9.699	10.091	10.028	9.902	11.033	9.766	10.138	10.099	10.216	9.549	9.86	10.176	10.311	11.048	10.543	10.215	10.138	10.324	10.13	10.622	10.514	10.873	10.743	11.632	10.472	10.847	10.978	10.451	10.63	11.085	10.613
DDX39A	8.5525	9.0255	8.8655	8.1	9.162	8.6685	8.4735	8.2905	8.863	8.2905	8.416	7.9775	9.1085	9.5515	8.9525	8.8075	9.157	9.0645	8.7445	8.8935	8.8295	8.369	9.326	8.9805	8.632	8.95	9.2745	9.508	8.714	9.115	8.639	8.7365	7.9105	8.6645	8.738	8.958	9.8195	9.6265	8.648	9.384	9.348	9.854	9.132	9.0985	9.1705	8.781	9.09	8.744	8.776
PSMD14	10.43	10.236	11.045	10.193	10.031	9.828	10.087	9.942	10.754	10.466	10.068	10.722	8.801	9.389	9.921	9.867	11.651	10.339	10.187	9.569	10.615	10.701	11.761	10.667	9.896	10.498	10.624	10.957	9.744	10.684	10.896	10.701	10.529	10.791	11.212	10.838	11.009	9.883	9.973	10.199	9.764	10.781	10.301	9.823	9.888	10.517	9.885	10.866	9.696
SSX3	5.845	5.81633333333333	5.79366666666667	5.941	5.81833333333333	5.95066666666667	5.87466666666667	5.869	5.823	5.90233333333333	5.65866666666667	5.89766666666667	6.03466666666667	5.97833333333333	6.19366666666667	5.88033333333333	5.759	5.81166666666667	5.97566666666667	6.01333333333333	6.08733333333333	5.81333333333333	6.28533333333333	5.896	5.99766666666667	5.81433333333333	6.19866666666667	6.31466666666667	5.76133333333333	5.71233333333333	5.89833333333333	6.36866666666667	6.051	5.885	5.864	5.96533333333333	5.848	5.904	5.83966666666667	5.859	5.88266666666667	5.879	5.84066666666667	5.78533333333333	5.89833333333333	5.835	5.95266666666667	5.955	5.84766666666667
OLIG2	5.858	5.813	6.013	5.797	5.847	5.862	5.625	5.762	6.185	5.713	5.947	5.668	5.607	5.901	5.608	5.693	6.135	5.533	5.726	5.801	5.958	5.951	6.014	5.826	6.153	5.969	6.022	6.027	5.812	5.911	5.83	6.084	5.881	5.798	5.814	6.102	5.752	5.896	5.966	5.678	5.982	5.776	5.988	6.251	5.912	5.913	5.809	5.923	5.882
CTDSPL	10.994	10.029	9.847	11.613	10.523	10.799	10.806	11.074	8.967	10.126	10.604	11.132	9.769	10.327	11.067	10.41	11.189	10.021	10.832	10.263	9.898	10.614	9.577	11.29	10.671	10.334	9.976	9.813	10.964	9.254	9.85	9.399	11.368	10.22	10.168	10.301	9.941	11.043	10.721	10.133	10.199	10.013	10.367	10.457	10.464	9.309	10.247	10.27	10.724
ANGPTL7	6.875	5.917	5.71	5.846	6.382	5.703	5.93	5.914	5.755	6.713	5.995	5.947	6.069	5.846	6.393	6.006	5.923	5.827	5.894	6.177	5.806	6.438	5.79	5.878	6.086	5.705	5.872	5.643	5.792	5.808	5.739	5.892	5.658	5.739	5.772	5.861	5.904	5.916	5.885	5.785	5.627	5.794	6.715	6.584	5.839	5.994	5.717	5.947	6.107
KLRG1	6.6755	6.701	6.212	6.2065	6.336	6.6765	5.9595	6.0275	6.5455	6.374	6.101	6.657	6.14	6.89	6.102	6.3055	6	6.828	5.928	6.2545	5.971	6.379	6.857	6.0755	6.735	5.992	6.1485	6.174	6.335	6.263	6.175	6.3825	6.4625	6.1975	6.1265	6.5745	6.3865	6.4915	6.108	5.9605	6.456	6.136	6.2935	6.085	6.378	6.3145	7.1	6.1515	6.092
CDK7	8.927	8.992	9.244	8.909	9.146	8.266	8.758	8.26	8.794	8.943	8.733	9.241	8.094	8.228	7.982	8.2	10.229	8.859	8.639	8.26	9.556	8.939	9.309	9.397	8.049	9.248	9.351	9.828	8.163	9.141	9.443	8.854	8.358	8.94	9.791	8.898	9.602	9.137	8.872	9.064	9.019	9.328	8.998	8.837	9.021	9.179	9.166	9.113	8.937
GDF11	5.991	6.181	5.756	6.395	6.126	5.891	6.128	5.905	5.899	6.361	5.868	6.558	5.693	5.679	5.777	5.912	6.406	5.904	5.672	5.871	5.743	5.991	6.101	5.847	5.85	6.209	5.737	6.113	6.091	5.577	6.004	5.692	6.41	5.889	5.998	5.335	5.919	6.093	5.727	5.499	5.889	5.893	6.19	6.037	5.847	6.094	5.956	6.009	6.111
TRIB1	11.171	11.118	12.027	10.561	11.711	11.613	11.883	11.527	12.618	12.782	11.456	11.812	11.419	11.322	11.483	12.004	10.672	10.641	11.673	11.246	10.832	11.304	11.35	13.069	11.532	12.348	11.42	10.881	11.535	11.937	11.868	11.965	10.028	11.866	11.989	11.719	12.046	11.795	11.076	11.148	12.075	11.503	10.975	10.078	11.7	12.158	11.689	11.094	12.158
GPA33	8.245	7.749	9.75	6.009	8.672	8.018	12.196	6.686	11.177	8.527	6.868	6.19	11.897	6.831	7.106	7.885	7.306	8.226	6.814	11.471	8.071	10.298	7.124	11.16	6.601	11.35	6.573	9.208	6.646	9.159	12.51	10.129	6.211	6.54	9.872	6.605	7.736	7.133	10.765	9.024	6.155	6.037	6.145	6.447	6.769	9.898	8.054	6.321	7.883
ZNF443	6.62	6.6555	7.168	7.276	6.5765	6.571	6.789	6.743	6.96	6.623	6.7555	6.657	6.371	6.6405	6.535	6.5565	7.029	6.846	6.4385	6.76	6.941	6.8205	7.4035	7.052	6.7	6.626	6.3885	7.3775	6.7405	6.581	6.6325	6.5045	7.0305	6.75	6.7945	6.9725	7.081	6.7875	6.736	6.466	6.7935	6.823	6.7975	6.878	6.709	6.7805	7.0905	6.9265	6.6685
CD96	8.057	7.9075	6.866	6.9205	7.173	8.8885	6.778	6.8955	7.3435	8.2665	8.6465	6.116	8.8415	8.8395	7.846	7.609	7.7805	8.0555	7.6055	7.916	7.091	7.424	8.3735	6.5905	8.8615	8.219	8.0975	6.6355	8.2195	7.372	7.722	7.8565	7.051	8.1065	7.248	7.585	7.9195	8.489	7.232	6.798	9.1625	6.8445	9.3145	7.3265	9.1385	7.2225	8.992	7.037	8.3195
PLIN3	11.086	11.071	11.131	10.707	10.522	10.981	11.73	10.658	11.55	11.011	10.891	11.021	12.395	10.879	11.162	11.239	10.714	11.146	11.273	12.2	11.5	10.988	11.459	10.966	10.86	11.649	12.08	10.611	10.936	12.086	12.507	11.559	11.148	10.927	11.891	10.719	10.708	10.815	11.983	11.562	11.697	11.666	11.991	11.376	12.626	11.607	11.196	11.369	11.267
MFSD10	10.6	10.959	10.751	11.35	11.253	11.579	11.175	10.939	11.273	10.918	11.227	11.491	11.303	11.967	11.378	11.303	10.878	10.936	11.404	11.253	11.338	10.917	10.444	11.247	11.451	11.443	12.11	12.19	11.604	11.633	11.393	11.818	10.985	11.481	11.35	11.086	11.331	12.071	12.117	12.438	12.067	12.104	11.801	12.138	12.078	12.095	11.64	11.683	11.457
STX6	8.911	8.7205	9.369	9.524	8.979	8.9785	8.992	8.3535	8.8605	8.9525	9.255	9.215	8.1445	8.3725	8.635	9.266	9.011	8.8605	8.436	8.7915	9.2515	9.496	9.072	9.0735	8.905	8.9395	8.672	9.621	8.843	9.0285	8.583	9.168	9.1405	9.1615	9.1465	9.2735	9.6445	8.782	8.884	8.887	9.3015	9.1085	9.354	9.281	9.2495	9.171	9.2195	9.6455	8.982
COQ7	6.943	6.971	8.585	7.131	7.25	7.222	7.149	7.675	7.235	6.949	7.014	7.102	6.851	6.878	7.555	6.632	7.27	7.122	7.733	7.474	7.472	7.142	6.66	7.26	7.019	7.146	7.136	7.653	7.406	7.121	7.199	7.116	7.286	7.195	7.075	7.099	7.305	7.834	7.433	7.33	7.067	7.148	7.146	7.605	6.904	7.437	6.905	6.78	7.427
RCAN2	8.6955	8.2965	6.7335	9.6585	8.0085	8.564	8.0955	7.9515	6.844	8.6565	8.277	9.702	8.4405	8.4495	8.421	8.54	6.671	8.2285	7.7755	8.6645	7.4005	8.335	7.2285	7.4595	8.6045	6.9565	7.468	7.235	8.423	7.4535	6.888	7.4565	10.1275	7.6125	7.107	7.6635	7.54	8.097	7.8265	7.974	7.4425	7.059	7.269	8.6445	7.092	7.8095	7.875	7.5	8.1245
MSLN	11.686	6.406	9.21	6.087	12.018	7.96	11.212	7.4	7.201	7.217	7.552	6.146	7.008	6.427	6.452	13.262	11.331	6.237	6.428	8.824	9.905	10.265	8.481	10.63	10.813	10.94	8.085	10.906	7.039	11.1	10.883	10.188	5.988	8.89	11.397	6.631	7.945	10.387	13.424	11.017	6.275	10.036	12.987	13.464	12.888	9.722	12.142	10.108	10.292
LRRC23	6.4765	6.3245	6.537	6.757	6.3095	6.2795	6.561	6.1125	6.5655	6.479	6.236	7.8795	6.8495	7.0775	7.1825	6.9295	6.508	6.328	6.57	6.7845	6.473	6.318	6.5845	6.9185	6.448	6.3785	6.4895	6.511	6.1265	6.5835	6.143	6.355	7.608	6.323	6.4135	6.4495	6.5	6.4365	6.5745	6.636	6.536	6.9345	6.6015	6.7475	6.216	6.964	6.241	6.2935	6.7525
LRRC17	6.92266666666667	6.69366666666667	5.98833333333333	6.82166666666667	7.43633333333333	6.986	6.11	8.342	6.30166666666667	7.297	7.28866666666667	6.36966666666667	5.94433333333333	6.26366666666667	6.939	6.39033333333333	5.948	6.81266666666667	7.51833333333333	6.44933333333333	6.31566666666667	7.34866666666667	6.136	5.93033333333333	7.33333333333333	6.08833333333333	6.38466666666667	6.934	7.526	6.13066666666667	6.09066666666667	6.229	7.66166666666667	6.54866666666667	6.53266666666667	7.31766666666667	6.13733333333333	6.67233333333333	6.20633333333333	6.15666666666667	6.49966666666667	6.10766666666667	6.385	7.05833333333333	6.02733333333333	6.20733333333333	6.468	7.26533333333333	6.55
RASGRP2	6.89933333333333	6.91366666666667	6.06533333333333	6.13933333333333	6.221	6.53033333333333	5.929	6.20166666666667	6.09866666666667	7.21433333333333	6.834	6.151	6.98033333333333	8.22266666666667	6.37733333333333	7.32066666666667	6.05666666666667	7.27533333333333	6.03566666666667	7.20266666666667	6.21533333333333	6.72866666666667	6.687	6.46666666666667	7.451	6.863	7.09133333333333	6.12233333333333	6.83833333333333	6.44133333333333	6.35933333333333	6.94333333333333	6.27166666666667	6.71933333333333	6.15633333333333	7.09366666666667	6.63933333333333	7.435	6.459	6.634	6.594	6.09866666666667	6.53666666666667	6.47333333333333	6.981	6.16266666666667	7.724	6.19633333333333	6.77
HNRNPR	10.322	10.565	10.853	10.635	10.88	10.646	10.441	10.677	11.278	10.478	10.192	11.188	10.208	10.752	10.293	10.13	11.045	10.473	10.095	10.199	10.462	10.229	10.527	10.959	10.388	10.266	10.534	11.173	10.052	10.629	10.303	10.477	10.544	10.73	11.349	11.127	11.539	11.381	10.763	10.56	10.98	10.517	11.258	10.571	10.965	10.855	10.822	10.464	10.334
SLC35B1	10.176	10.893	10.023	10.53	10.75	10.926	11.177	11.139	11.374	10.232	10.197	12.055	11.438	10.232	10.765	10.385	11.498	10.983	10.357	10.906	11.217	10.465	11.026	10.337	10.307	11.025	11.025	11.13	10.266	10.397	11.174	11.537	10.577	11.212	10.912	11.112	11.697	10.57	10.897	11.258	10.935	10.46	10.798	10.727	10.996	11.046	10.871	11.103	10.594
DCAF7	9.6435	9.6055	10.276	9.633	9.8055	9.5595	9.834	9.4095	9.8705	9.511	9.4615	9.8775	9.144	9.6375	9.0315	9.2375	9.909	9.661	9.191	9.4395	9.4115	9.458	9.8415	9.5145	9.5285	9.468	9.419	10.2815	9.3525	9.653	9.683	9.9615	9.737	9.8205	9.791	9.724	10.27	9.763	9.9385	9.8975	10.064	9.735	9.944	9.906	9.6905	9.8985	9.736	10.192	9.5145
CDK8	6.399	6.664	7.014	6.5	6.414	6.112	6.46	6.745	7.583	6.096	6.235	6.99	6.073	6.198	6.841	6.493	6.8	6.67	6.883	6.776	6.402	6.3	6.43	6.504	6.388	6.661	6.157	6.884	6.072	6.435	6.506	6.16	6.557	6.379	6.819	7.318	7.389	6.892	6.833	7.127	6.671	6.907	6.562	7.214	6.427	6.909	6.452	6.448	7.009
MRPS31	9.478	9.844	9.879	9.378	9.943	9.866	9.664	9.767	10.404	9.635	9.808	9.702	8.495	9.283	9.702	9.449	9.958	9.774	9.601	9.494	9.136	9.429	9.763	9.592	9.453	9.601	9.094	10.241	9.996	9.361	9.301	9.498	9.204	9.639	9.329	9.493	9.956	9.93	9.72	9.96	10.39	10.287	9.601	10.304	9.727	9.548	10.418	10.201	9.613
CALCOCO2	8.34	7.915	7.517	8.567	9.17	8.248	8.859	8.22	7.454	8.285	8.009	10.681	8.354	7.727	7.868	7.565	7.859	8.189	8.032	8.413	7.967	8.497	8.049	9.371	8.634	8.209	7.772	8.149	8.199	7.97	8.402	8.317	8.978	8.007	8.093	7.972	8.519	8.306	8.738	8.02	8.337	7.702	8.323	8.354	8.425	8.821	8.601	8.305	8.338
KCNMB2	5.97175	5.8735	5.95025	6.05375	5.87225	6.0115	6.07275	6.3525	5.9155	6.13275	6.03875	6.202	5.905	6.074	6.1505	5.90725	5.92175	6.0605	6.50725	5.9005	5.94975	6.0275	5.8455	5.99275	6.013	5.92625	6.08825	5.93225	6.02725	5.866	5.8245	5.86425	6.0295	5.95375	6.05775	5.96675	6.01425	5.937	5.9705	5.873	5.99125	5.95225	6.0805	5.8675	5.81925	5.7815	5.935	5.92025	5.88125
GPHN	6.6085	6.7425	7.0695	6.561	6.845	6.592	7.0165	7.2965	7.306	6.6625	6.825	6.1535	6.371	6.3965	7.169	6.3625	6.0215	6.634	6.8245	6.9025	6.704	6.929	6.5175	6.944	6.9725	6.857	6.513	6.908	7.1595	6.8055	6.762	6.8135	6.581	6.6565	6.653	6.8795	6.788	7.0065	7.0745	6.8595	6.8185	7.025	6.749	7.5395	7.157	6.774	6.622	6.746	6.9005
RABEPK	9.819	9.499	10.47	10.017	10.003	9.564	9.385	9.132	10.711	9.831	9.533	9.632	9.056	9.638	9.742	9.528	10.54	9.508	9.657	9.629	9.719	9.696	10.281	10.083	9.65	9.712	9.366	10.361	9.715	10.036	9.666	9.202	9.873	9.718	9.94	9.207	9.66	10.236	10.168	10.26	10.36	9.828	9.708	9.621	9.616	10.606	10.004	9.513	9.605
TIMM17B	8.11	7.855	8.563	8.856	7.955	8.313	8.372	8.678	8.767	8.459	8.428	9.482	8.256	8.614	8.371	8.092	8.485	7.622	8.743	8.289	8.102	7.902	8.88	8.287	8.008	8.26	9.089	8.945	8.155	8.513	8.713	8.796	9.02	8.553	8.359	8.056	8.194	7.645	8.242	8.283	8.541	8.377	8.243	7.791	8.19	8.288	7.848	8.343	7.98
SLC17A2	5.866	5.652	5.776	5.961	5.696	5.837	5.82	5.865	5.911	5.86	5.707	5.62	5.943	5.914	5.781	5.928	5.855	5.646	5.694	5.933	5.588	5.769	5.857	5.814	5.782	5.771	5.881	5.925	6.035	5.673	5.839	6.003	6.011	5.735	5.714	5.668	5.921	6.042	5.903	5.769	5.668	5.967	5.89	5.684	6.135	5.862	5.792	5.988	5.964
HRSP12	8.049	8.89	9.592	8.4445	9.18	8.2595	9.2835	9.3675	9.2305	9.7735	8.63	9.06	7.707	7.382	8.7685	7.8295	8.624	8.9595	9.0385	8.7925	9.175	9.4125	9.6865	9.612	8.1545	9.186	8.672	8.8385	8.63	8.283	9.1655	8.6555	8.489	8.338	8.8215	8.76	8.1985	7.693	7.832	8.1255	7.432	7.451	7.0975	7.4385	7.373	8.6005	8.016	7.465	8.111
POP7	7.557	7.565	8.46	8.453	8.586	7.837	7.758	8.432	8.699	7.804	7.972	7.741	8.306	7.822	8.14	8.318	8.944	7.912	8.295	7.819	8.3	7.986	8.133	8.302	7.513	8.659	8.547	9.142	8.066	9.107	8.071	8.154	8.181	8.098	8.721	8.325	8.975	8.554	8.917	10.325	7.869	9.557	9.082	8.746	8.215	9.789	8.113	9.134	8.529
GLYAT	5.86366666666667	5.897	5.72333333333333	5.951	5.83	5.76633333333333	5.76066666666667	5.734	5.89333333333333	5.73866666666667	5.84133333333333	5.76066666666667	5.74733333333333	5.79	5.90133333333333	5.83333333333333	5.69433333333333	5.92133333333333	5.70366666666667	5.78833333333333	5.75133333333333	5.61433333333333	5.74866666666667	5.88833333333333	5.81333333333333	5.69666666666667	5.852	5.879	5.72133333333333	5.793	5.80233333333333	5.89766666666667	5.87933333333333	5.85133333333333	5.76533333333333	6.06833333333333	5.80566666666667	5.724	5.89966666666667	5.75833333333333	5.727	5.67266666666667	5.573	5.76833333333333	5.73466666666667	5.72533333333333	5.744	5.73833333333333	5.86533333333333
CDK9	8.747	8.559	8.497	9.115	8.095	8.808	8.819	8.586	8.719	8.649	9.077	9.349	8.658	8.598	8.268	8.403	8.103	8.588	8.483	8.126	8.689	8.487	8.841	8.625	8.606	8.806	8.847	8.946	8.754	9.338	8.604	8.795	9.069	9.056	8.388	8.116	8.781	9.011	8.627	8.925	9.265	8.667	9.012	8.577	9.12	8.97	9.127	9.277	9.109
SRRM1	11.231	11.286	11.23	11.364	11.207	11.148	11.121	10.919	10.784	11.242	11.415	10.486	10.627	10.965	10.871	10.447	11.198	11.279	11.025	10.637	11.15	11.289	10.761	11.388	11.331	11.145	10.958	11.768	11.235	11.249	10.757	10.641	10.555	11.23	11.332	11.36	11.746	10.945	10.693	10.791	11.037	11.328	11.175	10.845	10.605	10.986	11.407	10.727	10.939
SPRY3	5.934	5.645	5.778	6.195	5.972	5.749	5.969	5.998	5.582	5.551	5.843	6.25	5.966	5.827	5.831	5.948	5.589	5.762	5.552	5.763	6.005	5.979	6.047	5.757	5.871	6.075	6.083	5.976	5.78	6.283	5.763	5.952	6.145	5.789	5.953	6.147	5.867	5.951	5.849	6.021	5.966	5.475	5.973	5.643	5.788	5.909	6.087	5.779	5.886
SPRY1	9.26566666666667	8.705	8.07233333333333	10.1183333333333	9.21033333333333	8.49166666666667	8.57533333333333	8.55866666666667	8.85433333333333	9.61366666666667	8.7	10.221	8.31566666666667	8.22766666666667	8.16566666666667	9.373	8.714	8.62	8.22733333333333	8.52566666666667	8.85433333333333	9.197	8.31066666666667	8.60466666666667	10.1203333333333	8.59266666666667	8.60366666666667	8.872	8.82833333333333	9.148	8.53866666666667	8.44133333333333	9.942	8.384	8.13366666666667	8.844	8.74966666666667	9.01733333333333	8.673	9.436	8.417	8.40433333333333	8.79	9.47933333333333	8.71633333333333	9.03133333333333	9.22566666666667	9.026	8.49466666666667
SPRY2	9.675	9.242	10.293	11.074	10.043	9.55	10.396	9.774	11.062	10.941	9.964	12.077	10.012	9.448	9.532	10.149	10.208	9.263	9.852	9.923	9.63	10.256	9.224	9.757	10.286	10.277	9.18	11.934	10.019	10.056	10.723	8.931	11.491	9.627	9.981	9.729	9.351	9.346	9.263	9.294	8.158	8.268	8.688	10.065	8.483	9.797	9.513	9.269	9.986
STAM2	6.801	6.827	6.99	7.654	6.948	6.553	7.173	7.141	6.953	7.025	6.904	7.757	6.579	6.317	7.156	6.56	7.092	7.33	7.302	7.114	6.967	6.941	7.175	6.861	6.858	7.136	6.919	6.791	6.703	7.125	7.548	7.016	7.504	6.688	7.842	8.291	7.774	7.207	7.439	7.046	7.371	7.51	7.55	6.961	7.112	7.535	6.643	7.523	6.967
CNKSR1	6.446	6.655	6.634	5.904	6.337	6.932	6.833	6.613	6.518	6.052	6.599	6.092	6.804	6.449	6.96	6.477	6.665	6.306	6.696	6.413	6.813	6.227	6.138	6.434	6.308	6.576	6.612	6.494	6.588	6.806	6.479	6.728	5.822	6.318	6.516	6.291	6.343	6.168	6.646	6.372	6.212	6.64	6.239	6.229	6.248	6.541	6.38	6.247	6.618
ABCC4	8.3565	8.139	8.629	11.2585	7.1455	8.806	8.1775	7.815	8.9085	8.3415	8.6305	7.16	7.585	8.119	7.974	7.254	9.1295	8.145	7.51	8.0595	7.531	8.4465	9.009	7.2525	8.5515	7.498	8.211	9.0955	8.253	8.65	8.1985	8.871	10.093	8.8045	8.116	8.107	8.6035	7.4725	7.4285	7.9815	8.8605	8.8305	8.09	8.2355	7.747	7.9805	7.4995	8.9425	7.9505
CDKN1A	8.131	8.1695	8.1945	7.891	7.494	8.386	9.1085	8.416	8.4265	8.64	8.262	8.1995	9.103	8.1755	8.2225	8.396	7.653	8.047	8.5885	8.882	8.915	8.314	8.252	7.9005	8.755	8.8955	8.695	7.8905	8.3275	8.6315	9.362	8.6445	8.4815	8.273	9.0485	8.2545	8.536	8.906	8.625	9.1385	8.282	8.598	8.757	8.0495	8.9585	9.079	8.163	8.827	9.1175
DENND4A	6.772	6.718	6.6275	7.1615	6.678	6.7865	6.657	6.8955	6.371	6.981	7.03	6.8955	6.712	6.6795	7.0415	6.755	7.11	6.6575	6.98	6.72	7.1735	6.866	7.188	6.9065	7.122	7.01	6.8955	6.95	7.1645	7.146	6.6585	6.809	7.2065	6.938	7.0425	7.1705	6.5565	6.4685	6.415	6.554	6.7295	6.5415	6.396	6.2135	6.5435	6.4345	6.561	6.496	6.691
IGSF6	7.601	7.217	6.775	7.557	7.547	7.582	6.302	6.018	9.001	7.514	7.134	6.657	5.722	6.247	6.39	6.908	7.363	6.891	5.668	6.263	6.291	7.035	8.741	6.67	6.575	6.538	7.247	7.119	6.084	7.578	7.857	7.913	8.092	7.136	6.687	6.83	8.037	6.787	7.088	7.168	8.702	6.967	8.33	7.949	8.769	7.528	8.671	7.69	7.575
SF3B4	11.193	10.715	11.162	11.201	11.092	10.554	10.677	10.331	10.859	10.714	10.771	11.109	10.736	10.971	10.661	11.007	11.117	10.633	10.65	10.555	10.61	10.59	10.98	10.608	10.645	10.84	11.375	11.431	10.781	10.879	10.97	11.793	11.039	11.126	10.827	10.235	10.757	11.834	10.675	11.086	10.808	11.796	10.981	11.277	10.866	10.274	11.07	11.444	10.95
CDK2AP2	8.688	8.398	8.186	8.506	8.431	8.572	8.106	8.1	7.81	7.71	7.534	8.229	9.069	8.446	8.642	9.251	9.55	8.651	8.962	8.262	9.464	7.565	8.074	8.784	7.826	8.513	9.116	8.418	8.406	8.773	9.168	8.746	7.967	8.458	8.716	7.918	7.887	8.166	8.943	9.09	8.162	9.612	8.466	8.89	8.468	8.343	8.444	9.333	8.551
IRX5	6.412	6.772	5.935	5.9105	6.8245	7.5475	8.091	7.4395	5.906	6.5995	7.3025	5.755	6.091	7.098	7.2395	6.6675	6.938	6.963	7.45	6.5285	6.7525	6.58	5.9495	6.217	6.606	7.47	7.8745	5.979	7.06	6.421	6.7095	5.7835	5.976	7.0095	6.973	6.7865	6.114	6.284	7.288	5.8055	5.819	6.6495	5.733	6.658	6.221	6.442	6.3595	5.9995	6.767
RAMP2	8.9695	7.9895	7.0465	6.982	8.605	8.547	7.483	7.8645	7.5625	8.4715	8.3395	7.195	8.2105	8.6445	7.793	8.4575	6.9425	7.9435	7.753	7.862	8.5625	8.8475	7.755	8.209	9.451	7.551	7.938	8.1415	8.9685	8.964	7.4585	8.1675	7.057	7.603	7.7865	8.3115	7.961	8.182	7.376	8.268	7.552	7.146	7.6645	8.2225	7.283	7.7005	8.323	7.645	7.75
RAMP1	6.761	6.596	8.351	6.129	6.143	7.48	7.895	8.872	8.618	9.37	7.661	10.021	7.744	7.341	7.678	7.725	6.2	6.425	6.534	8.819	6.354	7.385	9.086	8.085	8.102	7.362	8.232	8.423	7.656	7.956	8.928	8.08	9.735	7.159	7.266	7.549	6.455	7.831	9.983	9.275	7.63	7.819	7.072	9.659	6.619	8.291	7.542	7.909	9.073
RAMP3	8.5465	7.5765	6.939	6.813	8.339	8.544	7.1255	7.8845	7.772	8.6945	8.3675	6.735	8.139	8.6425	8.6005	8.8325	7.109	7.5285	8.052	8.004	8.1065	9.0485	8.9705	7.9475	9.162	7.9575	8.505	7.533	9.216	9.229	7.56	8.6035	6.9105	7.841	7.3245	7.3835	8.134	8.5695	7.6	8.6355	8.6985	7.4835	8.405	8.3485	8.1215	8.3305	9.2845	7.9105	8.286
ZMPSTE24	11.241	11.25	11.653	11.691	11.407	11.032	11.093	11.223	11.598	11.875	11.48	11.803	10.692	10.386	10.986	11.374	11.08	11.2	10.756	10.995	11.235	11.666	11.59	11.483	11.223	11.182	11.565	11.873	11.284	11.602	11.679	11.322	11.282	11.887	11.553	11.321	11.55	11.172	11.507	11.301	11.368	11.09	11.251	11.347	11.352	11.884	11.213	11.985	11.587
CDKN1B	9.763	9.479	10.4665	10.782	9.4125	9.4975	8.9385	9.906	9.452	9.7165	9.4255	11.2795	8.1395	9.0085	9.243	8.894	9.9415	9.595	8.6475	9.219	8.8605	9.5505	10.179	9.373	9.836	8.9615	8.748	9.982	9.4395	8.9285	8.5975	9.223	10.899	9.326	9.084	9.705	9.2565	9.3425	8.215	8.474	9.5455	8.538	8.912	9.068	8.4085	8.6435	9.328	8.7815	8.586
AKAP8	8.944	8.862	8.268	8.611	9.564	9.093	9.23	8.614	8.903	8.526	9.144	8.676	8.482	8.971	8.557	8.484	9.035	8.804	9.068	8.839	8.75	8.681	8.739	8.723	8.913	8.803	8.506	8.895	9.256	9.056	8.776	8.514	8.463	8.524	8.552	8.889	9.478	9.046	8.437	8.513	8.734	9.249	8.542	9.01	8.523	8.571	8.959	8.502	8.831
FSTL3	9.236	8.128	8.468	7.291	8.657	7.662	7.311	7.104	7.809	8.995	7.661	6.901	8.645	8.573	7.546	8.988	7.532	7.805	7.031	7.535	7.038	8.436	7.216	7.543	8.736	8.988	8.493	8.871	7.597	8.088	7.982	8.119	7.443	8.199	8.95	7.212	7.111	8.34	8.127	8.46	8.442	10.116	8.321	10.077	7.266	8.097	8.044	8.694	8.922
STUB1	9.771	9.3375	9.4405	9.916	9.7285	9.3805	9.5495	9.9075	9.6825	9.262	9.138	9.5185	10.0035	10.0075	10.082	10.5115	10.614	9.592	10.219	9.8185	9.669	9.278	9.2985	9.607	9.3995	9.9995	10.0915	9.49	9.4945	9.913	9.6365	10.0805	9.995	9.566	9.368	8.5865	9.9635	9.8135	10.0925	9.8045	9.8535	9.459	10.182	10.3445	9.8425	9.7075	9.45	9.471	10.1105
STAG1	7.9085	8.0185	8.2955	8.451	7.663	8.0255	8.249	8.061	8.5655	8.4015	8.3925	8.9715	7.6145	7.9785	8.1525	8.486	9.2345	8.1505	8.112	8.313	8.21	8.4035	8.8115	8.064	8.3535	8.578	8.6315	8.8475	8.3215	8.1665	8.668	8.425	8.7155	7.6205	8.602	8.69	8.4445	8.5875	8.3925	8.7885	8.509	8.572	8.782	8.5605	8.3385	9.2505	8.433	8.6695	8.239
NET1	8.33366666666667	8.45133333333333	8.428	7.69333333333333	9.11366666666667	8.41766666666667	8.73466666666667	8.447	8.941	8.43066666666667	8.375	7.91966666666667	8.44766666666667	8.21766666666667	8.21066666666667	8.58466666666667	8.523	8.609	9.15266666666667	8.50566666666667	9.013	8.508	8.51633333333333	8.80366666666667	7.97666666666667	8.76033333333333	8.55166666666667	8.45633333333333	8.09666666666667	8.33966666666667	8.912	9.08233333333333	8.05933333333333	8.15833333333333	8.983	9.251	9.45966666666667	9.191	8.847	9.01066666666667	8.526	8.55933333333333	8.70166666666667	8.846	8.63533333333333	9.101	8.53433333333333	8.503	9.31866666666667
UBE4B	8.841	8.906	9.093	9.75	9.324	9.439	9.146	10.118	7.926	9.458	9.293	9.4	8.978	9.116	9.905	9.372	8.886	9.22	9.173	9.089	9.031	9.311	9.434	9.489	9.077	8.747	8.753	9.163	9.648	9.187	8.896	8.59	9.435	9.254	8.368	8.812	9.129	9.847	8.419	8.248	8.439	9.229	8.234	8.487	8.43	9.192	8.739	8.719	9.01
EFS	6.4715	6.101	5.8705	6.9535	6.323	6.3115	6.0815	6.293	6.2035	6.2725	6.198	7.2535	6.1765	6.32	6.3445	6.1605	6.015	6.1345	5.8535	6.029	6.2125	6.3745	6.079	5.9725	6.329	5.932	6.091	6.1295	6.4285	6.2195	6.2675	6.21	7.176	5.88	6.263	6.3065	5.9705	6.3095	6.274	6.3435	6.2765	5.6955	6.0745	6.3685	6.086	6.2145	6.3445	6.2755	6.3155
PRSS16	7.315	7.535	7.871	5.886	7.348	7.713	8.115	7.946	7.069	6.476	7.09	5.507	7.203	6.491	7.735	6.916	5.809	7.682	8.245	8.062	8.617	7.591	6.942	7.069	6.977	8.078	7.172	7.083	7.583	7.054	8.279	6.6	5.711	7.415	7.937	8.183	8.008	6.74	8.226	7.116	7.736	7.484	7.718	6.651	7.724	6.999	7.082	8.151	8.207
CDKN1C	8.149	7.6	7.001	9.313	7.665	8.331	7.528	7.974	6.525	7.72	7.525	10.188	6.841	7.718	7.867	7.319	6.337	7.508	6.921	7.623	6.553	7.25	8.637	7.2	8.323	6.514	7.248	7.325	8.132	6.561	6.99	7.109	9.82	7.719	6.526	6.708	6.175	7.035	7.207	7.571	6.874	7.602	6.841	7.687	6.37	6.912	7.939	7.65	7.227
SIGMAR1	7.368	7.41133333333333	8.072	7.90433333333333	7.47533333333333	7.311	7.59666666666667	7.28966666666667	7.696	7.16266666666667	7.07666666666667	8.50066666666667	7.308	7.27266666666667	7.38733333333333	7.293	8.11566666666667	7.22766666666667	7.22533333333333	7.19	7.537	7.284	7.75166666666667	8.051	7.23666666666667	7.99266666666667	7.69266666666667	7.699	7.58933333333333	7.18066666666667	7.58633333333333	7.497	8.01966666666667	7.29233333333333	7.75766666666667	7.518	7.382	6.82833333333333	7.603	7.407	7.17333333333333	7.502	7.15033333333333	7.04466666666667	7.113	7.07133333333333	7.595	7.208	7.22766666666667
DSCR4	6.05	5.872	6.012	5.938	5.887	5.613	6.014	6.281	6.112	6.01	5.729	6.098	5.67	5.64	5.813	5.77	5.886	5.73	6.071	5.721	5.861	5.622	6.405	5.825	5.61	5.869	5.877	6.066	5.897	5.96	5.875	5.978	5.706	6.026	5.728	6.082	5.944	5.967	5.965	5.783	6.011	6.411	5.814	5.796	5.919	5.764	5.662	6.237	5.867
BET1	7.505	8.143	8.331	8.422	8.179	8.099	7.872	8.042	11.255	7.634	7.938	7.839	8.145	7.117	7.918	7.752	8.486	8.174	8.326	8.159	8.39	8.38	8.796	8.53	8.148	8.367	7.718	8.46	7.808	9.212	8.954	8.062	8.775	8.237	9.238	8.972	8.537	8.561	8.581	7.846	8.078	7.879	8.332	7.896	8.269	10.963	8.16	8.182	8.274
CWC27	9.384	9.278	9.05	10.07	9.325	9.228	9.165	9.214	9.725	9.778	9.624	11.067	8.04	8.858	9.112	8.726	10.09	9.128	9.395	9.336	9.288	9.558	9.647	9.464	9.645	9.181	9.309	9.947	9.317	9.417	9.238	9.712	10.005	9.52	8.817	8.979	9.206	10.293	9.389	9.743	9.712	9.723	9.77	9.36	9.445	9.183	9.335	9.864	9.647
SAP18	8.735	8.207	7.577	8.972	8.764	8.411	8.649	8.514	9.227	8.726	8.12	8.858	8.017	8.031	8.759	8.645	8.113	8.342	8.8	8.685	8.628	8.638	7.415	8.711	8.623	8.407	7.76	8.026	8.841	8.017	8.489	7.665	9.112	8.138	8.274	8.083	8.129	8.852	8.834	9.265	7.777	8.47	7.474	10.223	8.071	8.043	8.672	7.708	9.127
SMNDC1	9.714	9.79	10.018	10.137	9.856	9.742	9.837	9.651	10.235	10.411	10.191	10.195	8.96	9.432	9.169	9.602	10.308	9.596	9.575	9.539	9.838	10.009	10.505	10.114	10.313	9.818	9.887	10.623	10.08	10.352	10.216	10.293	9.858	10.105	10.253	9.837	9.393	8.946	9.582	8.949	9.123	9.444	9.335	8.986	9.214	9.92	9.427	9.747	9.377
BCAS2	6.933	6.834	7.548	7.6195	7.0865	6.599	7.2285	6.9145	7.06	7.2585	6.8835	7.8335	6.4505	6.5515	6.567	6.7885	7.2765	6.8325	7.182	6.872	7.3645	7.1035	7.0875	7.401	7.335	7.193	6.4055	7.064	6.88	7.0445	7.367	7.1075	7.5335	7.044	7.6725	7.0615	6.1405	6.0185	6.1245	6.2115	5.954	6.056	6.015	5.8015	5.89	6.088	6.128	6.314	6.173
RGS19	8.723	8.919	7.906	8.341	8.547	8.576	7.467	7.527	8.533	8.078	8.395	8.078	7.536	9.37	7.887	8.219	8.695	8.621	7.419	8.052	7.951	8.006	8.997	7.294	9.207	8.301	7.922	8.597	8.04	8.178	8.136	9.387	8.593	8.802	9.075	9.423	9.077	8.274	8.354	8.307	9.587	11.01	9.507	8.711	9.747	8	8.951	9.301	8.21
LILRB2	6.12466666666667	6.356	6.06933333333333	6.02166666666667	6.44666666666667	6.30333333333333	5.992	6.21033333333333	6.615	6.45966666666667	6.43933333333333	6.19533333333333	6.09466666666667	6.41533333333333	6.00466666666667	6.106	6.29566666666667	6.086	6.00066666666667	6.06	5.91533333333333	6.13933333333333	6.442	5.972	6.38433333333333	6.32533333333333	6.45866666666667	6.138	6.46166666666667	6.98966666666667	6.418	6.39866666666667	6.54766666666667	6.273	6.26266666666667	6.27766666666667	6.34366666666667	6.16	6.196	6.15366666666667	6.728	6.17666666666667	6.863	6.282	6.61233333333333	6.31866666666667	6.43566666666667	6.34933333333333	6.05933333333333
EIF1B	10.543	10.473	10.005	11.117	10.536	10.016	10.318	10.429	9.736	10.222	10.023	11.098	10.186	10.211	9.989	9.983	10.348	10.445	10.224	10.093	10.428	10.411	10.277	10.176	11.141	9.865	9.792	10.245	10.314	9.674	10.636	10.125	11.094	10.745	9.988	10.637	9.802	10.136	10.108	9.796	10.044	9.364	9.612	9.93	9.538	9.518	10.145	9.853	10.28
CDKN2A	6.02566666666667	5.942	5.82166666666667	6.28133333333333	5.79766666666667	6.02833333333333	5.969	5.94266666666667	7.919	6.216	5.83866666666667	6.77233333333333	6.32333333333333	6.18733333333333	5.87733333333333	6.039	5.757	5.984	5.89533333333333	5.861	5.846	6.002	7.216	6.07366666666667	5.88066666666667	5.94633333333333	5.81866666666667	6.71166666666667	6.00766666666667	6.29833333333333	6.01333333333333	5.899	6.67533333333333	6.62466666666667	5.98633333333333	6.089	5.853	6.26	6.09266666666667	5.97466666666667	6.064	7.389	5.841	6.04966666666667	6.11433333333333	6.76733333333333	6.13133333333333	7.31733333333333	6.037
SF3A1	7.3455	7.131	7.3545	7.264	7.2505	7.1145	7.1055	6.98	7.0375	7.076	7.2365	7.119	7.1375	7.118	7.0315	6.8195	7.7175	7.257	6.93	7.1295	7.119	7.258	7.162	7.2675	7.1615	7.2145	7.0285	7.251	7.044	7.1255	6.994	7.0585	7.5675	7.0525	7.1095	7.2245	7.1135	7.034	7.2565	7.147	7.2325	6.9915	7.21	7.225	7.127	6.8995	7.2955	6.9535	7.105
TRAIP	6.734	6.626	7.421	6.447	6.852	6.604	6.323	6.3	6.562	6.437	6.839	6.321	6.806	6.982	6.167	6.581	7.042	6.506	6.819	6.205	6.338	6.266	6.809	6.329	6.447	6.189	6.409	7.175	6.295	6.387	6.44	6.32	6.22	6.558	6.474	6.087	6.773	6.088	6.106	6.387	6.364	7.203	6.892	6.412	6.412	6.151	6.509	6.374	6.377
DNAJA2	11.448	11.061	11.695	11.458	11.348	11.58	11.23	11.243	10.784	11.745	11.852	10.94	11.14	10.949	11.425	11.054	11.602	11.044	11.47	11.084	11.412	11.531	11.562	11.356	11.55	11.257	11.425	11.628	11.659	11.429	11.139	10.795	11.286	11.58	11.528	11.402	11.56	11.34	10.683	10.799	10.886	10.87	11.192	10.199	10.844	11.302	11.335	10.847	11.228
BCKDK	10.426	10.152	11.487	10.149	10.326	10.669	10.166	11.214	10.301	9.62	10.019	10.364	10.777	10.877	11.219	10.999	10.904	10.165	10.699	10.436	10.327	9.896	9.655	10.008	10.209	10.218	10.527	10.407	10.845	10.503	10.042	10.804	10.22	10.072	10.048	10.008	9.72	10.785	10.698	10.717	10.992	10.211	10.888	10.931	10.791	11.117	10.327	10.562	10.361
APC2	5.977	5.681	5.885	5.965	5.626	6.822	6.127	6.679	5.418	6.069	6.176	6.312	5.661	6.08	5.783	5.894	6.196	5.809	5.801	5.705	5.869	5.864	5.915	5.872	5.847	5.852	6.424	6.014	6.177	5.933	5.698	5.838	6.266	6.111	5.87	5.948	5.731	5.659	6.118	6.047	6.164	5.987	6.055	5.84	5.911	6.139	5.75	5.894	6.231
PAK4	6.806	6.99	7.064	6.79533333333333	6.82133333333333	6.95333333333333	7.10666666666667	6.86566666666667	7.16466666666667	6.59	6.70466666666667	6.977	7.12933333333333	6.966	7.16533333333333	6.71066666666667	6.88233333333333	7.02733333333333	7.44833333333333	7.32433333333333	7.115	6.88633333333333	7.009	7.12766666666667	6.69866666666667	7.173	7.10233333333333	7.03633333333333	7.09566666666667	7.27166666666667	7.54666666666667	7.32133333333333	7.06766666666667	7.00733333333333	7.08566666666667	6.61066666666667	7.04466666666667	7.065	7.18066666666667	6.84166666666667	6.944	7.09333333333333	7.31033333333333	7.06033333333333	7.06666666666667	6.942	6.74666666666667	7.48633333333333	6.95566666666667
ADAR	8.94366666666667	8.82966666666667	8.856	9.23633333333333	9.08166666666667	8.63866666666667	8.903	8.78566666666667	9.177	8.507	8.776	9.34366666666667	8.97666666666667	9.11866666666667	8.93133333333333	9.18233333333333	9.24333333333333	8.90933333333333	8.60466666666667	9.06633333333333	8.93733333333333	8.907	9.03166666666667	8.742	8.79733333333333	9.45633333333333	8.982	9.221	8.924	8.97033333333333	9.053	9.347	9.58666666666667	9.27466666666667	8.958	9.08233333333333	9.47766666666667	9.803	9.16766666666667	8.964	9.49933333333333	9.28766666666667	9.60466666666667	9.85633333333333	9.614	8.894	9.24933333333333	9.57233333333333	9.262
CDKN2B	7	7.075	6.60366666666667	7.13366666666667	6.35766666666667	7.085	8.407	6.596	6.806	6.73133333333333	6.98033333333333	6.654	7.71633333333333	6.37133333333333	6.65266666666667	6.68933333333333	6.85366666666667	6.93566666666667	7.23033333333333	7.619	6.99066666666667	7.04633333333333	7.47566666666667	6.827	6.895	7.31433333333333	6.65566666666667	7.04466666666667	6.62533333333333	6.815	7.643	6.727	7.14333333333333	7.202	7.464	6.99366666666667	6.874	6.959	7.54666666666667	6.73133333333333	7.42	7.02833333333333	6.98233333333333	6.98366666666667	6.89566666666667	7.51566666666667	6.985	7.68033333333333	7.57066666666667
KATNB1	7.621	7.228	8.68	8.052	8.304	7.403	7.753	6.106	8.661	7.344	6.986	8.483	7.759	8.149	7.182	7.838	8.733	7.212	7.537	7.636	7.867	7.327	7.536	7.833	6.788	7.955	7.943	7.96	7.592	7.695	7.71	7.662	8.422	7.536	7.295	7.534	7.664	8.116	8.237	8.735	8.642	8.926	8.776	7.98	8.552	8.066	8.365	8.127	8.314
SNAPC5	6.517	6.519	7.547	7.79	6.712	6.757	6.88	7.009	6.466	7.279	6.9	7.798	6.269	6.755	6.811	7.274	7.07	6.989	7.357	6.95	6.992	7.525	7.384	7.185	7.3	7.05	6.904	7.006	7.161	7.079	6.99	6.786	7.859	7.645	7.112	7.134	7.288	6.713	6.945	6.969	6.676	6.571	6.772	6.782	6.85	7.242	7.233	7.454	6.816
ZNF267	5.892	5.832	5.535	5.907	5.704	5.666	5.974	5.967	5.601	5.852	5.984	5.832	5.844	5.541	6.023	5.849	5.948	5.774	5.885	5.913	5.567	5.759	5.819	5.951	5.66	5.982	5.646	5.554	5.674	5.692	5.899	5.709	5.686	5.933	5.575	5.694	5.676	5.912	5.976	5.87	5.714	5.399	6.071	6.018	5.873	5.89	5.618	5.689	5.66
CCNO	6.792	7.1635	6.882	6.688	7.1395	7.031	6.875	7.266	6.697	6.825	6.794	6.5305	6.581	7.0585	7.4955	6.4885	7.812	6.975	7.1855	6.8865	6.787	6.626	6.6575	7.2325	6.694	7.2465	7.0255	6.698	7.1125	6.855	6.921	6.842	6.6405	7.028	6.907	6.8335	7.1715	7.208	7.2235	7.117	7.416	6.6435	6.8245	6.893	7.0275	6.649	7.0905	6.4815	7.0415
CDKN2C	6.52066666666667	6.26733333333333	6.44333333333333	6.45133333333333	6.34566666666667	6.48	6.258	6.18466666666667	6.20633333333333	6.65066666666667	6.353	6.79433333333333	5.85366666666667	6.33666666666667	6.18266666666667	6.18933333333333	6.15833333333333	6.34833333333333	6.09466666666667	6.349	6.19033333333333	6.38866666666667	6.50033333333333	6.10933333333333	6.368	6.07766666666667	6.07066666666667	6.26233333333333	6.09033333333333	6.27	6.21133333333333	6.202	6.74166666666667	6.164	6.03966666666667	6.126	6.24	6.51433333333333	6.39733333333333	6.44933333333333	6.51733333333333	6.11666666666667	6.25933333333333	6.455	6.336	6.27933333333333	6.37866666666667	6.19333333333333	6.33733333333333
DSCR3	9.116	9.288	9.113	9.364	8.964	9.019	9.89	8.967	9.7	9.078	9.043	9.607	9.26	8.709	8.598	8.504	8.136	9.26	8.9	9.143	9.727	9.234	8.895	8.98	9.167	9.559	8.851	9.152	8.563	8.817	9.661	8.95	9.777	8.938	9.061	9.546	9.001	8.554	9.332	9.016	9.186	8.477	9.366	8.424	8.939	8.947	8.677	8.661	9.348
TCIRG1	7.30233333333333	7.60366666666667	6.72933333333333	7.41833333333333	7.40033333333333	7.186	7.42066666666667	7.20066666666667	7.238	7.26066666666667	7.18366666666667	7.47466666666667	7.697	7.739	7.258	7.696	7.125	7.365	7.20166666666667	7.416	7.47766666666667	7.10833333333333	7.21966666666667	6.96933333333333	7.10933333333333	7.37366666666667	7.598	7.16333333333333	7.334	7.796	7.55433333333333	7.207	7.47233333333333	6.941	7.292	7.20033333333333	7.44333333333333	7.68433333333333	7.68666666666667	7.55866666666667	8.054	7.337	8.07733333333333	7.72166666666667	8.25966666666667	7.00566666666667	7.552	7.182	7.50466666666667
RTN3	7.80975	7.855	7.61725	7.99075	7.72	7.83225	7.742	7.883	7.609	7.79075	7.75275	8.041	7.36225	7.3925	7.7195	7.95325	7.9735	7.62825	7.57775	7.53275	7.74725	7.77725	7.27125	7.766	7.69075	7.482	7.7815	7.61225	7.80675	7.6135	7.6155	7.4965	7.8525	7.91125	8.02975	7.97625	7.54025	7.39625	7.46525	7.23925	7.085	7.293	7.09475	7.15125	7.1525	7.50325	7.37775	7.1085	7.34925
LANCL1	10.1795	10.0475	10.527	11.189	10.3825	9.9165	10.4245	10.2365	9.8185	10.3485	10.2845	10.844	9.304	9.976	10.029	10.6795	10.27	10.0925	9.713	10.1505	9.3265	10.377	10.39	11.1055	10.2355	10.0015	9.2535	10.7365	9.991	9.6665	9.7105	10.156	10.7645	9.5695	10.068	10.046	11.078	10.21	11.1005	10.798	9.904	9.4335	10.0155	10.072	9.6375	10.0055	9.8225	10.4325	9.893
NMUR1	6.019	6.001	6.023	5.729	6.142	5.709	5.839	5.775	5.8	5.98	5.881	5.975	5.932	6.04	5.734	5.851	5.738	5.905	5.822	6.134	5.943	6.033	6.142	5.628	6.075	5.665	5.962	5.846	5.803	6.169	5.904	5.706	5.989	6.014	6.038	6.016	5.774	6.071	6.022	6	6.036	5.786	5.883	6.028	6.021	5.869	5.842	5.963	6.063
B3GALT5	6.64766666666667	6.52	6.18366666666667	5.86433333333333	5.89733333333333	6.23666666666667	6.91333333333333	5.97033333333333	6.369	5.878	6.64366666666667	5.61366666666667	6.26166666666667	6.01833333333333	6.13733333333333	6.12166666666667	5.88533333333333	6.44566666666667	6.09566666666667	6.514	6.93	6.275	6.171	6.94366666666667	5.91766666666667	6.62466666666667	6.693	6.23866666666667	5.97033333333333	6.47766666666667	6.66033333333333	6.04733333333333	5.657	6.67	6.257	6.493	6.29633333333333	6.037	6.70966666666667	5.937	6.241	6.191	5.691	5.99066666666667	6.37233333333333	6.427	5.91366666666667	6.45533333333333	6.77033333333333
TNIP1	9.395	9.667	8.66	9.134	9.345	9.877	10.102	10.01	9.915	9.006	9.769	9.696	10.473	10.532	10.078	9.671	8.849	9.782	10.27	10.048	10.037	9.077	9.112	9.373	9.647	10.029	10.392	9.061	9.798	10.4	10.29	10.195	9.779	9.823	9.083	9.323	9.223	10.028	9.888	9.672	10.11	9.982	10.339	9.796	10.575	9.313	9.443	9.35	9.968
LAMC3	6.444	6.26	5.697	5.969	6.203	6.903	7.345	5.853	7.281	6.563	6.477	6.732	6.686	6.723	6.777	6.108	6.228	6.36	6.743	6.605	6.629	7.012	6.05	6.771	6.164	7.474	7.738	6.612	6.782	8.525	7.251	6.903	5.732	7.2	6.431	6.992	7.57	7.043	7.418	8.323	6.518	6.822	7.702	6.179	6.339	7.744	6.472	5.915	7.319
CDKN2D	6.483	6.491	6.559	7.1815	6.1235	6.3295	6.2495	6.1835	6.3685	6.534	6.323	7.1795	6.105	7.1315	6.3745	6.622	6.6415	6.4525	6.6735	6.4905	6.463	6.4805	6.551	6.427	6.6185	6.648	6.97	6.6595	6.599	6.906	6.3515	6.6385	7.179	6.692	6.795	6.6145	6.686	6.6265	6.457	6.951	6.93	6.5855	6.9005	6.3775	6.818	6.8435	6.873	6.8185	6.504
IKZF1	7.249	7.057	6.194	6.277	7.467	7.852	7.341	7.874	6.846	7.046	8.435	6.257	6.687	7.473	7.478	6.642	6.544	6.943	6.147	6.688	6.658	6.754	7.366	6.328	7.071	6.746	7.134	7.211	6.648	8.956	7.164	7.332	7.159	8.341	7.107	7.769	7.017	7.161	6.558	7.04	7.524	6.504	7.266	6.685	7.624	6.321	7.187	7.409	7.276
CRISP3	5.597	5.865	5.775	5.607	5.773	5.811	5.593	5.642	5.784	5.688	5.905	5.657	5.69	5.705	5.863	5.676	5.715	5.754	5.954	5.756	8.925	5.75	6.361	5.768	5.674	5.607	5.856	5.574	5.775	5.529	5.805	6.008	5.79	6.018	5.914	5.978	5.851	5.768	5.794	5.687	5.904	5.657	5.588	5.783	6.922	5.767	5.769	5.779	6.121
SMYD5	6.571	6.141	6.345	6.78	6.653	6.319	6.62	6.97	6.802	6.226	6.284	7.103	6.351	6.276	6.56	6.755	6.763	6.427	6.483	6.37	6.204	6.334	6.324	6.572	6.552	6.59	6.788	6.676	6.337	6.58	6.498	6.39	6.613	6.689	6.487	6.357	6.564	6.507	6.287	6.65	6.227	6.722	6.618	6.547	6.329	6.482	6.463	6.502	6.414
KLHL41	6.0565	5.936	5.8965	6.115	6.1075	5.7365	6.2235	5.7725	5.9205	6.843	6.031	6.133	5.776	6.0295	5.838	6.237	5.966	6.0025	5.837	5.7055	5.876	6.345	5.983	6.0255	6.093	5.8825	5.8885	6.0435	6.085	5.893	5.619	6.015	6.5045	5.886	5.861	5.7815	5.859	6.0155	6.0035	5.951	5.9825	5.701	5.7275	6.088	5.879	6.122	5.862	5.9915	5.982
RRAGB	7.18033333333333	6.80566666666667	7.03333333333333	7.636	7.08166666666667	6.85966666666667	7.02266666666667	7.053	6.96466666666667	7.409	7.09	7.44833333333333	6.758	7.06366666666667	6.989	7.02666666666667	6.12866666666667	6.77433333333333	6.89433333333333	7.10166666666667	6.872	7.34166666666667	7.10766666666667	7.043	7.21966666666667	6.71733333333333	6.79866666666667	7.00033333333333	7.02833333333333	6.98466666666667	6.86633333333333	6.949	7.56366666666667	6.70833333333333	6.67966666666667	6.91933333333333	7.13933333333333	7.69133333333333	7.11966666666667	7.13666666666667	7.01133333333333	6.32233333333333	7.18933333333333	7.187	7.08966666666667	6.99733333333333	7.166	7.31533333333333	7.047
SIRPB1	5.825	5.993	5.83	6.143	6.208	5.944	5.904	5.854	6.258	6.063	6.089	6.09	5.933	5.999	5.652	5.724	6.438	5.765	6.017	5.836	5.775	6.024	6.146	5.876	6.045	5.743	6.088	5.784	5.468	6.178	5.836	6.122	5.815	6.199	6.043	5.871	6.29	5.765	5.743	5.983	6.34	5.865	5.881	5.782	6.232	5.884	5.819	5.836	5.963
AKR1A1	9.523	10.1196666666667	9.881	9.41933333333333	9.82633333333333	9.906	10.3443333333333	10.08	9.982	9.64633333333333	10.0003333333333	9.21466666666667	9.76533333333333	9.49166666666667	9.739	9.72033333333333	9.916	10.1286666666667	9.576	10.2196666666667	10.3583333333333	9.92866666666667	9.969	9.63366666666667	9.52266666666667	10.0856666666667	9.918	9.477	9.94666666666667	9.75133333333333	9.86933333333333	9.68533333333333	9.49233333333333	10.0173333333333	9.38133333333333	9.68766666666667	10.059	10.442	10.387	9.40866666666667	10.0243333333333	9.745	9.82866666666667	9.322	10.3203333333333	9.94633333333333	9.67333333333333	9.99333333333333	10.0093333333333
EMC8	7.38	7.05	8.171	7.451	7.097	7.131	7.366	7.052	8.192	6.949	7.394	7.361	7.286	7.472	7.498	7.335	8.314	7.154	7.077	7.435	7.527	7.26	7.546	7.578	7.316	7.859	7.776	7.744	7.561	6.845	7.239	6.633	7.751	7.726	7.581	7.01	8.55	8.131	7.333	7.01	8.274	8.412	7.976	7.602	7.718	7.692	7.193	7.305	7.34
TMEM5	9.287	9.116	9.755	9.897	9.049	9.101	8.954	9.959	10.182	8.449	8.55	9.582	8.686	9.094	8.98	8.666	10.091	8.892	9.504	8.759	9.334	9.241	9.663	10.033	9.134	8.897	9.286	8.755	8.441	9.177	9.14	9.183	9.302	9.078	9.091	9.328	8.801	9.274	9.543	9.699	9.217	9.625	9.448	11.091	9.152	9.771	9.352	9.757	9.224
CDKN3	7.982	8.425	10.02	6.219	8.127	6.786	7.538	6.1	9.273	7.685	8.297	7.265	6.091	7.451	7.333	6.625	9.764	8.574	6.96	7.285	8.139	8.032	9.367	8.462	6.935	8.134	8.417	9.048	7.446	8.604	7.671	8.303	6.89	8.329	9.442	8.77	8.498	7.871	7.504	8.523	7.338	9.478	8.992	7.553	7.64	8.57	8.376	8.986	7.877
CNPY2	9.672	9.933	9.645	9.764	9.381	9.657	9.513	10.169	10.753	10.062	9.725	9.461	9.423	9.094	9.051	9.34	10.776	9.904	9.611	9.665	9.892	9.817	11.244	10.263	9.764	10.146	9.842	9.715	9.894	9.739	9.894	9.66	9.785	10.292	10.061	10.357	10.083	9.64	10.018	9.415	9.848	10.117	9.559	10.123	9.559	10.221	9.334	9.381	9.771
B3GNT3	6.292	6.373	6.683	5.952	6.74	7.718	7.107	6.83	6.94	6.766	6.694	6.178	7.567	5.71	6.889	6.332	6.681	6.638	6.409	6.708	7.816	6.533	6.603	7.035	6.081	6.739	7.116	6.662	6.329	6.837	7.4	6.971	6.249	6.895	7.21	6.446	6.993	5.778	6.864	6.578	6.257	6.62	6.722	5.99	6.782	6.174	5.999	6.702	6.898
CLEC4M	5.88	5.614	5.841	5.949	5.893	5.795	5.768	5.852	5.718	5.762	5.769	5.697	5.808	5.534	5.834	5.758	5.706	5.882	5.937	5.759	5.804	5.867	5.807	5.832	5.717	5.705	5.603	5.903	5.837	5.787	5.823	5.526	5.732	5.774	5.689	5.836	5.684	5.567	5.874	5.479	5.984	5.867	5.825	5.643	5.508	6.024	5.734	5.727	5.83
TLR6	5.9755	6.252	5.873	6.061	6.306	6.1765	6.0635	6.0445	6.5605	6.357	6.244	6.4195	6.014	6.447	6.147	6.183	6.263	6.353	5.955	6.2255	6.1545	6.219	6.383	6.182	6.5835	6.358	6.056	5.989	5.963	6.3735	6.2835	6.396	6.438	6.0605	6.345	6.6215	6.4765	6.5875	6.554	6.4025	7.33	6.1305	6.952	6.3105	6.6495	6.278	6.564	6.1465	6.4675
MRVI1	6.247	6.0785	5.7835	7.5355	6.0455	6.0025	5.985	5.9915	6.1405	6.113	5.9695	7.464	6.0375	6.3	6.0755	6.299	5.7435	6.0705	5.9265	6.199	5.8865	6.166	5.8945	6.1865	6.054	5.911	6.172	6.159	6.267	6.2525	6.2155	6.1595	6.6705	6.0545	5.8755	5.9355	6.055	6.4535	6.1075	5.9225	5.8675	5.9115	5.932	6.1995	6.0195	6.3065	6.025	6.2975	6.6025
PCGF3	6.068	6.179	6.005	5.99	6.445	6.414	5.965	6.088	6.122	5.8	6	6.139	5.987	6.14	6.141	6.05	6.028	5.922	5.968	6.177	6.179	6.094	5.911	5.912	5.956	5.964	6.604	5.905	6.077	6.118	5.829	5.934	6.216	5.966	6.069	6.309	6.002	5.939	6.064	5.981	5.95	5.877	6.231	5.959	6.022	5.722	5.645	5.841	6.04
TFG	9.54166666666667	9.804	10.0383333333333	10.181	10.0253333333333	9.56333333333333	10.1333333333333	9.894	9.637	9.635	9.602	10.388	9.89166666666667	8.99633333333333	9.413	9.465	9.90833333333333	9.83766666666667	9.584	9.91833333333333	10.1903333333333	9.81833333333333	9.85466666666667	10.0386666666667	9.54366666666667	9.956	9.96033333333333	10.1883333333333	9.48233333333333	9.64666666666667	10.4726666666667	10.186	10.2776666666667	10.0273333333333	9.936	9.78333333333333	9.68766666666667	9.62633333333333	10.2	10.3336666666667	10.0256666666667	9.99333333333333	10.0426666666667	9.68133333333333	9.902	10.1396666666667	9.64166666666667	9.85666666666667	9.68366666666667
PKDREJ	6.028	6.169	5.73	5.924	6.037	6.151	6.039	6.007	5.742	5.963	5.946	6.072	5.734	5.874	5.592	6.104	6.141	5.627	5.893	5.724	5.739	5.949	5.795	5.857	5.669	5.678	6.057	5.694	5.758	5.575	5.791	5.937	5.885	5.854	6.063	6.057	5.945	6.049	6.064	5.387	6.021	5.854	5.796	6.035	5.66	5.72	5.748	5.949	6.028
CCL26	6.52	6.096	6.293	6.101	6.133	5.945	6.01	6.017	6.648	5.902	6.229	6.056	5.974	5.891	5.881	6.25	6.051	6.172	5.786	5.996	6.428	6.268	6.179	6.079	6.389	6.245	7.49	6.441	6.688	5.902	6.112	6.104	5.853	6.91	6.275	6.661	6.361	6.512	6.111	6.439	7.861	7.205	7.836	7.683	6.102	6.936	6.882	6.406	6.364
TRDN	5.987	6.111	6.363	5.827	6.187	6.52	6.217	6.204	6.211	6.246	6.233	6.094	6.646	5.972	6.349	6.185	6.264	6.033	6.186	6.035	5.952	6.033	6.252	6.006	6.189	5.955	6.183	6.181	6.41	6.102	6.26	6.184	6.103	6.205	5.91	6.274	6.282	6.107	6.301	6.185	5.897	6.016	6.231	6.113	6.296	5.927	6.059	5.979	5.973
TRIM22	8.477	9.067	6.983	9.238	8.597	7.845	7.79	7.923	8.417	7.883	8.136	9.147	8.064	8.538	7.547	8.172	7.501	8.814	7.442	8.483	7.994	8.627	8.273	7.063	8.979	9.137	7.982	7.171	8.146	8.135	8.265	9.083	10.287	8.091	9.156	9.656	9.329	9.054	8.502	7.755	9.732	7.511	10.363	8.24	9.821	7.58	8.784	7.994	8.716
ABCA7	6.124	6.346	6.153	6.204	5.99833333333333	6.181	6.04066666666667	6.38566666666667	6.07633333333333	6.24866666666667	6.07	6.18233333333333	6.953	6.958	6.43266666666667	6.749	6.65833333333333	6.34166666666667	6.468	6.34633333333333	6.236	6.184	6.21266666666667	6.14366666666667	6.479	6.512	6.41433333333333	6.13066666666667	6.43766666666667	6.54833333333333	6.14666666666667	6.32233333333333	6.19533333333333	6.114	6.58266666666667	6.30566666666667	6.32933333333333	6.463	6.27033333333333	6.298	6.81066666666667	6.81933333333333	6.59066666666667	6.58966666666667	6.76466666666667	6.041	6.51533333333333	6.32066666666667	6.55333333333333
ABCA9	6.822	6.475	6.0375	6.169	6.7985	6.2045	6.459	6.1115	6.2365	6.2355	6.2895	6.2205	6.635	6.635	6.2085	6.4825	6.3345	6.39	5.9135	6.42	6.192	6.2165	6.1345	6.0175	6.4775	6.223	5.9925	6.215	6.185	6.1925	6.47	6.0745	6.2225	6.067	6.11	6.242	6.36	6.6255	6.246	6.216	6.2515	5.9805	6.059	6.443	6.2985	6.1375	6.5625	6.2315	6.3545
ABCA8	8.63	7.6565	6.001	5.7955	9.7065	8.417	8.3085	7.7275	6.256	8.644	8.8145	6.1645	7.262	7.9675	7.124	7.699	5.987	7.7905	6.5615	7.897	6.23	8.375	6.4885	6.8985	8.6595	6.6775	7.124	6.0955	8.135	7.087	7.207	6.3925	5.8815	7.0305	6.64	7.278	6.7575	7.608	6.587	7.1475	6.5695	6.2835	6.175	7.3335	6.1645	6.844	7.2605	6.482	7.314
WARS2	8.363	8.049	7.671	7.18	6.781	7.324	7.305	7.688	7.268	7.176	8.171	7.669	6.152	6.895	7.864	6.696	6.942	7.955	8.106	7.071	7.033	7.232	7.096	8.204	7.437	7.011	7.805	8.011	7.141	7.272	6.872	6.809	6.942	7.345	6.69	6.851	6.393	6.102	6.271	6.126	7.205	6.641	6.226	5.911	6.392	7.655	6.182	6.432	7.195
CDO1	7.8055	6.721	6.012	8.983	7.789	6.4435	6.5855	6.178	6.1565	7.782	7.0455	7.558	6.3925	7.4465	6.358	6.5635	5.8395	6.901	6.171	6.8275	6.1565	7.263	6.4865	6.169	7.703	6.0485	6.2595	6.2415	6.4855	6.021	6.1055	6.265	8.764	6.1845	6.124	6.64	6.205	6.497	6.284	6.136	6.833	6.137	6.133	7.2565	6.1305	6.5775	7.2355	6.229	6.72
NPM3	9.637	9.215	10.456	8.249	9.357	9.426	8.784	8.944	11.438	9.75	9.623	9.015	8.335	9.411	8.888	8.642	10.722	9.103	8.727	8.542	8.368	9.449	8.848	10.097	8.896	9.666	9.54	10.787	9.274	9.067	9.453	9.133	8.228	9.361	9.612	8.992	9.825	9.819	9.18	10.566	9.414	9.792	9.005	9.423	9.484	10.409	9.671	9.87	8.904
NPM2	6.132	6.084	6.46	5.865	5.972	6.328	6.257	6.158	5.977	6.162	6.076	5.93	6.075	5.945	6.082	6.066	6.209	5.851	5.982	6.143	5.919	6.247	6.126	6.303	6.177	6.251	5.673	6.547	6.118	5.916	6.115	6.28	5.941	6.332	6.387	6.424	6	5.92	5.998	6.348	5.941	6.318	5.908	5.862	5.86	5.848	5.89	6.465	6.17
HMG20B	9.979	9.912	9.763	10.544	9.444	10.402	10.036	10.32	10.776	9.769	9.857	10.491	10.833	11.238	10.841	10.494	9.896	9.873	10.453	10.141	9.967	9.727	9.846	10.38	9.974	10.443	10.217	9.64	10.392	10.224	9.812	9.851	10.416	9.841	10.038	9.712	9.85	9.757	10.322	10.221	10.488	10.171	10.54	10.801	10.918	9.857	9.497	9.82	10.382
HMG20A	7.441	7.153	7.479	8.047	7.107	7.085	7.464	7.383	7.349	7.002	7.323	8.01	7.592	6.853	7.043	6.93	7.088	6.931	6.407	6.734	7.196	7.188	7.007	7.328	7.273	7.2	6.973	7.515	7.04	7.102	6.783	7.364	7.655	7.299	7.429	7.274	7.225	7.365	7.169	7.211	7.261	6.87	7.22	7.637	7.312	7.314	7.378	7.452	7.119
KLF2	12.493	13.153	9.582	12.623	12.406	13.194	12.327	12.061	10.497	13.258	13.194	13.954	12.691	13.298	13.157	12.796	9.212	13.033	13.767	13.165	13.294	12.632	11.565	12.882	12.867	13.488	13.026	11.517	13.643	13.062	12.946	12.465	13.683	13.274	13.23	13.335	12.35	12.629	11.922	12.468	11.718	12.962	11.644	12.538	12.527	11.714	12.615	11.801	14.024
MICU1	9.095	9.064	8.668	8.916	9.078	9.47	9.055	9.023	8.219	8.777	8.814	9.027	8.489	8.382	8.745	8.734	8.887	8.754	9.505	8.716	9.825	8.632	7.943	8.54	8.577	8.753	9.452	8.039	9.251	9.073	9.105	8.465	8.69	8.784	8.601	9.087	9.583	9.09	8.949	9.006	8.799	8.925	8.801	9.104	8.87	8.805	9.136	9.158	9.27
CACNG3	5.538	5.823	5.709	5.701	5.739	5.884	5.848	6.072	6.156	5.99	5.997	6.173	6.407	6.077	5.815	5.817	5.875	5.837	5.941	6.023	5.982	5.856	6.176	6.076	5.842	6.062	5.977	5.943	5.803	5.945	5.856	5.911	5.791	5.653	6.089	6.097	6.121	5.913	5.809	5.887	5.955	5.667	6.107	5.975	5.993	5.95	5.793	6.177	5.908
CACNG2	5.534	5.775	5.651	5.866	5.78	5.691	5.782	5.7	5.706	5.93	5.943	5.383	7.131	6.076	5.886	5.691	6.055	5.83	5.84	5.821	5.772	5.913	5.875	5.74	5.733	5.872	6.113	5.868	5.856	6.029	6.049	6.052	5.715	5.968	5.741	5.703	6.152	5.656	5.714	5.755	5.605	5.774	5.707	8.661	6.112	5.827	5.717	5.692	5.355
CITED2	9.698	10.342	9.119	11.499	10.348	10.069	9.672	9.916	9.614	10.902	9.941	9.067	9.386	9.982	9.854	9.727	9.367	10.324	9.058	10.558	9.43	9.723	9.562	9.237	10.363	9.509	9.26	9.719	9.985	9.617	9.652	9.949	12.955	9.652	8.873	9.581	9.04	9.232	9.109	8.622	9.819	8.114	9.463	9.385	8.783	8.79	9.181	8.895	9.16
SEMA3A	7.147	6.744	6.742	8.845	6.975	6.726	7.106	6.746	7.007	7.525	6.644	8.304	6.626	6.731	6.645	7.388	6.51	6.878	6.455	6.694	6.691	7.209	6.55	6.405	7.025	6.626	6.718	6.927	6.673	6.596	7.431	6.747	7.659	6.706	8.242	6.68	6.679	7.01	7.162	7.353	7.151	6.769	8.609	7.431	7.564	8.389	7.218	6.983	7.885
TUBA1B	13.507	13.521	14.129	14.478	13.821	13.408	13.525	12.76	14.877	13.668	13.563	15.019	13.033	13.767	13.538	13.404	14.514	13.698	13.788	13.424	14.094	13.884	14.933	14.05	13.331	14.585	14.622	14.527	13.412	14.337	14.678	14.578	14.654	14.254	14.571	14.05	14.439	14.05	14.344	14.439	14.385	14.685	14.822	13.855	14.631	14.18	14.055	14.399	14.227
IRF9	11.104	11.269	11.962	10.974	11.41	11.397	10.838	10.96	11.158	10.89	11.32	11.458	11.798	11.237	10.959	10.977	11.169	11.38	10.881	10.979	11.538	11.39	11.804	9.784	11.115	12.019	11.399	10.191	11.365	11.41	11.576	12.473	11.518	11.21	11.78	11.73	11.154	11.372	11.728	10.532	12.073	11.688	11.793	11.862	11.947	10.845	11.819	11.114	11.827
CDR1	5.6375	5.7565	5.837	5.7015	5.6535	5.8785	5.9055	5.535	5.6965	5.806	5.707	5.821	5.7365	5.6505	5.6585	5.7425	5.7235	5.755	5.739	5.663	5.6255	5.608	5.6505	5.6685	5.7555	5.7495	5.6905	5.9035	5.711	5.58	5.907	5.7485	5.727	5.751	5.892	5.7515	5.6955	5.714	5.832	5.7785	5.695	5.8135	5.8355	5.5975	5.85	5.894	5.715	5.767	5.6435
BPNT1	8.998	9.51	10.354	9.083	7.843	8.017	8.847	7.674	8.428	7.929	8.537	9.071	10.638	9.272	9.422	10.191	10.004	9.46	9.834	10.057	8.468	8.84	9.189	8.645	7.802	8.842	8.047	8.87	7.725	8.957	9.359	8.359	8.039	8.391	7.933	6.882	8.259	7.742	9.088	8.303	7.823	8.388	8.206	7.987	8.418	9.312	8.056	8.554	8.586
TUBB3	7.796	6.764	8.756	8.112	7.525	6.842	6.901	6.684	8.215	7.599	6.743	7.847	6.884	7.193	6.995	8.106	9.372	6.418	6.541	6.935	7.339	7.303	7.694	7.179	7.616	7.044	9.259	8.324	6.782	8.51	7.366	9.008	9.27	8.549	8.675	6.609	8.489	8.327	7.867	8.606	8.354	10.091	10.405	8.703	8.369	7.604	7.852	9.703	7.663
TUBB4A	6.075	5.835	6.048	5.86	6.121	6.133	5.912	6.035	5.872	6.055	5.988	5.992	5.895	6.174	5.902	6.242	5.782	5.973	6.031	5.94	6.032	5.902	5.953	5.828	6.119	5.906	5.99	6.135	5.92	5.845	5.978	6.029	5.775	6.156	5.999	5.84	5.832	5.845	5.718	5.745	6.029	6.03	6.099	5.985	5.856	5.817	6.015	5.673	5.77
TUBB4B	10.437	10.736	10.85	10.046	10.113	10.083	11.78	10.161	11.632	9.963	10.044	10.177	11.507	10.621	10.576	10.082	11.286	10.737	11.213	11.125	11.673	10.554	11.317	11.051	9.388	11.447	11.737	11.625	10.272	11.228	11.489	11.419	10.073	11.207	11.603	11.157	12.131	11.55	11.468	11.836	10.744	12.651	11.532	10.786	11.531	11.109	10.576	11.399	11.198
BTN3A3	7.808	8.315	7.632	8.905	8.196	8.489	8.233	7.812	7.816	7.493	7.698	8.393	7.824	7.851	7.556	7.99	7.985	8.458	7.027	8.295	8.355	8.048	8.01	7.756	8.303	8.729	7.622	7.266	8.046	7.987	8.231	8.342	10.221	7.733	8.026	8.178	7.834	8.552	7.792	7.092	8.848	7.109	8.731	7.584	8.833	7.041	8.165	7.606	8.337
BTN2A2	6.2145	6.4545	6.0755	6.624	6.123	6.4225	6.249	6.011	6.299	6.2575	6.382	6.4835	6.093	6.231	6.1375	6.3685	6.477	6.1935	5.807	6.037	6.188	6.1585	6.4555	6.0895	6.187	6.3685	6.3475	6.216	6.228	6.297	5.9775	6.4545	6.6825	6.1955	6.3	6.314	6.4365	6.287	6.0125	5.9415	6.593	6.067	6.841	6.2045	6.5635	6.175	6.4205	6.3655	6.2775
SYCP2	6.2435	6.5255	5.9345	6.1645	5.9855	6.327	6.0375	6.599	6.1215	6.235	6.7325	5.96	6.1635	5.9485	6.2775	6.132	7.0425	6.4915	6.138	6.286	6.323	6.365	7.8245	6.1045	6.3185	6.133	6.7965	7.6975	6.7395	6.693	6.69	8.6385	5.9795	6.2985	6.3565	6.7925	6.0205	6.558	6.133	5.967	5.9415	6.0325	6.0795	5.8655	5.982	6.1865	5.9365	6.347	6.354
SCML2	6.301	6.124	6.635	7.302	6.246	6.563	6.253	6.171	6.34	6.346	6.225	6.41	6.634	6.35	6.306	6.377	5.989	6.485	6.427	6.074	6.073	6.183	6.464	6.334	6.388	6.23	6.494	6.764	6.555	6.013	6.224	6.427	6.498	6.266	5.906	6.509	6.513	6.091	6.096	6.303	6.508	5.909	6.174	6.16	6.164	6.376	6.094	6.337	6.193
CEPT1	8.23475	8.07775	8.38725	8.19725	8.27025	8.28425	7.96675	8.25275	8.326	8.24225	8.37975	7.90125	8.28675	8.138	8.3475	8.22075	7.9415	8.104	8.06525	8.05225	8.02775	8.1	8.15	8.14825	8.21525	8.0535	7.72775	8.32275	8.2565	8.03325	7.99125	8.2335	7.9695	8.082	8.384	7.998	8.04725	8.05225	8.17375	8.26075	8.17125	8.195	8.326	8.04775	8.54475	8.36325	8.29475	8.34825	7.8515
CORO2B	6.3435	5.921	5.9	5.7195	6.3835	5.9165	6.002	5.9235	5.768	6.2195	5.9195	5.882	6.168	6.4475	5.945	6.0385	5.914	6.029	5.857	6.1405	6.062	6.1985	5.9425	5.9815	6.215	5.771	6.0265	5.8325	6.0075	5.799	5.8735	5.884	6.257	5.7875	6.0435	6.072	6.055	6.1055	5.8905	5.961	6.2875	6.1445	5.854	6	6.185	6.075	6.217	5.856	6.1305
MYL12B	13.23	13.194	12.216	12.222	13.428	12.666	13.81	13.131	13.013	12.749	12.993	12.899	12.864	12.247	12.661	13.043	12.952	13.146	12.68	12.796	14.121	13.396	13.516	13.266	13.01	13.424	13.184	13.521	13.082	12.946	13.782	13.762	12.743	13.42	13.588	13.396	13.643	13.455	13.855	13.318	12.899	13.507	13.627	13.36	13.36	13.385	13.827	13.866	13.385
NOD1	6.656	6.281	6.708	6.695	6.859	6.544	6.614	6.721	7.51	6.783	6.358	6.36	7.042	6.959	6.237	7.228	7.459	6.361	6.029	6.695	6.95	7.019	7.201	6.766	7.061	7.17	7.039	7.53	6.912	7.477	6.804	6.833	7.174	6.639	6.897	7.655	6.833	7.791	7.508	7.743	8.199	7.43	8.139	7.781	8	7.347	7.778	7.498	7.133
ANAPC10	8.586	8.289	8.164	9.529	8.725	8.148	8.524	8.646	9.324	9.203	8.928	10.054	7.282	7.61	8.191	7.465	10.008	8.624	8.062	8.115	8.162	8.904	9.097	8.488	8.922	8.243	8.083	8.793	8.359	8.44	8.307	8.376	9.606	8.846	8.988	8.785	8.456	8.203	8.259	8.382	8.66	8.474	8.239	8.316	8.009	8.728	8.61	8.421	8.217
PRG3	5.946	5.747	5.763	5.956	5.879	5.944	5.639	5.838	5.883	5.804	5.741	5.682	5.68	5.757	5.599	5.739	5.779	5.871	5.754	5.818	5.893	5.785	5.768	5.926	5.787	5.745	5.73	5.995	5.938	5.983	5.844	6.024	5.886	5.843	5.831	5.809	5.739	5.972	5.853	6.042	5.864	5.981	5.909	5.721	5.546	5.63	5.711	5.549	5.725
DLC1	7.147	6.392	6.6725	6.9115	6.533	6.6335	6.7235	6.6705	6.2995	6.2665	6.586	6.993	8.091	7.561	7.1975	7.4065	6.1945	6.385	6.9975	6.996	7.1155	6.506	6.155	6.6895	7.3375	6.632	6.942	6.3285	7.3055	7.141	6.162	6.422	6.489	6.364	6.182	6.245	6.405	6.924	6.225	7.0015	6.408	6.3825	6.478	6.5165	6.327	6.702	7.18	6.5205	6.803
ATP8A1	6.126	6.198	6.078	6.291	5.849	6.412	6.777	6.353	6.32	6.25	6.305	6.682	6.244	5.774	6.572	6.076	7.711	6.262	6.872	6.304	6.431	6.52	6.418	6.557	6.126	6.478	6.235	6.578	6.481	6.546	6.799	6.078	6.055	6.006	6.574	6.471	6.501	6.353	6.396	6.244	6.015	6.066	6.655	6.117	6.472	6.617	6.143	6.307	6.063
NDRG1	10.779	11.285	10.373	7.963	10.804	11.279	10.437	10.943	9.926	10.948	11.591	8.555	11.43	11.679	11.17	10.986	8.793	10.957	11.943	11.427	11.013	11.131	10.959	11.4	11.201	10.927	10.888	10.041	11.023	10.898	10.791	10.714	8.7	10.873	10.811	10.579	9.323	10.424	10.513	9.942	9.999	10.103	9.565	10.089	9.154	10.396	10.761	10.443	10.529
MYL9	10.648	9.3215	7.3235	9.911	9.6445	8.1705	8.8505	7.5185	7.885	11.543	8.5215	8.6635	9.2055	10.1865	8.427	10.275	6.658	9.5175	6.542	9.511	7.7065	9.358	8.048	7.775	9.5325	7.565	8.2595	8.25	7.9705	8.2185	7.792	8.097	10.2265	7.865	7.8	7.545	7.425	8.7975	8.8865	10.4905	8.203	7.538	8.5105	10.3395	7.5075	7.868	8.808	9.2695	10.831
ADARB1	7.51175	7.2105	6.883	7.18725	7.004	7.13175	6.79125	7.141	6.87975	7.622	7.0035	7.45825	7.1815	7.9675	7.12525	7.60525	6.49275	7.20375	7.197	7.1145	7.0205	6.9935	6.656	6.69725	7.3065	6.76875	6.87025	6.86025	7.28725	7.0005	6.6445	6.723	6.60975	6.907	6.66825	6.79	7.09525	7.4005	6.7355	7.1985	7.18875	7.06775	7.01725	7.50275	7.13475	6.9195	7.09825	6.84975	6.93675
CDS1	9.601	10.567	9.791	7.503	9.763	10.771	11.267	9.667	8.845	9.943	10.811	9.054	11.164	9.139	10.075	8.698	8.045	10.593	10.415	10.812	11	10.714	8.99	10.458	8.674	10.365	9.995	10.284	10.17	10.021	10.533	9.215	7.766	10.835	10.418	10.21	10.513	9.305	10.596	9.93	8.973	9.985	9.299	8.668	9.924	10.532	9.475	9.103	10.515
PEMT	6.80075	6.7205	6.7825	6.694	6.9195	6.739	6.51475	6.946	6.894	6.465	6.417	6.70525	6.66775	6.6725	6.82	6.7285	7.0145	6.62575	7.01525	6.8065	6.6685	6.5965	6.82575	6.69275	6.53075	6.5655	6.74425	6.7455	6.581	6.5885	6.652	6.741	6.72725	6.7655	6.7565	6.46125	6.6445	6.657	6.838	6.864	6.742	6.87325	6.59575	7.0245	6.60425	6.78125	6.74575	6.76625	6.80325
PIAS3	7.355	7.308	6.943	8.661	7.926	6.925	7.22	7.325	7.092	7.35	7.33	8.79	6.381	6.621	6.94	6.856	7.386	7.043	7.033	6.622	7.362	7.061	7.102	6.831	7.39	6.87	7.089	7.218	7.199	7.187	6.779	7.085	8.312	7.328	7.588	7.794	7.209	6.754	6.886	7.009	7.211	7.34	6.97	7.191	6.677	6.922	7.267	7.186	6.898
ST3GAL6	6.848	7.404	6.173	5.994	6.877	7.693	6.841	7.506	6.613	7.369	7.884	7.655	6.69	7.346	7.961	7.014	6.478	7.567	7.931	6.937	6.749	7.522	6.875	6.62	7.173	6.983	8.424	6.891	8.716	7.407	6.764	6.965	8.393	7.291	7.129	7.988	6.822	7.072	7.629	7.422	7.351	6.913	7.195	7.183	7.467	6.816	6.937	7.438	7.062
NDC80	7.377	7.897	8.387	6.88	8.002	7.102	7.099	5.967	8.49	7.277	7.92	7.653	5.886	7.225	7.536	7.194	8.98	7.935	7.328	6.859	8.094	7.925	9.272	7.781	7.385	8.629	8.151	9.363	7.65	7.794	7.744	8.492	7.123	8.904	8.9	8.252	8.052	7.457	7.251	7.235	7.161	7.818	7.877	7.13	7.514	7.017	7.606	7.899	7.514
CPQ	8.95	8.1505	6.6995	10.7105	9.1705	8.584	8.7815	9.507	7.714	9.6565	8.496	11.388	8.4925	8.107	8.5935	8.2825	6.731	8.419	8.8715	8.9355	8.333	9.9105	8.8875	8.1965	9.6265	8.2215	7.659	8.479	9.0035	7.9545	8.76	8.436	10.922	8.9405	8.0615	8.741	8.1635	8.947	8.878	9.0055	8.9915	8.2225	8.5425	9.4095	8.221	8.4085	8.744	8.914	9.249
WFDC2	6.02766666666667	5.911	6.11233333333333	5.95133333333333	6.166	6.007	6.095	6.08033333333333	6.292	6.11166666666667	6.07	5.99266666666667	5.907	5.95833333333333	6.20033333333333	6.76766666666667	6.54266666666667	6.04533333333333	6.07933333333333	6.10833333333333	6.01	6.203	6.14366666666667	6.26433333333333	6.115	6.267	6.175	6.09733333333333	6.057	5.98866666666667	6.007	6.35066666666667	6.01033333333333	6.21466666666667	6.22366666666667	6.09033333333333	5.91366666666667	6.39133333333333	6.17066666666667	6.267	6.08366666666667	6.98466666666667	5.95333333333333	6.25366666666667	5.89366666666667	5.95533333333333	5.965	6.224	6.05866666666667
BASP1	11.809	11.733	9.035	8.625	10.957	11.373	9.934	10.084	10.873	11.332	10.929	12.975	10.484	12.254	10.526	10.897	9.89	11.681	10.935	10.622	9.852	10.761	11.163	9.737	11.826	11.015	11.438	10.357	11.032	11.673	10.762	11.75	11.698	11.249	10.632	11.618	11.228	11.873	10.102	10.491	11.999	9.353	10.597	10.535	10.768	10.72	12.08	11.123	11.719
CDSN	5.668	5.416	6.023	5.824	5.882	5.695	5.782	5.896	6.148	5.789	6.009	6.004	5.865	5.777	5.937	5.985	5.855	5.764	5.99	5.831	6.228	5.773	6.105	6.112	5.913	5.951	5.819	5.936	5.984	5.783	5.818	5.866	6.178	5.966	5.846	5.967	6.14	5.933	6.128	5.933	5.896	6.057	6.006	5.872	6.098	5.85	5.9	5.973	5.597
IFITM3	13.603	12.305	13.627	14.859	12.949	12.082	11.52	11.935	13.849	12.623	12.373	15.03	12.077	12.563	12.418	13.424	14.08	12.324	11.163	12.363	12.177	12.817	13.583	12.623	13.113	13.986	13.724	13.693	12.826	13.936	13.81	14.101	15.102	12.144	13.911	12.338	13.428	13.18	13.861	13.741	14.14	13.663	14.227	13.899	14.392	12.481	13.991	14.261	13.222
RAPGEF3	6.6	6.274	6.087	6.466	6.561	6.861	6.816	6.357	6.489	6.782	6.723	6.659	8.202	7.255	6.761	8.102	5.979	6.278	6.912	6.614	7.296	6.641	6.437	6.991	6.998	7.089	7.406	6.068	6.739	7.457	6.613	6.46	6.386	6.462	6.399	6.613	6.671	6.735	6.353	6.767	6.477	5.9	6.71	6.838	6.219	6.66	6.913	6.318	7.131
NSA2	11.499	11.5555	11.1765	11.7535	11.256	11.1855	11.246	11.7045	12.083	11.474	11.442	12.01	10.149	10.8255	11.0275	10.4125	12.3685	11.653	10.8365	10.9475	10.9025	11.2775	11.417	11.737	11.791	11.049	11.114	11.042	11.0035	10.692	11.045	10.843	11.2915	10.7745	11.354	11.788	11.851	11.523	10.857	11.129	11.1675	11.096	10.889	11.1845	10.8115	10.743	11.5705	10.655	11.0695
YAP1	11.147	10.245	10.175	11.476	10.797	9.82	9.712	10.798	9.93	11.302	10.411	12.543	9.925	9.915	10.108	10.633	10.675	10.585	9.555	10.059	10.05	10.852	10.024	10.193	10.981	9.886	10.006	10.703	10.187	10.277	9.848	9.472	11.43	9.8	10.714	10.32	9.864	9.262	9.43	9.264	9.71	9.136	9.826	9.701	9.328	8.957	9.588	9.536	9.872
SPON1	11.665	9.976	6.982	8.365	11.565	10.704	10.619	9.082	8.577	11.356	10.293	7.107	10.384	9.586	9.413	10.892	6.911	10.152	8.592	10.502	8.455	11.309	9.666	8.413	11.627	8.725	9.448	10.003	10.021	9.123	9.163	8.777	10.175	9.429	8.728	9.66	8.121	11.49	9.515	10.144	9.926	8.185	8.968	11.13	7.872	11.827	10.855	10.347	10.691
PRMT5	9.2185	8.833	10.0865	8.687	8.979	8.996	8.894	8.8085	10.365	9.25	9.4705	9.1935	8.265	8.7695	8.8925	8.8815	10.1005	8.779	8.7195	8.578	8.7695	8.8905	9.0395	9.2905	8.9625	9.058	9.214	9.442	9.057	9.0185	8.626	9.6505	8.2395	8.833	9.0285	8.874	9.2345	9.141	9.114	8.554	8.9115	9.295	8.9925	8.9625	8.9685	8.767	8.565	9.05	8.597
TESK2	7.602	8.149	7.065	8.314	7.136	7.775	7.518	8.27	6.539	6.993	7.487	7.176	7.913	7.648	8.207	7.329	7.411	7.842	7.674	8.055	6.676	7.262	7.591	7.527	7.435	7.817	6.771	7.429	7.659	6.935	7.761	7.005	8.531	7.433	6.839	7.259	7.356	7.964	7.598	6.916	7.712	7.326	7.024	6.977	6.978	7.142	7.561	6.563	7.272
CD2BP2	10.91	10.618	11.668	11.453	10.894	11.038	10.83	10.487	11.007	11.495	11.27	10.789	10.597	11.005	10.776	10.826	10.405	10.558	10.896	10.712	10.745	10.988	11.01	10.362	10.835	10.488	10.874	10.621	10.526	10.823	10.509	10.865	11.249	10.733	10.634	10.303	10.628	11.149	10.986	10.849	11.195	10.772	11.664	11.782	11.246	11.602	10.781	11.349	11.019
UBAC1	10.807	10.741	10.715	10.701	10.675	10.548	10.689	10.427	11.573	10.954	10.728	10.653	10.671	10.93	10.86	10.218	11.067	10.759	10.746	10.908	10.611	10.708	11.166	10.923	10.67	11.073	10.421	12.113	10.704	10.902	10.378	10.606	10.864	10.698	10.548	10.463	11.304	11.736	11.079	11.157	10.991	10.807	10.9	10.806	10.936	10.608	10.456	10.614	10.877
CDIPT	6.6525	6.714	7.094	6.912	6.8035	6.7595	6.7525	6.602	6.895	6.8085	6.892	7.1755	6.6225	6.781	7.176	7.2345	6.9	6.72	7.258	6.989	6.681	6.605	6.564	6.686	6.8335	6.7385	7.0245	6.786	6.837	6.774	6.833	7.0585	7.319	6.6675	6.7405	7.096	6.802	7.178	6.9035	7.0105	6.8835	6.7715	6.9985	6.974	6.969	6.7775	6.9745	7.0745	6.701
PGRMC2	11.758	12.35	11.248	11.708	11.487	12.529	12.637	12.401	11.418	12.156	12.776	11.904	12.607	12.053	12.331	11.73	11.907	12.245	12.579	12.287	12.359	12.409	11.457	11.989	11.904	12.131	11.979	11.454	12.557	11.655	11.974	11.434	10.962	12.416	11.834	11.998	11.323	11.166	12.033	11.599	11.06	11.286	10.934	11.608	11.19	11.511	11.777	10.868	12.285
ARIH2	9.13	9.385	9.385	9.274	9.061	9.798	9.194	9.753	9.14	9.205	9.385	9.236	9.611	9.996	9.594	9.262	9.162	9.213	9.489	9.398	8.889	9.002	9.121	9.177	9.561	9.157	8.825	9.371	9.469	9.32	8.789	8.975	9.323	9.224	8.597	9.035	9.086	9.615	9.04	9.596	10.098	9.85	9.669	9.606	9.62	8.723	9.451	9.385	9.634
TUBGCP3	6.169	5.885	6.056	5.967	6.041	6.018	5.999	5.895	6.227	6.013	5.758	6.131	5.613	6.195	5.921	6.268	6.184	5.77	5.884	5.96	6.235	5.935	6.083	6.099	5.894	5.834	5.89	6.03	5.53	5.966	5.72	6.228	6.064	6.144	6.058	5.876	5.925	5.98	6.215	6.348	5.924	6.085	6.217	6.45	6.098	6.051	6.078	6.201	6.022
SEC24B	6.6755	6.90766666666667	6.58066666666667	6.87866666666667	6.579	6.45333333333333	6.643	6.56916666666667	6.60383333333333	6.52833333333333	6.73433333333333	7.17066666666667	6.92016666666667	7.05966666666667	6.79466666666667	6.78033333333333	6.886	6.96833333333333	6.81983333333333	6.64333333333333	6.6045	6.7675	6.707	6.752	6.75766666666667	6.5625	6.61683333333333	6.6105	6.73366666666667	6.4715	6.79266666666667	6.54083333333333	6.87566666666667	6.6845	6.811	7.071	6.73316666666667	6.62966666666667	6.56616666666667	6.53783333333333	6.585	6.67333333333333	6.72183333333333	6.78316666666667	6.65716666666667	6.62116666666667	6.6005	6.497	6.66783333333333
CFDP1	7.747	7.453	8.78	8.754	8.207	7.328	8.208	6.636	7.989	7.393	7.057	7.851	8.923	7.723	6.98	8.105	8.575	6.899	8.222	8.695	8.847	8.261	6.653	8.482	7.305	7.558	8.082	8.062	6.908	8.078	8.312	7.702	8.66	7.344	8.707	7.758	7.945	7.85	8.554	8.217	6.761	7.787	7.835	7.457	7.484	8.553	7.913	7.89	7.657
CD52	10.652	11.302	8.637	8.301	9.367	10.533	8.261	8.852	9.302	10.944	11.155	7.011	9.806	11.917	9.791	9.727	9.33	11.241	8.84	10.047	7.991	10.189	11.286	8.619	11.95	9.687	9.87	8.588	10.57	9.367	8.454	10.006	8.94	10.559	8.781	11.074	10.402	11.239	8.947	8.566	11.114	8.727	10.786	9.399	10.497	9.564	12.952	8.815	10.318
TMEM147	11.42	11.032	11.736	11.543	11.602	11.379	10.959	11.766	11.821	10.853	10.931	12.067	10.304	10.831	11.484	10.908	12.097	11.459	11.394	11.041	11.139	11.048	12.373	11.629	10.994	11.598	11.786	11.943	11.165	11.171	11.478	11.803	11.376	11.457	11.889	11.724	12.712	11.866	11.902	11.728	11.894	11.323	12.411	11.937	12.001	11.104	11.357	13.013	11.249
RBM14	10.304	10.195	10.377	10.38	9.784	10.367	10.098	10.218	10.69	10.12	10.524	10.412	10.428	10.701	10.292	10.443	10.163	9.801	10.374	10.351	10.217	10.124	10.095	10.313	10.254	10.28	10.807	10.808	10.618	10.585	9.945	10.239	9.829	10.604	9.912	10.195	10.537	10.457	10.211	10.643	10.328	10.621	10.77	10.072	10.847	10.276	10.582	10.384	10.481
LYPLA1	6.9205	7.155	8.322	7.2965	7.6605	6.4895	7.2685	7.8675	7.827	6.763	7.2965	8.1175	6.5725	6.309	7.138	6.584	7.5165	7.094	6.687	7.099	7.263	7.3365	7.553	7.993	7.2485	7.0845	6.699	7.6045	6.757	7.0935	7.454	6.902	7.1415	7.2215	8.458	7.565	7.329	7.009	7.1965	7.393	6.825	6.998	7.168	6.683	6.9235	7.7825	6.749	7.0505	7.1125
CDC42EP2	7.275	6.584	7.163	9.346	7.223	6.778	7.802	6.712	7.062	7.273	7.489	9.898	8.061	7.085	6.979	7.644	7.446	6.73	7.658	7.74	6.978	7.371	6.558	6.992	7.44	7.452	7.938	7.222	7.057	7.589	8.699	8.136	9.768	7.091	6.696	7.041	7.192	7.681	8.145	8.194	7.289	8.422	7.856	7.34	8.572	7.863	7.619	7.314	7.41
EMG1	9.537	9.253	11.068	9.539	10.089	9.539	9.585	9.669	9.843	10.27	9.891	9.164	8.653	9.222	9.416	8.955	10.52	9.383	9.627	9.119	9.446	9.979	10.85	10.018	9.479	9.545	9.731	10.258	9.541	9.233	9.471	9.344	9.307	10.031	10.348	9.411	10.051	9.278	9.16	9.888	9.559	9.888	9.381	9.903	9.124	10.501	10.158	9.44	9.69
C1D	6.485	6.3115	6.1045	6.5625	6.585	6.408	6.603	6.5965	6.4985	6.5555	7.0695	6.7845	6.2085	6.0945	6.278	6.2185	6.2375	6.252	6.5115	6.1605	6.454	6.6325	6.441	6.4095	6.4025	6.0735	6.247	6.364	6.385	6.1195	6.2835	6.2005	6.2855	6.5545	6.53	6.3445	6.1675	5.833	5.9285	5.806	5.814	6.0415	5.9055	5.7975	6.0905	5.915	5.7985	5.9525	6.228
OLFM1	7.85766666666667	7.24	6.628	6.62666666666667	7.80066666666667	7.39766666666667	7.59933333333333	6.957	7.27233333333333	7.84733333333333	7.57766666666667	6.48466666666667	7.154	7.644	7.05933333333333	7.31	6.588	7.146	6.732	7.41166666666667	7.398	7.79133333333333	7.12366666666667	7.48066666666667	8.203	6.89466666666667	7.30466666666667	7.433	7.32166666666667	8.462	6.97766666666667	7.237	6.614	7.05733333333333	6.637	7.24466666666667	7.212	7.22633333333333	7.07066666666667	7.76566666666667	6.90633333333333	6.86833333333333	7.28033333333333	8.032	6.942	7.51033333333333	7.43733333333333	7.12933333333333	7.794
CDX1	7.3	7.339	11.115	5.506	8.56	5.714	11.317	5.632	11.344	8.02	5.915	5.564	10.696	6.722	5.848	8.597	5.774	7.35	5.902	10.699	6.981	9.543	10.473	10.572	6.293	10.501	6.522	10.618	6.023	10.543	11.113	8.502	5.632	5.869	8.832	5.686	5.575	9.049	10.431	9.248	6.6	6.148	6.045	7.872	5.949	11.382	9.53	10.56	7.895
TIMM17A	6.297	6.037	6.579	6.743	6.144	6.304	6.495	5.984	6.826	6.317	6.075	6.701	6.16	5.813	5.958	6.22	7.023	6.264	6.054	6.262	6.414	6.468	6.68	6.619	5.868	6.739	6.509	7.118	5.725	6.643	6.535	6.466	6.736	6.459	6.316	5.932	6.814	6.14	6.695	6.487	6.461	6.543	6.449	6.851	6.372	6.596	6.5	6.662	6.419
N4BP2L2	7.981	8.116	7.58	8.608	8.238	8.474	8.232	8.705	9.998	8.382	8.272	9.19	8.517	8.68	7.803	8.601	7.506	8.274	7.842	7.803	7.848	8.713	7.938	8.309	8.864	8.162	7.876	8.346	8.635	8.443	7.434	7.437	8.763	7.787	7.555	7.79	8.449	9.001	7.644	8.081	7.941	8.632	7.719	10.279	8.412	9.064	8.881	8.091	9.056
ZER1	7.863	7.615	7.72	8.239	7.608	7.845	8.159	8.221	7.445	7.826	7.825	8.274	8.578	8.024	8.114	7.886	7.498	7.49	7.962	8.352	7.754	7.256	7.173	7.877	7.45	8.309	7.473	7.317	7.895	7.761	8.124	7.319	8.167	7.459	7.26	7.052	7.578	7.862	7.716	7.794	7.805	7.658	7.263	7.556	7.581	7.229	7.483	7.311	7.601
MCRS1	8.239	8.308	8.3255	8.525	8.523	8.193	8.3835	8.7795	8.8335	8.1575	8.3615	8.965	8.438	8.832	8.565	8.3465	8.6335	8.3785	8.936	8.316	8.6715	8.3025	8.6125	8.4015	8.304	8.504	8.618	8.4365	8.489	8.481	8.5155	8.4865	8.543	8.657	8.305	8.2715	8.295	8.662	8.5345	8.733	8.6355	8.868	8.5455	8.733	8.5005	8.482	8.203	8.39	8.6295
LRRN2	6.53166666666667	6.36	6.26866666666667	6.474	6.272	6.23166666666667	6.29066666666667	6.23133333333333	6.24733333333333	6.624	6.26833333333333	6.584	6.42833333333333	6.35666666666667	6.38033333333333	6.21	5.97366666666667	6.26166666666667	6.033	6.21866666666667	6.11033333333333	6.29766666666667	6.34233333333333	6.14	6.41133333333333	5.955	6.33133333333333	6.43466666666667	6.18033333333333	6.136	6.17366666666667	6.48066666666667	7.00533333333333	6.32833333333333	5.89566666666667	5.95666666666667	6.01833333333333	6.339	6.298	6.12266666666667	6.64266666666667	6.68466666666667	6.273	6.61833333333333	6.15966666666667	6.113	6.666	6.54466666666667	6.39333333333333
FAM3C	7.673	8.031	8.1185	7.5335	8.1575	6.934	8.56	7.4175	7.665	7.6255	7.468	7.5985	9.3335	7.06	7.219	7.789	8.2615	8.082	7.2625	9.355	6.7775	8.012	8.6515	8.0525	7.094	8.159	7.483	7.9735	7.119	7.3705	9.059	8.277	7.817	7.493	9.3445	8.738	8.0805	8.0055	8.12	7.8845	8.3235	7.1815	8.2935	8.003	8.375	8.562	7.426	7.7915	7.043
ACAA2	10.123	9.072	10.39	8.793	10.534	8.91	10.245	8.892	9.481	9.056	8.69	8.767	10.386	8.543	8.257	10.134	11.368	8.89	8.13	10.065	10.2	9.291	9.061	10.01	8.614	9.544	9.4	9.744	8.126	9.448	10.23	9.336	8.711	10.063	9.527	9.116	8.956	8.511	9.109	8.808	9.028	9.752	8.087	9.413	8.37	9.061	8.447	9.805	9.264
CDX2	7.574	7.672	11.388	6.119	8.113	6.371	9.049	6.073	9.468	7.381	5.749	6.011	9.907	6.453	6.156	8.503	8.272	7.709	5.874	10.706	6.978	8.262	10.017	10.442	6.366	8.382	7.099	11.575	6.372	8.24	8.926	7.812	5.759	8.313	7.019	6.126	7.426	7.483	8.378	8.025	6.948	6.649	5.739	7.27	7.363	9.897	9.06	8.395	7.532
PPIE	7.5845	7.36375	7.70025	8.1345	7.43975	7.27175	7.573	7.994	8.263	7.38925	7.54425	8.3725	7.46275	7.43325	7.5025	7.922	8.14075	7.64025	7.50675	7.73025	7.54775	7.59375	7.96475	7.706	7.50325	7.52025	7.4635	7.892	7.43825	7.442	7.60825	7.51375	8.158	7.7285	7.509	7.814	7.49075	8.2245	8.205	8.0805	7.68775	8.04975	7.584	7.944	7.58575	8.0185	7.95025	8.0495	8.05075
VAV3	7.06333333333333	7.23766666666667	8.54166666666667	6.54066666666667	6.25566666666667	7.66466666666667	7.13566666666667	8.45166666666667	6.783	7.72566666666667	7.05	7.286	6.76133333333333	6.80833333333333	8.296	6.70933333333333	6.30933333333333	7.21366666666667	8.395	7.42766666666667	6.501	6.985	7.08	8.384	8.12133333333333	7.41266666666667	6.53533333333333	6.87833333333333	8.40466666666667	6.36166666666667	7.17233333333333	7.177	6.59933333333333	6.778	6.16666666666667	6.477	6.72133333333333	7.76966666666667	6.61533333333333	7.11633333333333	7.01433333333333	6.302	6.84533333333333	6.79633333333333	7.119	6.85333333333333	7.15666666666667	8.603	6.71933333333333
TOMM40	10.534	10.418	12.168	9.824	10.859	9.951	10.384	10.013	12.626	10.273	9.931	10.232	10.412	10.812	10.829	10.307	11.373	10.405	10.577	10.478	9.94	10.411	11.604	10.94	9.683	11.099	11.76	11.927	10.374	10.808	11.167	11.461	9.42	10.87	10.499	9.451	11.67	11.139	10.544	11.427	10.986	11.238	11.887	10.737	10.986	10.995	10.613	12.541	10.604
TAB1	6.62666666666667	6.614	6.64333333333333	6.492	6.78	6.59333333333333	6.55433333333333	6.78966666666667	6.49766666666667	6.499	6.37733333333333	6.61533333333333	6.53766666666667	6.72933333333333	6.867	6.52833333333333	6.72533333333333	6.61066666666667	6.71233333333333	6.47266666666667	6.38433333333333	6.31833333333333	6.34833333333333	6.47766666666667	6.39666666666667	6.57466666666667	6.663	6.61433333333333	6.74433333333333	6.57466666666667	6.46033333333333	6.38133333333333	6.61233333333333	6.31466666666667	6.401	6.42533333333333	6.67533333333333	6.62833333333333	6.40433333333333	6.51	6.705	6.56466666666667	6.55233333333333	6.656	6.617	6.47066666666667	6.68833333333333	6.52133333333333	6.47933333333333
ECI2	8.01033333333333	8.49733333333333	7.7	8.62066666666667	8.161	8.597	8.50733333333333	9.74033333333333	7.809	8.25766666666667	8.27666666666667	8.68833333333333	8.29866666666667	7.818	9.141	8.52933333333333	8.03066666666667	8.54733333333333	9.23066666666667	8.764	8.17066666666667	8.31666666666667	8.045	8.49833333333333	8.73	7.782	7.96966666666667	8.29666666666667	8.94666666666667	8.07933333333333	8.59933333333333	8.23833333333333	8.80266666666667	8.58233333333333	8.34133333333333	8.78666666666667	7.97966666666667	8.266	8.03666666666667	7.731	7.85933333333333	7.745	7.48466666666667	7.719	8.33366666666667	7.678	7.73933333333333	7.89033333333333	8.10733333333333
HAX1	7.99166666666667	8.15666666666667	8.26533333333333	8.865	8.30233333333333	8.173	8.10133333333333	8.808	8.26266666666667	8.18466666666667	8.07933333333333	8.736	7.534	7.64333333333333	8.02333333333333	7.907	8.748	7.887	7.96966666666667	7.87466666666667	8.13966666666667	7.965	8.52466666666667	7.82233333333333	7.783	7.96366666666667	7.941	8.23166666666667	7.71266666666667	7.84233333333333	7.92333333333333	7.83533333333333	8.63533333333333	8.36166666666667	7.96566666666667	8.08333333333333	8.17866666666667	8.10533333333333	7.90333333333333	8.18633333333333	8.06466666666667	7.992	8.00366666666667	8.35833333333333	7.95666666666667	8.44433333333333	8.03866666666667	8.04833333333333	8.04933333333333
GPNMB	10.9365	9.091	8.5765	6.8165	10.709	9.0635	8.0045	6.9435	10.941	10.246	9.301	8.0925	8.2225	9.184	8.0555	9.958	9.4075	9.085	6.6065	8.855	7.5805	10.418	10.595	7.7725	10.7965	8.072	7.758	9.2755	7.474	9.2175	10.1825	9.2845	8.46	8.778	8.988	9.478	8.7025	10.356	9.6735	8.8575	11.731	7.9895	10.7585	11.351	9.8165	9.333	10.4255	9.393	9.2465
BAIAP2	6.9164	6.821	6.666	6.8518	6.9694	7.0028	6.4734	7.1218	6.9104	6.8012	6.779	6.8656	6.4948	6.7474	7.1298	6.8354	7.5624	6.793	7.3678	6.487	6.7484	6.4662	6.3202	6.5804	6.8266	6.5294	7.0414	6.4872	6.8826	6.467	6.3614	6.7334	6.7828	6.8668	7.0264	6.4276	6.2698	6.6306	6.6858	6.5664	6.4992	7.2108	6.5958	6.8396	6.7382	6.3462	6.6998	6.8158	7.0154
MAD2L2	9.743	9.769	10.089	9.935	10.032	9.653	8.839	10.335	10.505	9.649	9.705	10.009	9.759	10.466	10.319	10.104	10.575	9.818	9.943	9.663	8.856	9.266	11.41	9.402	10.266	9.841	10.26	9.913	9.689	9.691	9.333	10.342	10.066	10.119	9.827	9.529	9.848	10.369	10.038	9.646	10.53	11.553	10.79	10.059	10.544	9.991	9.557	10.603	9.624
CDX4	5.99	5.721	5.707	5.792	5.995	5.532	5.743	5.853	5.97	5.689	5.489	5.75	5.766	5.795	5.814	5.842	6.27	5.835	6.162	5.822	5.717	5.7	5.919	5.744	5.704	5.63	5.71	5.752	5.592	5.675	5.911	5.916	5.922	5.969	5.914	5.518	5.976	5.69	5.476	5.652	5.915	5.646	6.103	5.921	5.718	5.829	5.818	5.891	5.658
TACC3	7.694	8.06	8.922	6.38	7.687	7.358	7.182	6.83	8.259	7.43	7.359	7.469	7.803	8.411	7.469	7.116	8.545	7.947	7.646	7.434	8.091	7.247	8.345	8.086	7.134	8.49	9.016	9.201	7.492	8.541	7.578	8.657	7.219	8.513	8.281	7.984	8.526	7.785	7.224	7.542	7.566	8.234	8.315	7.48	8.321	6.837	7.582	7.68	7.594
MERTK	7.907	7.8875	7.887	8.5165	8.371	7.964	8.1845	8.113	7.8405	7.8655	7.879	8.7185	8.1315	8.173	8.181	7.9195	6.934	8.1875	7.2185	8.107	7.131	7.8245	8.487	7.374	7.9505	7.7215	6.9175	7.7845	8.248	7.676	8.126	8.2425	8.326	8.0425	7.427	7.5915	7.677	8.1535	8.4485	7.8275	9.11	7.282	7.741	8.7285	8.336	7.8815	8.109	8.6505	7.877
CLEC10A	6.325	6.512	5.81666666666667	6.54733333333333	6.71233333333333	6.596	6.06833333333333	5.85366666666667	6.383	6.4	6.26866666666667	5.95666666666667	6.27833333333333	6.08466666666667	5.922	6.12266666666667	6.076	6.45966666666667	5.96866666666667	6.07133333333333	5.91566666666667	6.45233333333333	6.39966666666667	6.17366666666667	6.419	6.102	6.01933333333333	5.93066666666667	6.05033333333333	6.17733333333333	6.221	6.08	6.90133333333333	6.306	6.018	6.332	6.13466666666667	6.33633333333333	6.41533333333333	5.99566666666667	6.59733333333333	5.97033333333333	7.211	6.199	6.503	5.99933333333333	6.87766666666667	5.90466666666667	6.29233333333333
SLC30A9	10.52	10.591	10.097	10.534	10.058	10.805	11.01	11.01	9.838	10.784	11.363	10.783	9.872	10.161	10.783	9.711	10.766	10.544	10.732	10.506	10.799	10.965	10.042	10.731	10.474	10.549	10.281	10.815	10.769	10.266	10.34	9.655	10.426	10.726	10.771	10.858	10.182	9.88	10.08	9.936	9.943	9.22	10.203	9.965	9.664	9.814	9.965	9.767	10.439
PIBF1	7.0925	6.9405	7.1975	7.773	7.938	7.125	7.003	7.1875	8.2315	7.241	7.444	7.552	6.5935	6.5685	6.944	7.219	7.3695	7.0895	7.118	7.271	7.6675	7.428	7.216	7.013	7.1835	6.991	6.45	7.704	7.104	7.3735	7.074	6.953	7.6275	7.15	7.2435	7.411	7.4355	7.2865	6.974	7.407	6.6865	6.8795	6.84	7.1165	7.088	7.642	7.102	7.383	7.4495
PPIH	9.389	9.529	9.881	9.72	9.618	9.267	9.347	9.21	10.515	9.278	9.569	8.938	8.215	9.601	9.503	9.232	10.887	9.785	9.432	9.356	9.512	9.345	10.026	9.925	9.483	9.578	9.814	11.95	9.706	9.825	9.46	9.272	9.434	10.647	9.909	9.645	9.944	9.775	9.358	9.68	9.346	9.861	9.334	8.697	9.268	9.98	9.449	9.985	9.068
COG5	6.97033333333333	7.50933333333333	8.036	8.154	7.559	7.043	7.713	7.565	7.385	7.08533333333333	7.39566666666667	7.30066666666667	6.29233333333333	6.72533333333333	6.93166666666667	6.91366666666667	7.259	7.39733333333333	7.17	7.01733333333333	7.27533333333333	7.463	7.38266666666667	7.38	7.246	7.247	6.897	7.75466666666667	6.93233333333333	7.391	7.48333333333333	6.845	8.12466666666667	7.36666666666667	7.77766666666667	7.463	7.325	7.12566666666667	7.51166666666667	7.20433333333333	7.455	7.00266666666667	7.15433333333333	6.99766666666667	7.26866666666667	8.339	6.99666666666667	7.53133333333333	7.216
ZNHIT1	10.113	10.03	11.141	10.257	11.053	10.464	10.501	9.126	10.341	10.152	10.037	9.553	11.109	10.711	10.198	10.812	10.512	10.012	10.098	10.918	10.509	10.396	10.81	10.868	9.685	10.888	10.885	10.609	10.451	10.398	11.099	10.597	10.497	10.493	10.539	10.544	10.661	11.311	11.288	10.633	10.237	11.655	10.938	11.08	10.925	12.709	11.028	11.287	10.909
FST	7.2145	7.0845	6.7045	8.4235	6.9355	7.711	7.275	7.1075	7.2895	7.431	7.348	7.0675	7.664	8.059	7.0735	6.6315	6.8115	6.9	6.8765	7.096	7.4095	7.147	6.673	7.3225	7.826	7.032	8.431	7.081	7.7125	7.5215	7.3325	7.223	8.3665	7.295	7.067	7.417	7.4675	7.031	7.627	8.209	6.9675	7.251	7.0015	7.148	7.083	8.093	7.1675	7.3715	7.452
TIMM44	7.481	7.53	8.593	7.581	7.313	7.305	7.323	7.278	8.082	7.001	7.248	7.416	8.213	8.092	7.745	7.575	8.375	7.416	8.206	7.644	7.582	7.191	7.821	8.113	6.798	7.809	8.253	7.455	7.123	7.603	7.672	8.013	7.391	7.513	7.647	6.976	8.067	8.221	7.755	8.153	7.91	8.333	7.778	8.025	8.124	7.213	7.934	7.903	8.162
CLGN	5.769	5.7845	5.7275	7.7555	5.572	5.8085	5.676	5.829	5.695	6.0355	5.6185	6.691	6.001	5.9785	5.9115	5.933	5.739	5.699	5.737	5.7585	5.7575	5.8085	5.8565	5.724	5.837	5.7325	5.9605	6.0465	5.9885	5.794	5.851	5.8105	7.9665	5.9645	5.806	5.897	5.7855	5.9155	5.7605	6.127	5.7	5.774	5.85	5.833	5.5935	5.6555	5.7355	5.932	5.846
ZBTB18	6.002	6.05433333333333	5.84466666666667	6.10133333333333	5.82866666666667	6.20433333333333	6.20266666666667	6.286	5.94233333333333	6.00366666666667	6.034	6.04666666666667	6.05033333333333	6.15233333333333	5.99133333333333	5.925	5.95533333333333	5.99366666666667	5.962	6.01166666666667	5.964	5.79233333333333	5.877	6.03733333333333	5.93866666666667	5.97266666666667	5.97133333333333	5.97333333333333	6.12933333333333	6.074	5.998	6.021	6.05233333333333	5.99633333333333	5.99833333333333	6.13433333333333	5.946	5.94566666666667	5.88333333333333	5.942	5.92566666666667	6.005	6.11833333333333	6.11733333333333	5.995	6.07366666666667	6.036	5.98933333333333	6.04066666666667
HMGN4	11.118	10.336	11.207	11.175	10.822	10.47	11.018	9.25	11.504	11.015	10.959	11.406	10.641	10.811	9.932	10.824	11.594	10.75	10.001	10.946	10.738	10.885	11.454	10.993	10.979	11.108	10.321	11.234	10.555	10.83	11.134	11.222	11.71	10.978	11.201	10.815	10.922	11.265	11.298	10.905	11.234	10.171	11.45	10.734	11.153	10.704	11.298	11.306	11.278
TADA3	7.21	7.30766666666667	7.5	7.39433333333333	7.31966666666667	7.28766666666667	7.313	7.086	7.188	7.13566666666667	7.18733333333333	7.53733333333333	7.385	7.122	7.039	7.17066666666667	7.13033333333333	7.101	7.266	7.11166666666667	7.495	7.03733333333333	7.13633333333333	7.219	7.21133333333333	7.35	7.11	7.266	7.19166666666667	7.04666666666667	7.393	7.43133333333333	7.65	7.289	7.38133333333333	7.17533333333333	7.331	7.18466666666667	7.56033333333333	7.45633333333333	7.10466666666667	7.699	7.28433333333333	7.32066666666667	7.30866666666667	7.107	7.22433333333333	7.08533333333333	7.32766666666667
TRIM38	7.875	8.587	8.081	8.603	7.46	8.013	7.749	7.557	7.193	7.205	7.648	7.536	8.361	8.273	7.66	7.956	7.425	8.199	7.505	7.575	7.621	7.348	7.257	7.803	8.223	7.969	7.643	7.13	7.92	7.831	7.739	7.988	7.896	7.451	7.709	8.046	7.681	8.006	7.684	7.363	7.821	6.979	7.067	7.228	7.905	7.417	8.188	7.481	7.413
ATP5H	12.966	13.0085	13.331	13.1905	13.181	12.9845	12.94	13.308	12.9925	12.6995	12.641	13.4185	12.4215	12.199	12.8655	12.112	13.4675	13.041	12.8315	12.4695	12.829	12.804	12.7375	12.836	12.4865	12.783	12.6135	13.3325	12.822	12.483	12.864	13.014	12.699	12.544	12.8915	12.797	13.267	12.1885	12.1205	12.5055	12.0585	12.7745	12.0205	11.8355	11.84	12.507	12.7225	12.559	12.437
UBE2E3	6.78357142857143	6.91871428571429	6.62885714285714	6.90657142857143	6.91071428571429	6.65257142857143	6.90071428571429	6.97371428571429	6.758	6.62928571428571	6.72485714285714	7.09357142857143	6.65228571428571	6.71328571428571	6.87828571428571	6.65071428571429	7.04842857142857	6.86171428571429	6.89828571428571	6.72114285714286	7.08371428571429	6.78985714285714	6.83957142857143	6.77557142857143	6.88942857142857	6.72414285714286	6.77614285714286	6.95614285714286	6.72385714285714	6.69542857142857	6.96271428571429	6.93842857142857	7.17114285714286	6.73757142857143	7.14828571428571	7.04642857142857	7.024	6.85128571428571	7.11028571428571	7.05928571428571	6.768	6.97042857142857	7.00671428571429	6.81814285714286	6.91714285714286	6.94	6.76528571428571	7.12457142857143	6.89371428571429
SLC25A17	7.168	7.195	7.112	6.879	7.298	7.305	7.343	7.948	7.303	7.109	6.996	6.914	6.872	6.962	7.341	6.532	7.516	7.128	7.924	6.974	7.103	7.39	7.063	7.264	7.338	7.176	7.185	7.166	7.547	7.36	7.04	6.534	7.326	7.46	7.427	7.248	7.865	7.051	7.31	6.857	7.509	7.642	7.621	7.362	7.705	7.32	7.498	7.147	7.389
SLC9A6	6.79966666666667	6.72733333333333	6.835	7.57266666666667	6.627	6.82933333333333	7.112	6.71166666666667	6.79366666666667	6.835	7.146	7.18566666666667	6.916	6.86033333333333	6.767	6.686	6.854	6.949	6.671	6.821	7.10433333333333	7.041	6.88866666666667	6.79566666666667	6.88	6.73	6.792	7.11333333333333	6.912	6.938	7.038	7.01233333333333	7.278	7.01933333333333	6.95333333333333	7.06366666666667	6.79566666666667	6.72	6.591	6.602	6.827	6.417	6.70466666666667	6.423	6.85033333333333	6.65466666666667	6.83566666666667	6.642	6.663
CEACAM5	7.306	9.85	12.254	6.072	7.444	8.714	11.824	7.498	11.787	6.676	8.242	6.087	7.874	7.82	6.907	9.144	5.973	10.209	6.777	8.462	12.19	9.938	11.093	10.523	5.973	10.736	10.047	10.047	6.11	12.395	13.11	10.405	6.303	10.209	9.604	9.438	11.095	7.949	11.304	10.317	6.282	7.986	6.886	9.052	11.772	12.791	10.243	13.793	11.929
EIF3M	10.69	10.5315	11.015	10.1135	10.609	10.2985	10.612	11.2415	11.3075	10.339	10.6275	10.545	9.3575	9.6835	10.5005	9.8485	11.8345	10.677	10.447	10.537	10.3795	10.7365	10.525	10.811	11.029	10.224	10.8005	10.936	10.6175	10.6565	10.482	9.9025	10.0995	10.732	11.3065	11.2025	11.0065	10.2375	9.8395	9.595	9.6255	9.977	9.899	9.7585	9.487	10.2185	10.311	9.7655	9.9305
HOXB13	6.409	5.574	6.682	5.962	6.007	5.628	7.414	5.595	7.275	5.895	5.764	7.849	6.318	5.647	5.668	5.949	6.993	5.816	5.708	6.215	5.648	6.31	6.793	8.19	5.79	6.19	5.883	6.485	6.063	6.452	6.759	6.219	5.633	6.022	5.997	5.666	5.801	5.992	6.922	6.074	5.66	5.851	5.907	5.876	5.705	6.234	5.874	6.533	5.902
NXF1	9.081	9.964	8.787	9.515	9.323	9.6465	9.5765	9.91	9.2425	8.8755	8.537	9.8935	10.4245	10.6505	9.434	10.5335	9.198	9.932	9.4095	9.459	9.4805	8.9275	8.685	9.179	9.566	9.507	9.6	9.1755	9.2615	9.569	9.321	9.4125	9.5185	8.922	8.962	9.143	9.8525	10.147	9.7975	9.6455	10.0095	9.823	9.824	9.638	10.2885	9.313	10.008	9.364	9.5265
SEC23B	9.585	10.2375	10.496	9.632	9.98	10.158	10.036	10.511	10.1115	9.6095	9.8715	9.971	8.604	9.1135	10.013	9.2965	10.8555	10.43	10.1065	10.087	10.547	10.0565	10.9025	9.971	9.982	10.2485	10.532	10.1645	9.96	10.2645	10.567	10.13	9.572	10.9175	10.2125	10.9505	10.589	10.013	10.7345	10.6545	10.591	10.5685	10.4445	9.9555	10.3235	10.3145	9.3045	10.366	10.063
SEC23A	6.614	6.6605	7.3535	7.6345	6.71	6.503	7.537	6.1215	6.683	7.0595	6.698	7.817	7.4165	6.4005	6.305	6.2665	6.821	6.627	6.3985	6.9615	6.7795	7.06	6.5505	6.717	6.787	6.9585	6.7835	6.9585	6.282	6.841	7.235	7.157	6.969	6.6395	7.302	6.8885	6.8645	6.294	6.5685	6.617	6.797	6.7245	6.442	6.7925	6.4995	6.3995	6.2345	6.7025	6.503
C1orf61	5.601	5.675	6.519	5.663	5.696	6.351	5.785	5.669	6.009	5.415	6.002	5.574	5.652	5.95	6.158	5.606	5.585	5.738	5.702	5.886	5.592	5.75	6.205	5.655	5.68	5.747	5.715	5.936	5.934	6.332	5.93	5.748	5.596	5.787	5.778	5.949	5.808	5.462	5.654	5.831	5.899	6.173	5.62	5.398	5.833	5.835	5.725	5.734	5.849
CAP2	9.13	7.551	8.697	9.555	8.248	7.383	7.257	7.135	8.354	10.839	7.606	10.736	8.027	9	7.53	9.68	9.155	7.988	6.161	8.561	7.2	9.053	8.512	8.048	8.88	7.063	7.863	8.659	7.297	7.514	6.788	8.647	10.065	8.062	7.949	7.674	7.176	8.751	8.225	9.806	7.895	8.999	7.385	9.718	8.006	8.337	7.576	9.344	10.239
CAP1	12.927	12.817	12.699	12.85	12.844	12.594	12.855	11.878	12.615	12.423	12.256	12.805	12.307	12.456	11.979	12.475	12.459	12.841	12.099	12.435	13.468	12.643	12.823	12.629	12.615	12.918	12.703	12.729	12.463	12.876	13.187	12.694	12.902	12.637	13.049	13.106	12.752	13.007	13.099	12.958	13.176	12.493	13	12.597	13.184	12.799	12.927	12.791	12.763
CREB3	6.67	6.769	6.754	7.493	6.616	7.698	6.931	6.508	6.878	7.448	7.238	7.79	7.096	7.114	7.739	6.763	7.146	6.87	7.281	7.162	7.191	6.921	7.226	6.928	6.78	7.269	7.032	6.704	7.093	6.884	7.01	6.945	7.011	7.316	6.951	7.035	6.9	6.585	7.227	7.004	7.174	6.918	6.834	6.78	6.991	7.226	6.523	7.004	6.768
LRRC41	7.967	7.439	8.176	8.713	7.947	7.534	7.697	7.558	8.264	7.846	7.689	8.577	7.067	7.647	7.799	7.846	7.407	7.291	7.994	7.66	8.111	7.974	7.927	7.805	7.784	7.906	8.771	8.191	8.131	7.648	8.562	7.703	9.066	8.288	7.4	7.324	7.472	8.713	8.55	8.467	8.263	9.006	8.174	8.35	8.492	8.346	8.073	8.304	8.254
VTI1B	8.491	8.332	8.55	7.973	8.412	8.588	8.983	8.967	8.378	8.408	8.677	8.614	8.79	8.417	9.026	8.753	8.247	8.886	9.604	8.766	9.139	8.607	8.331	8.659	8.532	8.67	8.959	7.916	9.041	8.285	8.445	8.085	8.234	8.646	9.283	8.891	7.971	7.56	8.157	7.712	7.37	7.909	7.641	8.082	8.229	7.904	7.655	7.651	8.195
CRTAP	7.354	7.08733333333333	6.81633333333333	7.97666666666667	7.39166666666667	7.022	6.85466666666667	6.97666666666667	6.99133333333333	7.45766666666667	6.96366666666667	7.53633333333333	6.725	7.22533333333333	7.13233333333333	7.324	7.344	7.13	7.032	7.28266666666667	6.54566666666667	7.16933333333333	6.847	6.93133333333333	7.51333333333333	6.68433333333333	6.929	7.18733333333333	6.997	6.868	6.80166666666667	6.85733333333333	7.91966666666667	7.09266666666667	6.53633333333333	6.584	7.26366666666667	7.431	7.54033333333333	7.56833333333333	7.461	7.289	7.33966666666667	7.79166666666667	7.12466666666667	6.84133333333333	7.19866666666667	7.23766666666667	7.49633333333333
SYNCRIP	9.902	10.139	10.885	10.434	10.078	9.526	10.072	9.755	10.757	10.244	10.117	10.307	9.006	9.633	10.071	9.488	11.087	10.098	9.877	9.254	10.056	10.28	9.873	9.782	9.991	10.531	10.296	8.727	9.614	10.333	10.36	10.787	10.73	10	10.626	10.149	10.656	10.076	10.328	10.441	10.592	10.658	10.71	10.289	10.312	9.882	9.81	10.653	10.101
VAT1	9.475	7.616	7.251	8.622	8.232	8.422	7.578	7.816	8.206	9.12	7.757	9.054	8.108	9.046	8.103	9.274	10.14	8.047	8.153	8.165	7.742	8.608	7.823	8.452	8.828	8.17	8.462	8.749	8.54	8.234	7.726	8.468	8.316	8.448	8.275	7.964	8.774	8.567	8.24	8.876	9.05	8.21	8.347	8.918	8.425	8.697	8.923	9.402	8.332
STK25	8.956	9.15	8.926	9.222	9.605	9.385	9.026	9.209	9.55	8.835	9.096	9.121	8.856	9.73	9.602	9.624	8.983	8.7	9.529	9.19	9.125	8.716	8.405	8.965	9.308	9.416	9.114	9.193	9.504	9.255	9.053	9.179	8.519	9.044	9.286	8.678	8.792	8.992	9.656	9.704	9.297	9.932	9.321	9.401	9.097	9.562	9.032	9.342	9.304
ENOX2	6.49	6.604	6.97466666666667	6.53033333333333	6.342	6.32366666666667	6.64066666666667	6.415	6.747	6.40233333333333	6.52166666666667	6.58766666666667	6.248	6.58033333333333	6.353	6.44766666666667	6.88833333333333	6.46866666666667	6.68966666666667	6.64166666666667	6.73833333333333	6.53033333333333	6.81933333333333	6.62533333333333	6.775	6.51	6.72466666666667	6.93233333333333	6.54566666666667	6.50966666666667	6.62033333333333	6.76266666666667	6.78666666666667	6.68366666666667	6.73566666666667	6.90466666666667	7.01466666666667	6.95733333333333	6.70833333333333	6.48366666666667	6.813	6.57233333333333	6.66633333333333	6.49266666666667	7.05733333333333	6.83233333333333	6.798	7.07133333333333	6.85833333333333
UNC13B	6.633	6.719	7.493	8.412	6.612	6.736	8.043	6.833	7.456	6.56	6.998	8.854	7.217	6.517	6.573	6.954	7.493	6.253	7.323	7.142	7.508	7.009	7.053	7.949	6.193	7.895	7.44	7.067	6.694	6.913	7.606	6.916	8.128	7.256	7.063	6.44	7.46	6.801	7.966	7.53	7.242	7.158	6.814	7.439	7.476	6.81	7.027	6.869	7.09
CARM1	10.73	9.998	10.9	9.895	10.136	9.847	10.323	9.947	11.347	9.917	9.312	10.651	11.331	10.993	10.378	10.915	11.211	9.829	10.014	10.656	9.995	9.608	10.089	10.513	9.942	10.754	10.742	11.522	10.188	10.79	10.362	10.613	10.102	9.715	10.301	9.421	10.833	11.527	10.664	10.977	11.049	10.669	11.084	10.58	10.947	10.752	10.819	10.54	10.247
NCOA2	6.082	5.93	6.212	6.109	6.078	5.903	5.86	6.814	6.225	6.002	5.805	6.669	5.922	5.694	6.04	5.805	5.741	5.956	6.063	6.115	5.9	6.128	5.78	5.975	6.155	5.877	5.832	6.138	5.928	5.663	6.432	6.158	6.283	6.215	6.104	6.128	6.131	6.202	6.314	6.018	5.961	6.143	6.039	5.971	6.191	6.065	5.958	6.31	6.249
ADARB2	5.941	5.927	6.015	5.836	5.918	6.232	6.134	6.13	5.983	6.17	6.048	5.775	6.304	6.124	5.869	5.724	6.196	6.008	5.878	6.051	5.896	6.163	6.156	5.945	6.238	5.778	5.822	5.897	6.144	6.005	5.972	5.517	5.865	6.048	6.011	5.766	5.703	6.231	6.023	5.949	6.069	6.152	5.962	6.592	6.013	5.864	6.134	6.046	5.927
CEBPA	9.637	9.07	11.311	7.879	11.143	8.823	10.196	10.269	8.978	9.974	9.047	7.888	10.481	8.745	9.9	9.788	9.262	9.278	8.863	10.46	9.922	9.947	11.38	9.655	8.903	9.815	10.774	12.084	9.453	9.293	9.641	9.445	8.185	11.104	8.548	8.95	11.101	10.184	9.631	9.38	9.756	9.356	9.296	9.426	9.823	9.929	10.603	12.814	9.591
SEMA6C	6.491	6.333	5.994	6.682	6.331	6.073	6.413	6.196	6.136	6.419	6.56	6.77	7.948	6.608	6.284	6.587	6.464	6.263	5.897	6.879	6.66	6.5	6.554	6.57	6.638	6.248	5.954	6.274	6.578	6.664	6.436	6.333	7.028	6.226	6.044	6.362	6.341	6.279	6.303	6.259	6.008	6.547	5.967	6.23	5.976	6.048	6.534	6.193	6.403
SEMA6B	6.559	6.27966666666667	6.25633333333333	6.48	6.50633333333333	6.592	6.41966666666667	6.786	6.49333333333333	6.605	6.64033333333333	6.716	6.626	6.35733333333333	6.327	6.55066666666667	6.38266666666667	6.245	6.23866666666667	6.44633333333333	6.24466666666667	6.36233333333333	6.07266666666667	6.27766666666667	6.655	6.305	6.62466666666667	6.37033333333333	6.49566666666667	6.53366666666667	6.411	6.29766666666667	6.39066666666667	6.39666666666667	6.43933333333333	6.40033333333333	6.37566666666667	6.32233333333333	6.19633333333333	6.57266666666667	6.227	6.243	6.44533333333333	6.466	6.355	6.179	6.34966666666667	6.256	6.463
SEMA4F	7.533	7.089	7.068	7.964	7.235	7.621	7.184	7.644	7.038	7.323	7.324	8.648	6.896	7.36	7.766	7.235	7.062	7.08	7.621	7.082	7.359	7.102	7.48	7.381	7.313	7.306	7.413	7.73	7.403	6.984	6.965	7.446	7.942	7.706	7.551	7.486	7.689	7.253	7.768	7.698	7.524	7.826	7.295	7.904	8.088	7.316	7.303	8.264	7.5
SEMA4D	9.91	10.333	9.546	7.939	10.025	10.901	9.665	10.028	10.387	9.963	10.397	8.672	9.888	11.085	10.168	9.992	9.195	10.185	9.548	10.081	9.225	9.504	10.319	9.545	9.999	10.09	10.346	9.439	10.324	9.884	9.295	10.226	8.851	9.811	9.504	10.48	10.254	10.66	10.4	9.517	11.324	9.365	10.727	9.778	11.524	10.324	10.578	9.525	10.167
SEMA4B	7.736	8.076	8.1735	7.2985	8.131	7.803	8.654	8.174	7.8795	7.362	7.856	7.326	8.4695	7.901	7.899	8.298	7.664	7.988	8.2955	8.1435	8.266	7.841	7.752	8.437	7.66	8.4805	8.046	7.651	7.8905	8.0245	8.987	8.3835	7.3425	8.1935	8.283	8.1125	8.2345	7.9385	8.363	8.157	7.757	8.1075	8.5	7.89	8.8985	7.693	7.8305	7.8785	7.9405
CEBPB	11.924	11.114	11.476	10.638	11.606	11.728	11.279	11.211	12.418	12.294	11.707	11.566	11.417	11.881	11.749	12.64	11.599	11.066	11.873	11.879	11.416	11.646	12.612	11.927	12.548	12.5	11.95	12.14	12.019	12.838	11.978	13.735	11.499	12.15	12.198	11.827	12.22	12.618	13.089	12.882	13.331	13.855	13.27	13.02	13.169	12.746	12.51	13.184	12.018
SEMA3C	9.202	7.939	9.431	5.627	8.746	8.237	8.728	9.231	8.036	9.339	8.787	6.084	7.834	7.983	8.852	7.723	7.06	8.545	8.368	8.382	8.733	10.044	8.545	9.44	9.396	8.521	7.69	8.42	8.037	8.426	8.704	7.955	5.612	8.071	9.837	8.594	6.385	7.075	6.684	6.738	6.593	6.164	7.933	7.099	7.43	6.976	6.805	7.138	8.35
APPBP2	8.0115	7.8965	7.7315	8.5775	7.9055	7.7495	7.7055	7.9245	7.5245	8.0015	7.9135	9.3605	7.287	7.789	7.675	7.659	7.7705	7.9465	7.6615	7.71	7.626	8.0185	7.608	7.808	8	7.494	7.406	7.5095	7.8815	7.669	7.553	7.9975	8.342	7.7515	7.617	7.8535	7.513	7.7535	7.7405	7.7495	7.619	7.579	7.293	8.1255	7.5455	7.4585	7.4995	7.6205	7.845
MYBBP1A	6.678	6.491	7.177	6.891	7.227	6.672	6.848	6.388	7.134	6.696	6.545	6.673	7.104	6.9	6.816	6.534	8.22	6.878	7.037	6.319	6.579	6.647	6.682	7.068	7.013	6.814	6.885	6.95	6.462	6.18	6.894	6.693	6.125	6.949	7.259	6.366	7.544	7.235	6.434	6.973	6.494	7.671	6.676	6.569	7.089	6.564	6.813	6.529	6.446
FBLN5	9.613	8.308	6.775	6.7235	9.6065	8.666	8.081	8.0645	7.3645	9.242	8.314	8.079	8.1455	8.7555	8.3585	8.661	6.691	8.3895	7.101	8.5265	7.319	9.3885	7.4485	7.593	9.9665	7.5235	7.9515	7.81	8.319	7.736	7.749	7.6865	7.858	7.5445	7.712	8.952	7.456	8.3915	8.188	7.588	7.7325	7.4255	7.471	8.972	7.5565	7.7785	9.1145	8.2175	8.2565
CIB2	6.312	6.304	7.512	7.855	6.384	6.416	7.745	6.638	6.329	7.396	6.523	6.985	8.468	6.783	6.944	8.134	6.658	6.46	6.471	8.2	7.135	7.116	7.854	7.14	6.445	6.528	6.825	7.296	6.501	7.499	7.291	6.906	7.209	6.877	6.437	5.935	6.539	6.522	6.452	6.7	6.765	7.302	6.184	6.903	6.29	7.865	6.968	7.133	6.92
CIB1	12.445	12.557	13.11	11.742	12.776	12.709	13.29	12.481	12.984	12.327	12.477	11.715	13.135	12.87	13.026	13.376	12.428	12.489	12.955	12.978	13.392	12.74	13.793	13.238	12.529	13.844	13.497	12.397	12.524	13.385	13.798	13.872	12.579	12.835	13.194	12.841	12.911	13.392	14.05	13.708	13.138	13.199	13.724	13.017	13.735	13.688	12.61	13.735	13.294
CEBPD	12.406	11.646	11.5	13.02	12.14	12.078	11.306	11.792	11.098	12.855	11.803	14.017	11.965	12.21	11.978	12.473	10.724	11.75	11.552	12.115	10.922	11.894	11.319	11.924	12.811	12.137	11.643	11.327	12.373	11.724	11.972	12.08	12.968	11.844	12.677	11.925	11.315	12.236	12.352	12.245	11.784	11.761	11.444	12.663	12.452	11.719	12.32	12.181	12.196
ZNF211	7.774	8.292	6.712	7.954	7.846	8.795	7.891	7.906	7.794	7.667	8.462	7.736	8.342	8.749	8.146	7.738	7.576	8.306	8.486	8.255	8.779	8.259	7.879	7.691	7.974	7.672	8.323	7.422	8.13	8.154	7.852	7.709	7.736	8.378	7.686	8.329	7.117	8.323	8.11	8.401	8.815	8.467	7.475	8.159	7.868	7.663	8.063	8.635	8.764
DDX17	8.53833333333333	8.907	8.493	8.31466666666667	8.891	9.04666666666667	8.55533333333333	8.76866666666667	8.35833333333333	8.62733333333333	8.733	8.62733333333333	9.15766666666667	9.61433333333333	8.796	8.74533333333333	8.34933333333333	9.032	8.609	8.53366666666667	8.61833333333333	8.484	8.67266666666667	9.07733333333333	8.75233333333333	8.43	8.582	8.37866666666667	8.71933333333333	8.63966666666667	8.32233333333333	8.71666666666667	8.41866666666667	8.61833333333333	8.719	8.606	8.208	8.211	7.657	7.775	7.99866666666667	7.72933333333333	7.84633333333333	8.13733333333333	8.086	8.14166666666667	8.48433333333333	8.25033333333333	8.256
DEAF1	6.63975	6.496	6.4605	6.62275	6.50575	6.68675	6.6255	7.21275	6.787	6.4255	6.56175	7.162	6.65025	6.71325	7.185	6.71725	6.498	6.5275	7.32775	6.67475	6.303	6.47825	6.434	6.439	6.6555	6.66625	6.6075	6.5875	6.7875	6.405	6.3925	6.4745	6.46425	6.48875	6.61525	6.37625	6.707	6.76775	6.7435	6.85925	6.70075	7.27975	6.60075	6.8995	6.9865	6.4135	6.84475	6.50275	6.6645
CHERP	7.183	7.196	7.969	7.609	7.624	7.49	7.675	7.694	7.984	7.346	7.537	7.439	7.401	7.494	7.571	7.267	7.869	6.943	7.587	7.282	7.514	7.047	7.472	7.704	7.177	7.554	7.36	7.947	7.485	6.962	7.151	7.273	7.28	7.487	7.506	7.311	8.196	7.811	7.413	7.801	7.346	7.82	7.69	7.426	7.835	7.173	7.34	7.27	7.297
KAT5	6.80266666666667	6.69733333333333	6.99766666666667	7.01833333333333	6.89466666666667	6.768	7.043	7.11166666666667	6.815	6.65233333333333	6.862	7.27966666666667	7.12866666666667	7.05766666666667	6.83033333333333	6.91533333333333	7.171	6.72966666666667	7.24933333333333	6.76	7.01466666666667	6.91366666666667	6.57433333333333	6.88633333333333	6.91933333333333	6.68366666666667	7.10333333333333	6.86833333333333	6.90266666666667	6.81233333333333	7.01833333333333	7.00233333333333	6.92133333333333	6.96933333333333	6.62666666666667	6.40533333333333	6.97966666666667	6.60133333333333	6.79833333333333	6.65933333333333	6.38133333333333	6.594	6.63733333333333	6.73066666666667	6.68533333333333	6.561	6.684	6.55866666666667	6.76933333333333
HYOU1	8.422	8.9155	8.79	8.588	9.03	9.2545	9.4955	9.31	8.7595	8.346	8.6255	9.1095	7.8995	7.955	8.965	8.833	9.535	8.9565	8.615	8.691	9.3445	8.5975	8.288	9.1055	8.4405	9.1925	9.891	8.6705	8.7655	8.887	9.4825	9.199	8.4135	10.122	9.447	9.8855	9.816	8.435	9.067	8.883	9.059	9.211	9.163	8.9475	9.3155	8.7765	9.2965	9.5565	8.7905
IPO8	8.555	8.566	8.001	8.037	8.268	8.68	9.028	9.108	8.843	8.365	9.322	8.715	8.857	8.618	7.887	8.418	8.947	8.843	8.56	9.014	8.693	8.95	7.369	7.593	8.769	8.774	9.068	9.302	8.858	9.135	8.431	8.582	9.031	8.388	8.042	9.015	8.846	9.119	9.872	8.403	8.586	7.261	8.472	7.823	8.963	9.127	8.996	8.44	7.433
IPO7	7.142	7.007	7.702	6.951	7.334	6.042	6.57	7.212	7.616	6.566	6.927	7.812	6.123	6.761	6.132	7.386	8.064	7.431	6.616	7.369	6.997	6.787	6.793	7.326	6.935	6.702	7.704	7.141	6.425	6.699	7.373	7.555	6.845	6.456	7.19	7.364	7.753	7.722	7.682	6.871	6.749	7.131	6.742	6.85	6.467	7.575	6.986	6.872	6.876
NEBL	5.91333333333333	5.98866666666667	7.10533333333333	7.45266666666667	5.932	6.14733333333333	6.30766666666667	6.218	6.62	6.07433333333333	6.397	6.096	6.03833333333333	6.15166666666667	6.077	5.98033333333333	6.28333333333333	5.944	6.49733333333333	6.03133333333333	6.716	6.19533333333333	6.69933333333333	6.008	6.32333333333333	6.156	6.00733333333333	6.31066666666667	6.40566666666667	6.33333333333333	5.91533333333333	6.28066666666667	5.977	6.05966666666667	6.256	6.30366666666667	5.898	6.102	5.99066666666667	6.03	5.83166666666667	6.28833333333333	6.577	5.93266666666667	5.85266666666667	6.12366666666667	5.97333333333333	6.04233333333333	6.28966666666667
CEBPE	6.061	5.882	5.759	6.15	6.05	6.045	5.874	5.948	6.058	5.963	6.445	5.84	5.85	5.686	5.771	6.159	5.804	6.16	5.552	6.037	5.887	6.095	5.847	6.039	6.141	5.635	5.784	5.844	5.967	5.834	6.014	5.692	5.943	5.737	6.161	5.84	5.855	6.137	5.975	6.037	6.007	5.99	6.161	6.218	5.992	5.929	6.169	6.033	5.827
PITRM1	8.77	8.529	9.114	9.465	9.318	8.317	9.039	9.348	9.004	8.369	8.411	9.184	8.88	9.05	8.904	8.793	8.59	8.713	9.106	7.61	8.859	8.305	8.801	8.548	8.573	8.807	9.071	9.551	8.869	9.297	9.472	9.626	9.297	8.827	9.747	9.027	9.512	8.875	9.287	9.018	9.203	9.299	9.156	9.714	8.991	9.243	9.293	9.295	8.785
ATG7	8.693	8.859	8.522	9.249	8.857	9.517	8.931	9.015	9.062	9.088	9.337	9.344	8.678	9.199	9.379	8.773	8.872	8.467	9.107	9.011	9.38	8.949	9.134	9.361	9.123	9.432	9.124	8.852	9.535	9.399	8.697	9.586	9.728	9.049	9.033	8.772	8.811	9.608	9.308	9.523	10.173	9.467	9.839	9.753	10.392	9.379	9.193	8.821	9.64
SSSCA1	6.442	6.363	6.824	7.514	6.832	6.607	6.961	7.351	7.546	6.729	6.564	8.166	5.962	6.027	6.923	5.937	7.33	6.58	6.163	6.457	6.617	6.443	7.038	6.843	6.792	7.117	7.099	7.405	6.805	6.845	7.232	6.933	7.451	6.916	7.331	7.092	7.058	7.54	7.43	7.589	7.585	7.955	7.694	7.222	7.181	7.297	6.678	7.161	6.963
RNASEH2A	7.418	7.963	9.095	7.368	7.001	7.058	7.202	7.368	8.246	7.754	7.623	7.32	6.819	8.098	7.54	6.702	9.704	7.553	7.809	7.3	7.674	7.112	8.673	7.707	6.823	7.903	8.108	9.138	7.528	7.827	7.455	7.457	6.742	7.809	7.581	7.638	8.752	8.214	7.569	8.186	8.416	8.254	8.693	7.393	7.99	7.841	7.724	7.778	7.781
BATF	7.04	7.249	8.455	6.148	6.521	7.711	7.199	7.114	7.866	7.161	7.791	5.875	6.959	7.729	7.518	7.559	8.038	7.201	7.376	7.259	7.407	7.434	8.501	6.786	8.103	8.377	8.16	6.984	7.67	8.153	8.051	8.283	6.748	7.958	7.273	7.648	7.736	7.958	8.173	7.538	9.625	8.435	9.769	8.279	9.861	7.305	8.595	7.966	8.213
GLRX3	7.5585	7.837	8.168	7.4645	7.8405	7.397	7.6145	7.6565	8.086	7.5835	7.5125	7.6315	7.019	7.236	7.4525	7.804	8.3705	7.896	7.5305	7.4525	8.1475	7.719	7.857	7.6285	7.4755	7.546	7.5445	8.168	7.3535	7.8395	8.02	7.4165	7.5845	7.9385	8.137	8.0195	8.3625	7.714	8.0635	8.1135	7.881	8.156	8.0975	7.6175	7.4495	8.2205	7.4315	8.21	7.703
CEBPG	9.517	9.475	10.703	8.498	10.058	9.489	10.653	9.316	9.657	9.447	9.221	8.587	10.7	9.208	9.638	9.196	9.695	9.5	9.959	10.179	10.485	9.892	10.787	9.854	9.363	10.303	10.121	11.418	9.69	10.33	10.797	9.576	8.842	10.17	9.961	9.717	9.898	9.59	9.655	9.303	8.907	9.093	9.653	9.22	9.411	10.203	10.021	10.902	9.793
DCTN2	11.559	11.662	11.327	11.721	11.64	12.008	11.733	11.78	11.848	11.73	11.743	11.607	11.898	11.815	11.737	11.367	11.724	11.659	11.705	11.565	11.95	11.488	11.566	11.465	11.441	11.673	11.659	11.612	11.658	11.718	11.575	11.376	11.836	11.768	11.74	11.871	11.511	11.632	11.641	11.505	11.618	11.557	11.16	11.604	11.494	11.448	11.394	11.576	12.001
ANP32B	12.962	13.052	13.472	12.626	13.052	13.294	12.927	13.017	13.688	13.142	13.092	12.063	12.377	13.128	12.899	12.785	12.651	13.106	13.099	13.062	13.062	12.965	13.339	13.516	13.298	13.226	13.131	13.512	13.076	13.206	12.82	13.274	12.51	13.165	13.142	13	13.889	13.708	13.294	13.073	13.592	13.525	13.548	13.323	13.433	13.543	13.348	12.911	13.266
LAMTOR5	8.959	8.848	8.8545	9.17	9.0555	8.717	8.8565	9.2675	8.9265	8.8435	8.7675	8.964	9.0005	8.5735	8.6085	8.835	8.654	8.8045	8.8255	8.712	9.037	9.132	9.3965	8.971	8.91	8.6915	8.595	8.945	8.775	8.9765	9.0835	8.886	8.8745	8.94	8.9575	9.0075	8.997	8.7405	9.033	9.043	8.7485	9.149	8.6175	8.569	8.7245	9.0465	8.896	9.425	8.848
PROCR	8.765	7.665	8.987	8.774	9.456	7.687	7.725	7.069	9.295	8.029	8.511	7.788	7.083	7.149	6.963	8.572	10.35	7.436	6.296	7.868	8.128	7.443	8.954	7.409	8.168	7.404	8.081	8.329	7.67	8.52	7.496	8.076	9	8.16	9.161	7.336	7.858	7.527	8.636	8.593	7.62	7.988	8.075	7.684	7.897	8.725	8.606	8.265	7.455
TM9SF1	7.31525	7.5685	7.9895	7.019	7.24525	7.31525	7.98625	8.0925	7.86575	6.94	7.293	7.397	7.64025	7.11625	7.446	7.64325	7.8415	7.605	7.8875	7.7685	8.117	7.362	7.421	7.51925	7.24325	7.81775	7.90775	7.14975	7.3585	7.602	7.96625	8.22325	7.134	7.4595	7.74225	7.7725	7.8625	7.69975	8.42025	7.58475	7.9515	8.35025	7.719	8.545	7.99375	7.76525	7.54275	8.00275	7.71775
PRDX4	11.597	11.965	12.016	11.765	11.892	12.208	11.404	12.532	13.573	11.832	12.248	11.438	9.988	10.875	11.858	10.916	11.615	11.838	11.349	11.284	11.902	11.915	13.18	11.498	11.664	11.289	12.174	12.414	11.679	11.711	11.59	11.627	11.865	12.278	11.94	12.229	11.625	11.505	12.404	11.883	12.867	11.835	12.032	11.591	11.697	12.691	12.218	12.712	11.892
ARL6IP5	11.972	11.907	11.228	12.355	11.809	11.978	11.878	11.83	11.578	12.154	12.281	12.104	11.112	11.866	11.62	11.852	11.195	11.804	11.549	11.683	12.184	12.218	12.5	11.649	12.357	11.999	11.789	11.675	12.204	11.974	11.305	12.331	13.052	11.945	12.247	12.196	11.364	11.714	11.74	11.852	12.186	11.275	11.894	11.525	12.077	11.752	12.243	11.205	12.016
AGR2	9.759	12.14	10.176	5.917	10.735	11.285	11.559	10.493	9.983	10.391	11.122	6.273	9.267	11.033	11.685	8.281	11.737	11.955	12.166	10.764	12.497	12.025	8.319	11.915	8.942	11.929	12.296	8.831	11.202	10.985	11.783	8.212	5.632	11.662	12.322	12.924	9.916	10.152	11.698	11.36	8.661	10.775	8.191	10.398	9.448	11.358	9.736	8.64	11.806
ARPC1A	10.975	11.766	11.261	11.372	11.594	11.558	11.739	11.641	10.782	10.408	11.176	10.187	11.327	11.248	11.686	11.183	10.419	11.835	12.008	11.272	12.357	11.11	10.751	11.301	10.893	11.722	11.866	11.378	11.56	12.212	11.821	11.361	11.432	11.814	11.303	12.09	11.994	11.852	11.478	12.972	10.904	11.686	11.412	11.237	11.692	13.242	11.045	11.615	11.74
HTATIP2	10.29	10.941	11.282	8.348	11.122	10.753	12.235	10.708	11.165	10.354	11.014	6.757	11.818	9.932	10.369	10.457	8.941	11.069	10.536	11.336	11.422	11.083	11.414	10.769	9.777	11.821	11.393	10.505	10.736	10.594	12.44	11.092	9.231	10.909	10.91	10.627	10.778	10.677	11.607	11.086	10.926	10.951	10.664	10.885	11.023	11.319	11.057	11.198	11.397
AGPAT1	6.709	6.63566666666667	6.71633333333333	6.65766666666667	6.787	6.619	6.80733333333333	7.04033333333333	6.41866666666667	6.47466666666667	6.54566666666667	6.862	6.67666666666667	6.554	6.67566666666667	6.542	6.43666666666667	6.65033333333333	6.54266666666667	6.688	6.67133333333333	6.49933333333333	6.489	6.50733333333333	6.774	6.50266666666667	6.46933333333333	6.77766666666667	6.49433333333333	6.51633333333333	6.73666666666667	6.568	6.62233333333333	6.55766666666667	6.478	6.609	6.76066666666667	6.72266666666667	6.60033333333333	6.679	6.44033333333333	6.67833333333333	6.33033333333333	6.67	6.489	6.567	6.80033333333333	6.73433333333333	6.72033333333333
AGPAT2	9.205	9.40066666666667	9.256	8.22966666666667	9.55266666666667	8.407	9.98	8.38566666666667	10.496	8.63366666666667	8.532	8.287	11.5843333333333	9.05566666666667	8.639	9.203	8.73533333333333	9.28633333333333	9.088	10.4056666666667	10.4546666666667	8.892	9.21433333333333	9.254	8.00266666666667	9.74133333333333	8.889	9.27566666666667	8.26366666666667	9.559	10.8353333333333	9.462	8.01366666666667	9.423	9.86633333333333	7.70366666666667	9.70833333333333	8.73166666666667	9.97533333333333	10.1776666666667	8.99	10.487	9.14133333333333	9.88633333333333	10.4	9.698	8.68733333333333	10.0733333333333	9.04766666666667
RPP30	5.816	5.993	5.9385	6.1975	6.063	6.107	5.977	5.898	5.666	5.913	6.0245	5.9665	5.7865	5.869	5.9455	5.9925	5.874	6.073	5.855	5.91	5.7745	5.9905	5.7295	6.006	5.8705	5.7735	5.8865	6.0095	5.941	5.8825	5.9365	5.715	5.9195	5.8825	5.767	5.808	6.007	5.974	6.0225	5.964	5.7755	6.234	5.894	5.905	5.863	5.8905	5.805	5.7885	5.825
RPP38	6.5915	6.7085	7.0455	6.4605	6.945	6.448	6.845	6.7605	6.7345	6.7845	6.4725	6.6495	6.011	6.1565	6.31	6.677	6.9605	6.4885	6.5085	6.419	6.613	6.6575	6.595	6.8415	6.535	6.7085	6.5025	6.8695	6.647	6.657	6.9165	6.3775	6.664	6.5885	6.668	6.7945	6.953	6.5975	6.7945	6.5315	6.377	6.6	6.5245	6.24	6.12	6.5715	6.47	6.4685	6.519
SPTLC1	9.0792	9.1216	9.0448	9.501	9.0934	8.6782	8.8836	8.86	9.5538	8.6372	8.704	9.1548	8.7202	8.7096	8.6414	8.7268	8.7004	9.0402	8.8136	8.8176	9.1956	8.8394	9.0274	9.2928	8.809	8.9914	8.6596	8.8988	8.4638	8.8602	8.94	8.8016	9.2894	8.7022	9.0572	8.9598	8.804	8.8522	8.8064	8.4852	8.9296	8.5332	9.1536	8.4656	8.5238	8.8072	8.384	8.5914	8.7772
SLC35A1	10.272	10.501	10.544	11.471	10.747	10.17	10.421	10.199	10.812	10.123	10.511	9.167	10.012	9.706	9.781	10.151	10.888	10.481	10.18	10.213	10.932	10.517	10.162	10.09	10.16	10.418	10.029	9.852	10.275	10.749	10.16	9.945	11.255	10.413	10.932	10.847	10.285	10.518	10.423	10.381	10.254	9.876	10.033	10.71	10.7	10.643	10.581	10.455	10.67
CEL	6.142	9.411	12.712	6.031	7.92	6.274	6.534	6.46	6.532	6.68	5.834	5.715	8.081	7.046	7.361	7.053	5.766	9.549	6.336	10.176	6.326	6.044	8.56	6.958	6.444	6.943	5.967	10.038	6.318	6.25	7.199	7.246	6.408	6.074	6.464	6.24	6.554	6.613	7.411	6.416	6.313	6.913	6.155	6.86	6.48	7.102	6.366	7.442	7.185
SLC19A2	6.857	7.284	7.306	6.628	6.386	6.894	6.471	6.495	6.407	6.683	6.877	6.708	6.062	6.268	6.82	6.46	6.712	6.376	7.095	6.527	6.106	6.387	6.295	6.423	6.602	6.332	6.423	6.204	6.815	6.143	6.637	6.413	6.399	6.397	6.401	6.606	6.328	6.373	6.311	6.571	7.272	7.218	6.355	6.651	6.434	6.353	6.47	6.694	6.637
IFI44	9.468	9.514	8.996	9.997	9.786	9.008	8.811	9.124	9.364	9.455	10.013	10.033	9.819	9.211	9.144	9.302	9.073	9.506	8.701	9.179	9.675	9.744	9.961	8.053	9.83	11.739	10.656	8.572	9.742	10.209	10.692	10.611	10.716	9.418	9.367	9.302	9.587	8.961	10.793	8.734	10.397	9.336	10.7	8.644	10.342	8.704	10.104	9.176	10.097
OLFM4	10.773	10.003	11.752	6.4265	9.2795	10.0925	12.6895	5.9835	10.164	10.781	9.7145	6.18	8.925	9.0815	8.091	11.9705	6.15	9.8645	6.4795	12.862	7.2145	9.9185	12.1395	12.999	9.0455	11.644	9.058	12.3135	9.445	11.8565	12.023	13.3995	6.371	14.008	10.813	8.5775	12.3195	10.181	12.329	13.4195	14.065	13.816	7.1375	13.694	13.961	7.779	11.08	7.9485	10.6455
CXCL13	9.551	9.524	7.643	5.737	6.705	6.532	5.95	6.797	8.562	8.978	9.661	6.033	9.061	11.604	8.81	10.093	9.35	9.537	5.754	8.535	5.98	7.577	12.146	7.664	11.432	10.815	8.479	8.459	9.842	8.388	6.29	10.669	6.007	9.86	8.945	11.691	8.245	11.516	7.718	6.432	9.843	7.663	9.07	6.927	10.306	9.138	10.777	6.317	7.991
ARFGEF2	6.208	6.886	8.072	6.926	7.093	7.153	7.168	7.007	7.158	7.286	6.761	7.297	5.968	6.87	7.314	7.279	7.866	7.05	7.141	7.12	7.082	7.101	7.328	6.917	6.897	7.199	7.386	8.245	7.305	7.556	7.713	7.655	7.079	7.788	7.394	7.487	7.777	7.151	7.483	7.562	7.426	8.655	7.17	7.212	6.962	8.015	7.285	8.725	7.123
ARFGEF1	8.6945	9.2195	9.363	9.515	9.1025	9.031	9.3195	8.997	8.484	8.6725	9.152	9.6775	8.9175	8.7985	9.074	9.1055	9.056	9.289	9.3915	9.0605	9.723	9.648	9.1695	9.982	8.858	9.2855	8.994	9.337	8.8325	8.939	9.396	9.4255	9.601	9.3685	9.1385	9.317	8.497	7.9885	8.2405	8.1685	7.996	7.9995	8.2395	8.2785	8.231	8.83	8.1885	8.4805	8.446
AKAP3	6.214	6.475	6.828	6.856	6.418	6.915	6.713	7.041	6.469	6.931	6.643	6.45	6.864	6.303	6.688	6.328	6.476	6.436	6.889	6.576	6.5	6.159	6.672	6.508	6.544	6.509	6.717	6.369	6.878	6.564	6.598	6.273	6.527	6.36	6.343	6.453	6.306	6.259	6.655	6.17	6.377	6.61	6.518	6.626	6.33	6.391	6.436	6.534	6.606
RABAC1	11.214	11.122	10.251	10.531	10.557	11.258	11.007	10.586	10.944	10.612	11.108	11.017	11.254	11.276	11.452	11.185	10.975	10.856	11.148	11.399	11.628	10.871	11.425	10.777	10.618	11.537	11.717	10.767	11.295	11.315	11.494	10.901	11.056	11.146	11.03	11.555	10.776	11.294	11.685	11.325	11.606	10.714	11.376	11.379	11.686	11.389	11.082	12.063	11.847
SLC34A2	5.7505	5.7605	5.9635	6.0765	5.752	5.869	6.1145	5.82	6.116	6.037	5.7495	5.822	6.5655	5.9355	5.905	5.885	6.034	6.114	6.055	6.481	5.915	5.9615	6.1015	6.0075	5.9265	5.9005	5.78	6.306	5.8455	5.8995	6.0465	6.4475	5.818	6.017	5.914	5.7855	5.8175	5.892	6.048	5.922	5.812	6.0205	5.9635	7.085	5.9385	5.907	5.8125	6.048	5.8165
SLU7	8.686	8.724	8.57	8.981	8.577	8.663	8.765	8.909	8.722	8.738	8.684	9.337	8.193	8.259	8.611	8.517	8.694	8.796	8.683	8.614	8.562	8.722	8.657	8.345	8.57	8.927	8.551	8.336	8.784	8.554	8.836	8.882	9.098	8.638	8.421	8.425	8.909	8.353	8.471	8.478	8.496	8.637	8.795	8.431	8.587	8.126	8.983	8.928	8.613
DPYSL4	7.446	6.09	5.78	5.645	6.825	6.096	5.688	6.08	6.113	6.814	6.288	6.036	7.228	8.127	5.853	6.77	5.886	6.32	6.019	6.111	6.287	6.473	6.114	5.868	7.263	5.964	6.117	6.566	6.186	6.541	5.783	5.934	6.758	6.501	6.035	6.254	5.768	6.642	6.323	6.249	7.855	6.746	6.096	6.732	6.106	6.084	7.568	6.445	6.412
SIVA1	9.665	9.539	9.972	9.0855	9.451	9.653	9.337	9.799	11.124	9.9195	10.1395	9.672	9.29	9.949	9.602	9.4015	10.004	9.301	9.9445	9.8845	9.333	9.4295	10.025	9.293	9.5395	9.423	9.9185	9.5495	9.5805	9.09	9.5535	9.5355	9.606	9.2375	9.784	9.4865	9.363	9.8715	10.13	10.332	9.6405	10.6975	10.1145	10.073	9.836	10.402	9.647	10.075	9.8455
MRPL28	7.605	7.505	7.5	7.955	7.606	7.684	7.959	8.021	9.097	7.774	7.846	8.726	8.333	7.708	8.119	7.988	8.562	7.187	8.38	7.994	7.725	7.541	7.811	7.7	7.629	7.86	8.423	7.216	7.858	7.754	8.086	8.313	7.875	8.57	7.794	7.698	8.154	7.911	8.121	7.833	8.249	7.88	8.281	8.042	8.63	8.415	7.347	7.802	7.902
CCT7	10.2986666666667	10.2783333333333	10.466	10.5003333333333	10.147	9.50433333333333	10.2916666666667	10.3653333333333	11.8913333333333	9.96033333333333	9.78933333333333	10.9766666666667	9.58733333333333	10.0593333333333	10.1913333333333	9.994	11.1753333333333	10.2026666666667	10.1826666666667	10.4	10.1893333333333	10.276	11.301	10.6083333333333	10.008	10.626	10.5446666666667	10.8193333333333	9.85066666666667	10.199	10.34	10.8553333333333	10.7273333333333	10.297	10.698	10.2353333333333	11.3366666666667	10.6406666666667	11.0546666666667	11.209	10.968	11.3666666666667	10.9056666666667	10.7783333333333	10.9216666666667	10.414	10.1016666666667	11.239	10.4186666666667
CCT4	7.71	7.442	7.706	8.134	7.325	7.271	7.56	8.029	8.729	8.129	7.81	8.182	6.68	6.841	7.534	7.244	8.049	7.409	7.841	7.145	7.479	7.614	8.219	7.687	7.824	7.566	7.733	8.673	7.778	7.329	7.419	7.745	7.698	8.017	7.916	7.764	8.131	7.799	8.094	8.281	7.782	8.917	7.847	7.762	7.863	8.026	7.656	8.272	7.83
CCT2	10.661	10.49	11.398	10.152	10.86	9.687	10.364	10.881	12.194	10.745	10.161	10.953	9.246	9.938	10.041	10.147	12.256	10.3	10.245	9.964	10.298	10.873	11.94	10.898	10.424	10.613	11.151	11.224	10.271	10.724	10.472	10.434	10.511	11.222	11.265	10.878	11.971	11.165	10.849	10.978	10.925	11.749	11.414	12.645	10.72	10.876	10.538	10.87	10.27
NPC2	13.889	13.36	13.688	13.01	13.782	14.004	13.199	13.18	13.507	13.931	13.816	12.949	12.958	13.149	13.488	13.455	13.663	13.339	13	13.339	13.27	13.961	13.849	13.286	13.877	13.282	12.914	13.246	13.472	13.388	13.638	13.756	13.751	13.548	13.931	13.507	13.663	13.833	13.948	13.588	14.556	13.762	14.254	14.294	14.186	13.516	14.186	13.998	13.643
GNLY	6.40133333333333	7.108	6.27333333333333	6.319	6.701	6.475	6.65366666666667	6.45333333333333	7.60933333333333	6.65	7.48566666666667	6.381	7.519	7.05733333333333	6.27366666666667	6.454	7.871	6.93733333333333	6.74	7.211	6.401	6.69166666666667	7.976	6.262	6.50233333333333	7.86833333333333	6.64066666666667	6.86433333333333	6.913	7.352	6.72933333333333	7.155	6.851	7.00833333333333	7.415	6.506	6.73	6.788	6.68566666666667	6.615	7.88166666666667	6.92633333333333	9.90333333333333	6.48333333333333	7.72366666666667	7.00766666666667	7.449	6.82233333333333	7.12466666666667
TACC2	7.81066666666667	7.69066666666667	8.021	7.78933333333333	8.25633333333333	7.58033333333333	8.36733333333333	7.98433333333333	7.576	8.50833333333333	7.349	7.306	8.36833333333333	7.589	7.83566666666667	8.62166666666667	7.712	7.59133333333333	8.195	7.78066666666667	8.509	7.88966666666667	8.08866666666667	8.224	7.388	8.06466666666667	8.24166666666667	7.51233333333333	7.423	8.21133333333333	8.29966666666667	7.64733333333333	7.43133333333333	7.77	7.738	7.73366666666667	8.23666666666667	8.09	8.298	8.36466666666667	7.36166666666667	7.91333333333333	7.414	8.223	7.86833333333333	8.79133333333333	7.911	8.512	8.33266666666667
CENPA	7.1945	7.4915	8.679	6.183	7.3635	6.369	6.534	6.1785	8.1185	7.0105	7.008	6.863	6.1885	7.083	6.6225	6.704	7.9415	7.2865	7.2075	6.927	7.5635	6.991	8.924	7.679	6.6375	7.7915	7.9735	8.558	6.7995	7.326	7.525	7.795	6.3785	8.2245	8.199	7.1495	8.197	7.8425	7.9915	8.481	7.733	9.6095	8.927	7.706	7.9995	7.9265	7.398	8.3605	7.578
SORBS1	6.8772	6.5758	6.1858	5.9786	6.6362	6.7616	6.5464	6.7604	6.1292	7.288	6.8142	7.0668	6.8276	7.153	6.6968	7.1584	6.1202	6.8558	6.7562	6.7954	6.2008	6.7052	6.1614	6.5342	6.9518	6.2536	6.7648	6.3376	6.5804	6.2002	6.4154	6.3152	6.1132	6.4638	6.479	6.6428	6.6518	6.6722	6.634	6.8462	6.1802	6.245	6.13	7.2972	6.0734	6.4622	6.217	6.3664	7.1838
IFITM2	13.194	12.121	13.131	14.764	12.612	11.835	11.185	11.793	13.38	12.168	12.044	14.669	12.044	12.314	12.32	13.095	13.488	12.082	11.068	12.212	11.855	12.505	12.799	11.983	12.924	13.464	13.521	13.099	12.505	13.525	13.218	13.855	14.639	11.94	13.364	12.359	12.685	13.153	13.798	13.683	14.193	13.194	14.201	13.663	14.486	12.335	13.678	14.074	12.896
COLEC10	5.798	5.689	5.808	5.673	5.76	6.017	5.433	5.627	5.579	5.653	5.763	5.694	5.948	5.86	5.753	5.541	5.677	5.733	5.789	5.744	5.617	5.755	5.7	5.522	6.003	5.699	6.024	5.959	5.864	5.872	6.145	5.843	5.783	5.504	6.055	5.723	5.805	5.958	5.656	5.92	5.775	5.64	5.516	5.881	5.885	5.524	5.541	5.587	5.897
POMT1	6.96366666666667	6.846	6.816	7.823	6.902	7.05666666666667	7.14266666666667	7.418	7.29566666666667	6.87133333333333	7.18566666666667	7.53166666666667	7.35333333333333	7.58133333333333	7.44766666666667	7.21133333333333	7.02366666666667	6.845	7.19133333333333	7.186	6.66133333333333	6.97633333333333	6.849	7.15	7.20633333333333	7.28133333333333	6.89033333333333	7.29333333333333	7.35666666666667	7.01233333333333	6.89533333333333	7.08133333333333	7.388	7.08633333333333	6.734	7.04666666666667	6.55833333333333	7.53266666666667	7.36266666666667	7.065	7.45633333333333	7.95633333333333	7.14566666666667	7.59933333333333	7.358	7.23333333333333	7.258	7.14033333333333	7.08033333333333
MAB21L2	6.0315	5.8385	6.0425	6.0115	6.1115	5.8295	6.0355	5.98	5.9825	6.0025	6.036	5.807	5.7335	5.9475	5.7875	5.828	5.8625	5.8635	6.0155	6.0675	6.029	5.8795	5.841	6.005	6.0525	5.8635	5.92	6.1255	5.8495	5.7485	5.8065	5.902	5.946	5.9735	5.787	5.9765	5.9245	5.8735	6.1955	6.2175	5.7555	6.1615	5.87	5.9565	6.1655	5.7765	6.022	5.946	6.058
TXNRD2	6.77866666666667	6.58933333333333	6.62	6.60333333333333	6.664	6.84266666666667	6.80133333333333	7.25766666666667	6.414	6.67533333333333	7.09333333333333	6.39433333333333	6.845	6.96766666666667	7.06266666666667	6.76033333333333	6.57666666666667	6.55066666666667	7.13433333333333	6.73266666666667	6.709	6.54666666666667	6.716	6.795	6.71666666666667	6.85066666666667	7.12366666666667	6.51366666666667	7.12233333333333	6.67333333333333	6.65033333333333	6.771	6.56666666666667	6.58133333333333	6.496	6.703	6.48266666666667	6.68433333333333	6.86966666666667	6.83366666666667	6.83333333333333	6.83566666666667	6.81	7.08566666666667	6.958	6.81466666666667	6.90633333333333	6.67	6.87266666666667
DRAP1	10.757	10.631	10.219	11.067	10.805	10.657	10.042	10.523	10.583	10.975	10.52	11.583	10.681	10.9	10.883	11.451	11.439	10.558	10.29	10.23	10.401	10.293	11.461	11.081	10.92	11.081	11.356	11.566	10.922	11.047	10.453	11.48	11.471	10.552	11.319	10.976	11.346	10.91	10.758	11.498	11.314	11.052	11.632	11.096	11.287	10.233	11.262	11.09	10.781
CENPB	11.299	10.658	10.821	11.829	11.273	11.459	11.045	10.732	11.179	11.422	11.067	11.725	11.242	11.582	11.309	11.59	10.327	10.532	11.707	11.459	11.199	11.192	11.254	10.848	10.912	11.017	11.178	10.645	11.266	11.525	11.108	11.27	11.512	11.789	10.716	10.48	10.423	12.259	12.095	12.112	11.787	11.734	11.293	12.152	11.095	12.68	11.591	12.094	11.705
SCGN	6.285	6.523	6.447	6.051	6.181	6.468	7.659	7.9	5.839	6.784	6.389	6.134	5.665	6.016	6.359	6.004	5.902	6.377	6.08	6.915	6.254	7.065	7.263	7.5	6.916	6.472	5.808	5.863	6.162	5.932	6.582	5.931	5.978	7.214	7.798	6.342	5.912	6.058	6.113	6.003	5.905	6.493	5.668	5.939	5.997	6.641	5.931	5.864	6.8
DNPH1	8.3325	8.384	8.869	7.6515	8.3105	7.9995	8.575	8.1725	8.5445	8.256	8.393	7.2905	8.368	8.4745	8.38	8.503	8.8925	8.285	8.3095	8.779	8.5905	8.428	8.7255	8.718	8.191	8.654	8.729	8.592	8.5295	8.1565	8.7735	8.9515	8.254	8.287	8.309	8.5195	8.7065	8.472	8.629	8.5375	8.4045	8.5435	8.4955	8.6155	8.838	8.5995	8.6	8.5945	8.583
SMC2	7.005	7.07733333333333	7.847	6.88433333333333	6.879	6.767	6.71933333333333	7.21033333333333	8.01266666666667	7.146	7.22733333333333	7.14066666666667	6.603	7.079	7.218	6.69366666666667	7.248	7.197	7.20066666666667	6.93233333333333	7.017	7.06866666666667	7.857	7.298	6.88666666666667	7.43233333333333	7.005	7.79	7.08766666666667	7.349	6.91733333333333	7.00933333333333	6.875	7.28033333333333	7.49533333333333	7.287	7.78866666666667	7.31166666666667	6.96266666666667	7.105	7.485	7.277	7.74733333333333	6.889	7.056	7.382	7.18066666666667	7.204	7.18766666666667
PRPF8	10.753	10.766	10.671	11.719	11.373	10.923	10.864	10.828	10.629	10.798	10.336	11.731	10.174	10.917	10.623	10.184	11.283	10.747	10.39	10.947	10.805	10.695	10.768	10.799	10.799	10.935	10.847	11.223	10.637	10.287	11.298	11.009	12.063	10.886	11.061	11.337	11.836	11.431	11.328	10.944	11.613	11.3	11.354	11.897	11.295	10.43	11.059	11.112	10.673
ERN2	8.154	8.103	8.68	5.788	8.26	8.556	8.953	7.183	7.245	7.221	8.132	6.142	10.074	9.055	7.726	8.117	6.523	7.643	9.083	7.912	9.077	7.836	6.209	8.895	6.323	8.37	8.707	6.587	7.915	8.733	8.032	6.999	5.803	8.05	8.005	8.235	7.472	8.616	8.722	8.2	6.289	7.694	7.401	8.108	7.85	8.652	7.516	7.597	8.787
AHSA1	9.197	9.183	10.511	9.18	9.08	8.967	9.408	9.307	10.534	9.264	8.696	9.454	8.553	9.115	9.105	9.507	10.481	9.374	9.538	9.237	9.458	9.471	10.139	10.26	9.172	9.656	9.903	9.659	9.106	9.688	9.732	9.789	9.419	9.785	10.787	9.889	10.084	9.478	10.083	10.367	9.98	10.319	9.784	10.174	10.303	9.725	9.796	9.798	9.771
SLCO1B1	5.9055	5.9835	5.859	5.717	5.908	6.0005	5.8405	5.914	5.921	5.8555	5.9885	5.823	6.099	5.954	6.061	5.8055	5.901	5.9445	6.0835	5.952	5.822	5.85	5.7805	5.929	5.8185	5.9255	6.236	5.9755	5.98	5.9085	5.6945	5.9995	5.9435	5.8545	6.0705	5.7535	5.9585	5.7075	5.878	6.0535	5.8565	5.7825	5.9265	5.952	5.879	6.0285	5.9405	6.057	5.841
CENPC	6.853	7.155	6.809	7.375	6.717	7.078	6.847	6.773	6.468	7.726	7.422	7.717	6.113	6.202	6.813	6.563	7.278	6.986	7.191	6.884	6.858	7.267	7.135	6.816	7.01	6.916	6.249	7.203	6.996	6.965	6.961	6.423	7.476	6.821	6.995	6.862	6.223	6.004	6.182	5.957	5.995	6.217	6.118	5.681	5.759	6.078	6.148	5.94	6.27
USP16	8.2	8.62366666666667	8.57733333333333	8.575	8.18033333333333	8.383	8.525	8.51	8.56066666666667	8.30533333333333	8.5	7.801	8.01066666666667	8.26166666666667	8.434	7.98166666666667	8.19233333333333	8.60933333333333	8.31866666666667	8.103	8.35633333333333	8.50833333333333	8.78233333333333	8.405	8.562	8.13666666666667	8.291	8.37066666666667	8.37266666666667	8.226	8.3	8.157	8.41333333333333	8.486	8.65766666666667	8.59433333333333	8.72766666666667	8.13133333333333	7.95433333333333	8.04466666666667	8.14033333333333	8.06	8.133	7.82366666666667	7.882	8.231	8.03666666666667	8.29566666666667	8.154
CDC42EP3	5.884	5.987	5.793	6.965	6.1	5.938	5.981	6.088	6.115	6.057	6.12	7.465	5.808	6.094	6.031	6.265	5.82	6.221	6.159	6.276	6.081	6.48	5.976	5.94	6.41	6.253	6.017	6.213	6.169	6.272	6.111	6.237	6.589	5.903	5.857	6.628	5.972	6.293	6.156	6.462	6.023	6.009	6.049	6.185	6.045	6.147	6.103	6.285	6.76
SH2B2	6.356	6.293	6.118	6.017	5.958	6.041	6.102	6.007	5.996	5.823	5.996	5.898	6.462	7.135	6.107	6.435	6.906	6.581	6.155	6.237	5.925	6.14	6.314	6.019	6.296	6.168	6.379	6.173	6.403	6.118	5.966	6.858	5.806	6.336	5.769	6.071	5.793	6.34	6.195	5.787	6.51	6.295	6.302	6.216	6.428	5.853	6.259	5.836	6.361
PAIP1	6.20533333333333	6.345	6.55266666666667	6.28266666666667	6.47833333333333	6.36166666666667	6.39766666666667	6.61633333333333	6.54466666666667	6.15166666666667	6.43933333333333	6.97066666666667	6.24466666666667	6.35933333333333	6.57233333333333	6.31466666666667	6.37466666666667	6.20733333333333	6.36366666666667	6.37833333333333	6.326	6.457	6.356	6.28833333333333	6.315	6.38266666666667	6.421	6.27366666666667	6.412	6.26966666666667	6.37366666666667	6.324	6.64333333333333	6.427	6.65233333333333	6.23066666666667	6.42066666666667	6.515	6.129	6.16633333333333	6.28066666666667	6.194	6.40833333333333	6.11333333333333	6.22033333333333	6.32866666666667	6.224	6.20166666666667	6.30133333333333
PAICS	8.869	8.936	9.61766666666667	9.08566666666667	9.01333333333333	8.454	8.64533333333333	8.26566666666667	10.075	8.768	8.54533333333333	9.32333333333333	7.74766666666667	8.626	8.63233333333333	8.788	10.0433333333333	9.02	8.451	8.87933333333333	8.47133333333333	8.91533333333333	9.28833333333333	9.48866666666667	8.73333333333333	9.275	9.33266666666667	10.3593333333333	8.596	8.80566666666667	9.12533333333333	8.96866666666667	8.96866666666667	8.96666666666667	9.56	8.75166666666667	9.61833333333333	9.51066666666667	9.089	9.19433333333333	9.02266666666667	9.63333333333333	9.262	8.78	9.01033333333333	8.85366666666667	9.04333333333333	8.83033333333333	8.934
TBL3	6.757	6.54	6.697	7.002	7.564	6.356	7.515	6.991	7.529	6.163	6.106	7.455	7.372	6.98	6.729	7.444	6.904	6.661	6.933	6.825	7.211	6.651	7.316	7.242	6.376	7.457	7.759	6.604	6.308	7.154	7.5	7.276	6.936	6.467	7.205	6.813	7.567	7.317	7.651	7.668	7.762	7.628	8.008	7.866	7.974	7.098	7.446	7.063	7.22
ST6GALNAC2	6.57	6.447	6.234	5.842	6.745	6.64	6.278	6.403	6.455	6.599	6.463	6.245	6.539	6.418	6.471	6.281	7.237	6.603	7.615	6.584	6.962	6.494	6.254	6.244	6.408	6.644	6.651	6.112	7.008	6.594	6.58	6.33	6.155	6.75	7.374	6.858	6.058	6.115	6.376	5.926	5.874	6.419	6.164	6.365	6.611	7.06	6.128	6.244	6.5
PDLIM5	6.532	6.80433333333333	6.486	6.32566666666667	6.53	6.139	6.84366666666667	6.42066666666667	6.41833333333333	6.767	6.459	6.454	7.249	6.74833333333333	6.44666666666667	6.40166666666667	6.741	6.85866666666667	6.725	6.687	6.75933333333333	6.64133333333333	6.304	6.49466666666667	6.72166666666667	6.424	6.30866666666667	6.39866666666667	6.409	6.51633333333333	6.84633333333333	6.31266666666667	6.40233333333333	6.336	6.62666666666667	6.63166666666667	6.661	6.627	6.757	6.94166666666667	6.71066666666667	6.57766666666667	6.82633333333333	6.89833333333333	6.80366666666667	6.746	6.60166666666667	6.714	6.953
TRIM3	6.3545	6.3495	6.47	6.678	6.672	6.226	6.5795	6.1575	6.273	6.2955	6.0775	7.025	7.2515	6.408	6.2915	6.453	6.538	6.2215	6.43	6.568	6.1685	6.245	6.401	6.2005	6.2905	6.436	6.368	6.31	6.2175	6.4275	6.5645	6.187	6.7335	6.281	6.3965	6.3385	5.962	6.1845	6.395	6.2645	6.204	6.438	6.29	6.129	6.3425	6.2075	6.207	6.2495	6.327
ERLIN1	6.935	6.962	7.619	6.969	7.218	7.238	7.32	7.127	7.675	7.498	7.887	6.605	7.295	6.422	6.856	6.815	7.239	6.83	7.376	7.483	7.515	7.464	6.717	7.368	6.501	7.691	7.532	7.223	7.289	7.309	7.523	7.074	6.515	7.659	7.564	7.503	7.287	6.99	7.406	7.283	7.247	7.194	7.302	6.982	7.469	7.774	7.178	7.221	7.339
HEXIM1	6.56	6.242	6.03	6.968	6.324	6.437	6.433	7.092	6.305	6.438	6.771	7.239	6.595	6.255	7.109	6.584	6.487	6.162	5.95	6.396	6.398	6.332	6.061	6.454	6.582	6.5	6.433	6.536	6.452	6.559	6.696	6.065	6.943	6.479	6.354	6.021	6.227	6.226	6.584	5.935	6.482	5.909	6.323	6.029	6.035	6.137	6.118	6.341	6.285
SPAG5	6.466	7.17	8.055	6.432	6.527	6.409	6.781	6.237	7.578	6.65	6.498	6.371	6.732	6.441	6.009	6.393	7.674	6.791	6.371	6.383	6.658	6.688	7.184	6.787	6.208	7.094	7.225	8.179	6.392	6.793	6.921	7.388	6.345	7.192	7.374	7.292	7.499	6.829	6.407	6.718	6.402	7.458	6.706	6.826	6.9	6.52	6.333	7.417	6.43
RBCK1	8.541	8.4545	9.307	9.738	8.7585	8.466	8.3265	8.685	8.3545	8.152	8.063	8.9735	9.634	9.186	8.8095	9.1675	8.5445	8.548	8.3145	8.988	8.4865	8.364	8.3635	8.362	8.3145	8.8425	8.7475	8.364	8.3605	9.0335	9.0255	8.954	10.1075	8.19	8.3425	7.8935	8.921	8.428	9.0085	8.891	9.4055	8.7465	10.0495	9.291	9.042	8.838	9.3305	9.4765	8.714
STAMBP	7.85233333333333	8.12566666666667	8.21166666666667	8.14366666666667	7.87733333333333	7.81733333333333	8.244	8.073	8.122	7.76566666666667	7.939	8.46366666666667	7.81833333333333	7.91133333333333	8.10966666666667	8.00633333333333	8.08766666666667	8.18166666666667	8.30333333333333	8.12366666666667	8.36033333333333	8.12	7.91533333333333	8.155	7.886	8.39233333333333	8.22066666666667	8.32866666666667	8.10633333333333	8.00633333333333	8.48666666666667	8.28133333333333	8.274	8.12166666666667	8.23333333333333	8.55833333333333	8.21833333333333	7.86	8.63433333333333	8.371	8.23366666666667	8.15966666666667	8.303	8.15166666666667	8.33633333333333	8.72766666666667	7.98466666666667	8.73033333333333	8.368
TGOLN2	10.263	10.156	9.261	10.933	11.084	10.558	11.07	10.593	10.306	10.607	10.337	10.308	11.22	10.298	10.119	10.647	9.234	9.926	10.013	10.948	9.698	10.442	9.765	9.889	10.583	10.169	9.892	10.277	10.362	10.502	10.664	10.773	11.107	10.327	9.437	10.282	9.932	10.946	11.15	11.174	11.199	10.521	11.083	11.152	11.127	10.492	10.788	11.03	10.545
CENPE	6.828	7.2925	7.773	6.501	6.7905	6.7035	6.467	6.0925	8.047	7.141	7.894	7.1125	6.1555	7.2765	6.864	6.227	8.497	7.3495	6.932	6.428	7.57	7.1375	8.09	7.1485	6.457	7.9385	8.329	7.7495	6.824	7.3915	7.1295	7.291	6.3955	8.0875	8.0745	7.5265	7.72	7.1815	6.7735	7.4365	7.518	8.4735	7.97	7.058	7.638	6.95	6.811	7.248	7.319
ARID3B	7.509	8.125	7.337	7.182	7.165	8.249	7.986	8.08	7.363	7.202	7.856	7.324	8.333	8.062	7.857	7.2	7.041	7.877	8.807	7.499	8.319	7.372	7.098	7.357	7.607	8.052	7.95	7.388	7.756	7.312	8.567	7.818	7.039	8.075	7.712	7.896	7.648	7.719	7.565	7.728	8.021	7.469	7.374	7.504	8.409	7.319	7.723	7.351	8.286
POLR3F	7.679	7	7.735	7.851	6.994	7.582	7.472	7.445	7.687	7.866	7.813	7.794	7.241	7.372	7.065	7.542	7.662	7.348	7.689	7.601	7.307	7.736	8.011	7.569	7.854	7.724	7.463	7.795	7.922	7.774	7.538	7.735	7.93	7.911	7.489	7.556	7.372	7.483	7.223	7.226	6.966	7.166	7.265	6.862	7.2	7.253	6.903	7.591	7.284
POLR3G	5.736	5.9315	5.92	5.817	5.803	5.7365	5.8205	5.869	6.158	5.785	5.8255	5.6345	5.7725	5.717	5.7015	5.8385	6.1805	5.702	5.792	5.9215	5.756	5.8235	5.802	5.7695	5.6575	5.8375	5.8285	5.8605	5.6615	5.872	5.8335	5.757	5.81	5.801	6.5075	5.7735	5.597	5.668	5.561	5.7395	5.678	5.7795	5.7775	5.8015	5.841	5.8955	5.916	5.6785	5.6465
POLR3C	9.898	9.435	10.152	9.457	9.498	10.209	9.727	9.863	9.945	10.026	10.285	8.835	9.635	10.007	10.122	9.757	10.292	9.63	10.036	9.645	9.374	10.051	9.985	9.877	9.839	9.398	9.815	9.841	10.102	9.929	8.821	9.656	9.626	10.189	9.485	9.377	9.867	10.156	9.528	9.848	9.952	9.393	9.992	10.83	10.011	10.065	10.269	10.658	9.779
IVNS1ABP	8.05733333333333	8.30766666666667	8.46633333333333	7.594	8.048	8.46366666666667	8.67566666666667	8.83466666666667	8.43466666666667	7.82933333333333	8.496	7.17833333333333	7.98733333333333	7.88733333333333	8.56766666666667	8.675	8.149	8.45533333333333	8.598	8.15833333333333	8.66166666666667	8.365	8.07133333333333	8.43533333333333	8.51666666666667	8.447	8.13	8.41666666666667	8.38833333333333	8.397	8.458	8.11566666666667	7.63266666666667	8.01366666666667	8.69566666666667	8.71733333333333	8.41733333333333	8.56966666666667	8.576	7.86233333333333	8.44933333333333	7.75	8.13033333333333	8.527	8.41133333333333	8.45	8.28633333333333	8.60566666666667	8.131
TRIM16	5.94525	5.97275	5.87075	5.86575	6.00325	5.8585	6.1905	5.95025	6.05525	5.7765	5.90375	5.91975	5.802	5.70925	5.77675	5.88425	5.994	5.943	6.00775	5.9035	6.10225	5.95375	5.789	5.94725	5.8415	5.915	5.899	5.98375	5.91025	5.91975	6.28575	5.8995	5.9365	5.94525	5.91425	5.847	5.99275	5.83475	6.2365	6.143	5.9305	6.1445	6.078	5.91475	5.837	5.87925	5.86925	5.903	6.02875
MYL12A	13.583	13.925	13.218	13.113	13.889	13.81	14.168	13.266	13.36	13.442	13.578	13.348	13.23	13.146	13.278	13.348	13.698	13.81	13.573	13.428	14.669	13.936	13.693	13.622	13.638	14.055	13.911	13.905	13.543	14.004	14.101	14.312	13.567	14.168	14.094	14.121	14.036	14.066	14.094	14.03	13.905	13.948	14.121	13.767	13.861	14.306	14.27	14.14	14.18
TXNIP	11.999	11.783	9.685	12.346	11.705	12.097	11.209	12.065	10.147	11.582	11.912	10.141	11.372	12.505	11.666	11.987	9.13	11.746	11.436	11.947	11.308	11.587	10.365	10.747	11.647	11.465	10.733	9.922	12.166	11.573	11.268	11.288	12.377	11.717	11.583	11.87	10.167	11.746	11.419	10.683	11.619	9.717	11.121	12.519	12.004	10.719	11.836	10.792	11.8
TAF6L	9.399	9.182	9.046	9.277	8.821	9.229	8.794	8.466	8.829	9.123	8.928	9.959	10.449	10.457	9.978	10.538	8.882	8.805	9.981	9.718	8.658	8.569	8.76	9.392	8.7	9.51	10.149	9.031	9.645	9.483	9.197	9.393	8.858	9.076	8.31	7.93	9.194	9.555	9.545	9.084	9.423	9.452	9.18	9.533	9.558	8.826	9.338	9.248	9.175
CENPF	7.963	7.567	10.08	7.171	7.696	7.374	7.234	6.246	8.515	7.613	7.954	7.683	7.015	8.173	7.536	7.055	9.599	7.492	7.648	7.342	7.882	7.839	8.475	8.101	6.697	8.498	7.758	10.068	7.356	7.983	7.511	8.173	7.063	8.406	8.353	7.355	8.63	8.377	7.747	7.971	8.423	9.157	8.938	8.592	8.325	8.559	8.049	9.171	8.018
PDPN	7.3455	6.694	6.48	7.6735	7.1495	6.978	6.887	6.726	7.571	7.332	7.04	6.4855	7.266	7.0155	6.6495	7.511	6.9195	6.695	6.289	6.9565	7.289	7.145	7.222	6.8695	7.539	7.1445	7.64	7.7955	7.189	7.977	7.268	7.5085	7.4895	7.0565	6.9825	7.032	7.3155	8.1065	7.879	8.0975	8.1825	7.167	7.93	7.491	7.451	7.982	7.313	8.3615	7.7395
POSTN	10.032	10.419	6.8275	9.9165	7.7325	10.16	11.326	9.6725	8.4255	10.2785	10.8955	8.5255	10.9925	10.4375	9.9535	8.8805	7.7425	10.282	9.9705	9.9355	9.741	10.843	9.195	8.0915	8.6045	9.2755	9.1925	10.881	9.8225	8.8215	9.55	8.453	10.232	8.804	9.8895	9.3795	6.352	8.3305	8.3645	7.7885	8.714	6.2175	8.632	8.471	7.2375	7.691	8.6345	9.5735	8.8185
ATP5L	10.834	11.0195	10.7305	11.1935	10.9725	11.158	11.228	11.84	11.19	11.2235	11.31	11.469	10.3265	10.517	11.393	10.4415	10.9595	11.1055	11.2635	10.999	10.8475	11.2385	11.006	10.968	11.2205	10.6725	10.7715	10.5175	11.189	10.7915	10.9265	10.4595	11.029	10.9675	11.037	11.296	11.0445	10.803	10.783	10.3965	10.4345	10.5915	10.521	10.516	10.481	10.565	11.0445	10.871	10.89
RASL10A	6.1675	6.077	6.1235	7.346	6.429	5.9475	6.028	5.8585	6.264	6.276	6.116	5.999	6.707	6.365	5.9115	5.9985	5.9615	6.0285	5.8785	6.037	6.1085	6.1935	6.0205	6.2305	6.3805	6.2115	6.0585	6.013	6.161	6.267	5.896	6.2765	6.475	6.132	5.8455	6.1665	6.355	6.2905	6.153	6.2	6.201	5.8625	6.037	6.2565	6.354	6.107	6.3135	6.379	6.2275
GAS2L1	6.40233333333333	6.25733333333333	5.96633333333333	6.54366666666667	6.603	6.046	6.258	6.48266666666667	6.27066666666667	6.04266666666667	6.28066666666667	6.36966666666667	6.66633333333333	6.20266666666667	6.381	6.26266666666667	6.462	6.277	6.56966666666667	6.39133333333333	6.23133333333333	6.19533333333333	6.05366666666667	6.223	6.21233333333333	6.372	6.253	6.32233333333333	6.251	6.383	6.36433333333333	6.25666666666667	6.43833333333333	6.20133333333333	6.17766666666667	6.207	6.47066666666667	6.356	6.26166666666667	6.42833333333333	6.414	6.707	6.599	6.38833333333333	6.544	6.05466666666667	6.39866666666667	6.30133333333333	6.18366666666667
RAD51AP1	7.814	8.368	10.484	7.098	8.758	6.987	7.422	6.819	10.199	8.388	9.063	8.336	6.047	7.62	7.734	6.974	10.061	8.594	7.471	7.404	8.221	8.793	11.337	9.018	7.499	8.98	8.852	10.165	7.973	8.851	8.451	8.895	8	9.727	9.168	8.683	9.59	8.776	7.795	8.999	8.844	9.181	10.03	8.364	8.587	8.903	8.828	8.947	8.646
RGS14	6.649	6.563	6.441	6.41	6.799	6.313	6.406	6.385	6.405	6.563	6.491	7.204	6.053	6.668	6.278	6.243	7.938	6.32	6.359	6.227	6.235	6.422	6.219	6.632	6.508	6.49	5.678	6.276	6.39	6.363	6.443	6.327	6.604	6.625	5.926	6.223	6.214	6.394	6.425	6.454	6.437	7.85	6.446	6.716	6.457	6.113	6.599	6.819	6.398
LEFTY1	10.411	5.84	6.337	5.825	9.921	5.899	11.412	5.846	5.872	6.033	5.852	5.598	5.658	5.777	5.805	5.887	5.754	5.828	5.831	5.703	5.902	7.068	6.697	13.658	9.421	10.431	5.837	6.221	5.557	5.855	8.529	6.466	5.873	7.611	9.907	6.075	5.934	13.53	11.664	7.804	5.847	9.108	5.67	5.976	5.73	5.904	5.77	6.607	9.922
EXOC5	6.635	6.779	7.283	6.816	6.35	6.589	6.579	6.834	6.783	7.087	6.813	7.137	6.149	6.511	6.826	6.067	7.234	6.659	6.916	6.656	6.923	6.885	7.075	6.754	6.902	6.703	6.704	6.602	6.262	6.686	6.64	6.75	6.936	6.812	6.921	6.904	6.658	6.797	6.582	6.785	7.245	6.868	6.867	6.901	6.652	6.626	6.838	6.682	7.067
NPRL2	9.387	9.607	9.676	9.761	10.202	9.854	9.576	10.202	9.173	9.539	9.894	10.154	9.5	9.925	9.953	9.106	9.723	9.599	9.742	9.64	9.664	9.377	10.222	9.903	9.548	9.406	9.622	9.834	10.038	9.601	9.667	9.602	9.867	9.91	9.632	9.888	9.457	9.576	10.072	10.125	9.778	10.288	9.794	10.001	9.829	9.52	9.86	9.682	10.002
IGF2BP1	6.564	6.304	7.13	6.716	6.447	6.94	6.453	7.306	6.179	6.489	7.161	6.648	7.483	6.917	6.712	6.64	6.425	6.301	6.83	6.608	6.535	6.507	6.325	6.541	6.565	6.456	6.398	6.408	6.82	6.909	6.375	6.554	6.329	6.465	6.456	6.227	6.717	6.525	6.561	6.489	6.841	6.629	6.54	6.499	6.609	6.885	6.595	6.265	6.612
IGF2BP3	8.248	6.873	9.683	5.838	6.45	6.242	6.197	5.724	11.039	8.882	6.322	6.219	6.038	7.117	6.226	9.871	6.921	6.859	6.16	6.004	10.585	8.456	10.43	6.9	6.557	6.766	9.558	10.33	6.159	9.457	8.479	9.507	6.437	9.61	6.885	6.594	6.777	6.822	6.135	6.243	7.249	8.802	9.675	6.772	8.37	9.402	9.093	10.544	7.627
IGF2BP2	10.39	10.155	9.616	7.399	10.151	9.886	10.748	9.889	9.707	10.81	10.275	10.597	10.87	9.953	10.11	10.961	9.042	10.226	10.528	9.763	10.86	10.907	9.546	10.934	9.385	10.216	10.798	10.066	10.156	9.991	10.159	10.451	9.555	10.604	11.025	9.88	10.425	9.358	9.767	9.81	9.483	9.734	10.711	9.928	10.409	10.102	10.915	9.886	9.942
CAMKK2	6.6855	6.424	6.216	6.4675	6.2985	5.954	6.842	6.197	6.3065	6.296	6.2415	6.641	6.626	6.578	6.7365	6.662	6.128	6.3365	6.3515	7.12	6.2505	6.503	6.8435	6.568	6.092	6.432	6.0845	6.928	5.9955	6.522	6.8415	6.2075	6.712	6.267	5.953	5.9785	6.776	6.879	6.716	6.529	6.583	7.3665	6.684	6.6975	7.0735	6.6905	6.5925	6.8815	6.7565
SCGB1D2	5.588	5.619	5.781	5.653	5.743	5.591	5.551	5.731	5.983	5.58	5.588	6.07	5.815	5.671	5.839	5.798	5.767	5.696	5.91	5.822	5.682	5.987	5.42	5.6	5.807	6.041	5.867	5.78	5.807	5.775	5.717	5.57	5.779	6.035	5.759	5.384	5.729	5.447	5.753	5.86	5.761	5.538	5.765	5.559	5.848	5.903	5.629	5.824	5.578
SCGB1D1	6.317	5.961	6.33	6.833	6.097	6.349	6.265	5.951	6.324	6.626	6.317	6.28	5.934	6.26	6.043	6.262	6.51	6.153	6.575	6.273	6.224	6.424	6.276	6.328	6.397	5.966	5.949	6.339	5.855	6.287	6.139	6.192	6.225	6.273	6.298	5.881	6.031	6.098	6.059	6.247	6.128	6.804	6.099	6.224	6.292	6.233	6.292	6.229	6.307
SLMO1	6.508	6.28366666666667	6.33833333333333	6.82	6.30966666666667	6.20633333333333	5.93433333333333	6.18133333333333	7.18066666666667	6.42733333333333	6.384	7.09833333333333	6.07033333333333	6.504	6.24333333333333	6.19066666666667	6.80433333333333	6.293	6.18433333333333	6.124	6.05666666666667	6.22733333333333	6.56766666666667	6.12833333333333	6.50533333333333	6.19833333333333	6.26966666666667	6.72933333333333	6.525	6.20366666666667	6.32566666666667	6.61833333333333	6.825	6.35733333333333	6.30333333333333	5.993	6.409	6.45066666666667	6.14533333333333	6.674	6.14366666666667	6.869	6.851	6.36433333333333	6.298	6.99	6.36533333333333	6.41333333333333	6.34533333333333
MTX2	8.05466666666667	8.32466666666667	8.69033333333333	8.34	8.22733333333333	8.326	8.352	8.64933333333333	8.653	8.27066666666667	8.49266666666667	8.83966666666667	7.85733333333333	7.908	8.41833333333333	7.89066666666667	8.60766666666667	8.229	8.53266666666667	8.243	8.45333333333333	8.397	8.918	8.45166666666667	8.18466666666667	8.50033333333333	8.05266666666667	8.528	8.33133333333333	8.25366666666667	8.22666666666667	8.369	8.455	8.37633333333333	8.74333333333333	8.65566666666667	8.471	7.76666666666667	8.02033333333333	8.12933333333333	7.814	8.47033333333333	8.12866666666667	7.766	7.97233333333333	8.08266666666667	7.947	8.38633333333333	8.094
YKT6	5.836	5.802	6.064	6.037	6.422	5.767	6.019	5.945	6.335	5.872	5.925	6.02	6.163	5.811	5.854	6.025	6.182	6.124	5.909	5.804	6.195	5.828	6.083	6.111	5.691	5.836	6.221	6.187	5.924	5.991	6.135	5.689	5.909	6.271	5.794	5.988	6.065	5.811	6.266	6.111	5.942	6.32	5.875	5.727	5.931	6.495	5.872	5.933	5.859
SPINT2	11.364	11.835	12.5	7.657	11.967	11.62	12.841	11.71	12.774	12.035	12.166	7.265	12.177	11.34	11.967	11.527	11.898	11.762	12.51	12.316	13.165	12.188	12.864	12.666	11.154	12.952	12.958	12.76	11.949	12.287	13.497	13.603	9.065	12.706	12.896	12.629	13.095	12.35	13.222	12.699	12.29	12.548	13.979	12.522	13.416	12.933	12.256	13.442	12.876
PMVK	7.783	8.018	7.133	8.796	7.68	8.386	7.976	8.148	7.213	8.811	8.34	7.942	7.31	7.88	8.17	7.686	7.71	7.916	8.481	8.365	8.318	8.231	7.683	7.904	7.768	7.746	7.742	7.747	7.916	7.626	7.81	7.602	8.426	8.154	8.134	7.875	7.594	8.057	8.435	8.767	7.873	8.22	7.794	8.635	8.101	8.706	7.772	8.062	8.267
DMRT2	5.6475	5.927	5.7385	5.9485	5.718	6.0395	5.904	5.9435	5.8375	5.6765	5.807	5.8585	5.73	6.0655	5.9325	5.6635	5.696	5.7145	5.821	5.951	5.7515	5.8855	5.9945	5.991	5.821	5.944	5.7555	6.389	5.8245	5.6415	6.147	5.771	5.7595	5.794	5.963	5.6505	5.819	5.9435	5.943	6.0435	5.878	5.986	5.871	5.9655	5.8585	5.948	5.723	5.9305	5.726
KHDRBS3	8.6825	7.531	8.8375	11.4375	8.2205	7.68	8.041	8.2705	6.747	8.69	7.47	8.232	7.288	7.846	7.7945	7.5625	8.0225	7.7565	7.655	7.4825	7.099	7.8965	8.0995	7.061	8.1755	6.975	7.971	8.797	7.4615	7.4715	7.1085	7.3385	10.0245	7.8155	7.4535	7.599	6.816	7.7295	7.5575	8.1605	7.2695	7.212	6.7535	7.86	6.9455	8.223	8.331	8.366	7.9185
KHDRBS1	12.245	12.241	12.563	12.515	12.438	11.875	11.715	11.67	12.101	12.125	12.202	12.592	11.146	11.965	11.611	11.705	12.688	12.206	11.559	11.669	12.168	11.922	12.039	12.063	12.142	11.85	11.985	12.117	11.733	12.019	11.987	12.261	12.208	11.892	11.786	12.003	12.11	12.181	11.856	11.631	11.879	11.992	11.985	11.898	12.018	11.746	11.86	12.324	11.692
CELF1	6.373	6.6375	6.774	7.265	6.6595	6.573	6.429	6.358	6.7145	6.6615	6.5895	7.673	6.6965	6.681	6.554	6.7055	7.264	6.7795	6.695	6.5115	6.9285	6.5205	6.369	6.9815	6.622	6.8665	6.7335	7.09	6.6625	6.649	6.8725	6.5645	7.179	7.044	7.042	6.6015	6.676	7.109	6.8825	6.998	6.754	7.119	6.864	6.6135	6.688	6.7675	6.431	6.777	6.6895
CELF2	6.77633333333333	6.873	6.00633333333333	6.08433333333333	6.87433333333333	6.60933333333333	6.261	5.98066666666667	6.48133333333333	6.745	6.57166666666667	6.25633333333333	6.41933333333333	7.27966666666667	6.169	6.395	6.28366666666667	6.942	5.852	6.49133333333333	6.11766666666667	6.63266666666667	6.78666666666667	6.082	7.02433333333333	6.725	6.44566666666667	6.13433333333333	6.48833333333333	6.45366666666667	6.44566666666667	6.657	6.449	6.39166666666667	6.264	6.625	6.70066666666667	6.92066666666667	6.548	6.539	7.18566666666667	6.029	6.89466666666667	6.79933333333333	7.28233333333333	6.226	7.02566666666667	6.47933333333333	6.62833333333333
LBX1	5.8015	5.6105	5.871	5.7525	5.646	5.6785	5.718	5.8305	5.816	5.699	5.658	6.071	5.868	5.8285	5.6475	5.641	5.592	5.859	5.7655	5.7025	5.837	5.749	5.8045	5.6165	5.6255	5.744	5.6635	5.897	5.8345	5.8615	5.691	5.5605	6.042	5.986	5.811	5.9535	5.699	5.7905	5.7615	5.78	5.7975	5.661	5.7525	5.8405	5.729	6.03	5.8215	5.7745	5.925
KLF1	6.041	6.112	6.068	6.053	5.955	6.578	6.023	6.029	6.014	6.388	5.985	6.114	6.59	5.844	6.209	6.118	6.359	6.174	6.04	6.061	5.868	5.979	6.052	6.128	5.808	6.405	6.396	6.19	6.12	6.278	5.89	6.017	6.455	6.216	5.924	5.918	6.063	6.359	6.116	6.034	6.667	6.379	5.772	6.106	6.158	6.044	6.073	6.225	6.007
CXCR6	7.26	7.645	6.81	6.522	6.777	7.824	6.851	6.862	7.757	6.846	7.441	6.072	6.002	7.443	7.882	6.536	7.61	7.684	6.629	7.089	6.323	7.228	8.776	6.164	7.603	7.937	7.056	6.809	7.833	6.45	7.155	7.397	6.847	7.935	7.077	7.765	8.03	8.188	6.413	5.883	9.391	6.775	9.278	7.238	9.201	6.697	8.409	7.216	8.33
CTCF	8.172	8.39	8.345	8.545	8.135	7.629	8.473	8.48	8.529	7.281	7.588	9.035	8.168	8.269	8.226	8.426	8.368	8.36	8.68	8.192	8.272	8.151	7.564	8.217	8.364	8.412	8.274	7.929	7.743	7.869	8.437	8.592	8.552	8.2	8.47	9.227	9.206	8.91	8.729	8.696	9.001	8.826	9.359	8.574	9.168	8.698	8.143	8.176	8.538
C6orf10	6.097	5.884	5.882	5.86	5.841	5.937	5.896	5.763	5.953	5.89	5.908	5.794	6.071	5.487	5.952	5.627	5.904	5.882	5.912	5.816	5.717	5.841	5.873	5.817	5.824	5.832	5.661	5.669	5.856	5.605	5.745	5.795	5.885	5.911	5.756	5.885	6.007	5.851	6.103	5.897	5.813	5.798	5.977	5.801	5.836	5.938	5.656	5.742	5.723
CD226	6.217	6.127	6.079	5.896	6.068	5.964	5.663	5.734	6.039	6.302	6.094	5.707	5.817	5.831	5.986	6.162	6.284	6.123	5.853	5.75	5.677	6.236	6.635	5.812	6.34	5.998	5.869	6.101	6.049	6.013	5.907	6.312	6.085	6.066	5.891	6.197	6.226	6.009	5.96	5.808	6.177	5.864	6.577	5.96	6.54	5.934	6.345	6.157	6.315
FARS2	9.176	9.225	9.123	9.097	9.217	9.376	8.981	9.597	9.225	9.379	9.392	9.09	8.398	9.142	9.62	9.194	8.977	9.055	9.579	9.224	8.945	9.456	8.752	9.399	9.455	9.189	8.95	9.185	9.61	9.149	8.981	9.23	9.246	8.873	9.22	9.263	9.108	9.691	9.346	9.196	9.546	9.331	9.159	9.163	9.144	9.371	9.305	9.206	9.453
CGRRF1	8.579	8.172	7.758	8.309	8.068	8.687	8.397	8.803	8.682	8.723	8.585	9.615	8.019	8.229	8.63	8.413	8.639	8.503	8.318	8.383	8.433	8.558	9.27	8.476	9.283	8.239	8.181	8.182	8.667	8.53	8.621	8.9	8.617	8.52	8.456	8.671	8.245	8.354	8.558	8.617	8.434	8.222	8.495	8.388	8.034	8.229	8.269	8.438	8.864
CGREF1	5.788	5.903	5.83	5.88	5.92	5.869	6.01	5.952	5.914	6.149	5.801	5.801	6.005	5.822	6.009	5.76	6.236	5.971	5.976	5.729	5.928	6.212	6.079	6.441	6.276	6.492	6.029	6.246	6.018	5.793	6.475	6.1	5.722	6.206	6.203	6.479	6.014	6.072	6.344	6.086	5.94	6.101	5.896	6.394	5.881	6.173	6.016	5.949	6.207
RRAGA	11.6	11.393	10.756	12.473	11.332	11.191	11.389	11.244	10.692	11.355	11.079	13.658	11.182	10.887	10.965	10.704	9.245	11.293	10.788	11.243	11.469	11.265	11.212	11.369	11.501	11.121	11.122	10.795	11.292	10.723	10.959	10.952	12.715	10.666	11.243	11.481	10.967	10.952	11.194	10.831	11.47	10.859	10.926	11.15	10.545	10.087	11.476	10.974	11.276
DCTN6	8.0675	8.448	8.6805	9.0555	8.668	7.9275	8.159	8.6895	7.9825	7.928	7.7625	9.773	7.219	7.422	7.97	7.43	8.445	8.197	7.7655	7.458	8.4015	8.434	7.853	8.0705	8.043	8.017	7.8215	8.318	7.633	8.162	8.53	7.875	8.9975	8.115	8.9265	8.4755	7.8195	7.621	7.8365	8.1955	7.4035	7.6395	7.5175	7.806	7.279	7.8525	7.818	7.7515	7.944
GNA13	9.9135	9.806	9.7325	10.0715	9.4005	9.7745	10.545	9.0165	9.9975	10.204	9.865	10.954	10.0645	9.663	9.392	9.614	9.9555	10.0585	9.302	9.756	10.1815	10.264	10.5025	9.808	10.367	10.19	9.8525	10.0675	9.6115	9.887	10.4825	10.5295	10.1245	10.0325	10.1945	10.2625	9.448	8.833	8.8005	8.962	9.1985	9.045	9.081	8.69	8.78	9.166	9.068	9.4115	9.296
TNFSF13B	8.933	8.767	7.557	7.478	8.9025	8.1055	7.164	6.9255	9.296	8.931	8.821	8.0415	8.333	8.342	7.8615	8.2025	8.8065	8.7355	6.4655	8.642	8.412	8.8095	9.6455	7.3595	9.5535	9.08	8.4955	8.108	8.8155	8.518	8.4575	9.776	8.808	8.2245	9.214	9.278	8.9165	8.774	8.3685	7.9425	10.3025	7.873	10.4845	8.5025	10.1585	8.012	10.124	8.488	8.32
CSPG5	5.882	6.012	6.063	5.939	6.014	5.659	5.998	5.705	6.002	6.024	5.803	5.794	5.734	6.096	5.716	5.912	6.176	5.976	5.568	5.946	5.978	6.224	6.044	5.988	6.113	6.471	6.182	6.006	5.882	5.87	5.891	6.123	5.8	6.216	6.35	6.187	6.016	5.803	6.112	5.871	6.028	6.066	5.962	6.01	5.952	6.126	5.939	6.349	6.07
AVIL	6.18	6.549	6.09	6.095	6.13	6.313	6.021	6.471	6.294	6.229	6.131	6.28	6.29	6.315	6.088	6.39	7.269	6.416	6.103	6.457	6.545	6.3	6.024	6.102	6.207	6.414	6.349	6.149	6.289	6.166	5.817	6.323	6.143	6.059	6.327	6.806	6.473	6.209	6.142	6.138	6.395	6.775	6.128	6.549	6.162	6.207	6.393	6.101	6.571
B3GNT2	7.043	7.022	7.474	6.799	6.925	6.513	7.256	6.833	7.473	6.467	6.79	7.446	7.023	6.27	6.656	6.807	7.336	7.208	7.4	7.177	7.075	6.664	6.864	7.023	6.742	6.919	6.828	6.989	6.857	6.598	7.867	6.818	7.08	6.664	7.503	8.492	7.687	7.369	7.803	7.922	7.534	7.776	7.498	7.689	7.522	7.307	6.719	7.137	7.08
CETN1	6.0005	6.0135	5.975	6.018	5.859	6.2865	6.3135	6.698	5.8585	5.8825	6.2155	5.9315	6.4755	6.3075	5.856	6.0155	5.9865	6.006	6.3935	5.9275	6.1645	5.88	5.697	6.0415	5.756	6.1805	6.174	5.8785	6.2605	5.955	5.802	5.9685	5.8885	6.0865	5.878	5.7615	5.821	5.855	5.885	5.809	5.9795	5.865	5.937	5.875	5.948	6.0375	5.8985	5.884	5.7985
GNB5	6.721	6.38333333333333	6.28	7.47566666666667	6.62066666666667	6.256	6.25733333333333	6.627	6.20533333333333	6.71433333333333	6.27466666666667	7.67466666666667	6.72733333333333	7.09166666666667	6.79033333333333	7.23633333333333	6.54166666666667	6.64	6.60766666666667	6.50333333333333	6.317	6.63933333333333	6.70933333333333	6.35066666666667	6.90433333333333	6.39866666666667	6.58433333333333	6.492	6.251	6.43833333333333	6.45033333333333	6.737	7.48333333333333	6.649	6.26366666666667	6.71933333333333	6.31333333333333	6.817	6.92233333333333	6.719	7.05733333333333	7.21766666666667	6.84366666666667	7.361	6.49266666666667	6.69666666666667	6.85833333333333	7.05766666666667	6.92333333333333
EBP	8.737	9.598	10.146	7.266	8.546	8.37	9.909	9.256	9.773	8.742	9.029	7.231	9.352	8.145	9.092	9.321	9.466	9.901	9.426	9.506	9.537	8.942	8.964	8.698	7.951	9.058	9.263	9.922	8.859	9.113	9.424	8.804	7.457	9.096	8.706	8.866	9.929	8.555	9.826	8.979	9.652	10.248	9.659	8.647	8.92	9.753	9.727	10.047	9.311
DLL3	6.321	5.7535	6.84	5.8725	5.727	5.825	5.641	5.6485	5.788	5.8815	5.9175	5.929	6.575	6.752	5.631	5.666	5.9425	5.931	5.793	5.795	5.768	5.7985	6.839	5.8565	5.899	5.6855	5.6105	6.9125	5.7005	5.758	5.786	7.1415	5.982	6.343	5.683	5.8465	5.6935	5.828	5.8905	5.819	5.629	6.563	5.7675	5.9985	5.861	5.8625	5.9755	5.809	5.6865
CLDN16	6.0655	5.7665	5.866	5.7745	5.86	5.877	5.9755	5.9125	5.884	5.9835	5.8695	5.8365	5.86	6.0165	5.9565	6.0415	5.877	5.691	5.8735	5.7835	5.808	5.9235	5.9145	5.9	6.021	5.74	5.9785	6.026	5.9235	5.886	5.9275	5.831	5.9475	5.91	6.0365	5.9685	5.993	5.9495	6.033	5.892	5.93	5.7635	5.993	6.0415	5.9835	5.9405	5.9535	5.842	5.8865
PNMA2	7.301	7.154	8.485	7.293	9.702	6.958	7.119	7.073	6.963	8.689	7.159	6.434	6.22	6.946	6.587	8.687	5.849	6.989	6.449	6.785	7.43	7.683	7.682	6.845	7.853	6.43	7.694	7.164	6.983	7.57	6.942	8.263	6.439	7.985	6.959	7.456	8.099	8.137	9.079	8.208	7.023	8.86	6.937	7.941	7.837	9.637	8.385	7.248	7.592
CETN2	11.125	11.036	11.396	12.852	11.765	11.071	11.155	10.598	11.478	12.001	10.843	12.56	10.028	10.733	10.578	11.4	11.55	10.816	10.322	10.864	11.252	11.527	11.041	11.297	11.325	10.678	11.045	11.608	10.877	11.297	11.111	11.298	13.099	11.42	10.758	10.873	11.012	11.466	11.75	11.575	12.008	11.367	11.075	11.81	11.669	11.646	11.571	11.838	11.439
FUT9	6.025	6.9875	5.753	5.312	6.531	7.007	5.8445	7.212	5.6815	6.462	7.2355	5.762	5.6395	6.5615	7.1775	6.439	5.619	7.1045	6.6625	6.3145	5.9055	6.8285	5.9735	5.792	6.6415	6.2445	6.169	5.782	7.0515	5.874	5.853	5.78	5.666	6.475	7.1165	7.5605	6.167	5.88	5.746	5.8545	5.9455	6.1645	5.7225	5.6615	5.8815	5.7585	5.8295	5.634	6.347
GMEB1	7.7205	7.7085	7.6385	7.4085	7.266	7.624	7.4575	7.188	7.468	6.9625	7.169	6.9685	7.81	7.6955	7.6745	7.457	7.628	7.4645	8.047	7.264	7.616	7.406	7.4345	7.535	7.035	7.3615	7.747	7.1615	7.1875	7.788	7.5505	7.2735	7.2145	7.62	7.3255	7.339	7.828	7.4455	7.475	7.349	7.403	7.4155	7.7735	7.355	8.0395	7.7205	7.978	7.395	7.9105
RRH	5.714	5.853	5.709	5.706	5.853	5.872	5.459	5.908	5.563	5.772	5.649	5.788	5.768	5.653	5.712	5.212	6.07	5.862	5.546	5.718	5.518	5.701	5.491	5.67	5.648	5.735	5.463	5.708	5.516	5.489	5.568	5.683	5.846	5.642	5.515	5.673	5.675	5.689	5.665	5.404	5.611	5.609	5.768	5.627	5.268	5.562	5.681	5.599	5.775
CCT6B	7.082	6.901	8.346	6.865	7.617	7.748	7.273	8.237	7.045	7.473	7.895	7.014	7.902	7.925	8.307	6.545	6.868	7.258	8.241	7.444	7.703	7.568	7.21	7.65	7.693	7.453	6.872	7.803	8.032	7.482	7.315	6.934	7.377	7.031	7.081	7.634	7.426	7.143	7.05	6.718	6.911	6.308	7.493	6.809	6.666	6.762	6.61	6.779	7.407
CCT8	11.777	11.91	12.47	12.021	11.819	11.587	11.516	11.764	12.691	11.477	11.75	10.986	10.711	11.484	11.59	11.486	12.666	11.719	11.602	11.498	11.505	11.971	11.844	12.218	11.697	11.856	11.689	12.727	11.673	11.775	11.301	11.855	12.051	11.979	12.449	12.276	12.757	11.801	11.679	11.919	12.152	11.934	11.924	11.281	11.745	11.83	11.657	12.086	11.32
CNPY3	7.9415	7.8235	8.0455	8.532	7.8375	7.3065	7.5815	7.803	7.8575	7.3785	7.3835	8.587	6.7615	7.7875	7.349	8.2375	8.2865	7.8585	7.444	7.8145	7.455	7.2655	7.861	7.476	8.2845	7.3805	7.167	7.6395	7.073	7.3645	7.7705	8.1785	8.3865	8.0495	7.4985	7.382	7.71	7.947	8.591	7.925	8.3715	8.016	7.928	8.358	8.218	7.668	8.453	7.987	7.728
CORIN	7.078	5.886	5.879	5.552	5.881	5.765	5.996	5.733	5.741	5.829	5.558	5.875	5.62	5.94	5.838	6.305	5.833	5.882	5.593	5.673	5.704	5.817	6.194	6.192	6.872	6.072	5.971	6.668	6.131	5.763	5.724	6.184	5.8	5.529	6.284	5.978	5.717	6.456	6.251	6.156	6.851	5.891	5.77	7.209	6.192	6.5	6.68	7.769	7.029
ADCY1	6.7685	6.235	5.944	5.7755	6.8475	6.0695	6.0755	7.6705	6.047	6.098	6.1085	6.9215	6.0615	6.3665	6.058	6.1675	5.895	6.4385	6.579	6.1195	6.1235	6.336	6.0495	6.0525	6.6265	6.747	5.946	7.0025	6.121	6.3445	6.0995	5.9575	5.779	6.451	5.8985	6.341	6.183	6.728	6.041	6.3385	5.9945	6.397	6.14	6.445	5.993	6.4115	6.2935	6.2735	5.983
CETN3	7.529	7.304	7.3085	7.7765	7.287	7.893	7.2085	7.136	7.0935	7.939	7.7255	7.661	7.1415	7.4905	7.6895	7.268	7.965	7.183	7.4785	7.425	7.101	7.4445	7.045	7.6505	7.175	7.2095	6.9995	7.377	7.4815	7.3675	6.739	6.8255	7.541	7.228	7.433	7.408	7.1305	6.873	6.8965	6.973	6.738	7.2245	6.9675	6.751	7	7.204	7.4025	6.902	7.143
CETP	6.8995	6.382	6.482	7.234	6.616	6.2435	6.4465	6.3155	6.7145	6.7925	6.94	6.5745	6.59	6.973	6.6185	6.478	6.349	6.4105	6.4995	6.3765	6.6745	6.7525	6.6655	6.5465	7.0825	6.425	6.826	6.458	7.3475	7.2	6.2515	6.787	7.541	6.566	6.2775	7.2015	7.1985	6.9455	6.406	7.2025	6.533	6.3655	6.4365	6.793	7.473	7.0045	8.1685	6.566	6.6215
FAM189B	7.35033333333333	7.10566666666667	7.363	8.05133333333333	7.34333333333333	7.179	7.421	7.411	7.644	7.164	7.28033333333333	7.667	7.138	7.377	7.32333333333333	7.598	8.189	7.19966666666667	7.285	7.343	7.48433333333333	7.26233333333333	7.15466666666667	7.24	7.086	7.529	7.53566666666667	8.39533333333333	7.484	7.487	7.178	7.47233333333333	8.04266666666667	7.546	7.18833333333333	7.29566666666667	7.57033333333333	7.64533333333333	7.50433333333333	7.87933333333333	7.57666666666667	7.97033333333333	7.63166666666667	8.20333333333333	7.60333333333333	7.47733333333333	7.33533333333333	7.74833333333333	7.525
USP39	9.429	9.134	9.594	9.301	8.952	8.87	9.239	9.533	9.828	9.08	8.948	9.459	8.525	8.722	9.568	8.878	9.719	9.241	9.232	9.125	9.258	9.241	9.446	9.408	9.375	9.42	9.506	10.029	9.558	9.355	9.205	9.326	9.237	9.322	9.217	9.113	9.694	9.665	9.969	9.869	9.707	9.769	9.454	9.616	9.676	9.746	9.236	9.583	9.345
POLD3	6.9145	6.7075	6.918	6.6415	6.731	6.836	7.2355	6.088	6.8975	7.274	7.31	7.115	6.7265	6.455	6.7925	6.57	7.1445	6.8875	6.6535	6.751	7.0305	7.437	7.048	7.052	6.587	7.304	7.4155	7.283	6.959	7.0665	7.1515	6.901	6.8405	6.7995	6.9275	6.7095	7.5895	7.039	7.109	7.202	7.3005	6.957	7.4015	7.0385	7.1185	7.26	6.839	7.066	6.9485
TBR1	5.402	5.757	5.578	5.759	5.625	5.734	5.697	5.697	5.755	5.797	5.785	5.828	5.833	5.627	5.634	5.699	5.646	5.466	6.006	6.12	5.551	5.948	5.934	5.518	5.76	5.786	5.993	5.804	5.772	5.646	5.902	6.055	6.071	5.787	5.993	6.382	5.719	5.744	5.621	5.773	6.058	5.743	5.534	5.672	5.667	5.764	5.653	5.832	5.613
AP4B1	8.589	9.116	8.711	8.682	9.598	9.641	9.089	8.893	8.841	8.86	9.238	8.519	9.264	9.51	9.197	9.893	8.177	9.16	9.309	9.353	9.508	8.862	8.558	9.365	9.054	9.192	9.448	8.936	9.572	9.83	8.66	9.319	8.646	9.02	8.262	9.165	9.854	9.324	9.182	9.36	9.782	9.805	9.702	8.877	10.704	9.47	9.495	9.283	9.03
NRG3	5.921	6.201	5.825	5.846	5.928	5.948	5.823	5.84	5.951	5.99	6.077	6.049	5.889	5.767	5.878	5.901	5.585	5.912	5.912	5.68	6.167	5.879	5.8	5.868	5.937	6.097	6.094	5.973	6.035	5.558	5.998	5.943	5.963	5.893	6.185	6.093	6.069	5.989	6.206	5.874	6.018	6.093	5.963	5.968	6.063	5.936	5.985	6.017	5.904
CFL1	12.459	12.735	12.776	12.497	12.563	12.435	13.412	11.852	12.933	12.602	12.194	13.668	13.254	12.796	12.307	13.02	12.198	12.507	12.791	13.331	13.157	12.615	12.648	12.841	12.338	13.678	13.507	13.013	12.243	13.258	13.954	13.226	12.688	12.811	12.645	12.361	12.461	12.879	13.286	13.242	12.629	12.972	13.401	12.621	13.069	12.899	12.757	12.927	13.01
POLQ	7.055	7.478	9.198	6.124	7.147	7.747	6.813	6.289	7.906	7.354	8.022	6.657	7.432	8.294	7.508	6.935	8.848	7.689	7.552	7.163	7.668	7.441	8.436	7.955	6.484	8.253	8.608	8.816	7.438	8.082	7.289	7.944	6.35	8.221	7.665	8.782	8.953	7.493	7.394	8.335	8.141	8.989	9.582	7.287	8.554	7.48	8.008	8.099	7.527
SLC12A7	5.744	6.043	5.802	6.002	5.759	5.967	6.089	5.976	5.954	5.939	5.939	6.099	6.097	6.126	5.924	5.918	5.712	5.852	5.796	5.867	5.84	5.669	5.594	5.982	5.851	5.875	5.908	6.118	5.807	5.809	6.108	6.097	6.105	6.049	5.882	5.804	6.084	5.89	6.126	5.92	5.868	5.914	5.963	5.727	5.602	5.977	6.002	6.036	5.955
MGEA5	11.786	11.43	10.819	12.274	11.79	11.826	11.198	11.319	10.689	11.651	11.793	11.51	11.349	12.292	11.419	12.082	11.361	11.558	11.149	11.406	11.102	11.52	11.075	11.661	11.789	11.105	11.313	11.311	11.625	11.638	10.73	11.436	11.543	11.061	11.199	11.388	11.048	12.256	10.489	10.839	11.418	10.704	11.181	11.621	11.604	11.42	12.077	10.82	11.424
NFAT5	5.93466666666667	5.959	6.11766666666667	6.13333333333333	5.862	5.99466666666667	5.891	5.841	6.08733333333333	5.96766666666667	5.71666666666667	6.868	6.15666666666667	6.188	6.053	6.25833333333333	5.91533333333333	6.001	6.044	5.964	5.86966666666667	5.93833333333333	6.13333333333333	6.344	5.91166666666667	6.25733333333333	6.06166666666667	5.93266666666667	5.85566666666667	5.85466666666667	6.12033333333333	6.28566666666667	6.52466666666667	6.046	6.57866666666667	6.273	6.164	6.22733333333333	6.35666666666667	6.27166666666667	6.46166666666667	6.404	6.391	6.32333333333333	6.43633333333333	6.18766666666667	6.24333333333333	6.092	5.93766666666667
NUDC	11.31	11.406	11.746	11.244	11.607	11.488	11.017	11.65	11.952	11.74	11.527	11.34	11.029	11.739	11.894	11.469	11.778	11.327	11.822	11.32	11.521	11.247	11.415	11.594	11.742	11.52	12.799	11.666	11.688	12.166	11.155	11.511	11.297	11.829	11.45	11.443	11.917	11.764	12.359	12.338	12.401	12.829	12.576	11.895	11.758	11.91	11.728	12.061	12.021
PTGES3	11.437	11.284	11.967	11.498	11.661	11.003	11.464	11.195	12.592	11.544	11.535	11.659	10.407	10.659	10.744	11.127	12.377	11.675	11.006	11.191	11.014	11.747	12.737	12.158	11.747	11.248	11.249	11.922	10.809	11.568	11.651	11.396	11.727	11.822	12.174	11.628	10.588	9.408	9.31	9.464	9.246	9.566	10.041	9.064	9.833	9.693	9.432	10.137	10.025
CFL2	6.086	6.1315	6.011	6.2895	6.1155	6.205	5.965	6.289	5.9025	6.375	6.2485	6.323	5.936	5.9415	6.082	5.7265	5.911	6.025	5.8995	5.8865	5.765	5.902	5.876	5.971	5.958	5.8345	6.0135	5.818	5.8715	5.74	5.8695	5.8245	6.1755	6.0135	6.0755	5.9715	5.778	5.984	5.948	5.952	6.778	6.0505	6.1865	5.98	6.1305	5.89	6.0775	6.1485	6.052
YME1L1	7.711	7.8735	8.679	8.9455	8.9845	7.2305	8.743	8.106	9.1175	7.9915	7.527	9.5085	7.84	7.503	7.6195	8.737	9.319	8.0405	7.8985	8.3325	8.7565	8.5515	9.058	8.898	7.7065	8.668	8.7095	8.8075	7.323	8.6735	9.0745	8.7215	8.8325	8.073	8.7875	8.693	9.582	8.861	9.2425	9.3045	9.0905	9.019	9.0825	8.4925	8.5195	9.283	8.3515	9.236	8.483
TCFL5	9.245	8.379	9.709	9.631	8.392	8.095	8.046	8.043	8.775	8.566	8.301	8.334	7.427	7.85	7.786	8.764	8.937	8.354	7.364	7.915	8.185	8.333	9.023	8.107	8.949	7.528	7.271	10.264	7.691	8.795	7.322	8.23	8.774	8.958	7.958	7.995	8.363	8.493	8.36	8.041	8.414	9.097	8.711	8.298	7.617	9.455	8.65	9.912	7.582
PLK4	7.37	8.153	8.94	6.925	7.518	6.794	7.066	6.234	8.549	7.856	7.947	7.333	6.138	7.512	7.331	6.815	10.106	7.953	7.102	6.807	7.633	7.723	8.303	7.98	6.828	8.16	8.35	8.609	7.128	7.771	7.211	7.688	7.081	8.718	8.634	8.044	8.681	8.215	7.793	8.128	8.494	8.828	9.233	7.584	8.461	8.056	7.486	8.33	7.593
STAG3	6.454	7.212	8.57	6.873	6.903	6.445	7.137	7.199	6.625	6.901	7.054	7.696	6.441	7.275	6.793	7.409	6.544	6.778	6.373	6.663	6.331	6.404	6.93	6.858	6.89	6.752	6.654	6.665	6.683	7.569	6.359	8.223	7.018	6.754	6.738	6.683	6.773	6.9	6.273	6.613	6.424	6.438	6.405	6.267	6.308	7.673	7.185	7.254	6.59
STAG2	7.372	7.51333333333333	7.98	7.48466666666667	7.62466666666667	7.322	7.23366666666667	7.188	7.58833333333333	7.281	7.48966666666667	7.30033333333333	6.83166666666667	7.20966666666667	7.11633333333333	7.29866666666667	7.58633333333333	7.551	7.046	7.30833333333333	7.23833333333333	7.62366666666667	7.587	7.332	7.53333333333333	7.124	7.13633333333333	7.432	7.46666666666667	7.34166666666667	7.34933333333333	7.46666666666667	7.49033333333333	7.18166666666667	7.14333333333333	7.35633333333333	7.41566666666667	7.382	6.93333333333333	7.409	7.247	6.925	7.00933333333333	7.077	7.35466666666667	7.363	7.393	7.05233333333333	7.34133333333333
SIX2	6.224	5.934	5.827	6.124	6.186	5.681	6.062	5.799	6.308	6.318	5.997	5.876	6.477	6.222	5.927	5.729	5.662	5.901	5.874	6.238	5.651	6.092	6.125	6.117	5.832	5.754	5.781	5.835	5.875	6.025	6.119	6.64	6.798	6.017	5.705	5.698	5.899	5.975	6.197	6.448	5.761	5.994	5.849	5.953	5.848	5.734	5.754	5.879	6.634
RFPL3	6.005	5.972	5.854	5.931	5.772	5.711	5.92	5.749	5.574	6.021	5.779	5.709	5.825	5.879	6.036	5.905	5.941	6.173	6.289	6.131	5.956	5.824	5.781	5.764	5.903	5.967	5.872	5.938	6.01	5.984	6.044	5.898	5.965	6.042	6.232	5.827	5.869	6.087	5.7	5.592	6.144	5.98	6.043	6.01	5.98	5.821	5.815	5.652	5.648
RFPL2	5.64	6.01	5.753	5.631	5.724	5.65	5.913	5.987	5.526	5.738	5.949	5.709	5.928	5.918	5.63	5.986	5.632	6.051	5.897	5.654	5.931	5.768	5.792	5.935	5.779	6.017	6.092	5.807	5.948	5.488	5.724	6.169	5.832	5.824	5.415	6.04	5.917	5.759	5.935	5.969	5.723	5.877	5.684	5.338	5.901	5.784	5.812	5.922	5.981
RBBP9	7.693	7.5465	8.0265	7.914	7.5455	7.495	7.5385	7.706	7.3685	7.951	8.0245	7.9525	7.3005	7.4935	7.69	7.6755	7.734	7.49	7.631	7.8525	7.4855	7.836	8.748	7.7725	7.9305	7.597	7.157	8.092	7.5195	7.5545	7.6005	7.551	7.824	8.0235	7.5425	7.2825	7.823	7.6805	8.065	7.7695	7.7575	7.4155	8.0835	7.454	7.575	7.679	7.859	8.084	7.771
RAI2	7.361	7.145	5.958	8.356	7.456	7.885	7.947	7.886	6.451	7.362	7.34	6.325	7.234	7.169	7.481	6.971	6.449	7.164	7.429	6.933	7.404	7.448	6.808	6.783	8.183	6.698	7.041	6.825	7.717	7.167	7.231	6.961	6.035	7.712	7.063	7.765	6.448	7.391	7.224	6.612	7.04	6.999	6.3	7.103	6.262	6.905	6.971	6.911	7.392
RAI1	8.4355	8.235	8.038	8.429	8.566	7.737	7.886	8.4305	7.7585	7.458	7.3665	8.6675	7.5785	8.3415	8.274	7.9125	8.472	8.2105	7.8225	7.403	8.1325	7.541	7.4775	8.2585	7.833	7.863	7.909	7.814	7.9475	8.101	8.254	8.293	8.6815	7.846	7.823	7.8135	8.7435	8.262	8.2785	8.3835	8.488	8.2985	8.6235	8.7505	8.446	7.809	8.117	8.4745	8.0845
PTTG2	8.105	7.917	8.138	8.039	7.991	7.72	8.058	7.979	8.387	7.957	8.256	8.196	7.184	8.048	7.722	7.641	8.237	7.456	8.156	7.691	7.696	7.645	7.909	7.436	7.52	7.593	7.709	7.736	7.963	7.862	7.691	7.815	7.896	7.58	7.941	7.523	7.452	7.704	7.755	7.872	7.938	7.803	7.863	7.499	7.992	7.94	7.202	8.19	7.766
PHTF1	7.832	7.749	7.306	8.821	7.59	8.277	7.23	8.064	7.189	7.727	7.866	7.638	7.659	7.259	7.975	8.234	7.705	7.513	7.868	7.383	7.88	7.492	8.488	7.488	8.271	7.627	7.65	7.968	7.661	7.653	7.451	7.666	8.396	8.014	7.357	7.929	8.091	7.749	7.586	7.679	8.189	8.194	8.552	7.462	8.144	7.597	7.843	8.896	7.533
MAP3K2	6.9185	6.8025	7.129	6.6465	6.8605	6.5605	7.254	7.2395	6.8555	6.9755	7.0615	7.1955	7.1935	6.945	7.1575	7.234	6.5225	6.723	6.8165	6.955	7.1055	7.162	6.9645	7.038	7.4695	6.8605	6.705	6.938	7.1875	7.3295	7.0825	7.209	6.638	7.2555	6.8585	7.146	6.652	6.7385	6.8085	6.7295	6.836	6.3755	7.0045	6.953	6.59	6.8625	6.7185	7.073	6.991
MASP2	5.62066666666667	5.801	5.67266666666667	5.911	5.55533333333333	5.872	5.822	5.72866666666667	5.778	5.56766666666667	5.693	5.58533333333333	5.77066666666667	5.73266666666667	5.75866666666667	5.83466666666667	5.76033333333333	5.90633333333333	5.668	5.82866666666667	5.88866666666667	5.56733333333333	5.65766666666667	5.79266666666667	5.78133333333333	5.79366666666667	5.73066666666667	5.85966666666667	5.696	5.82566666666667	5.62333333333333	5.83133333333333	5.63466666666667	5.803	5.72133333333333	5.82133333333333	5.929	5.91166666666667	5.75933333333333	5.731	5.713	5.92766666666667	5.84233333333333	5.822	5.89266666666667	5.903	5.73266666666667	5.77866666666667	5.701
KIF1C	8.564	8.748	7.956	8.026	8.942	8.316	8.696	8.122	7.055	8.465	8.362	6.894	9.18	8.706	8.913	8.261	8.864	8.683	8.906	8.54	9.229	8.162	7.743	8.777	8.185	8.369	8.484	8.961	8.659	8.089	9.05	7.864	8.092	8.757	8.776	8.426	8.053	7.515	7.843	7.245	6.712	7.896	7.501	7.689	7.524	7.484	7.09	7.477	8.158
CTSC	8.90325	8.979	8.60175	10.6275	9.4615	8.83175	9.1405	8.06	9.64425	8.85325	8.93275	8.85425	8.18525	8.323	8.318	7.89225	8.9805	9.00125	7.873	8.318	8.46575	9.286	9.91725	8.5435	8.928	8.99875	8.9805	8.89775	8.785	8.9865	9.18	8.97875	10.137	8.648	9.75725	9.32	9.764	8.95075	9.00625	9.3005	10.66975	7.90375	10.39275	8.8275	9.561	9.42575	9.0975	9.158	8.92075
GRAP	6.37516666666667	6.32916666666667	6.1775	6.12266666666667	6.15966666666667	6.13233333333333	6.07466666666667	5.90116666666667	6.15633333333333	6.18583333333333	6.13916666666667	5.91	6.24533333333333	6.59666666666667	6.14783333333333	6.36216666666667	6.03933333333333	6.29933333333333	5.89833333333333	6.32216666666667	6.0255	6.10133333333333	6.43466666666667	6.188	6.36	6.272	6.26616666666667	6.171	6.24983333333333	6.34533333333333	6.00283333333333	6.45566666666667	6.10633333333333	6.209	6.1375	6.3225	6.25133333333333	6.502	6.38233333333333	6.50583333333333	6.3365	6.1515	6.495	6.20416666666667	6.42433333333333	6.23283333333333	6.54766666666667	6.27916666666667	6.25316666666667
CHL1	5.904	6.1075	5.91	6.806	5.855	6.046	5.9385	6.027	5.906	6.253	5.9995	5.8055	5.9465	5.886	5.8505	5.806	5.96	5.957	5.849	6.0345	5.767	6.109	5.913	5.758	5.859	5.8605	5.6855	6.0295	6.0845	5.8655	5.7665	5.666	6.6065	5.8565	5.6475	6.06	6.0025	5.9165	5.759	5.934	5.6085	5.842	5.793	5.822	5.8705	5.864	5.9225	5.905	5.879
CAPN9	7.5485	10.6045	6.4525	5.7725	7.4295	11.186	9.5975	9.9265	6.644	8.2125	10.869	5.778	9.4985	10.2435	10.2205	6.283	5.6905	10.655	11.4835	9.5125	11.661	9.834	6.278	7.673	8.3145	9.8095	10.144	5.8085	10.1155	9.1585	8.5065	6.5125	5.9525	10.4165	8.9965	10.4655	8.5675	7.6715	9.5005	8.009	5.898	9.119	6.379	6.3285	7.5875	9.634	7.648	7.182	11.704
GIPC1	9.536	9.56	9.3425	9.4385	10.138	9.5585	9.928	9.4455	9.3	8.734	9.295	9.218	8.98	9.5345	9.5265	9.129	9.2345	9.6065	9.9355	9.0435	10.1175	9.136	9.4695	9.5755	8.5765	9.648	9.9315	9.687	9.274	9.473	9.8285	9.4935	9.513	8.9705	9.8355	9.265	9.9995	9.027	9.591	9.393	8.99	9.695	9.449	9.23	9.6855	8.6325	8.8985	9.3025	9.439
TRAF3IP2	7.268	7.57266666666667	7.34466666666667	7.59933333333333	7.139	7.41033333333333	7.814	7.606	7.298	7.16233333333333	7.27933333333333	7.30766666666667	7.40866666666667	7.14533333333333	7.50033333333333	7.483	7.617	7.48133333333333	7.594	7.30766666666667	7.689	7.396	7.169	7.33866666666667	7.40066666666667	7.70166666666667	7.75766666666667	6.96166666666667	7.39966666666667	7.50533333333333	7.631	7.15933333333333	7.40933333333333	7.34066666666667	7.531	7.51233333333333	7.60533333333333	7.59566666666667	7.852	7.537	7.71033333333333	7.79266666666667	7.70333333333333	7.75633333333333	7.87133333333333	7.46966666666667	7.237	7.875	7.57033333333333
PLAC1	6.047	5.893	6.06	5.663	5.933	5.925	5.869	6.085	5.913	5.858	5.973	5.936	5.915	6.055	6.009	5.901	5.833	5.671	5.824	5.788	6.126	5.596	5.882	5.915	5.775	6.038	5.886	5.987	5.912	5.722	5.994	6.65	5.695	5.584	5.843	5.737	6.359	5.657	5.76	6.523	5.837	5.872	6.039	5.786	6.29	6.097	5.834	6.034	5.916
NUP50	6.56766666666667	6.61266666666667	6.53266666666667	6.26566666666667	6.26133333333333	6.49766666666667	6.45733333333333	6.70966666666667	6.73566666666667	6.65033333333333	6.567	6.42066666666667	6.37866666666667	6.36433333333333	6.41733333333333	6.323	6.80666666666667	6.619	6.406	6.222	6.85233333333333	6.65533333333333	6.59333333333333	6.59133333333333	6.41766666666667	6.833	6.90466666666667	6.67566666666667	6.43966666666667	6.31233333333333	6.723	6.65366666666667	6.53433333333333	6.71166666666667	6.42	6.82566666666667	6.89433333333333	6.64933333333333	6.695	7.07033333333333	6.73533333333333	7.08666666666667	7.07733333333333	6.734	6.82	6.625	6.40566666666667	6.67633333333333	6.47466666666667
NES	9.004	7.743	6.817	12.382	8.115	7.777	7.501	6.957	7.329	8.121	8.059	12.033	7.586	8.217	7.601	7.87	8.194	7.261	7.134	7.589	7.819	7.913	8.234	7.953	8.792	6.959	8.241	7.673	7.863	8.413	7.136	8.299	11.593	7.167	7.094	7.391	7.485	7.636	7.785	8.962	7.609	7.387	7.046	8.198	7.229	7.619	8.281	8.148	8.001
KDM5B	10.086	9.521	9.125	10.629	9.758	10.042	9.891	9.79	9.586	9.878	10.341	10.287	9.256	9.577	9.681	10.332	9.482	9.668	9.98	9.284	10.257	10.183	9.412	10.059	9.88	9.501	10.002	10.684	9.975	9.585	9.779	9.552	10.03	9.77	9.941	9.756	9.723	9.874	9.836	9.325	9.306	10.031	8.871	10.868	9.714	10.176	10.348	10.207	10.06
TOB2	7.789	7.215	7.662	7.498	7.404	7.999	8.245	7.629	7.95	7.729	7.946	6.853	7.891	7.812	7.674	7.598	7.973	7.228	7.975	7.893	8.23	7.518	7.026	8.468	7.766	7.961	8.263	7.959	7.714	7.854	7.842	7.803	7.651	7.812	7.888	7.757	7.387	7.174	7.38	6.834	6.916	7.574	7.174	7.48	6.836	7.054	7.5	7.375	7.308
HBS1L	6.0735	5.9115	5.9615	5.8315	6.0975	6.224	5.9125	5.877	5.858	5.934	6.0635	5.952	6.1605	6.026	5.91	5.975	5.988	5.9615	5.9525	5.9815	6.034	5.7885	5.9925	6.0225	5.719	5.773	5.9075	5.757	5.7975	5.961	5.86	5.698	5.857	5.939	5.884	5.806	5.8605	5.8395	5.831	5.761	5.746	5.9225	6.0885	5.8015	5.922	5.9555	5.9725	5.8145	6.0015
AHCYL1	10.836	11.361	11.244	10.468	10.821	11.25	11.311	11.423	10.503	10.487	10.508	10.833	11.766	10.808	11.688	11.375	9.922	11.27	11.256	11.388	11.229	10.788	10.141	11.393	11.236	11.43	10.852	11.358	11.568	11.167	11.12	11.538	10.385	11.084	10.839	11.587	11.242	11.205	11.207	11.343	11.117	11.284	10.804	10.91	10.823	11.021	11.375	12.294	11.375
PLK2	6.91	6.646	5.99	6.427	6.169	6.655	6.282	6.244	6.382	6.661	6.676	7.349	6.336	6.408	6.609	6.866	6.78	6.279	6.245	6.501	6.837	6.737	6.235	6.957	6.648	6.779	7.058	6.882	6.819	6.974	6.727	6.576	6.186	7.297	8.455	7.407	6.503	7.125	6.145	6.521	6.704	6.366	7.181	6.61	7.111	6.246	6.312	6.446	6.453
ZMYND11	8.062	7.85433333333333	7.984	8.19566666666667	8.29733333333333	8.183	7.96	8.271	7.751	8.22033333333333	8.00933333333333	8.13433333333333	7.56733333333333	7.863	8.17833333333333	8.00133333333333	8.121	7.89833333333333	7.99866666666667	7.905	8.05133333333333	8.227	8.084	8.11166666666667	8.02	7.79666666666667	8.056	7.88166666666667	8.10033333333333	8.002	7.97	8.28433333333333	8.25166666666667	7.98633333333333	8.03733333333333	8.20466666666667	8.05233333333333	8.02966666666667	8.02366666666667	7.99633333333333	7.87633333333333	7.86533333333333	8.012	8.08033333333333	7.975	8.23433333333333	8.11633333333333	7.89233333333333	8.043
SRSF10	6.71366666666667	7.00833333333333	6.87633333333333	6.73033333333333	7.03766666666667	6.277	6.64366666666667	6.774	6.92233333333333	6.38466666666667	6.38466666666667	7.173	6.807	6.70833333333333	6.806	6.76833333333333	6.97966666666667	7.10033333333333	6.63233333333333	6.55833333333333	6.64766666666667	6.62266666666667	6.79566666666667	6.88	6.48866666666667	6.735	6.816	6.988	6.40866666666667	6.86666666666667	6.78033333333333	6.93233333333333	6.995	6.643	6.616	6.77033333333333	6.718	7.02133333333333	6.786	6.90466666666667	6.77833333333333	7.09433333333333	6.893	6.59	6.538	6.79366666666667	6.72566666666667	6.786	6.73
ZBTB6	6.286	6.46	6.775	6.602	6.149	6.308	6.141	6.612	6.568	6.218	6.52	6.505	6.566	6.197	6.312	6.097	6.762	6.48	6.116	6.386	6.139	6.354	6.351	5.93	6.361	6.53	5.977	6.473	6.36	6.36	6.482	6.359	6.575	6.521	5.735	6.679	6.241	6.342	6.242	6.267	6.13	6.269	6.015	6.456	6.184	6.544	6.251	6.537	6.295
POP4	8.385	8.387	9.019	8.195	8.629	8.096	8.459	8.448	8.316	8.094	8.329	8.44	7.712	7.469	8.136	7.571	8.552	8.085	8.028	8.051	8.529	8.206	9.483	8.211	8.305	8.166	8.391	8.951	8.21	8.417	8.849	8.435	8.352	11.236	8.678	8.254	7.795	7.536	7.663	7.096	7.072	9.858	8.059	7.09	7.475	8.291	7.785	8.811	7.718
ARPP19	9.139	8.756	8.3825	9.6785	8.6145	8.528	9.193	9.482	9.12	8.9165	8.9095	9.552	8.36	8.4825	8.6195	8.41	9.013	9.063	8.7455	8.6035	9.05	9.054	9.0695	8.9635	9.285	8.618	8.5675	8.892	8.9605	8.7895	8.8955	8.716	9.397	8.8895	9.794	9.455	8.6325	8.3265	7.8685	8.257	8.2165	7.9235	8.3395	8.295	8.1115	8.1765	8.0245	8.328	8.4635
ARPP21	5.8712	5.6964	5.7484	5.8368	5.7426	5.7778	5.7436	5.7556	5.8748	5.8144	5.6894	5.8818	5.9914	5.8194	5.7402	5.7272	5.8604	5.6238	5.8792	5.6472	5.943	5.8772	5.802	5.7514	5.8182	5.8558	5.7798	5.8966	5.699	5.7082	5.769	5.8424	5.7974	5.7604	5.7972	5.7804	5.7792	5.7662	5.8992	5.735	5.787	5.7402	5.7422	5.8816	5.6842	5.7522	5.7566	5.8058	5.8094
ZNF234	7.4485	7.292	7.312	7.76	7.066	7.6475	7.0345	7.445	7.7025	6.74	6.908	7.6505	7.606	7.5135	7.9655	7.584	6.727	7.2885	7.3655	7.3415	7.114	7.075	7.197	7.055	6.9375	6.895	7.076	7.1595	6.794	7.1085	6.7975	7.072	7.2275	6.873	6.754	7.0595	7.045	7.3695	7.2985	7.0135	7.347	6.6465	7.6055	7.1425	7.366	7.109	7.6885	8.267	7.3925
ZNF266	7.51166666666667	7.49733333333333	7.09066666666667	7.109	7.144	7.454	7.66233333333333	7.30966666666667	6.81533333333333	7.28733333333333	7.535	6.9	7.584	7.55666666666667	7.42833333333333	7.44766666666667	7.44533333333333	7.51133333333333	7.632	7.55833333333333	7.46466666666667	7.54566666666667	7.51066666666667	7.43766666666667	7.53233333333333	7.77333333333333	7.73633333333333	6.879	8.12933333333333	7.48633333333333	7.286	7.091	7.022	7.428	7.62333333333333	7.687	7.75266666666667	7.61433333333333	6.94233333333333	6.88133333333333	7.27366666666667	6.899	7.03266666666667	7.001	7.281	6.88866666666667	7.47933333333333	6.90333333333333	7.52266666666667
ZNF274	7.16933333333333	7.519	7.30233333333333	7.21933333333333	7.207	7.16466666666667	7.461	7.236	7.17366666666667	6.961	7.142	7.56866666666667	7.607	7.34	7.17433333333333	7.096	6.614	7.53533333333333	7.27966666666667	7.31466666666667	7.395	6.90766666666667	7.70833333333333	6.91333333333333	7.38433333333333	7.05466666666667	7.30733333333333	6.95266666666667	7.319	7.25133333333333	7.55933333333333	7.17166666666667	7.595	7.799	7.03133333333333	7.308	7.048	7.511	7.374	6.886	7.251	8.37533333333333	7.28933333333333	7.889	7.31033333333333	7.376	7.342	7.51233333333333	7.38566666666667
NEK6	8.403	8.132	8.886	9.576	7.72	8.544	8.551	7.421	9.615	8.523	8.49	8.763	8.773	8.362	7.907	8.429	9.153	8.053	8.754	8.67	9.424	8.185	8.663	8.473	7.804	8.958	9.024	8.618	8.19	8.964	8.283	9.359	9.209	8.709	7.824	8.456	9.698	8.431	8.561	8.856	9.329	9.274	9.872	9.223	9.525	8.492	8.738	8.942	8.762
WDR4	7.59533333333333	7.36266666666667	7.83833333333333	7.445	7.63566666666667	7.576	7.33133333333333	6.83833333333333	7.977	7.53433333333333	7.652	7.21833333333333	7.322	7.50466666666667	7.41733333333333	7.56666666666667	7.84866666666667	7.44933333333333	7.484	7.43533333333333	7.45766666666667	7.45933333333333	7.53666666666667	8.06733333333333	7.278	7.96466666666667	7.89666666666667	7.79466666666667	7.36533333333333	7.51533333333333	7.44033333333333	7.57733333333333	7.32333333333333	7.62133333333333	8.058	7.50033333333333	7.831	7.32466666666667	7.591	7.95333333333333	7.62466666666667	7.97433333333333	7.54933333333333	7.314	7.81066666666667	7.621	7.59266666666667	7.254	7.446
SLC17A3	5.856	6.06	6.049	5.932	6.042	6.196	6.113	6.392	6.073	6.106	6.486	6.076	6.067	6.205	6.121	6.291	6.045	6.003	6.248	6.056	5.972	6.218	6.057	6.011	6.108	6.063	6.224	5.928	6.282	6.322	5.949	6.16	6.034	6.088	5.967	6.497	6.331	6.105	6.125	6.114	6.039	6.168	5.98	5.931	6.182	6.195	6.093	6.033	6.2
NCKAP1	7.472	7.9455	8.0825	8.6245	8.2555	7.1775	7.9895	8.359	8.005	7.6795	7.7035	8.876	6.9655	6.635	7.9215	7.708	8.0895	8.1095	7.967	7.7395	8.0495	7.994	8.06	7.805	7.8175	7.4535	7.423	7.9215	7.518	7.457	8.1465	7.621	8.6795	7.602	8.459	9.107	9.1035	7.758	8.2725	8.408	7.8785	8.232	8.2585	8.1505	7.7125	7.98	7.1355	8.4155	8.196
IQGAP2	8.976	10.169	7.779	9.259	8.837	9.783	10.334	10.489	8.45	9.36	10.152	8.047	9.405	8.583	9.509	8.188	9.379	9.701	9.838	9.832	9.384	10.159	8.677	9.086	8.675	9.83	9.136	7.081	9.931	8.522	9.839	8.858	10.821	8.807	9.108	9.852	9.466	8.918	9.94	9.306	9.256	9.172	9.104	9.017	9.667	9.279	8.588	8.634	9.186
VAMP5	10.793	9.942	8.845	10.003	10.561	10.029	9.678	9.594	10.313	10.637	10.757	8.624	10.84	10.539	9.506	9.748	11.094	10.117	9.139	9.916	9.777	10.565	11.471	8.991	10.968	9.933	9.683	10.046	10.782	10.442	10.141	10.33	10.694	9.196	9.562	10.133	9.91	10.251	9.823	10.272	11.489	9.679	11.466	10.19	10.629	10.657	10.66	10.003	10.272
ZNF273	5.9805	5.807	6.453	5.833	6.105	5.765	5.7075	5.8205	6.2695	5.93	5.963	5.745	5.7845	6.09	6.0185	6.053	6.263	6.0325	5.8455	6.0985	5.753	6.1445	6.3385	6.001	6.1395	6.013	5.584	6.4635	6.127	5.907	6.0055	6.149	6.005	6.1315	6.187	6.4605	5.955	5.96	5.8405	5.8155	5.771	5.8175	5.885	6.0285	5.876	5.887	6.036	6.128	6.016
ZNF460	6.3305	6.1035	6.514	6.375	6.4685	6.2175	6.2405	6.3225	7.0595	6.5025	6.4195	6.54	5.9995	5.949	6.52	6.276	6.9235	6.1855	6.408	6.441	6.6395	6.455	6.733	6.484	6.42	6.7315	6.7065	6.629	6.116	6.357	6.696	6.5505	6.3885	6.6815	6.854	6.5325	6.5005	6.2195	6.714	6.3875	6.559	6.793	6.816	6.376	6.6105	6.5885	6.2765	6.8	6.519
ZNF268	6.16266666666667	6.07233333333333	6.538	6.122	6.021	6.10166666666667	6.04366666666667	6.05333333333333	6.236	6.73266666666667	6.168	6.36233333333333	6.35766666666667	6.43833333333333	5.90033333333333	6.22333333333333	6.339	6.17133333333333	6.029	6.06966666666667	6.27133333333333	6.14833333333333	6.35366666666667	6.20133333333333	6.13966666666667	6.06333333333333	6.21133333333333	6.248	6.153	6.13966666666667	6.046	6.10833333333333	6.26133333333333	6.23333333333333	5.98933333333333	6.25633333333333	5.88333333333333	6.177	6.09266666666667	6.55633333333333	5.99933333333333	6.08	6.072	6.17066666666667	5.92166666666667	6.16466666666667	6.03833333333333	6.23033333333333	6.354
MTHFD2	7.66566666666667	7.73966666666667	9.26633333333333	6.75533333333333	7.86333333333333	8.01866666666667	7.72833333333333	8.34766666666667	8.92366666666667	8.132	7.99733333333333	7.26733333333333	7.23633333333333	7.837	8.22066666666667	7.372	9.198	7.662	8.68	7.70266666666667	8.541	7.93933333333333	8.82633333333333	8.53066666666667	8.29733333333333	8.213	8.497	8.67666666666667	7.98933333333333	8.11766666666667	8.27666666666667	8.26233333333333	7.42466666666667	8.21733333333333	9.04333333333333	8.296	8.766	8.25433333333333	8.394	8.35533333333333	8.36966666666667	8.50033333333333	8.71866666666667	8.01966666666667	8.48733333333333	8.67866666666667	7.924	8.34033333333333	8.083
OR5I1	5.859	5.543	5.826	5.682	5.993	5.689	5.705	5.952	5.85	5.737	5.436	5.59	5.938	5.747	5.818	5.923	5.627	5.78	5.858	5.948	5.942	5.867	5.697	5.664	5.493	5.785	5.912	5.878	5.774	5.714	5.692	5.837	5.6	5.674	5.855	6.104	5.648	5.69	5.679	5.733	5.708	5.915	5.844	5.773	5.852	5.604	5.858	5.684	5.814
RPP40	9.571	9.006	10.762	9.197	10.082	9.27	8.921	8.986	10.799	9.717	9.443	9.617	8.079	9.124	9.161	9.322	9.767	8.814	9.097	8.473	9.089	9.428	10.475	10.205	9.181	9.32	10.127	10.687	9.428	9.318	9.248	9.936	8.734	9.403	9.733	8.992	10.111	9.798	8.986	9.659	9.1	11.201	8.986	9.493	8.971	10.002	9.901	10.264	8.85
ADCY2	6.812	6.489	7.241	6.667	6.58	6.165	6.763	6.693	6.74	6.842	6.755	6.924	7.006	6.361	6.724	6.389	6.627	6.325	6.143	6.307	6.474	6.45	6.49	6.397	6.637	6.565	6.304	6.566	6.179	6.511	6.785	6.476	6.719	6.553	5.992	6.481	6.467	6.753	6.727	6.425	6.812	6.877	6.869	6.82	6.526	6.519	6.531	6.604	6.247
CFTR	7.916	7.176	8.214	5.986	8.254	7.452	9.51	6.098	7.647	7.868	7.82	5.885	8.487	6.659	6.912	8.894	7.154	7.176	6.058	9.115	8.103	8.958	7.502	9.5	7.753	9.112	8.924	8.391	7.311	7.862	8.453	8.37	5.86	7.554	8.424	8.162	7.579	6.443	8.482	9.045	8.627	6.569	6.095	6.288	9.012	8.627	8.251	10.555	8.403
CYSLTR1	6.87	6.857	6.419	8.001	6.741	7.715	6.353	6.565	6.497	7.234	7.46	8.619	6.557	6.553	7.007	6.551	5.978	6.933	6.013	6.85	6.068	6.757	7.211	6.432	7.365	6.537	7.032	6.4	6.785	6.665	6.654	6.97	8.819	6.778	7.028	7.199	6.661	6.783	6.708	6.34	7.74	6.056	6.965	6.891	7.142	6.715	7.45	6.394	6.584
SEC24A	8.487	9.004	7.992	8.791	8.505	8.826	9.635	9.126	8.574	8.9	9.358	8.76	9.313	7.911	9.017	7.885	8.366	9.178	8.644	9.215	9.621	9.329	9.405	8.653	8.719	8.756	8.819	8.367	8.222	8.807	10.056	8.9	8.525	9.209	8.881	9.09	7.37	6.858	7.837	6.757	7.422	7.226	7.537	7.414	7.727	7.698	7.264	8.059	7.976
CCR9	5.932	5.855	5.7645	5.942	6.302	5.8975	5.827	5.891	6.0365	5.912	5.9605	6.145	6.2435	5.9685	5.996	6.043	6.0015	5.836	5.833	6.072	6.078	5.919	5.8115	6.046	5.939	5.893	6.0345	5.91	5.7305	5.9685	5.991	6.027	5.662	6.0145	5.517	5.794	6.0115	5.8815	6.1335	5.8365	5.79	6.019	5.987	5.648	5.65	5.9805	5.9165	5.8515	6.016
GJB6	5.8915	5.7605	5.676	5.8485	5.7685	5.801	5.532	5.503	5.5485	5.7545	5.634	5.7215	5.713	5.761	5.814	5.6065	5.695	5.9025	5.853	5.668	5.833	5.7925	6.131	5.5965	5.7035	5.7575	5.743	5.79	5.841	6.156	5.955	6.167	5.7635	6.352	6.0045	5.801	5.582	5.935	5.728	6.567	5.9685	5.8025	5.605	7.251	5.764	5.851	5.778	5.6075	5.634
SDCCAG8	6.37	6.143	6.754	6.826	6.511	5.97	6.344	6.706	6.382	6.052	6.135	6.942	6.675	6.669	6.818	7.043	6.777	6.63	6.051	6.791	6.637	6.435	6.599	6.446	6.407	6.739	6.472	6.48	6.273	6.473	6.563	6.859	6.91	6.336	7.269	6.916	6.802	7.102	7.075	7.019	7.345	6.831	7.194	7.483	7.23	6.614	6.608	6.825	6.866
SDCCAG3	7.76566666666667	7.78333333333333	8.34066666666667	7.667	7.926	7.452	7.61933333333333	7.52266666666667	8.62966666666667	7.265	7.475	7.73933333333333	7.88633333333333	8.18633333333333	7.821	7.76466666666667	8.21366666666667	7.762	8.14666666666667	7.88666666666667	7.75766666666667	7.33533333333333	7.737	7.906	7.43533333333333	8.06333333333333	7.94333333333333	8.031	7.719	7.951	7.554	7.76033333333333	7.40933333333333	7.746	7.498	7.33266666666667	8.288	8.53133333333333	8.05233333333333	8.04166666666667	8.314	8.24366666666667	8.12833333333333	8.28066666666667	8.17133333333333	8.085	7.78133333333333	8.284	7.74966666666667
HSPH1	10.414	10.243	11.602	11.427	10.325	9.954	9.657	10.006	12.43	10.464	9.763	11.21	9.052	9.735	10.049	11.429	11.302	10.36	10.429	9.963	10.467	10.444	11.386	11.258	10.696	10.402	10.542	11.18	9.76	10.642	10.521	11.196	10.85	11.504	11.236	10.922	11.422	10.449	10.733	12.121	10.877	11.156	10.717	11.484	12.129	11.411	11.105	12.27	10.621
STARD10	10.583	12.055	10.873	8.939	11.336	11.871	11.747	12.651	11.801	10.412	11.199	9.489	9.965	11.615	12.56	11.373	10.412	12.285	12.715	11.478	12.202	11.297	10.696	11.715	11.131	12.366	12.571	10.823	11.934	10.909	12.008	10.841	9.797	11.676	11.124	11.418	11.8	11.477	12.832	11.64	11.481	12.156	12.073	11.954	12.041	12.958	11.325	11.143	12.805
CGA	6.155	5.944	6.157	6.328	5.953	6.038	6.011	6.06	6.128	6.131	5.816	6.149	5.817	6.23	6.095	6.177	5.985	6.063	5.875	6.303	6.402	6.839	6.448	5.976	6.074	6.047	5.777	6.022	5.967	5.806	6.173	6.153	6.124	6.164	6.151	5.837	5.964	6.351	5.868	5.803	6.049	6.375	6.039	5.867	6.025	6.03	6.172	6.206	6.296
WASF3	6.793	7.217	5.844	8.264	6.681	7.218	6.54	8.555	6.673	6.987	6.941	6.009	6.571	6.957	7.962	6.589	5.849	7.093	7.309	6.864	6.601	6.741	7.24	6.464	7.899	6.429	6.793	7.656	7.698	6.584	6.011	6.61	7.206	7.368	6.819	7.118	6.26	7.254	6.588	7.547	6.594	7.734	6.525	8.502	6.563	6.93	6.967	6.672	7.125
NOXA1	7.846	7.964	8.328	6.553	7.731	8.187	8.892	7.803	7.746	7.027	7.774	6.613	9.736	9.331	8.402	8.391	7.183	8.14	8.992	8.35	8.319	7.384	7.046	8.76	7.157	8.742	7.62	7.505	8.112	8.594	8.505	7.638	6.44	7.551	7.106	6.94	7.31	7.851	8.49	7.489	7.93	8.607	7.807	7.939	8.458	7.243	7.122	7.785	8.545
UTP14A	8.045	7.954	9.424	8.0475	8.325	8.036	8.001	8.3805	9.3435	7.6995	7.6795	8.13	7.247	7.9965	7.9605	8.2905	9.307	8.144	7.869	8.0635	7.9785	7.9985	8.475	8.3265	8.249	7.852	8.627	8.8585	7.9985	8.2205	8.0825	8.44	7.9645	8.051	8.2695	8.6595	8.99	9.0805	8.5065	8.2765	8.178	8.796	8.253	8.496	8.5345	8.4155	8.449	8.3315	7.958
CPLX2	5.79266666666667	5.87566666666667	6.06033333333333	5.89166666666667	5.82233333333333	5.85866666666667	5.78266666666667	6.07166666666667	5.858	5.77966666666667	5.83233333333333	5.794	5.977	5.877	5.886	5.647	5.889	5.952	5.86566666666667	5.85933333333333	5.844	5.7	5.824	5.84166666666667	5.80466666666667	5.84933333333333	5.837	5.897	5.85633333333333	6.033	5.818	5.81266666666667	5.81133333333333	5.86166666666667	5.77233333333333	5.77766666666667	5.88066666666667	5.81933333333333	6.03833333333333	5.89566666666667	5.93366666666667	5.85833333333333	5.81366666666667	5.839	5.97366666666667	5.94833333333333	5.73466666666667	5.804	5.822
CPLX1	7.411	7.047	7.138	6.01	7.261	6.815	6.249	6.987	7.116	6.489	6.244	6.235	7.681	7.897	7.43	8.416	7.446	7.404	7.02	7.061	6.944	6.949	6.9	7.299	7.443	6.917	6.916	7.421	7.09	7.84	7.117	7.973	6.128	6.539	6.634	5.902	6.688	7.879	7.786	8.679	7.121	7.885	7.808	8.564	6.593	7.993	7.617	7.159	7.145
FRS3	6.886	6.956	7.814	7.677	7.169	7.075	6.663	6.883	7.041	7.295	7.197	7.434	6.953	8.049	7.176	8.184	7.375	6.995	6.702	7.264	7.159	6.899	7.457	7.004	7.186	7.067	7.023	7.52	7.345	6.902	6.637	7.604	7.64	7.414	6.732	6.576	7.589	7.853	7.771	7.841	7.874	8.096	7.909	7.954	7.871	7.552	7.703	7.869	7.057
FRS2	5.764	5.943	5.96366666666667	5.85433333333333	5.90033333333333	5.816	5.69033333333333	5.766	5.87866666666667	5.83466666666667	5.783	5.899	5.763	5.95133333333333	5.87966666666667	5.83566666666667	5.86433333333333	5.82266666666667	5.72366666666667	5.83466666666667	5.86066666666667	5.94533333333333	5.878	5.956	5.959	5.931	5.94366666666667	5.89	5.69866666666667	5.855	5.90733333333333	5.956	5.74466666666667	5.82933333333333	6.04633333333333	6.12133333333333	6.12666666666667	5.835	5.90666666666667	5.91233333333333	5.96366666666667	5.90466666666667	5.893	6.04433333333333	5.83766666666667	5.94266666666667	6.02766666666667	5.847	5.91833333333333
NEU3	5.954	5.978	5.785	5.889	6.063	6.229	5.999	6.32	6.318	6.086	5.864	6.122	6.273	5.775	5.961	6.046	5.952	5.989	6.191	5.524	6.031	6.172	6.025	5.984	5.704	5.826	5.848	6.261	5.85	6.121	5.99	5.995	5.929	6.056	5.535	5.94	5.993	6.054	6.366	5.815	6.193	5.874	5.926	6.01	5.826	6.066	5.956	6.112	5.869
FAXDC2	6.236	6.23433333333333	5.89666666666667	6.774	6.41466666666667	6.50266666666667	6.27233333333333	6.449	5.95433333333333	6.51166666666667	6.36366666666667	6.91633333333333	6.17566666666667	6.27066666666667	6.38933333333333	6.428	5.88666666666667	6.30633333333333	6.45166666666667	6.32833333333333	6.16566666666667	6.21666666666667	6.004	5.977	6.415	5.926	6.06133333333333	6.159	6.46433333333333	6.13233333333333	6.03166666666667	5.89033333333333	6.75366666666667	6.21266666666667	6.03166666666667	6.445	5.98266666666667	6.22666666666667	6.076	6.264	5.92133333333333	6.198	5.98733333333333	6.38066666666667	5.984	6.14666666666667	6.12666666666667	6.02866666666667	6.53433333333333
FAM114A2	6.775	6.638	6.238	6.838	6.638	7.252	6.787	7.678	6.958	6.561	7.083	7.559	7.096	6.545	6.843	6.854	6.455	6.633	6.904	6.618	6.654	6.83	6.549	6.808	7.147	6.497	6.712	6.518	6.608	6.753	6.9	6.392	7.399	6.549	6.845	7.444	6.82	6.634	6.627	6.839	7.019	6.157	6.736	6.712	6.563	6.898	6.899	6.56	6.69
ZNF275	7.401	7.404	7.272	7.5145	7.2975	7.649	7.2475	7.4905	7.3995	7.172	7.199	7.3745	7.4755	7.4255	7.4885	7.339	7.13	7.4275	7.3	7.325	7.204	7.2005	7.0445	7.274	7.53	7.2785	7.5785	7.3435	7.4015	7.3465	7.237	7.5245	7.587	7.5065	7.1905	7.5285	7.49	7.7515	7.2125	7.099	7.7345	7.3015	7.3215	7.464	7.531	7.1235	7.2115	7.2575	7.62
CEACAM3	6.291	6.434	6.006	6.928	6.281	6.139	6.971	6.257	6.457	6.038	6.615	6.672	5.963	6.09	6.165	6.071	6.22	6.265	6.262	6.484	6.656	6.659	6.223	6.238	6.106	6.585	7.038	6.372	6.59	6.717	7.327	6.719	6.821	6.491	6.424	6.455	6.31	6.349	6.679	6.881	6.277	6.422	6.125	6.353	6.992	6.227	6.187	6.114	6.393
ALDH1L1	6.117	5.765	5.821	5.689	5.877	6.2	6.986	7.434	7.942	6.688	7.017	5.887	6.132	7.315	7.568	6.218	5.621	6.293	8.418	6.438	7.975	6.301	6.394	5.773	6.691	5.348	6.256	6.77	7.005	5.834	6.675	7.265	5.842	6.137	5.916	6.471	5.742	6.566	7.443	6.39	6.016	6.003	5.773	6.254	6.38	7.09	5.567	7.087	6.205
FTCD	5.8045	5.9155	5.947	5.745	5.8225	5.7225	5.7715	5.787	5.5975	5.9475	5.793	6.0205	6.3075	6.015	5.811	6.0655	5.8425	5.8375	5.804	6.0505	5.939	6.0425	6.02	5.655	5.937	5.9805	5.7855	5.7585	5.775	5.6285	5.946	5.752	5.742	6.8485	5.9275	5.785	5.8345	5.8115	5.738	6.3115	5.7825	5.872	5.9225	5.942	5.9525	5.778	5.9115	6.1085	5.867
PPP1R17	6.106	6.103	5.904	6.037	5.594	6.196	5.896	5.995	5.894	5.884	5.816	5.832	6.109	5.853	6.004	5.771	6.178	5.922	5.733	5.971	5.976	5.68	5.806	5.684	5.914	5.854	5.797	6.103	5.921	5.708	5.805	5.912	5.571	5.932	5.75	5.697	5.967	6.16	5.815	5.859	5.929	5.912	5.914	5.692	5.92	6.145	5.729	5.856	5.92
TUBGCP2	9.505	9.442	9.335	9.291	9.55	9.58	9.752	9.82	9.462	9.072	9.461	9.691	10.067	10.212	10.186	10.098	9.727	9.323	10.117	9.712	9.674	9.142	9.449	9.205	9.307	10.083	9.873	9.178	9.849	9.733	9.724	9.311	9.561	9.356	9.482	9.238	9.907	9.808	9.859	10.183	10.362	10.303	9.981	10.069	10.402	9.631	9.582	9.821	9.941
CLPX	8.97	9.321	9.15	9.181	9.353	9.021	9.307	9.152	9.377	8.9	9.062	9.174	7.991	8.414	8.909	8.812	9.624	9.332	9.209	8.496	9.153	9.055	9.359	8.973	8.773	9.01	9.153	9.549	8.879	8.741	9.036	9.261	9.084	9.244	9.353	9.227	9.46	8.781	8.698	8.66	9.044	9.358	8.998	9.035	9.022	8.445	8.896	9.033	8.513
PDE10A	5.6095	5.6895	5.6865	6.054	5.6135	5.4575	5.588	5.554	5.661	5.7805	5.6425	5.61	5.706	5.7425	5.53	5.6845	5.6915	5.6225	5.75	5.704	5.887	5.741	5.6985	5.795	5.729	5.5815	5.767	5.635	5.755	5.6925	5.7605	5.756	5.784	5.605	5.812	5.8185	5.77	5.801	5.8835	5.545	5.7035	5.665	5.6335	5.7435	5.653	5.716	5.688	5.6125	5.757
SRCAP	6.395	6.395	7.003	6.56	6.371	6.002	6.725	6.479	6.61	6.13	6.134	6.767	6.834	6.835	6.275	6.636	6.503	6.528	6.715	6.35	6.247	6.344	6.127	6.633	6.206	6.361	5.917	6.539	6.466	6.546	5.922	6.432	6.261	6.51	6.339	5.951	6.399	6.552	6.518	6.369	6.833	6.653	6.15	6.286	6.62	6.299	6.502	6.7	6.592
PPP1R13L	8.109	6.85	9.374	6.173	7.136	7.037	8.262	7.519	8.695	6.545	6.646	6.87	8.018	7.065	7.129	7.69	8.122	7.023	7.759	7.226	8.527	7.391	7.02	8.846	7.457	8.257	7.927	7.335	7.284	8.273	8.339	7.316	6.35	7.104	9.678	8.081	8.377	7.769	7.966	8.238	7.857	7.396	8.968	7.218	8.666	7.194	7.828	8.324	7.795
CD3EAP	5.882	6.249	6.732	6.209	6.372	6.116	6.165	6.214	7.203	6.158	6.457	6.122	5.939	6.175	6.157	6.121	6.595	6.055	6.039	6.279	6.131	6.12	6.163	5.919	6.128	6.329	6.304	6.426	6.31	6.029	6.234	6.166	5.954	6.136	6.077	6.037	6.231	6.375	6.203	6.384	6.064	6.332	6.629	6.416	6.182	6.421	6.212	6.496	6.195
CCL27	5.514	5.821	6.098	5.981	5.896	5.595	5.951	5.922	5.609	5.642	5.853	5.743	6.103	5.965	5.911	5.79	5.9	5.787	6.244	5.949	5.716	5.813	6.127	5.716	5.8	5.881	6.223	6.052	5.937	5.474	5.916	5.698	6.106	5.646	5.728	5.88	5.785	5.683	5.913	5.924	5.798	5.651	5.803	5.697	5.835	5.768	6.175	5.602	5.828
HPSE	6.8315	6.295	6.1435	6.193	7.0085	6.718	6.9915	5.8595	7.666	7.7515	6.6925	6.3625	6.266	6.073	6.188	6.1625	8.7375	6.6555	6.179	6.166	6.7815	7.503	7.2585	7.0165	6.666	7.387	6.592	7.0995	6.5505	7.0795	7.4055	7.0175	6.5665	7.2775	8.0725	7.0185	7.0125	6.8155	7.2105	6.757	7.0145	6.8705	7.45	7.1185	7.059	6.745	6.572	7.0495	6.5865
RUVBL2	8.902	8.69	8.526	8.343	8.943	7.641	8.742	8.503	10.491	7.731	7.731	8.389	7.898	7.952	8.398	7.932	10.032	8.623	8.58	8.245	8.509	8.088	9.071	8.549	7.664	8.49	8.587	9.224	7.782	8.4	8.762	8.945	7.88	8.181	8.606	7.8	9.438	8.919	8.916	9.537	8.735	8.934	10.043	8.82	9.116	8.634	8.871	9.849	8.202
PGRMC1	11.108	11.579	11.835	12.416	11.619	11.173	11.594	11.382	12.214	11.383	11.533	13.553	11.308	10.748	10.777	11.404	11.487	11.472	11.432	11.566	11.627	11.673	11.572	11.609	11.192	11.381	11.503	12.34	11.214	11.328	12.039	11.907	12.864	11.878	11.722	11.55	11.856	12.188	12.534	11.978	12.399	11.769	12.14	11.865	12.21	11.904	11.692	12.552	11.91
CYP46A1	5.989	6.077	5.861	7.028	5.652	5.832	6.054	5.895	5.806	5.922	5.959	6.568	6.215	6.576	6.068	6.23	5.771	5.969	5.9	5.779	5.989	5.993	5.787	6.033	5.93	5.779	5.949	6.148	5.827	6.134	6.018	5.847	6.549	5.829	6.073	6.063	5.856	6.289	6.051	6.364	5.722	6.408	5.764	6.278	5.935	5.925	6.009	5.665	5.892
LILRB1	9.545	9.5185	9.354	8.973	9.1945	9.7625	9.087	9.366	8.976	9.504	9.619	8.7345	10.122	10.2035	9.57	9.85	9.0225	9.527	9.791	9.4745	9.406	9.234	9.0525	9.451	9.5145	9.3225	9.6395	8.749	9.6035	9.886	8.8875	9.2585	8.5105	9.5445	8.9725	9.153	8.9835	9.16	8.5805	8.9765	9.25	8.795	9.099	8.8745	9.391	9.126	9.474	8.9185	9.266
SLC26A1	5.9875	5.796	5.89475	5.937	5.855	6.00825	5.9405	5.98375	5.8735	6.0395	5.97625	5.84	5.82975	5.8505	5.93725	5.97175	6.1145	5.88925	5.981	5.8655	6.02025	5.75825	5.89525	5.891	5.894	5.99575	5.88275	5.83475	5.936	5.9315	5.95175	5.8425	5.9305	5.92975	5.96375	6.03525	5.88325	5.8385	5.91675	5.872	5.931	5.9305	5.81725	5.88675	5.9575	5.821	5.87425	5.88825	5.95
ADAM28	6.63566666666667	8.55166666666667	6.62333333333333	6.11266666666667	6.828	7.508	7.11433333333333	8.14866666666667	6.213	6.81	7.39766666666667	6.04666666666667	7.07333333333333	8.57266666666667	7.58966666666667	6.65933333333333	6.008	8.501	8.166	7.08566666666667	7.832	6.906	6.043	6.16366666666667	6.944	6.9	7.422	5.80966666666667	7.562	7.58	6.79633333333333	7.059	6.07166666666667	7.027	6.66366666666667	8.291	7.13666666666667	6.87433333333333	6.564	6.536	7.53933333333333	6.271	7.28366666666667	6.314	8.75466666666667	6.10433333333333	7.35833333333333	6.51966666666667	7.187
SLC22A7	5.73833333333333	5.93766666666667	5.85433333333333	5.755	5.86833333333333	6.22533333333333	6.06433333333333	6.11	6.069	5.868	5.93433333333333	5.937	6.07633333333333	5.96766666666667	6.03066666666667	5.96333333333333	5.98233333333333	5.86166666666667	6.00233333333333	6.06233333333333	5.98533333333333	5.83966666666667	5.90233333333333	5.968	5.94733333333333	5.906	6.099	5.81766666666667	5.97366666666667	6.02733333333333	5.99933333333333	5.87933333333333	5.848	5.90333333333333	5.92033333333333	5.94733333333333	5.94933333333333	5.90966666666667	5.85	5.81966666666667	6.146	5.97066666666667	6.01033333333333	5.96933333333333	5.81066666666667	5.871	6.063	5.75833333333333	5.84866666666667
ARID5A	6.14066666666667	6.253	6.05433333333333	6.01666666666667	6.13866666666667	5.98566666666667	6.068	6.17433333333333	6.07166666666667	6.27333333333333	6.10866666666667	6.09266666666667	5.92833333333333	6.26766666666667	5.96133333333333	5.84766666666667	6.05333333333333	6.19766666666667	5.75666666666667	5.98566666666667	5.966	6.036	6.05833333333333	5.98	6.52666666666667	6.03666666666667	6.019	5.994	5.893	6.07066666666667	6.13133333333333	6.21633333333333	5.879	5.93433333333333	6.274	5.976	6.077	6.08333333333333	5.93833333333333	6.24966666666667	6.267	6.324	6.18133333333333	6.26666666666667	6.361	5.959	6.17533333333333	6.15733333333333	6.01533333333333
TSPAN9	11.708	10.121	9.713	10.429	10.981	10.828	9.825	10.244	10	10.685	10.17	11.453	10.437	10.739	10.375	11.284	9.989	9.809	9.823	10.59	10.4	10.418	10.155	9.847	11.411	9.903	10.05	10.676	10.523	10.602	9.275	10.071	10.304	9.909	9.325	9.828	9.205	11.135	10.611	11.292	11.063	10.322	11.07	11.45	10.351	10.933	10.979	11.025	10.763
USP20	6.2185	6.1795	6.831	6.625	6.0495	6.322	6.389	6.0745	6.3125	6.23	6.0295	6.5235	6.16	5.7655	6.014	6.288	6.4215	6.174	6.2755	6.255	6.3315	6.3245	6.195	6.323	6.1985	6.4105	6.228	6.0935	6.2995	6.393	6.439	6.2115	6.1895	5.9965	6.169	6.205	6.002	6.014	6.498	6.148	6.22	6.112	6.2835	6.202	6.122	6.236	6.3505	6.122	6.2595
USP19	6.105	6.302	6.209	5.945	6.188	6.341	6.293	6.092	5.726	6.164	6.096	6.318	6.245	6.432	6.597	6.164	6.532	6.31	6.467	6.049	6.128	6.657	6.489	6.44	6.005	6.336	6.545	6.652	6.068	6.23	6.271	6.179	6.268	6.277	6.038	6.089	6.657	6.256	6.461	5.983	6.357	6.46	6.754	6.089	6.566	5.693	6.277	6.137	6.491
CEACAM7	5.859	5.68	6.302	6.083	6.461	6.006	6.429	5.842	7.448	6.468	6.649	5.698	5.866	5.586	5.928	6.199	5.922	5.957	5.896	6.107	6.616	8.032	6.117	8.832	6.25	7.026	7.666	7.043	5.837	6.007	9.566	7.632	5.767	7.948	6.197	6.864	7.315	6.036	6.552	6.155	5.924	5.886	5.867	7.436	11.402	6.481	6.232	12.981	6.71
HCST	9.034	8.657	6.6865	8.7705	8.611	9.4425	7.717	8.2745	9.2585	9.317	9.469	8.135	8.8945	9.475	8.17	8.501	8.388	8.547	8.263	8.5365	7.6055	8.488	9.9065	7.6905	9.627	9.1395	8.7525	7.9775	8.9945	8.544	8.4455	9.04	9.869	8.68	8.6775	8.9095	8.4555	9.288	8.316	7.7275	10.228	7.995	10.267	9.0575	9.773	8.432	9.9665	8.365	9.041
CD300C	5.844	5.751	5.757	6.141	6.048	5.972	5.688	5.659	6.72	6.12	6.209	5.732	5.648	5.818	5.76	5.686	6.34	5.931	5.75	5.832	5.82	6.215	6.332	5.846	5.908	6.071	5.649	6.064	5.865	6.472	6.06	5.748	6.238	5.987	5.944	6.008	6.181	6.081	6.2	5.974	7.116	5.95	6.155	6.667	6.251	5.759	6.624	6.264	6.203
ME3	6.60233333333333	6.70333333333333	6.36666666666667	6.48933333333333	6.50833333333333	6.72166666666667	6.53633333333333	7.59566666666667	6.77233333333333	6.62133333333333	6.88	6.28066666666667	6.787	6.76933333333333	7.02866666666667	6.30066666666667	6.72333333333333	6.73333333333333	7.23566666666667	6.43766666666667	6.61833333333333	6.625	6.62033333333333	6.64433333333333	6.60866666666667	6.49666666666667	6.77133333333333	6.495	6.90233333333333	6.74533333333333	6.31566666666667	6.562	6.61433333333333	6.45266666666667	6.53966666666667	6.638	6.835	6.69466666666667	6.581	6.73033333333333	6.76333333333333	6.54566666666667	7.13366666666667	6.62433333333333	6.605	6.93333333333333	6.601	6.52833333333333	6.79733333333333
NMU	9.408	8.31	9.885	5.892	8.603	7.084	8.554	5.922	9.055	7.314	7.18	7.553	5.776	7.128	6.969	7.395	11.621	8.202	7.992	7.087	9.832	9.79	7.857	10.911	6.707	8.573	9.729	10.547	7.018	8.753	9.358	7.008	5.697	8.997	9.587	8.051	5.618	8.824	10.51	10.868	6.215	9.186	8.328	6.786	5.874	8.761	7.99	6.666	9.304
FGL2	9.418	9.888	8.878	14.03	10.746	9.711	8.606	7.827	9.625	10.34	9.865	12.082	10.163	8.571	8.121	8.196	8.52	9.707	6.334	9.486	7.486	9.622	10.499	7.51	9.678	9.067	8.665	8.056	8.948	8.403	9.523	9.818	14.193	8.851	8.553	8.867	9.035	8.975	9.017	8.298	11.1	7.587	10.781	9.454	10.451	8.98	9.5	8.874	9.862
EDDM3A	6.016	6.297	6.365	6.341	6.039	6.897	6.06	7.004	6.045	6.263	6.431	6.211	6.704	6.492	6.855	6.481	6.263	6.07	6.794	6.296	6.59	6.118	6.276	6.319	6.445	6.358	6.932	5.971	6.593	6.089	6.218	6.46	6.26	6.014	6.069	6.153	6.55	6.43	6.391	6.335	6.455	6.363	6.72	6.497	6.572	6.432	6.523	6.281	6.044
CFHR4	5.493	5.869	5.69	5.83	5.778	5.779	5.803	5.809	5.901	5.976	5.915	5.698	5.981	5.679	5.751	5.88	5.75	5.855	5.964	5.641	5.596	5.889	5.801	5.901	5.573	5.802	5.512	5.869	5.688	5.646	5.804	5.611	5.635	5.804	5.695	5.889	5.901	5.86	5.835	5.742	5.66	5.652	5.991	5.614	5.721	5.954	5.535	5.764	5.732
CFHR3	5.879	5.7745	5.8705	5.8065	5.6445	5.814	5.8155	5.975	5.7155	5.6815	5.4	5.9155	5.733	5.7175	5.7825	5.8	5.7835	5.797	5.8125	6.0365	5.733	5.8145	5.626	5.85	5.586	5.8295	5.9125	5.894	5.9855	5.5365	5.9185	5.835	5.803	5.8195	5.759	5.7435	5.8725	5.9345	5.669	5.7095	5.6935	5.919	5.769	5.841	5.9505	5.837	5.663	5.8485	5.949
SMR3B	5.48	5.661	5.948	5.624	5.885	5.83	5.553	6.062	5.718	5.897	5.681	5.731	5.732	5.953	5.762	5.834	5.701	5.769	5.794	5.808	6.155	5.738	5.788	5.931	5.87	5.845	5.818	5.744	5.685	5.781	5.711	6.048	5.661	5.8	5.72	5.87	6.056	5.807	5.829	5.936	5.989	5.729	5.807	5.529	5.778	5.875	5.784	5.911	5.881
CEACAM8	5.651	5.495	6.142	5.766	5.834	5.605	5.85	5.616	5.466	5.644	5.659	5.741	5.49	5.615	5.722	5.757	5.665	5.94	6.051	5.634	5.685	5.863	5.8	5.927	5.797	5.802	5.706	5.75	5.713	5.464	5.617	5.89	5.97	6.009	5.828	5.762	5.638	5.498	5.957	5.706	5.615	5.794	5.787	5.779	5.691	5.802	5.816	5.656	6.096
ACTL7B	6.377	6.231	6.504	6.392	6.268	6.536	6.384	6.413	6.279	6.133	6.067	5.939	5.709	5.987	6.227	6.391	6.732	6.257	6.247	6.466	6.526	6.311	6.193	6.218	5.922	6.443	6.822	6.022	6.081	6.421	6.517	6.373	6.287	6.329	6.444	6.243	6.495	6.296	6.666	6.481	6.717	6.899	6.528	6.391	6.994	6.494	6.287	6.699	6.586
ACTL7A	5.717	5.845	5.679	5.738	5.896	5.608	5.726	5.674	5.886	5.764	5.843	5.821	5.727	5.618	5.593	5.721	5.304	5.479	5.85	5.802	5.669	5.841	5.744	5.766	5.692	5.681	5.544	5.722	5.945	5.925	5.841	6.044	5.915	5.675	5.394	5.624	5.887	6.07	5.507	5.858	5.534	6.033	5.748	5.533	5.604	6.182	5.93	5.733	5.686
C1QL1	6.389	6.923	6.05	10.397	6.377	6.898	8.366	6.082	6.956	6.561	6.517	9.743	6.816	6.486	6.171	6.143	5.768	6.691	6.511	7.007	6.779	6.788	6.11	6.547	6.194	7.444	6.808	6.135	6.58	6.362	7.413	6.532	11.354	6.237	6.789	6.357	6.423	6.142	7.118	7.179	6.035	6.067	6.199	6.236	6.292	6.331	5.964	5.938	6.842
MRPS30	9.673	9.85	10.289	9.52	10.131	9.459	9.526	9.88	11.313	9.606	9.577	10.631	8.404	9.036	9.518	9.038	11.347	9.622	9.523	9.601	9.513	9.605	10.266	10.345	9.658	9.78	9.589	10.136	9.198	9.396	9.896	10.379	9.6	9.33	10.99	9.72	10.753	9.649	10.345	10.155	9.803	9.919	9.952	9.513	9.757	10.125	9.819	9.731	9.282
WDR3	6.047	6.097	6.333	6.632	5.987	6.06	6.217	6.112	6.775	5.958	5.731	6.795	5.761	6.173	6.198	6.016	5.956	5.92	6.027	6.065	6.165	6.151	6.148	6.086	6.099	6.382	5.839	6.182	6.179	6.055	6.041	6.199	6.6	6.158	6.015	6.025	6.007	5.847	5.966	6.191	6.01	6.408	6.189	6.071	6.227	6.01	5.992	6.155	6.116
NPFFR2	5.92333333333333	5.86466666666667	5.802	7.33866666666667	5.78633333333333	5.839	5.949	5.89333333333333	5.76866666666667	6.117	5.99466666666667	9.89633333333333	5.85	5.96033333333333	5.811	5.97133333333333	5.91766666666667	5.81066666666667	5.92266666666667	5.64266666666667	5.734	5.86233333333333	6.11533333333333	5.797	5.96033333333333	5.792	5.977	5.85166666666667	5.80733333333333	5.77933333333333	5.81966666666667	5.944	8.07866666666667	6.983	5.789	5.804	6.054	5.85233333333333	5.73266666666667	5.854	5.90666666666667	5.77366666666667	5.90166666666667	5.864	5.88133333333333	5.953	5.84	5.85566666666667	5.84433333333333
GPR83	5.7655	5.8475	5.8515	5.785	5.7505	5.855	5.766	5.7915	5.895	5.989	5.868	5.8835	5.563	5.63	5.8975	5.936	5.82	5.9505	5.8145	5.806	5.896	5.749	6.0065	6.0725	5.8835	5.99	6.0355	5.774	5.883	5.87	6.0005	5.7945	5.864	6.117	5.7165	5.93	6.165	5.9815	5.955	5.9125	6.0085	5.8765	6.006	5.8905	6.0645	6.5285	5.8625	6.301	5.975
CEACAM4	5.939	6.148	6.233	5.798	6.044	6.031	6.182	5.958	6.084	6.086	6.036	5.954	6.349	5.95	6.009	6.105	6.114	5.709	6.33	5.938	5.776	5.861	6.042	6.197	5.909	5.972	5.806	5.955	6.168	6.34	6.187	5.91	5.673	5.81	6.2	5.874	5.968	5.954	5.874	6.228	6.375	5.977	6.16	6.086	6.051	6.175	6.152	6.064	5.909
RAB10	11.87	11.924	12.129	11.879	11.834	12.181	12.006	11.739	11.999	12.129	12.382	11.678	11.439	11.619	11.578	11.727	11.721	11.819	12.287	11.613	12.368	12.077	12.392	12.355	11.765	12.186	12.046	12.252	12.046	12.046	12.065	12.454	11.972	12.266	12.055	11.924	12.314	11.898	12.346	12.861	12.125	12.411	12.127	12.21	12.088	12.276	11.94	12.342	12.316
PPARGC1A	6.885	7.216	7.538	5.429	7.733	8.289	7.425	9.26	5.939	8.509	9.148	6.106	8.729	7.705	9.454	8.11	7.331	7.549	9.984	8.671	7.4	8.05	7.719	6.504	8.407	7.316	8.452	7.08	8.651	7.053	7.546	7.264	6.13	7.219	7.685	7.48	8.854	8.698	8.218	7.36	6.065	6.83	6.394	8.631	6.514	8.079	6.524	7.89	7.294
MALT1	7.108	7.225	6.686	7.132	6.616	7.049	6.8515	6.614	6.6945	7.256	7.3355	7.609	6.7975	7.1065	6.9525	7.0545	7.2465	7.214	6.521	7.057	6.966	7.2725	7.3035	6.757	7.611	7.184	6.797	7.779	7.1505	7.4065	7.1	7.1765	7.221	7.345	6.861	7.4	6.966	7.017	6.505	6.4055	7.077	6.939	7.2035	7.073	7.067	6.8015	6.9785	6.928	7.0105
MMP24	7.037	7.862	6.051	6.076	6.126	9.811	6.245	12.709	5.976	7.384	9.454	5.988	6.417	7.286	10.988	6.318	6.1	7.42	10.092	6.668	6.064	6.169	6.171	6.029	10.157	5.964	6.614	6.343	10.21	5.923	6.067	6.644	6.157	6.434	6.552	7.136	6.202	6.575	6.178	5.863	6.479	5.791	6.112	6.504	5.985	6.259	5.981	6.083	5.9
LYVE1	6.6275	7.691	6.271	6.9705	7.205	6.835	7.142	6.0535	6.554	7.542	7.5975	6.1165	6.369	7.302	6.9205	6.17	6.125	7.577	5.884	7.1045	6.0975	7.9495	6.1615	5.822	6.909	6.1955	5.849	6.517	6.2055	7.1225	5.922	6.225	6.6545	6.3185	6.158	6.7355	6.454	6.488	6.729	6.9045	6.3415	6.0855	6.3355	6.1695	6.3765	6.9535	6.711	6.448	6.039
OCLM	5.88	5.887	5.938	5.897	5.755	5.828	5.997	6.127	5.783	5.803	5.853	6.045	5.903	5.596	5.942	5.895	5.558	5.929	5.965	5.856	6.003	5.879	5.717	5.818	5.968	5.651	5.752	5.869	5.86	5.968	5.865	5.931	5.915	5.758	5.98	5.861	5.924	5.981	5.674	5.975	5.985	5.932	5.978	6.057	5.762	6.079	5.895	5.611	6.018
YIF1A	9.693	9.799	10.043	10.092	9.714	9.724	10.592	10.232	10.646	9.622	9.836	10.763	10.458	9.887	10.18	10.068	10.245	9.947	10.508	10.509	10.756	9.835	9.781	10.25	9.381	10.47	10.717	10.507	9.813	10.195	10.358	9.978	9.58	9.993	9.861	9.711	9.731	10.445	10.979	11.11	10.424	10.423	10.468	10.699	10.363	11.12	9.816	10.31	10.625
CPSF4	8.316	8.112	8.908	8.172	8.2205	8.7285	8.2935	8.99	8.989	8.1305	8.8	7.293	8.329	8.806	8.7035	8.5505	8.695	8.1065	8.702	8.3445	8.046	8.2035	8.3555	8.379	8.4035	8.413	8.157	8.8275	8.576	8.842	8.2065	8.3685	8.096	8.5715	8.425	8.3035	8.8315	8.8105	8.5805	9.16	8.2975	8.4565	8.9505	8.282	8.83	10.178	8.206	8.514	8.2195
JTB	13.003	12.965	12.936	13.079	13.234	13.459	12.978	13.372	13.199	12.832	12.927	13.392	12.342	12.835	13.428	13.202	13.023	12.958	13.258	13.079	13.516	13.199	13.622	13.331	13.138	13.368	13.206	13.683	13.062	12.841	13.583	13.062	13.548	13.343	13.262	13.364	13.121	13.804	13.804	13.73	13.638	13.138	13.092	14.147	13.226	13.573	13.052	14.004	13.548
ADCY3	11.47	10.314	11.098	12.043	11.461	10.825	10.114	9.052	10.969	11.098	10.727	12.305	10.667	11.304	9.964	11.771	11.159	10.494	8.814	10.847	10.228	10.7	11.236	10.797	11.217	10.82	10.573	11.035	10.708	11.143	10.203	10.96	12.541	10.626	9.962	10.058	10.799	11.091	10.984	11.18	11.585	10.671	11.399	11.289	11.345	10.977	11.19	11.041	10.534
RUNDC3A	5.657	5.842	6.117	7.17	5.785	5.738	5.64	5.521	5.868	5.913	5.756	6.175	5.988	5.6	5.958	5.779	5.67	5.891	5.604	5.659	6.024	5.658	6.128	5.953	5.85	5.943	5.888	6.322	5.883	5.66	5.883	5.833	6.143	6.301	5.638	5.639	5.448	5.687	5.594	5.801	6.087	5.653	5.752	5.981	6.08	6.168	5.556	6.616	5.854
BRD8	7.14666666666667	7.35366666666667	7.21833333333333	7.94466666666667	7.517	7.128	7.141	7.315	7.39	7.31033333333333	7.15066666666667	8.268	7.31166666666667	7.386	7.30433333333333	7.42433333333333	7.77333333333333	7.486	7.186	7.40466666666667	6.884	7.211	7.27033333333333	7.48966666666667	7.25233333333333	7.189	6.92766666666667	7.46233333333333	7.311	7.46266666666667	7.06333333333333	7.22266666666667	7.81533333333333	6.974	7.24566666666667	7.397	7.91066666666667	7.704	7.386	7.41566666666667	7.68733333333333	7.61033333333333	7.48366666666667	7.69633333333333	7.487	7.26966666666667	7.381	7.861	7.10466666666667
MTMR11	8.166	8.2215	8.4875	8.6745	8.0315	8.073	8.902	7.2555	7.8195	8.197	8.036	8.7	9.0435	7.595	7.756	8.97	8.062	8.0895	7.524	8.4815	8.5425	8.384	7.897	8.2175	7.891	8.335	7.6015	8.268	7.684	8.514	8.405	8.5785	8.6635	7.87	7.97	7.76	7.828	8.8965	8.292	8.564	7.8585	9.1195	8.408	9.369	9.011	8.9905	8.6795	8.6265	8.314
BLCAP	9.2	9.098	9.608	8.775	9.603	9.387	9.411	9.318	9.181	9.506	9.682	8.548	9.232	8.695	9.318	10.094	9.652	8.643	9.639	9.434	9.476	9.019	8.867	9.55	8.76	8.963	9.677	10.679	9.617	9.85	9.243	9.211	8.516	9.62	9.655	9.522	9.874	9.327	9.523	8.886	9.035	9.006	9.595	9.102	9.405	10.281	10.142	9.513	8.897
MAN1A2	6.6805	6.7955	6.7165	7.5365	6.7775	6.805	6.6395	6.794	6.887	7.0495	6.8885	7.6825	6.551	6.477	6.872	7.009	6.574	6.9485	6.7585	6.7465	7.0715	7.1255	6.7665	7.068	6.719	6.7135	6.749	6.9405	6.9035	6.882	6.9325	6.783	7.403	6.9525	7.0345	7.429	7.0815	6.865	6.925	6.7525	6.9155	6.91	7.168	6.6475	7.1035	7.1875	6.6635	7.5885	6.8405
TRAFD1	7.818	8.346	7.772	8.51	8.324	8.453	8.236	8.237	8.748	8.104	8.42	8.517	9.107	9.264	8.625	8.388	8.907	8.462	8.327	8.436	8.818	8.314	9.488	8.159	8.073	9.585	9.146	8.457	8.5	8.689	8.732	8.873	9.185	8.348	8.464	8.962	8.716	8.817	8.031	7.969	8.974	8.547	9.405	8.855	9.548	8.137	8.407	8.007	8.543
TXNL4A	6.584	6.39	6.53	6.567	6.697	6.564	6.35	6.781	6.433	6.162	6.234	7.164	6.684	6.095	6.02	6.362	6.55	6.06	5.942	6.305	6.569	6.587	5.982	6.85	6.127	6.214	6.681	6.571	6.216	6.226	6.662	6.278	6.54	6.537	7.231	6.672	6.945	6.652	6.936	7.034	6.136	6.668	6.526	6.999	6.215	7.291	6.583	6.482	6.603
PNPLA6	10.031	9.323	9.323	10.644	9.487	9.632	9.706	9.102	9.682	9.323	9.526	10.562	10.876	10.548	9.769	10.607	9.628	9.133	9.772	10.474	9.585	9.155	9.391	9.581	9.377	10.16	9.675	9.408	9.918	10.188	9.7	9.947	10.458	9.21	8.824	8.739	9.441	10.231	9.708	9.996	10.292	9.225	9.936	9.881	10.047	9.483	9.558	9.875	9.874
SUGT1	7.666	7.296	8.287	8.79	7.52	7.65	7.141	7.19	9.76	8.257	7.896	8.872	7.098	7.48	7.203	8.324	9.224	7.087	7.596	7.681	7.603	7.966	8.178	8.391	7.917	8.088	7.829	9.329	7.656	7.942	8.017	8.398	8.514	8.666	8.413	7.728	7.961	8.361	8.515	9.206	8.089	8.302	8.042	8.052	8.26	8.639	8.713	8.855	8.112
UTS2	6.39975	6.16925	6.819	5.95275	6.72775	6.3075	6.4125	5.928	6.5265	6.62225	5.9185	6.093	6.176	6.3655	5.956	6.32425	7.88775	6.25625	5.93775	6.02225	6.37	6.8865	6.711	6.74825	5.9565	6.8005	5.81625	5.8565	6.4845	6.25	6.17225	6.56425	6.16775	6.18875	6.98275	6.336	7.0505	6.42775	5.889	6.09075	7.05375	6.267	6.81675	6.26925	7.046	6.34975	7.06625	6.5695	6.14475
GADD45G	6.941	7.415	6.82	10.359	6.693	8.694	7.782	8.619	8.036	8.504	8.783	9.963	8.78	8.656	8.962	7.962	6.373	7.092	8.988	8.57	7.686	7.435	8.516	7.969	8.513	7.813	8.776	7.396	9.133	8.367	7.302	7.79	10.485	8.191	7.631	7.37	6.752	7.169	8.101	8.434	8.41	6.829	8.88	8.907	8.564	8.565	7.308	7.634	7.7
EDAR	6.62	6.561	5.763	5.589	6.961	6.217	7.143	5.768	6.421	6.68	6.459	5.746	6.373	5.883	5.79	6.67	9.502	6.439	5.765	6.959	7.116	6.65	6.589	6.905	6.108	6.317	5.731	7.501	6.171	5.878	6.317	6.978	5.963	6.131	6.334	5.966	8.87	6.922	6.891	6.769	6.519	6.21	7.082	8.515	7.852	6.394	6.417	8.452	7.139
PAPOLA	11.189	11.139	12.127	10.642	10.897	11.603	11.344	11.681	11.448	11.708	12.049	10.902	11.102	11.344	11.429	11.511	10.745	11.424	11.392	11.349	11.618	11.79	12.027	11.929	11.517	11.445	11.547	11.411	11.734	11.593	11.201	11.392	10.405	11.947	11.576	11.787	11.466	10.986	10.917	11.08	11.211	11.321	11.172	11.026	11.224	11.609	11.172	11.309	11.288
TCERG1	7.04466666666667	7.34466666666667	7.41566666666667	7.099	7.33733333333333	7.255	7.19566666666667	7.29966666666667	7.71033333333333	7.031	7.478	7.61233333333333	7.07366666666667	7.376	7.15366666666667	7.3	7.376	7.256	7.31366666666667	7.035	7.24	7.149	7.07333333333333	7.50233333333333	7.10733333333333	7.49733333333333	7.55433333333333	7.34766666666667	7.17666666666667	7.29733333333333	7.18433333333333	7.20966666666667	7.25766666666667	7.13933333333333	7.36933333333333	7.61333333333333	7.60366666666667	7.347	6.95966666666667	7.16466666666667	7.51266666666667	7.45033333333333	7.38566666666667	7.23666666666667	7.46733333333333	7.06666666666667	7.13766666666667	7.19833333333333	7.177
MAGED2	6.58925	6.541	6.631	7.5645	6.5605	6.42825	6.63275	6.6695	6.78325	6.7035	6.67425	7.90375	6.268	6.4665	6.661	6.40125	6.03825	6.5375	6.49275	6.53975	6.604	6.56775	6.747	6.57325	6.4855	6.3065	6.22225	6.621	6.53025	6.5825	6.4765	6.3965	7.71775	6.5605	6.242	6.717	6.4835	6.451	6.6005	6.486	6.53275	6.5925	6.333	6.84025	6.56	6.62175	6.573	6.65	6.75975
BTNL3	5.815	6.1405	6.79	5.79625	6.05975	5.8955	7.5745	5.866	6.409	6.14175	5.8215	5.83925	7.463	5.96875	5.90775	6.08275	6.07975	6.16675	5.88825	7.09175	6.0325	6.76575	6.2515	6.02625	5.88425	6.8365	6.18425	6.208	6.115	6.30375	7.01175	6.46725	5.84175	6.3155	6.47425	5.83775	6.46725	5.8145	7.16025	6.19275	5.9685	6.25025	5.866	6.00625	5.76975	6.8855	6.34775	5.9125	5.95725
EHMT2	6.353	6.447	6.624	6.6315	6.475	6.378	6.4835	6.546	6.883	6.1845	6.2335	6.7305	6.4805	6.554	6.5905	6.7015	6.771	6.353	6.5535	6.3355	6.3285	6.413	6.7055	6.537	6.3135	6.573	6.4985	6.5845	6.633	6.3425	6.349	6.826	6.5765	6.4665	6.3445	6.2265	6.7635	6.7815	6.369	6.177	6.526	6.309	6.331	6.318	6.403	6.176	6.612	6.5855	6.362
COPS8	8.00366666666667	7.61733333333333	7.27633333333333	8.86866666666667	7.94233333333333	7.57266666666667	7.71833333333333	8.043	8.072	8.119	7.63066666666667	9.08533333333333	6.88433333333333	7.38833333333333	7.55833333333333	7.67533333333333	7.97766666666667	7.776	7.70933333333333	7.61866666666667	7.689	8.19966666666667	7.938	7.63533333333333	8.04733333333333	7.63	7.48733333333333	8.34233333333333	7.71633333333333	7.91166666666667	7.706	8.08933333333333	8.699	7.74866666666667	8.027	8.01733333333333	7.74966666666667	7.65133333333333	7.64366666666667	7.86233333333333	7.83733333333333	7.66	7.90733333333333	7.835	7.52433333333333	8.09966666666667	7.95333333333333	8.014	7.761
RNPS1	8.497	8.4975	8.6705	8.2345	8.9405	8.1635	8.71	8.6205	9.6185	8.1185	8.1465	8.686	7.862	8.448	8.196	8.7535	9.0165	8.425	8.5485	8.395	8.6955	8.198	8.2525	8.562	8.316	8.506	8.5755	8.848	8.1615	8.5685	8.6485	8.866	8.4795	8.398	8.714	8.388	9.1665	8.9155	8.7735	8.689	8.5435	8.7155	9.2415	8.7575	8.8865	8.8615	8.55	8.43	8.5505
FASTK	8.14466666666667	8.61166666666667	8.65933333333333	8.27666666666667	8.65066666666667	8.429	8.55166666666667	8.46166666666667	7.96333333333333	8.225	8.35033333333333	8.91566666666667	8.86033333333333	9.07833333333333	8.844	8.95233333333333	8.39133333333333	8.28033333333333	9.003	8.806	8.59966666666667	8.13933333333333	8.81966666666667	8.74966666666667	8.01333333333333	9.028	8.401	8.935	8.49166666666667	8.27733333333333	8.454	8.14033333333333	8.606	8.26633333333333	8.295	7.99933333333333	8.13233333333333	8.08033333333333	8.74166666666667	8.16166666666667	8.22	7.75466666666667	8.214	8.04166666666667	8.31733333333333	7.96933333333333	7.99433333333333	8.541	8.67066666666667
SUB1	9.698	9.654	9.735	10.864	9.599	10.03	9.528	9.818	10.401	10.066	10.261	11.133	8.172	9.088	9.376	9.137	9.132	9.599	9.502	9.371	9.407	9.85	10.219	9.695	9.804	9.322	9.195	9.631	9.575	9.283	9.835	10.456	10.532	9.703	9.455	9.607	9.576	8.956	9.209	8.926	9.605	9.268	9.213	9.206	9.372	9.398	8.983	9.085	9.649
SMPDL3A	8.245	9.467	8.842	7.081	7.792	8.8555	10.225	8.565	8.285	7.933	8.759	7.061	9.7515	7.4425	8.0835	7.8885	8.562	9.4135	8.696	9.1045	9.4225	8.8235	8.7905	8.019	8.1535	8.59	7.8075	7.608	7.7485	8.299	10.3	8.4475	7.37	8.466	8.61	8.5355	7.6875	7.413	8.0475	7.124	7.668	7.1535	7.243	7.308	7.4085	7.4215	7.6135	7.6845	8.0335
DBF4	5.949	6.156	6	6.05	6.035	5.719	6.137	5.831	6.177	6.06	6.161	5.997	5.873	5.84	5.891	5.77	6.365	6.088	5.892	6.283	5.973	5.932	6.299	6.037	6.014	6.109	6.384	6.049	6.081	6.023	5.973	6.148	6.07	6.18	6.022	6.018	5.799	5.979	5.944	5.753	6.077	6.046	6.403	5.889	5.996	6.017	5.848	5.905	6.046
SPIN1	7.305	7.059	7.181	8.752	7.256	7.832	7.304	8.011	7.599	7.159	7.07	8.877	7.073	7.154	7.262	6.811	6.924	6.905	7.18	6.478	7.18	7.08	7.364	7.277	7.418	6.857	7.324	7.789	6.73	7.705	6.691	6.84	8.035	7.388	7.15	6.979	7.315	6.871	6.873	6.941	7.147	7.079	7.077	7.343	6.755	7.466	7.536	7.591	8.174
RALBP1	9.082	8.695	8.253	9.124	9.665	9.177	9.336	9.004	8.987	8.955	9.241	8.374	8.386	9.084	9.215	9.13	9.536	8.775	9.078	8.92	9.576	9.091	8.795	9.56	9.054	9.423	8.949	8.51	9.303	8.98	9.143	8.905	8.518	9.278	9.543	8.942	9.946	9.315	9.611	8.638	8.79	9.256	9.066	9.504	8.945	9.039	9.227	8.934	9.315
SRSF8	9.873	9.648	9.844	9.812	10.051	9.533	9.735	9.631	9.185	9.344	9.561	10.623	8.729	9.455	9.527	9.448	9.707	9.806	9.598	9.328	9.808	9.383	9.295	9.888	9.916	9.286	9.61	10.147	9.634	9.318	9.535	9.595	9.682	9.401	9.669	10.29	10.004	9.887	9.961	9.538	9.657	9.64	9.633	9.725	9.507	11.959	9.989	9.702	9.876
APOBEC2	6.403	8.814	5.941	9.127	6.236	9.15	6.083	10.48	5.472	7.233	9.19	10.497	6.715	7.405	10.098	5.859	7.2	8.862	9.102	6.845	6.418	7.775	5.947	5.855	8.774	5.905	8.121	6.145	9.266	6.045	6.329	5.925	9.704	6.87	6.02	8.487	6.027	6.339	5.813	5.958	5.694	5.953	5.811	6.633	6.184	5.65	6.186	5.784	6.281
MORF4L1	8.8585	8.687	8.6905	9.4275	8.8805	8.5245	8.696	8.233	8.402	8.9825	8.615	9.3345	8.3235	8.241	8.3545	8.358	8.6885	8.8335	8.318	8.3175	8.6235	9.153	8.785	8.6705	8.754	8.4695	8.4015	9.0805	8.456	8.6875	8.5975	8.865	9.56	8.7435	8.609	8.9605	8.63	8.363	8.29	8.2505	8.29	8.156	8.217	8.456	8.35	8.487	8.508	8.5515	8.496
PRDX3	9.808	10.468	10.796	10.153	11.259	9.187	10.103	10.6395	11.032	10.1375	9.752	10.4505	8.93	8.7725	9.99	10.376	10.444	10.5885	10.0815	10.228	9.608	10.3145	10.698	10.5705	10.097	9.8275	9.5835	10.7145	10.0035	10.062	10.846	10.033	10.173	10.067	11.0125	11.1965	11.874	10.6195	10.8835	10.667	10.785	10.613	10.7705	10.2995	10.382	11.1885	10.1195	10.622	10.1185
GPR75	5.874	5.957	5.655	6.079	5.999	6.005	5.998	5.85	5.729	5.973	5.975	5.888	5.6	5.551	5.782	5.813	5.876	5.621	6.001	5.69	5.856	5.907	6.074	5.793	5.711	6.091	6.034	6.195	5.822	5.853	5.9	5.734	5.979	5.926	5.833	5.828	5.748	5.785	5.746	6.037	5.726	6.065	6.114	5.69	5.974	5.614	5.779	6.127	6.261
EHD1	10.781	10.515	9.508	10.453	10.177	11.138	10.592	10.139	10.016	11.486	10.968	10.034	11.809	11.469	10.893	11.111	10.229	10.482	11.286	10.916	10.792	10.72	9.789	10.412	11.219	11.118	12.014	10.65	11.18	11.216	10.825	10.986	10.492	10.905	10.778	10.91	11.244	11.229	10.761	11.582	10.623	10.975	12.044	10.089	12.023	11.269	11.15	10.168	10.736
AFG3L2	10.08	10.236	10.207	9.195	9.894	10.592	10.733	10.352	10.489	9.866	10.345	8.816	10.898	10.506	10.769	11.026	10.162	9.984	11.348	11.139	10.117	10.149	9.955	10.578	9.67	10.715	10.283	10.085	10.423	9.507	10.32	10.45	9.166	10.248	10.33	9.896	10.235	10.664	10.72	10.134	9.663	10.567	10.219	10.844	10.336	10.174	10.462	9.943	10.602
POP1	6.734	6.492	7.296	6.809	6.651	6.493	6.678	6.095	7.884	7.574	6.796	7.022	6.732	7.003	6.557	7.31	7.578	6.552	6.846	6.702	7.286	7.035	7.369	7.437	6.296	7.073	7.861	7.601	6.635	7.003	7.033	7.36	6.852	7.564	7.361	6.574	7.737	6.618	6.942	7.905	6.942	7.182	7.336	6.491	7.314	8.181	7.029	8	6.868
PRSS21	6.0535	6.1485	5.8115	5.989	7.6025	6.076	5.8105	6.2465	7.108	7.1545	6.1225	6.073	5.933	5.942	6.032	6.9685	8.0015	6.132	6.0765	5.988	6.6325	6.7555	7.158	7.516	5.9975	6.418	6.9475	7.8975	6.109	5.946	6.5745	7.0815	5.9795	5.987	5.9995	6.285	6.1155	6.4985	8.512	7.662	5.784	8.238	6.008	6.0155	6.122	5.975	5.787	5.9275	6.036
MSL3	6.90375	6.73775	7.124	6.7865	6.78725	7.01725	6.72325	6.75575	6.8065	6.91875	6.984	6.97075	7.59725	7.20675	7.2075	7.217	7.04625	6.732	7.1855	6.90875	6.96	6.85775	7.1675	7.06825	6.96425	7.21675	7.79925	6.95325	6.993	7.34025	6.851	7.15325	6.9415	6.8875	6.9795	7.11425	7.4055	7.09775	7.254	7.25825	7.4705	6.9795	7.1	6.982	7.25025	7.47625	7.52475	7.3955	7.31075
C11orf58	7.141	6.929	6.969	7.842	7.312	7.064	6.973	7.252	7.451	7.522	7.6	8.243	6.85	6.997	7.57	6.965	7.84	7.246	7.04	7.118	7.474	7.453	8.189	7.482	7.796	7.418	7.604	7.758	7.326	6.972	7.167	7.001	7.862	7.596	7.517	6.942	6.786	6.168	6.278	6.45	6.37	6.452	6.65	6.265	6.829	7.008	6.551	6.856	6.729
KDELR1	10.888	10.612	10.467	10.832	11.06	11.327	11.048	11.181	12.049	10.752	11.183	10.815	11.56	11.167	11.451	11.031	10.5	10.56	11.649	11.097	11.49	10.948	10.966	11.559	10.499	11.655	12.033	10.783	11.148	11.266	11.611	11.441	10.929	11.217	10.902	10.465	10.911	10.906	10.877	10.764	10.252	10.362	11.157	10.919	11.016	10.623	10.546	11.96	10.995
SF3A3	10.167	9.578	9.848	9.984	9.969	9.853	9.751	10.087	10.529	9.917	9.972	9.409	9.832	10.389	10.032	10.551	10.117	9.526	9.964	10.378	9.764	9.992	9.666	9.922	10.052	9.796	10.058	10.177	10.249	10.403	9.487	9.862	9.996	9.946	9.658	9.641	9.966	11.195	10.344	10.7	10.553	11.083	10.456	10.011	10.444	10.555	10.847	9.916	10.117
AP3M2	8.767	7.869	9.175	10.016	8.115	8.207	7.955	8.013	8.26	8.424	8.65	9.502	7.906	8.452	8.461	8.479	8.618	8.025	8.384	7.992	8.014	8.366	8.086	8.36	8.578	8.583	7.879	9.306	8.711	8.27	7.543	8.19	9.544	8.036	8.639	7.983	8.312	8.803	8.478	9.386	8.969	8.657	8.91	9.413	8.961	8.285	9.338	9.034	8.491
STARD3	7.382	6.888	8.548	7.252	7.99	7.478	6.836	7.107	7.231	6.813	7.321	7.489	8.133	7.971	8.19	7.583	7.409	7.086	7.899	7.246	7.328	6.896	7.27	6.953	6.863	7.534	8.084	7.608	7.584	7.311	7.632	7.826	6.934	6.926	6.879	6.887	7.556	7.347	7.273	7.539	7.399	10.158	7.177	6.99	7.797	6.614	7.57	7.805	7.019
HNRNPA0	10.812	10.395	10.278	10.879	10.306	10.052	10.016	10.26	10.281	10.533	9.857	10.75	8.819	9.545	9.3	9.192	10.346	10.333	9.48	9.475	9.854	10.241	9.534	10.21	10.55	9.189	8.953	10.221	9.482	9.492	9.146	9.635	10.508	9.895	9.849	10.743	10.5	10.267	9.674	9.67	10.179	9.481	9.858	10.232	9.684	9.996	10.183	9.885	10.126
BTG3	9.6445	9.0715	9.464	10.029	8.612	8.8235	8.4905	9.192	9.9145	9.4535	9.0585	9.5135	7.9335	8.93	8.9715	8.85	9.7615	8.9735	9.2585	8.385	8.616	9.065	10.0945	9.918	9.663	9.196	9.262	9.827	9.185	9.467	8.4995	9.6545	9.8785	9.4235	10.375	9.606	9.196	8.748	8.635	8.4775	9.1035	8.8165	9.3155	8.2355	8.721	8.7475	8.3045	8.377	8.7485
CBX1	8.092	6.804	7.855	8.884	7.604	6.545	6.153	5.898	7.083	8.628	6.72	8.791	5.933	6.528	7.12	6.725	8.285	7.053	6.179	6.88	7.036	8.111	7.353	7.044	8.217	6.534	7.091	7.937	6.465	6.86	7.802	7.135	8.997	7.273	8.607	8.452	7.961	6.798	7.141	7.888	7.046	6.833	7.212	7.423	6.894	7.134	7.635	7.758	7.641
SEC61B	12.411	12.82	12.481	12.656	12.342	13.095	12.512	13.049	13.352	12.803	12.721	12.921	12.006	12.477	12.924	12.17	12.749	12.981	12.656	12.626	13.278	12.776	13.578	12.788	12.826	13.153	13.017	13.045	12.757	13.059	12.921	13.092	12.978	13.368	13.464	13.343	12.771	12.568	12.643	12.473	12.949	13.274	12.602	12.329	12.592	13.073	12.248	12.607	12.706
TOMM34	9.405	9.434	10.552	9.503	9.855	9.235	9.04	9.051	10.038	10.09	9.177	9.275	9.268	9.865	9.722	11.654	10.4	9.281	9.749	9.855	9.745	10.33	9.894	9.707	9.201	9.868	10.761	10.464	9.762	10.019	9.226	10.574	9.923	10.184	9.499	9.405	11.117	10.356	10.459	10.907	10.537	12.43	10.783	10.582	10.932	10.625	11.022	10.419	9.776
SERINC3	8.57133333333333	8.30633333333333	8.58566666666667	9.202	8.68166666666667	8.788	8.49266666666667	8.81833333333333	8.26833333333333	9.359	8.775	9.46933333333333	7.98033333333333	8.16	8.47766666666667	9.737	8.28533333333333	8.57633333333333	8.63733333333333	8.44266666666667	8.53466666666667	9.273	8.88166666666667	8.47633333333333	8.722	8.20933333333333	8.19066666666667	9.424	8.509	8.68033333333333	8.69533333333333	9.14066666666667	8.86733333333333	8.49633333333333	8.554	8.47066666666667	8.574	7.98333333333333	8.19166666666667	8.349	8.06866666666667	8.967	7.97433333333333	8.36966666666667	7.90833333333333	8.693	8.297	8.54866666666667	8.092
OS9	8.176	7.986	7.649	8.462	8.265	7.995	8.463	8.418	7.956	7.503	7.756	7.831	8.14	7.877	8.158	8.15	7.739	7.863	8.32	7.914	8.205	7.916	7.541	7.771	7.684	8.059	7.846	7.073	7.491	7.557	8.25	7.727	7.874	7.301	7.815	7.777	8.412	7.624	8.134	7.811	7.827	7.919	7.954	7.818	8.155	7.281	7.94	7.806	7.796
PNRC1	6.086	5.94	5.823	5.988	6.189	5.783	6.228	5.912	5.99	6.07	6.079	6.008	5.502	5.815	6.067	6.059	6.076	6.01	5.697	6.067	6.43	6.082	5.787	5.979	6.227	6.543	6.175	6.133	6.187	6.378	6.18	5.919	6.469	6.08	6.126	6.496	6.572	6.273	6.065	5.965	6.424	5.789	6.424	6.116	6.413	5.755	6.161	6.029	6.094
TMED2	10.745	11.185	11.233	10.536	11.017	10.711	10.723	10.993	11.299	10.997	10.62	10.645	9.513	9.492	10.826	10.224	11.29	10.779	10.439	10.491	11.059	10.902	11.643	10.933	10.486	11.127	11.062	11.146	10.447	10.638	11.117	10.678	10.521	11.426	11.602	11.908	11.442	10.758	10.948	10.812	11.165	11.081	10.615	10.518	11.076	11.31	10.509	11.1	10.799
LMAN2	7.393	7.582	7.681	6.984	6.763	7.529	7.739	7.147	8.556	7.209	7.452	7.77	7.412	7.795	7.619	7.075	7.758	7.157	7.666	7.669	8.02	7.592	7.297	7.577	6.715	7.95	7.639	7.184	7.576	7.376	7.826	7.049	7.201	7.363	7.485	7.054	7.637	7.316	7.675	8.148	7.476	8.458	7.888	7.405	7.995	7.23	7.099	7.582	7.572
ERP29	9.28166666666667	9.308	9.12366666666667	9.28333333333333	8.944	9.146	9.313	9.455	9.20366666666667	8.92566666666667	9.05966666666667	8.81566666666667	8.766	9.03333333333333	9.43866666666667	9.433	9.35966666666667	9.456	9.71866666666667	9.54133333333333	9.07333333333333	8.966	9.00733333333333	9.32533333333333	9.14833333333333	9.02366666666667	8.97666666666667	8.69366666666667	9.11833333333333	8.843	9.02933333333333	8.88066666666667	9.19866666666667	9.355	9.038	8.885	9.584	9.31233333333333	9.89833333333333	9.46933333333333	9.77633333333333	9.64066666666667	9.49533333333333	9.72633333333333	9.81066666666667	9.411	9.43866666666667	9.11033333333333	9.48
MLLT11	7.972	7.164	6.923	11.96	7.637	7.498	7.189	6.782	7.543	10.25	7.614	12.808	7.206	7.826	7.027	7.969	6.763	7.173	6.44	6.829	7.616	8.211	8.847	7.178	9.753	6.911	7.275	8.688	7.503	8.088	7.585	7.525	11.856	9.772	7.331	7.888	7.296	7.579	7.612	8.301	7.72	6.523	7.582	7.794	6.898	8.126	8.048	8.659	8.107
STIP1	9.96	9.841	10.482	9.966	9.779	9.863	9.701	9.894	10.237	9.701	9.373	10.199	9.838	10.151	10.297	10.59	10.838	9.91	10.431	9.893	10.112	9.7	9.521	10.446	9.745	10.379	11.256	10.489	10.07	10.409	10.082	10.53	9.926	10.471	10.39	9.372	11.022	10.342	10.407	10.878	10.323	10.888	10.645	10.384	10.801	10.294	10.708	10.868	9.899
IFI44L	7.983	7.57	7.928	9.361	8.624	6.941	6.4	7.617	7.799	7.652	8.524	9.38	7.82	7.3	6.691	7.572	8.386	7.568	6.411	7.226	6.828	8.423	8.112	6.554	9.018	10.333	8.667	7.026	8.372	8.659	9.283	10.018	10.59	7.574	8.411	8.044	8.023	7.74	9.61	6.871	9.582	8.596	9.801	7.765	9.568	7.643	9.244	8.382	9.034
RAB40B	10.539	10.316	10.49	10.767	11.183	10.677	10.412	10.431	11.101	10.998	11.002	11.126	9.754	10.692	10.357	10.973	10.296	10.44	11.206	9.879	9.819	10.494	10.205	11.088	10.426	10.282	10.536	10.525	10.846	10.066	10.145	11.623	10.878	10.469	10.243	9.232	9.759	10.885	10.585	10.078	9.911	11.599	9.294	11.371	9.582	11.096	10.665	10.196	10.106
CKAP4	10.998	11.446	10.752	11.103	10.296	11.361	10.763	11.411	10.995	10.574	10.958	10.621	9.579	10.654	11.509	10.17	11.154	11.447	12.006	10.679	11.897	11.323	10.486	10.82	10.675	11.384	11.803	10.764	11.57	11.021	10.423	10.567	11.175	12.006	11.417	12.274	11.643	11.711	11.364	11.101	11.755	11.206	11.525	11.552	11.461	11.45	10.469	11.372	11.658
YWHAQ	12.532	12.44	12.416	13.693	12.715	12.399	12.357	12.612	13.117	12.846	12.493	14.08	11.938	12.318	12.39	12.312	12.906	12.532	12.309	12.438	12.447	12.896	13.23	13	13.066	12.481	12.709	13.416	12.653	12.829	12.592	12.949	13.788	13.069	12.908	12.732	13.036	12.811	12.879	13.408	12.987	13.455	13.258	12.978	12.987	13.206	12.749	13.202	12.87
TMED10	9.374	9.603	9.116	8.652	9.834	8.32	9.188	9.331	9.44	8.69	8.417	9.282	8.734	8.586	9.381	9.335	9.729	9.675	9.319	9.413	9.553	8.847	8.56	9.575	8.897	8.99	8.717	8.05	8.316	8.529	9.387	8.86	8.929	8.585	9.33	10.541	9.262	9.234	10.156	9.678	9.533	8.987	9.305	9.915	9.624	9.089	8.51	8.634	9.312
ASCC3	7.38125	7.32975	7.9455	7.62675	7.56875	7.503	7.6725	7.276	7.73775	7.56075	7.5	7.4945	6.98225	6.986	7.3115	7.398	8.17425	7.34825	7.06675	7.52475	7.8795	7.768	7.79875	7.79625	7.224	7.928	7.513	7.79025	7.29175	7.476	7.714	7.5135	7.67525	7.75425	8.0595	7.56625	7.40575	6.874	7.2695	7.0125	7.29675	7.21075	7.113	6.9595	7.4185	7.29825	7.083	7.2545	7.1125
ADIRF	12.146	11.842	9.051	7.949	12.527	11.889	12.059	11.56	9.867	12.385	11.796	9.329	14.043	12.715	11.45	12.754	12.281	11.765	11.733	13.433	11.075	12.423	9.344	10.042	12.229	11.615	10.831	10.188	12.032	10.02	12.294	11.006	9.137	10.543	12.121	10.336	10.699	10.526	10.48	11.695	8.231	10.207	8.504	11.329	8.975	11.661	12.651	9.16	11.243
UQCR11	6.853	7.217	7.544	7.483	6.25	6.907	7.042	7.412	7.265	7.024	6.779	6.696	6.372	6.271	6.653	6.452	7.039	6.783	7.013	6.934	6.907	6.94	7.073	6.96	6.954	6.942	7.131	7.073	6.68	6.451	6.784	7.19	7.014	6.681	6.854	7.676	7.055	7.015	7.601	7.173	7.368	7.705	6.774	7.433	7.246	7.203	7.403	7.226	7.297
CLP1	8	7.689	8.306	7.997	7.802	7.798	8.109	7.653	8.028	7.531	7.438	8.809	7.022	7.228	7.493	7.578	8.424	7.344	7.873	7.653	7.694	7.751	7.782	7.782	7.812	7.815	7.991	8.754	7.618	7.769	8.022	7.714	8.046	7.955	7.913	8.045	8.415	8.125	8.028	7.656	7.596	8.224	7.872	7.902	7.81	7.767	7.708	7.722	7.549
FERMT2	11.208	10.132	7.844	11.3	10.644	10.499	9.884	9.953	9.47	12.232	10.623	12.243	10.199	10.995	9.967	10.871	7.73	10.213	9.317	10.735	9.876	11.373	10.104	9.75	11.86	9.34	10.549	10.579	10.808	10.969	9.287	9.92	11.076	9.962	9.276	9.818	9.491	10.842	10.428	11.689	10.805	9.282	10.666	11.603	9.559	10.587	10.503	10.846	12.049
COPS6	8.765	8.758	9.407	9.733	9.506	8.809	8.81	8.7	8.765	8.988	8.782	9.189	8.911	8.968	9.086	9.216	9.316	8.77	9.209	9.074	9.267	9.014	9.314	8.928	9.022	9.172	9.131	10.137	9.324	9.754	9.078	8.998	9.726	9.193	8.933	9.344	9.335	9.653	9.88	10.412	9.43	9.945	9.19	9.469	8.999	10.938	9.394	9.444	9.442
RAB32	10.427	9.605	7.231	9.758	9.993	9.217	9.871	8.783	9.106	10.248	9.962	12.028	8.785	8.974	8.957	8.67	7.698	9.634	9.119	9.106	9.806	9.835	10.536	8.822	9.616	9.357	10.314	10.194	9.198	9.319	9.418	9.741	10.357	9.767	9.519	9.8	9.903	9.481	10.01	10.161	9.901	9.007	9.596	10.049	9.806	9.216	9.55	9.445	10.428
MAPRE2	10.476	10.649	8.935	11.12	10.681	10.263	9.959	10.45	9.604	10.034	10.152	10.599	9.037	10.427	9.903	9.966	9.377	10.51	10.358	9.752	11.114	10.508	9.446	10.379	10.449	10.092	10.23	9.259	10.261	10.124	9.859	10.186	10.644	10.188	10.06	10.665	10.202	10.501	10.479	10.4	10.147	9.71	10.258	11.097	9.979	10.826	9.573	9.351	10.651
CCNI	13.076	12.933	11.755	12.666	12.918	13.131	13	13.525	12.968	13.036	13.124	13.998	12.278	12.743	12.949	12.987	12.769	12.776	12.94	12.955	12.732	13.043	12.532	12.94	13.698	12.955	12.867	13.11	13.364	12.727	12.952	12.858	13.218	12.978	12.735	13.385	12.952	13.724	13.214	13.191	13.433	12.612	12.997	13.543	13.331	13.121	13.103	12.771	13.194
GCN1L1	9.913	10.089	9.975	9.521	10.12	10.793	10.024	10.033	9.963	10.371	10.505	9.111	10.76	10.592	10.354	10.602	10.043	10.353	10.633	10.189	10.419	10.371	10.431	10.139	9.703	10.326	10.569	10.675	10.521	10.304	10.006	9.675	9.445	10.254	9.729	10.036	10.059	10.048	9.558	9.858	9.835	9.773	9.778	10.126	10.08	9.849	9.915	9.969	10.065
COPS5	10.897	11.266	11.498	11.402	11.593	10.99	11.028	11.383	11.07	11.156	11.282	12.095	10.445	10.552	11.199	10.95	11.493	11.267	11.228	11.051	11.193	11.464	12.095	12.018	11.036	11.279	11.012	11.534	11.079	11.185	11.56	11.041	11.301	10.966	11.662	11.13	11.444	11.537	11.332	12.123	10.865	11.104	10.874	10.781	10.644	12.014	11.635	11.701	11.086
METAP2	11.48	11.011	11.423	11.425	11.195	11.196	11.277	11.051	11.789	11.804	11.484	11.979	10.261	11.289	10.865	11.153	12.129	10.972	10.728	11.069	11.026	11.842	11.719	11.475	11.383	11.087	11.333	12.108	11.326	11.522	10.979	11.139	11.199	11.586	11.537	11.341	11.737	11.436	10.949	10.951	11.086	11.414	11.052	10.59	10.819	11.655	11.286	11.358	10.962
IMMT	10.997	10.969	10.914	10.56	10.944	10.756	10.856	11.069	10.578	10.5	10.501	10.344	10.835	10.823	11.077	10.139	11.578	11.221	11.35	10.94	10.862	10.842	10.38	11.168	10.438	10.959	10.301	11.298	10.851	10.598	10.701	10.615	10.549	10.445	11.052	11.1	10.949	9.994	10.129	10.064	9.957	10.135	10.166	9.22	9.749	9.943	9.775	10.258	10.011
LILRB5	6.517	6.662	6.048	7.534	7.08	6.9485	6.5925	6.048	7.097	6.944	6.7605	5.975	7.0915	6.5815	6.546	6.2345	6.3985	6.8655	6.0805	6.1375	6.279	6.9415	6.739	6.1065	6.307	7.102	6.4885	6.265	6.642	6.681	7.0975	6.2095	7.1645	6.6105	6.4765	6.318	6.7535	6.2085	7.1305	6.8105	8.046	6.811	8.119	6.8515	6.516	6.829	6.766	6.6565	6.317
SLC38A3	5.888	6.036	5.843	8.987	5.726	6.153	5.665	5.779	5.876	5.954	5.769	5.723	5.983	6.026	5.884	5.786	5.868	5.683	5.884	5.815	5.635	5.639	5.663	6.076	5.735	5.921	5.542	5.772	5.871	5.784	5.798	6.16	7.757	5.893	5.563	6.049	5.433	5.679	5.658	5.783	5.886	5.936	5.84	5.728	6.109	5.626	5.64	5.775	5.653
SF3B2	10.184	10.179	10.369	10.357	10.273	10.086	10.192	10.149	10.402	9.821	9.586	11.147	9.969	10.299	10.036	9.945	10.986	10.133	10.229	10.232	10.192	9.953	10.208	9.848	9.982	9.938	10.401	10.673	9.766	10.005	9.738	10.121	10.407	10.08	10.003	10.373	11.162	11.009	10.336	10.845	10.547	10.668	10.952	10.659	10.928	10.306	10.736	10.434	10.331
SDS	6.503	5.704	6.132	5.63	6.559	6.563	6.041	8.824	7.676	7.222	6.533	6.417	6.287	5.812	6.742	6.935	6.978	5.974	6.51	5.73	5.989	6.565	7.332	6.45	7.531	6.162	7.344	6.854	6.448	7.527	7.615	7.206	6.12	6.352	6.951	6.75	7.012	7.131	6.909	6.882	8.273	6.798	7.403	7.438	7.004	7.971	7.373	7.287	7.209
ILVBL	9.607	9.997	9.953	9.469	9.9865	9.823	9.8565	9.946	9.774	9.659	10.0155	8.6475	10.563	10.022	9.9815	9.396	9.5955	9.8565	10.335	10.258	10.0545	9.654	9.595	9.8615	8.8915	9.3125	9.215	10.0665	9.484	9.101	9.7435	8.938	9.094	9.4805	9.361	8.8385	9.813	9.5245	10.093	9.8075	9.6295	9.9475	9.415	9.8505	9.326	9.7725	8.8415	8.768	9.7045
SLC27A5	7.084	6.894	7.33	7.31	7.535	6.954	6.767	6.483	9.162	7.397	7.522	6.833	6.624	7.002	6.655	6.725	8.654	6.847	6.947	6.907	6.765	7.395	8.087	8.192	6.917	7.216	6.886	8.698	6.721	6.561	7.198	7.153	7.062	6.858	6.98	6.655	7.626	7.352	6.792	7.692	6.846	7.166	7.42	7.342	6.916	7.971	7.471	7.673	6.876
SLC27A4	5.418	6.084	5.664	6.202	6.095	6.076	6.228	5.987	6.137	5.478	5.9	6.486	5.853	5.957	5.79	5.84	5.887	5.679	5.743	6.049	6.081	5.903	6.084	6.081	5.639	5.864	6.177	6.011	6.079	5.853	6.078	5.778	5.846	5.896	5.73	6.193	5.951	6.057	6.282	5.613	5.85	5.949	6.225	6.248	5.805	5.922	5.886	5.611	6.007
SLC27A3	8.862	8.641	8.731	9.36	9.114	8.537	8.412	8.139	8.05	8.431	9.05	7.755	9.081	9.091	8.618	9.308	8.247	8.72	8.529	8.377	9.533	8.76	8.023	8.212	8.52	8.904	10.17	8.368	8.724	8.88	8.188	8.441	9.029	9.687	8.418	8.292	8.33	9.277	9.228	8.97	9.352	9.313	9.01	8.952	8.964	9.669	8.864	8.604	9.498
SLC27A2	7.502	7.896	8.368	5.804	7.646	7.343	9.908	6.925	9.859	7.452	7.711	5.886	9.21	6.587	6.744	6.323	10.156	8.234	7.032	9.467	8.581	8.459	7.919	8.598	7.032	9.153	7.573	9.301	7.266	7.394	9.444	8.201	5.939	8.068	8.949	7.894	8.846	7.89	8.957	8.856	7.868	7.319	7.744	7.126	7.154	7.526	7.192	7.832	8.018
KIF2C	7.328	7.464	8.588	6.456	7.201	6.737	6.517	6.008	8.778	6.704	7.748	6.612	7.069	8.092	7.231	7.492	8.758	7.381	7.362	6.948	7.539	7.401	8.618	7.399	6.29	8.484	8.558	9.229	7.337	8.057	7.394	7.621	6.81	8.876	8.784	7.569	8.314	8.384	7.474	8.064	7.754	9.084	8.806	7.446	8.343	8.373	7.877	8.486	7.799
SPINK5	6.65	6.751	5.926	6.031	6.165	6.781	6.138	6.112	6.122	6.496	6.815	6.237	6.002	6.231	6.271	6.02	6.361	6.928	6.918	6.282	8.101	6.601	6.127	6.348	5.92	6.499	7.225	6.008	6.094	7.381	6.292	6.291	5.677	6.482	6.326	7.506	6.613	6.614	6.568	6.202	6.005	6.008	5.912	5.883	6.394	6.429	6.236	6.187	6.801
LILRB4	6.161	6.0835	6.129	6.113	6.553	6.1615	6.142	5.695	7.345	6.254	6.0345	6.343	6.2515	6.2115	6.149	6.09	6.628	6.058	5.711	5.8805	5.945	6.339	6.9445	5.985	6.42	6.5	6.304	6.395	6.1315	6.4075	6.452	6.5905	6.4275	6.3285	6.2055	6.212	6.469	6.1425	6.818	6.2075	7.413	6.4605	7.6105	6.7045	7.051	6.0425	6.6075	6.5025	6.3005
CCDC85B	6.675	6.249	6.474	6.736	6.335	6.462	6.308	5.951	6.639	6.043	6.295	6.669	5.689	6.165	6.147	6.504	6.371	6.238	6.253	6.128	6.233	6.338	6.443	6.22	5.999	6.102	6.386	6.401	6.108	5.745	6.211	6.16	6.857	6.089	6.057	5.436	6.242	6.234	6.457	6.715	6.425	6.018	6.494	6.684	6.443	6.384	6.411	6.294	6.138
IL24	5.88666666666667	5.66966666666667	5.80566666666667	5.81466666666667	5.86233333333333	5.85666666666667	5.772	5.742	7.76633333333333	5.89633333333333	5.85866666666667	5.84433333333333	5.80933333333333	5.74666666666667	5.77633333333333	5.659	6.40433333333333	5.781	5.84566666666667	5.81033333333333	5.80766666666667	5.81033333333333	6.085	5.74333333333333	5.89866666666667	6.18466666666667	6.49966666666667	6.575	5.95266666666667	7.779	5.95166666666667	5.825	5.79766666666667	6.23666666666667	5.982	5.85933333333333	6.83533333333333	6.21766666666667	6.17033333333333	5.99633333333333	6.014	6.48066666666667	6.573	5.75933333333333	5.92233333333333	6.286	5.74166666666667	6.58466666666667	5.76333333333333
CHAD	6.334	6.504	6.078	5.879	6.325	7.547	6.338	7.018	6.043	6.131	6.764	6.032	5.94	6.075	6.335	5.902	5.626	6.382	6.462	6.392	6.084	5.868	6.45	5.602	6.093	6.134	6.203	6.101	6.697	6.204	6.552	6.268	5.513	6.503	5.876	6.513	6.228	6.023	6.076	5.812	7.324	5.992	6.058	5.979	6.273	6.115	6.322	6.07	6.451
GLIPR1	8.681	7.821	7.214	10.589	7.722	7.755	7.405	6.692	8.408	8.547	8.005	8.125	6.645	7.306	6.695	7.402	7.07	7.9	6.352	7.228	6.722	7.969	8.603	7.011	8.9	7.078	7.967	7.73	7.666	8.518	7.902	7.682	10.899	7.903	8.741	8.526	8.391	8.223	8.147	8.596	9.258	7.115	9.444	8.243	8.285	8.657	8.706	8.254	8.633
TLK2	8.524	8.162	8.885	8.764	8.447	8.275	8.296	8.346	8.552	7.93	8.041	9.311	7.977	8.153	8.119	7.783	8.861	8.521	8.74	8.433	8.088	8.268	8.146	8.234	8.367	8.169	8.041	9.015	8.202	7.955	8.256	8.557	8.699	8.486	8.294	8.551	8.776	8.465	8.71	8.412	8.74	8.483	8.566	8.667	8.706	8.367	8.143	8.59	8.184
KLK11	6.861	8.2475	6.295	5.8915	7.281	8.6385	7.2535	9.434	6.797	7.365	8.472	6.3505	6.9135	8.09	8.9055	6.83	7.2855	8.239	8.959	7.044	6.898	7.2425	7.1585	6.904	8.396	6.7245	7.29	7.7305	8.892	7.3505	8.374	6.091	5.788	7.569	7.1135	8.16	6.313	7.9215	8.2365	7.591	5.99	8.4535	8.082	8.5845	8.0805	7.043	6.005	7.695	7.4385
KDELR2	10.125	11.237	10.946	10.248	11.014	10.55	11.052	10.094	11.145	10.46	10.777	10.087	9.118	9.278	10.05	10.232	10.495	11.099	10.039	10.434	11.543	11.3	11.127	10.693	10.07	11.202	10.487	10.666	10.675	10.772	11.708	11.002	9.581	11.635	10.965	11.619	11.156	10.021	11.425	11.196	11.244	10.923	11.116	11.076	10.905	12.268	10.364	11.884	10.643
KDELR3	8.106	8.68833333333333	8.00433333333333	8.40233333333333	8.438	8.001	8.525	7.707	7.99966666666667	7.896	8.009	8.69733333333333	7.176	6.845	7.98	7.02733333333333	9.85166666666667	8.75566666666667	8.18466666666667	7.857	9.88266666666667	9.15666666666667	8.22566666666667	8.828	7.83433333333333	9.05933333333333	9.109	8.713	7.68066666666667	8.338	9.28533333333333	8.143	9.278	9.33466666666667	9.38033333333333	10.067	8.26833333333333	8.18966666666667	9.861	8.92466666666667	8.37033333333333	9.351	8.761	9.39	8.863	9.45566666666667	8.50133333333333	9.04433333333333	9.371
ATF7	6.092	6.169	6.169	5.704	6.107	6.39	6.024	5.883	6.243	6.517	6.01	6.097	6.133	5.793	6.137	5.99	5.942	5.898	5.958	6.073	5.86	5.757	5.921	5.978	6.01	6.161	6.366	5.856	6.175	5.796	5.685	5.884	5.744	5.754	6.018	5.839	6.19	6.123	6.037	5.904	6.188	5.94	6.036	5.784	5.865	5.908	5.754	5.775	5.634
SNRNP27	9.208	9.735	9.296	10.337	9.161	9.119	9.415	9.366	9.864	9.247	9.543	10.362	9.163	9.289	9.101	8.904	9.845	9.604	9.118	9.25	9.431	9.66	9.77	9.525	9.694	9.658	9.619	9.506	9.611	9.644	10.088	9.793	10.327	9.438	9.894	10.006	9.721	9.568	10.252	9.613	9.874	9.847	9.789	9.309	9.447	9.873	9.664	10.066	9.637
TMED1	8.748	8.401	8.498	9.845	8.086	8.752	8.038	9.173	9.045	9.266	9.309	9.858	8.435	8.615	9.272	8.261	8.307	8.098	9.443	8.722	8.519	8.74	9.726	8.579	8.531	8.644	8.5	9.494	8.99	8.281	8.538	8.703	9.697	8.601	9.068	8.688	8.795	8.907	9.153	8.995	9.387	9.144	9.207	9.22	9.786	9.361	8.646	8.881	9.006
LIAS	7.976	7.98	7.828	7.4485	7.452	7.7565	7.349	8.416	8.04	7.442	7.3665	7.073	7.0225	7.602	8.223	7.5595	8.536	8.1105	8.0495	7.882	7.435	7.5115	7.263	8.175	7.5965	7.5745	7.1585	7.8165	7.4675	7.2875	7.108	6.978	7.267	7.342	7.304	7.1325	7.4095	7.1535	7.1765	6.987	7.035	6.7045	7.149	6.99	7.1635	7.4315	6.9415	6.698	7.3405
RCBTB2	7.923	7.209	7.283	8.79	7.5245	7.465	7.2945	7.371	6.987	7.6455	7.4225	8.486	6.738	7.133	7.0945	7.398	6.7835	7.48	7.1625	7.0535	7.1615	7.537	7.5055	7.3045	8.0215	6.927	7.0745	7.011	7.489	7.136	7.068	7.4205	8.4595	7.136	7.422	7.606	6.9905	7.4795	7.364	7.048	7.5335	6.6955	6.9485	7.5575	6.9415	6.858	7.4885	7.168	7.1945
IFT27	8.303	8.215	8.451	7.423	8.533	8.619	8.418	8.893	7.914	8.592	8.623	6.871	8.608	8.295	8.963	8.099	7.824	8.173	9.234	8.684	9.015	7.998	8.33	8.306	8.12	8.474	8.616	7.745	8.661	8.347	8.095	7.839	8.541	8.061	7.795	8.901	8.791	8.799	8.753	8.443	8.949	8.803	8.61	8.881	9.245	7.979	7.93	7.882	9.122
RAB35	8.436	8.624	8.583	9.1	8.697	8.747	8.486	8.241	9.08	8.79	8.967	9.399	8.892	8.87	8.235	9.025	8.529	8.181	9.283	8.488	8.84	8.47	8.512	8.58	8.935	8.683	8.983	9.256	8.85	8.907	8.824	8.579	9.22	8.755	8.567	8.531	8.541	9.309	9.512	9.042	9.053	9.393	9.096	9.898	8.903	9.382	8.948	8.708	9.305
TDRKH	6.127	5.998	5.929	6.421	6.434	6.27	5.874	5.953	6.074	6.381	6.188	6.522	6.001	6.041	6.253	6.099	6.466	6.226	6.677	5.878	6.375	6.284	6.662	6.387	6.407	6.299	6.071	7.072	6.424	6.359	6.103	6.188	6.649	6.43	6.224	6.279	6.195	6.658	6.653	6.783	5.825	6.653	6.247	7.074	6.081	6.489	6.827	6.91	6.47
LILRA1	6.021	5.978	6.009	5.646	5.998	5.987	5.885	5.757	5.934	5.828	5.811	6.037	5.668	5.806	5.885	5.739	5.811	5.777	5.634	5.757	5.988	5.584	5.872	5.802	5.771	6.062	6.017	5.781	5.692	5.737	6.13	5.989	6.049	5.965	6.049	5.976	5.598	5.817	5.971	5.977	5.909	5.494	5.804	5.85	5.808	5.843	5.871	5.904	5.842
LILRB3	10.43	10.6075	10.3905	10.1695	10.7085	10.947	10.18	10.2465	11.1305	10.913	10.4815	10.2205	11.129	10.9045	10.6945	11.229	10.686	10.4515	10.315	10.2725	10.443	10.75	10.9075	10.498	10.8975	10.808	10.9805	10.332	10.8825	11.9785	10.6605	11.3555	10.349	10.463	10.7085	10.286	10.234	10.596	10.5765	10.816	11.693	10.2605	11.6795	11.34	11.554	10.938	10.979	10.4325	10.74
LILRA2	6.123	5.868	5.613	5.992	6.099	5.94	5.759	5.448	6.658	6.015	6.177	6	5.814	5.617	5.75	6.086	5.974	6.011	5.738	5.67	6.009	6.353	6.383	6.108	5.746	5.975	6.315	6.08	6.213	7.014	6.263	6.427	6.429	5.969	5.947	6.028	6.202	5.849	6.933	5.899	6.485	5.716	6.382	6.083	7.895	6.236	5.95	5.876	5.893
CHAT	5.981	6.06025	5.95325	6.1365	6.0675	6.14375	6.07675	6.085	6.0425	6.15475	6.223	6.1685	5.80675	6.0235	6.1665	5.973	6.01925	5.911	6.30525	5.957	5.94425	5.9785	5.93175	6.0195	5.886	5.8945	5.7285	6.02225	6.177	5.9285	6.037	5.87425	5.94975	5.8795	6.0285	6.0465	6.08725	5.953	6.15925	5.93775	6.0745	5.925	6.201	6.062	5.9925	6.05475	5.9625	6.08125	5.90075
RBPMS	7.1545	6.778	6.383	8.0325	6.6545	6.66475	6.59675	6.53875	6.5695	6.6575	6.471	8.80925	6.514	7.21775	6.56575	7.16125	6.0535	6.75375	6.4945	6.6315	6.59875	6.544	6.308	6.91225	7.1085	6.138	6.59225	6.55225	6.52925	6.94975	6.6865	7.01075	7.91675	6.4595	6.50075	6.599	6.9225	6.656	6.9595	7.5415	6.56125	6.3445	6.72275	7.21525	6.947	6.5655	6.64475	6.88025	7.104
RAB31	11.627	10.208	8.741	11.657	11.234	10.607	9.687	8.855	11.16	11.863	10.632	10.637	9.634	10.326	9.808	11.277	10.221	10.053	8.301	9.901	9.872	11.319	11.343	9.604	11.51	10.178	10.503	11.266	10.236	11.782	10.386	10.788	11.579	10.593	10.175	10.4	10.458	11.639	11.434	11.743	12.421	10.328	12.375	12.148	11.472	11.587	11.244	12.322	11.682
ADAP1	11.244	10.444	11.539	8.734	12.322	10.971	11.491	9.793	11.915	10.481	10.532	6.958	12.198	11.423	10.667	12.61	11.765	10.292	11.489	11.631	11.758	11.062	11.365	12.194	9.901	12.312	12.019	11.722	10.881	12.473	12.34	11.84	7.928	11.793	11.169	9.937	11.619	11.655	12.303	13.327	11.156	11.38	11.697	12.009	12.03	13.11	11.511	12.014	11.865
DSTN	10.8056666666667	10.6233333333333	10.3773333333333	10.9993333333333	10.7826666666667	10.5603333333333	10.728	10.4966666666667	10.3376666666667	11.53	10.5983333333333	10.866	10.001	10.7236666666667	10.6143333333333	10.745	10.3513333333333	10.634	10.4316666666667	10.602	10.6823333333333	10.785	10.654	10.541	10.784	10.3913333333333	10.7196666666667	10.931	10.582	10.6866666666667	10.646	10.524	10.927	10.756	10.8543333333333	10.8403333333333	10.5256666666667	10.5753333333333	10.573	11.0506666666667	10.2183333333333	10.2393333333333	10.4963333333333	10.922	9.955	10.335	10.289	10.4643333333333	11.076
RIPK3	7.514	7.95	8.078	6.819	7.583	7.757	8.832	7.688	7.76	7.356	7.965	6.967	8.518	7.705	7.547	7.897	7.657	7.648	8.127	7.937	8.596	7.617	7.611	7.807	7.189	8.215	8.057	7.185	8.179	7.682	8.351	7.749	6.8	8.035	8.091	7.667	7.258	7.565	8.204	7.575	7.473	7.955	7.56	7.776	7.482	7.687	7.655	7.946	8.066
GTF2A1L	5.97266666666667	5.821	5.851	6.23233333333333	5.85933333333333	6.03733333333333	6.033	5.65433333333333	5.79566666666667	5.96266666666667	5.83	5.79766666666667	5.78366666666667	5.93033333333333	5.98766666666667	5.935	5.82366666666667	5.87266666666667	5.87033333333333	5.92966666666667	5.71366666666667	5.91966666666667	5.73133333333333	5.903	6.06866666666667	5.965	6.191	5.96466666666667	5.85466666666667	6.08733333333333	5.97633333333333	5.81966666666667	6.11766666666667	5.974	5.93366666666667	5.95666666666667	5.92533333333333	5.91766666666667	5.88166666666667	5.80166666666667	5.97433333333333	5.747	6.17033333333333	5.85066666666667	5.89566666666667	5.91766666666667	5.91866666666667	5.934	5.88733333333333
STON1	7.896	6.767	5.674	7.226	6.439	6.285	6.702	6.147	6.137	7.996	6.644	6.13	6.237	7.704	6.68	7.709	6.228	6.932	6.194	6.942	6.314	7.061	5.874	6.029	7.472	6.001	6.328	6.543	6.3	6.663	6.252	6.214	6.727	6.209	5.871	5.822	5.772	7.036	6.819	6.981	6.964	5.809	6.38	8.094	6.287	6.695	7.142	6.985	7.723
RCC1	5.931	6.072	6.348	5.761	6.027	5.77	5.851	5.671	6.108	5.836	5.889	5.691	5.901	5.94	5.918	6.249	6.602	6.294	6.496	5.827	6.004	6.03	5.975	6.121	5.977	6.058	5.899	6.258	6.164	6.174	6.11	5.556	5.622	6.004	6.183	5.832	6.106	6.099	6.49	6.582	6.06	6.627	6.374	5.896	6.377	6.016	5.915	6.222	6.148
PIM2	9.653	10.359	9.271	8.321	8.85	10.983	9.916	9.69	8.765	10.284	10.956	7.59	9.607	10.388	10.362	9.987	9.388	10.733	7.527	10.113	7.812	9.537	10.735	8.389	9.963	9.688	10.913	9.6	11.317	11.013	10.422	10.302	8.563	10.273	9.157	10.609	10.656	10.309	9.233	8.592	12.129	9.041	10.261	8.784	11.213	9.585	11.28	8.288	9.937
MID2	6.447	6.33866666666667	6.48	7.28	6.20633333333333	6.471	6.23533333333333	7.21566666666667	6.55566666666667	6.50666666666667	6.65666666666667	7.545	6.16666666666667	6.69466666666667	6.759	6.13033333333333	6.38566666666667	6.39166666666667	6.67466666666667	6.191	6.344	6.42166666666667	6.664	6.46833333333333	6.81366666666667	6.27733333333333	6.65133333333333	6.524	6.83033333333333	6.513	6.20733333333333	6.71166666666667	7.34366666666667	6.59933333333333	6.363	6.46833333333333	6.222	6.30666666666667	6.55266666666667	6.57566666666667	6.27266666666667	6.35533333333333	6.40566666666667	6.555	6.30566666666667	6.60733333333333	6.36166666666667	6.90166666666667	6.533
PAPD7	9.111	8.89	8.699	9.543	8.602	9.468	8.988	8.74	9.372	9.238	9.237	9.502	9.332	9.537	8.831	9.207	8.811	9.101	9.25	8.934	9.11	8.972	8.938	8.689	9.292	9.215	9.099	9.211	9.508	9.288	8.767	9.105	9.483	9.033	9.353	8.956	9.61	9.316	9.29	8.799	9.493	9.352	9.57	9.182	9.298	9.474	9.214	9.088	9.318
UPK1A	5.925	6.281	6.214	6.101	6.273	6.065	6.023	6.04	6.024	6.021	6.156	6.051	5.924	6.386	6.074	6.687	5.622	5.787	6.182	6.005	5.811	6.105	6.101	6.188	5.976	6.003	5.927	6.273	5.917	5.832	5.767	6.022	6.099	6.17	6.042	5.884	6.349	6.262	5.904	6.23	5.961	6.377	5.859	5.987	5.993	6.761	5.838	6.289	6.151
SLC35D2	8.828	9.208	8.316	8.884	8.978	9.04	10.326	9.254	8.928	8.837	8.882	8.658	9.495	8.539	8.931	8.46	8.615	9.202	9.481	9.873	9.509	9.211	8.651	9.119	8.577	9.42	8.945	9.042	9.1	9.151	9.607	8.534	8.78	9.03	9.211	9.312	9.595	9.196	9.843	8.877	9.192	9.528	8.72	9.06	9.834	9.575	8.271	8.465	9.464
ADRM1	9.7935	9.927	10.789	9.701	10.208	9.613	9.622	9.6835	10.252	9.2345	8.983	9.825	9.623	9.7395	9.7615	9.8225	10.0435	9.6975	9.6715	9.6115	9.779	9.04	11.185	9.5355	9.3095	9.83	10.544	10.5665	9.4375	10.1825	10.0845	11.254	9.6395	10.198	9.554	9.2375	10.5165	9.8485	9.7895	10.1935	9.9955	11.16	10.512	9.7265	9.931	10.218	10.53	10.9825	9.6945
CHD1	9.611	9.52	9.694	9.361	9.13	9.451	9.412	8.828	9.683	10.05	9.924	9.612	9.816	9.975	9.54	9.726	10.049	9.638	9.253	9.529	9.129	9.896	10.027	9.541	10.491	10.027	9.179	10.3	9.998	10.12	9.623	9.541	8.84	9.589	9.458	9.562	8.712	9.214	8.684	8.528	9.387	8.552	9.055	8.811	9.272	9.237	9.333	8.878	9.09
NUDT21	7.6435	7.567	8.315	7.9085	8.0995	7.1605	7.3315	7.3745	8.1025	7.752	7.687	7.7075	7.208	7.227	7.5325	7.543	8.3565	7.5355	7.612	7.7005	7.547	7.9885	8.3655	8.2125	7.8575	7.6535	7.1955	8.1805	7.558	7.367	7.493	7.5185	7.9795	7.5305	8.264	8.207	7.9825	7.5575	7.3095	7.321	7.3535	7.1435	7.6265	7.221	7.2475	7.697	7.847	7.136	7.2605
CPSF6	7.387	6.941	7.391	7.409	7.291	7.449	7.411	7.379	7.782	7.114	7.494	7.299	6.324	6.666	7.148	7.229	7.632	6.889	7.176	7.207	7.382	7.121	7.218	7.134	7.193	7.225	7.164	7.412	6.901	7.011	6.966	6.776	7.472	7.16	7.473	7.132	7.848	6.781	7.217	7.275	6.578	7.061	7.238	7.287	7.179	7.185	7.006	6.944	7.083
OGFR	9.086	8.803	8.67	9.444	8.757	8.785	8.543	8.623	8.913	7.781	8.507	8.631	9.67	9.336	9.013	9.543	9.595	8.777	8.774	9.404	8.325	7.849	8.728	8.344	8.345	9.378	8.85	9.229	8.8	8.839	8.992	9.71	9.251	8.904	8.43	7.603	9.089	8.689	8.839	8.579	9.549	10.455	9.7	8.815	9.801	8.419	9.339	9.522	8.836
ZPBP	5.763	5.691	5.686	5.87	5.841	6.073	5.959	5.791	5.624	5.992	5.569	5.428	5.739	5.62	5.732	5.892	5.826	5.965	5.813	5.543	5.632	5.62	5.752	5.85	5.848	5.865	5.645	5.875	5.522	5.907	5.49	5.746	5.744	5.801	5.821	5.648	5.633	5.866	6.038	5.916	5.872	5.918	6.036	5.943	5.627	5.863	5.49	5.591	6.015
DDX52	7.434	7.445	8.399	7.7265	7.477	7.7695	7.722	7.442	7.9145	7.8265	7.7485	8.052	7.892	7.66	7.7195	7.6205	7.831	7.531	7.768	7.8165	7.7935	7.83	7.909	7.993	7.7515	7.598	8.0555	8.2375	7.887	7.778	7.723	7.8825	7.4255	7.6295	7.6755	7.5935	7.9495	7.604	7.3675	7.4195	7.428	7.9945	7.6635	7.24	7.503	7.8605	7.4665	8.09	7.417
ABHD2	6.631	6.823	6.867	6.397	6.76766666666667	7.13966666666667	7.067	6.81933333333333	7.163	6.39766666666667	6.921	6.51133333333333	6.857	6.42666666666667	6.867	6.81833333333333	6.81233333333333	6.623	6.96533333333333	6.567	7.81866666666667	6.939	6.74733333333333	6.73666666666667	6.62333333333333	7.32833333333333	7.683	6.596	6.85266666666667	6.859	7.466	7.09	6.40766666666667	7.041	7.18666666666667	7.152	6.92666666666667	6.936	7.36066666666667	7.24733333333333	6.963	7.355	7.42866666666667	6.84233333333333	7.40966666666667	6.83766666666667	6.71933333333333	6.95933333333333	7.40566666666667
WWP1	8.5805	8.4905	8.3915	8.2645	8.4675	8.58	8.447	8.5755	8.0975	8.817	8.604	8.411	8.064	8.1155	8.577	8.42	8.172	8.5085	8.5075	8.066	8.265	8.5745	8.43	8.453	8.1275	8.1795	8.5135	8.1235	8.4275	8.0995	8.3265	8.592	8.283	8.106	8.286	8.5935	8.2255	8.3955	8.19	8.0595	8.2615	8.16	7.7785	8.583	8.151	8.3015	8.393	8.193	8.4895
CHD2	6.211	6.3275	6.5225	6.7365	6.5375	6.393	6.307	6.5395	6.213	6.351	6.4105	6.3015	6.065	6.235	6.603	6.299	6.7365	6.431	6.472	6.112	6.6055	6.45	6.2445	6.6825	6.4235	6.317	6.4785	6.4935	6.474	6.5125	6.3265	6.231	6.482	6.731	6.5655	6.4505	6.4215	6.414	6.273	6.1845	6.5575	6.174	6.4835	6.1455	6.2495	6.5185	6.355	6.4075	6.359
WWP2	6.48466666666667	6.48633333333333	6.696	7.179	6.558	6.519	6.80366666666667	6.72933333333333	6.59833333333333	6.86666666666667	6.54466666666667	7.38033333333333	6.709	6.403	6.54566666666667	6.50733333333333	6.61266666666667	6.51533333333333	6.527	6.486	6.782	6.494	6.30033333333333	6.57466666666667	6.505	6.54133333333333	6.47166666666667	6.19366666666667	6.547	6.679	6.632	6.30366666666667	6.97866666666667	6.402	6.59233333333333	6.62	6.53166666666667	6.70133333333333	6.844	6.70966666666667	6.624	6.92166666666667	6.55533333333333	6.67866666666667	6.542	6.79633333333333	6.46166666666667	6.40033333333333	6.71366666666667
LECT1	5.9155	5.9725	5.955	5.844	5.9575	6.275	5.7895	6.155	6.0125	5.817	5.8815	5.897	6.4555	5.977	6.1535	5.9285	6.0525	5.877	6.111	6.004	6.012	5.786	5.8395	6.1545	5.949	5.9255	5.8755	5.9975	5.988	5.7745	5.8455	6.735	6.0105	5.861	5.883	5.9085	6.164	7.269	6.1145	6.0005	6.0525	5.917	6.1345	6.039	6.0565	7.2765	5.9235	6.053	6.0755
DUS4L	7.53	7.624	9.201	7.533	8.054	7.782	7.51	7.798	7.765	7.82	8.367	7.072	7.576	7.794	7.694	7.895	8.261	7.805	8.017	7.544	7.538	7.77	8.17	8.163	7.652	7.794	7.754	8.478	7.719	7.548	7.599	7.294	7.392	7.903	7.925	7.197	7.756	8.385	8.109	7.914	7.584	8.025	7.751	7.724	7.649	9.581	7.873	7.791	7.681
SOX30	6.0225	5.8925	6.0005	5.9165	5.995	6.081	5.8495	5.78	5.7085	6.072	5.7185	5.798	6.01	5.7775	6.1395	5.9375	6.0365	5.955	6.217	5.959	5.819	5.939	5.886	5.9315	5.7735	5.8375	5.817	5.93	6.082	5.7385	5.981	5.8595	5.8265	5.7385	5.826	5.817	5.8785	5.768	5.883	5.899	6.047	5.869	5.9105	5.787	5.726	5.95	5.844	5.7705	5.8555
CNTRL	7.042	7.436	7.397	6.931	6.879	7.571	6.732	6.977	6.974	6.977	7.205	7.143	6.779	7.733	6.55	6.534	6.758	7.779	6.912	6.827	7.12	6.908	7.244	6.887	7.321	7.376	6.971	6.796	7.2	7.212	6.451	7.165	6.958	6.941	7.491	8.303	7.76	7.972	7.265	6.664	7.513	6.633	7.496	6.923	7.704	7.602	7.823	6.544	7.429
UBE2C	7.7825	8.184	9.19475	6.3905	8.1285	7.57525	7.3755	6.7295	8.7295	7.68125	7.82125	6.879	7.004	8.07225	7.62475	7.79025	9.169	8.20925	7.597	7.3675	7.73325	7.7255	9.00925	8.0535	6.987	8.0505	8.44475	9.59725	7.90925	8.555	8.012	8.96025	6.829	8.876	8.4295	8.16025	8.874	7.976	7.9775	8.819	7.9655	10.20375	8.83025	8.29625	8.252	8.6765	8.77825	9.0495	7.6375
SNRNP35	7.8445	8.1255	7.4085	7.991	7.3395	7.7355	8.23	7.8335	7.7435	7.7435	7.657	7.9275	8.317	8.3895	8.1475	8.4855	7.855	8.105	8.753	8.3345	8.345	7.9265	7.8455	8.1505	7.697	8.2675	8.409	7.5675	8.3235	8.3075	8.2375	7.9705	7.8395	8.2985	8.032	7.787	7.713	7.9505	8.3105	7.8195	7.7035	8.2165	8.139	7.5595	8.5465	7.748	8.2025	7.8425	8.338
C10orf10	9.954	7.087	7.824	9.328	8.477	7.239	7.89	8.572	8.031	9.039	8.624	8.227	10.63	8.987	7.954	11.587	7.467	7.574	8.488	8.877	8.197	9.818	8.247	10.814	10.697	9.163	9.368	8.588	8.793	9.858	9.219	8.855	9.93	7.969	9.821	8.955	7.902	10.252	9.582	9.255	10.038	8.44	9.563	11.607	9.211	9.332	9.622	8.783	8.971
CYB561D2	8.759	8.734	8.535	8.849	8.967	9.313	9.494	8.809	8.462	9.098	9.529	8.956	9.143	8.827	8.9	8.007	8.4	8.771	9.142	9.213	9.349	9.113	9.571	9.389	8.253	9.5	9.721	8.947	9.246	9.257	9.704	8.898	8.964	9.457	9.059	9.584	8.691	8.565	10.06	8.776	9.184	9.342	8.913	9.496	9.312	9.573	8.935	8.987	9.5
RAPGEF4	6.926	7.076	6.401	6.103	6.72	7.177	6.361	8.142	6.728	6.619	7.023	6.214	6.33	6.674	7.552	6.944	6.557	7.255	7.605	6.963	7.277	6.99	7.09	6.737	7.311	6.36	7.317	7.048	7.365	7.178	6.97	7.046	6.146	6.244	6.475	7.054	7.019	6.775	6.442	6.98	6.69	6.665	6.566	6.46	6.607	6.754	6.478	6.662	6.639
CHD3	6.3165	6.373	6.4435	6.8005	6.3265	6.673	6.445	6.4825	6.6065	6.62	6.2735	7.076	6.1285	6.0855	6.325	6.181	6.04	6.2315	6.3125	6.4405	6.4905	6.5085	6.3075	6.393	6.4615	6.3225	6.145	6.3935	6.447	6.349	6.2725	6.398	6.6245	6.4055	6.449	6.4315	6.425	6.452	6.234	6.37	6.3405	6.369	6.2425	6.403	6.297	6.2405	6.2065	6.257	6.3405
TMEM115	9.277	8.999	8.757	9.851	9.145	9.75	9.537	9.715	9.038	9.252	9.642	9.562	9.537	9.338	9.733	9.034	8.605	8.54	9.738	9.36	9.437	9.074	8.836	9.289	9.431	9.391	9.279	9.173	9.636	9.081	9.028	9.232	9.609	9.466	9.099	9.125	9.012	8.851	9.436	9.018	9.48	9.656	9.423	9.929	9.448	8.975	9.178	9.09	9.483
DUSP14	8.173	7.287	9.329	9.459	8.404	7.925	7.364	7.749	8.785	8.936	7.405	9.868	7.316	7.875	7.577	8.169	9.091	7.075	7.45	7.357	7.553	7.908	8.536	7.903	9.25	7.812	8.555	8.864	7.37	8.376	7.808	8.365	9.649	8.162	8.879	7.758	8.392	8.024	8.248	8.24	8.547	8.563	8.413	7.538	8.659	8.593	8.485	8.637	7.454
TOPBP1	8.211	8.96	9.581	8.516	8.898	9.113	8.272	8.422	8.564	8.928	9.194	8.15	8.863	9.682	9.144	9.397	9.171	9.084	9.111	8.624	8.99	9.078	9.691	8.796	8.945	9.367	9.905	9.47	9.349	9.307	9.317	9.728	8.732	9.503	8.905	9.185	8.985	8.886	8.45	8.866	9.145	8.724	9.46	8.663	8.989	9.337	9.038	9.181	8.6
TRIM31	8.192	7.99	9.09	6.0585	7.9325	7.518	8.2265	7.7415	7.5415	7.8425	7.949	6.131	9.037	8.5955	7.5415	9.569	7.5725	8.0665	8.753	7.863	8.8795	8.7375	9.7605	9.1465	7.5005	8.6885	8.561	8.037	7.5125	7.77	9.6665	10.1845	6.0775	8.908	7.9445	7.5665	9.577	9.4075	7.7995	8.827	8.638	9.0185	8.487	9.15	9.5125	9.384	8.434	9.215	9.209
STMN2	6.663	6.7875	6.049	6.0805	7.241	6.857	6.964	6.935	6.365	7.0365	6.8955	6.102	6.5195	6.343	6.243	7.2585	6.05	6.6195	6.333	6.664	6.169	6.6	6.1955	6.4705	7.3615	6.4875	7.0925	6.186	6.5625	6.252	6.11	6.3175	6.1155	6.306	6.2975	6.664	6.65	6.8145	6.7405	6.5295	6.24	6.594	6.1735	6.249	6.2105	6.539	6.153	6.717	7.4635
TPPP	6.315	6.012	6.774	5.868	6.625	5.997	7.315	6.132	6.691	5.778	6.04	5.84	7.268	6.151	6.301	6.857	7.733	6.634	6.272	5.973	6.609	6.318	5.819	5.745	6.008	5.957	6.055	6.123	5.783	5.72	6.561	6.44	5.912	5.904	6.103	5.822	6.427	6.06	7.034	6.264	6.156	6.421	5.937	6.349	6.311	6.116	6.252	5.885	6.027
HSF2BP	6.182	5.876	6.863	6.178	5.959	6.185	6.168	6.187	6.257	6.059	6.199	6.088	5.95	6.188	6.28	6.171	5.95	6.019	6.017	6.025	6.122	6.02	6.425	6.4	6.106	6.429	6.322	6.98	5.814	5.995	6.385	6.456	5.916	6.417	6.675	6.139	6.308	6.143	6.082	6.417	6.331	6.892	6.849	6.296	6.069	6.704	6.322	6.667	6.246
TRIOBP	7.4375	7.5355	6.86875	7.3195	7.58975	7.3605	7.53275	7.4235	7.5945	7.219	7.5775	7.56775	6.93075	7.5465	7.48475	7.142	7.35325	7.55725	7.94775	7.3005	7.81125	7.2755	7.13325	7.09875	7.05925	7.4495	7.6095	7.362	7.287	7.63225	7.54675	7.272	7.9815	7.587	7.25325	7.22475	7.49625	7.58925	7.9255	7.945	7.3735	8.422	7.99225	7.798	7.489	7.44825	7.56575	7.541	7.90325
RER1	8.106	7.9945	8.333	8.2195	9.0115	8.6145	8.088	8.9365	8.4035	8.5235	8.2915	8.3605	8.322	8.3895	8.8635	8.8175	8.583	7.9545	8.8785	8.504	8.546	8.5005	8.656	8.2705	7.807	8.632	8.8225	8.298	8.63	8.345	8.45	8.605	8.117	8.353	8.3665	8.3415	8.3175	9.2575	8.743	8.1155	8.4455	8.72	8.0705	8.5035	8.6725	11.574	7.8455	8.172	8.4125
CHD4	10.2905	10.0475	10.309	10.2975	10.193	10.107	9.887	10.1085	9.752	9.4795	9.69	10.4055	9.9185	10.454	10.0485	10.1405	10.4505	9.948	10.277	9.8065	10.0285	9.4645	9.735	9.689	9.5785	9.881	10.006	10.394	9.941	9.971	9.409	10.413	9.6475	10.008	9.211	9.1655	10.2895	10.236	9.7685	9.922	9.964	10.1835	10.2095	10.255	10.222	9.5215	10.0295	9.761	9.882
DNAJB4	7.6275	7.158	6.384	8.0365	7.497	7.173	6.996	6.995	6.966	8.359	7.271	8.695	6.531	7.2015	6.922	7.299	6.8625	7.3745	6.32	7.245	7.115	8.0455	7.298	7.3805	8.6015	6.9445	6.7135	7.036	7.1785	7.3665	7.1985	7.023	8.296	6.8225	8.0295	7.146	6.1565	6.383	6.2905	6.2645	5.8875	5.9535	6.2285	6.2445	5.8965	6.577	6.404	6.4145	6.352
KERA	6.092	5.8865	5.6465	6.331	5.914	5.817	5.936	5.834	5.928	6.173	5.8485	5.773	5.752	5.7795	5.929	5.781	6.002	5.9	5.921	5.859	5.9675	6.0895	5.923	5.8455	5.937	5.8565	5.69	6.102	5.8205	5.9775	5.796	5.8915	6.056	6.065	5.68	5.902	5.726	5.9365	5.8845	5.8385	5.929	5.9595	5.916	5.885	5.8665	5.9425	5.8665	6.051	6.152
ESM1	6.5315	5.8145	8.395	7.363	5.9785	6.063	5.895	5.7815	7.1745	6.405	6.0045	6.2645	5.9625	5.857	5.9405	6.421	6.683	5.9345	5.846	5.837	8.619	6.751	7.3305	9.845	6.781	6.644	9.056	8.4975	6.315	9.1845	7.163	7.9495	8.991	7.606	7.6275	8.5145	7.2195	6.749	7.631	8.025	6.463	6.6495	6.17	7.037	6.617	6.2885	6.3025	7.452	7.4365
DIDO1	6.54333333333333	6.749	7.05033333333333	7.13066666666667	6.819	6.78166666666667	6.662	6.63333333333333	6.679	6.274	6.57533333333333	6.80066666666667	6.55	7.01466666666667	6.70333333333333	6.825	6.301	6.89766666666667	6.57466666666667	6.76266666666667	6.808	6.45933333333333	6.59866666666667	6.65566666666667	6.58166666666667	6.68266666666667	6.60833333333333	7.355	6.68266666666667	6.64833333333333	6.718	6.97133333333333	6.83366666666667	6.54166666666667	6.275	6.41466666666667	6.94833333333333	6.93433333333333	6.58966666666667	6.86166666666667	7.05	7.22366666666667	7.18166666666667	7.08533333333333	7.024	6.889	7.20133333333333	7.004	6.55533333333333
ADAM30	5.742	5.9	5.823	5.998	5.969	5.874	5.901	5.897	5.542	5.852	6.052	5.801	5.871	5.973	5.672	5.771	5.966	5.731	5.74	6.051	5.839	5.968	5.631	5.655	5.806	5.815	5.744	5.657	5.807	5.777	5.803	5.96	6.148	5.756	5.931	6.026	5.855	5.811	5.928	5.955	5.535	5.718	5.734	5.739	5.834	5.745	5.846	5.801	5.965
AKR1C4	7.696	8.804	8.7255	6.1595	9.34	8.987	9.916	8.5055	8.307	7.743	9.1235	6.6915	8.072	8.027	7.976	8.83	5.947	8.8245	8.8815	9.003	9.4365	8.8685	8.2525	8.005	7.3345	9.1005	8.349	7.616	8.608	8.016	9.2105	8.2645	6.5585	8.154	7.991	8.632	7.409	9.3005	9.562	7.9685	6.882	7.5485	7.135	6.988	7.9315	9.223	7.755	9.2595	9.287
WDR5	6.80966666666667	6.491	6.913	6.61766666666667	6.49733333333333	6.639	6.67066666666667	6.73766666666667	7.20166666666667	6.548	6.62466666666667	6.42166666666667	6.94533333333333	6.76433333333333	6.76	7.06866666666667	7.169	6.676	6.82666666666667	6.96433333333333	6.66866666666667	6.47133333333333	6.77533333333333	6.823	6.55833333333333	7.01933333333333	6.884	6.98466666666667	6.741	6.83333333333333	6.68433333333333	6.708	6.65033333333333	6.662	6.63833333333333	6.58133333333333	7.15266666666667	7.32266666666667	6.865	6.99766666666667	6.857	7.24	6.86833333333333	7.094	6.96366666666667	6.82266666666667	6.85133333333333	7.08066666666667	6.65233333333333
C9orf9	6.577	6.066	5.98	7.335	6.32	6.371	6.439	7.28	6.517	6.804	6.21	6.476	5.854	6.901	6.467	6.195	6.693	6.12	6.212	6.349	5.978	6.377	7.153	6.443	6.968	6.578	6.131	7.031	6.627	6.39	6.208	6.138	7.356	6.333	6.486	5.937	6.263	6.399	6.692	7.092	7.18	6.774	6.51	7.146	6.423	7.464	6.404	6.163	6.822
ADAMTS13	5.95166666666667	5.966	5.91533333333333	5.93133333333333	6.15533333333333	6.03533333333333	6.04266666666667	6.04233333333333	5.93433333333333	6.05633333333333	6.19	6.01866666666667	6.10966666666667	5.958	5.93933333333333	5.873	6.063	5.90166666666667	5.97733333333333	5.952	5.763	5.723	5.89166666666667	5.95233333333333	5.90666666666667	5.90966666666667	5.95233333333333	5.81533333333333	6.216	6.01433333333333	5.75166666666667	5.768	5.87966666666667	5.87233333333333	5.80966666666667	5.941	5.915	5.91966666666667	5.85166666666667	5.81633333333333	5.84033333333333	5.83266666666667	6.014	5.92366666666667	5.78366666666667	5.908	5.78466666666667	5.85766666666667	5.924
CACFD1	8.095	9.024	8.401	8.439	8.396	9.026	9.103	9.388	7.794	8.364	8.864	8.061	9.44	9.172	9.634	8.533	7.835	8.869	10.402	9.039	9.318	8.177	8.339	8.488	7.759	9.04	9.497	8.168	8.897	8.764	9.085	8.418	7.872	8.793	8.523	8.362	8.339	8.7	8.843	8.417	8.071	9.46	7.935	9.46	8.312	8.456	8.044	8.753	9.502
ADAMTS8	7.451	6.296	6.242	6.171	7.285	6.675	6.695	6.113	6.491	7.98	6.212	6.579	6.69	6.977	6.493	8.372	5.847	6.147	6.129	6.434	6.179	6.909	6.529	6.275	7.316	6.052	6.313	6.349	6.404	6.304	6.234	6.341	6.424	6.223	5.842	5.812	6.51	6.847	6.279	6.805	6.11	6.103	5.998	7.462	6.336	6.258	6.371	6.197	6.641
ADAMTS5	6.913	6.71	6.35	6.981	7.473	6.664	6.379	6.163	6.724	6.856	6.634	6.433	6.092	6.307	6.782	6.475	6.097	6.902	6.728	6.572	6.677	7.157	6.944	7.055	6.805	6.631	6.265	7.136	6.492	7.285	6.848	6.934	7.297	6.389	6.558	6.428	6.344	6.195	6.389	6.475	7.225	5.818	6.215	6.49	6.338	7.112	6.433	6.691	6.887
NUPL2	8.157	8.8735	9.3155	8.922	8.592	8.35	8.247	8.4435	9.684	8.1465	8.132	8.2605	7.9285	8.425	8.341	8.4515	8.379	8.6605	8.236	8.3625	8.3975	8.54	9.2435	8.5665	8.3965	8.3345	8.1995	9.0935	8.189	8.6695	8.57	8.5905	9.0045	8.687	8.667	8.6115	9.0145	8.9805	8.471	8.9395	9.104	8.485	9.331	8.6575	8.846	9.117	8.84	9.1575	8.6075
PRSS23	9.935	9.361	8.237	7.682	9.72	10.754	8.812	10.31	8.763	11.175	10.588	7.512	9.473	9.79	10.465	9.74	8.151	9.42	10.162	9.245	10.209	10.671	9.216	9.673	10.82	8.65	9.782	10.345	10.869	11.147	8.543	9.071	8.124	9.708	9.534	9.738	9.505	9.491	9.893	10.72	10.031	8.761	10.481	9.644	8.809	10.084	9.659	10.38	10.665
PTPN21	6.071	6.192	6.449	6.015	5.941	6.16	6.17	6.02	6.09	5.993	5.95	6.43	6.058	6.47	6.212	6.344	6.13	5.803	6.427	6.324	6.533	6.452	6.317	6.386	6.076	6.222	6.669	6.362	6.366	6.22	6.473	6.291	6.038	6.384	6.316	6.326	6.166	6.38	6.417	6.343	6.295	6.588	6.527	6.363	6.335	6.781	6.238	6.519	6.895
ADCY5	6.137	5.726	5.732	9.123	5.881	5.686	5.892	6.026	5.58	5.943	5.8	6.928	5.937	5.808	5.955	6.294	5.507	5.805	5.786	5.54	5.667	5.893	6.018	5.485	5.99	5.933	5.803	5.535	5.627	5.591	5.767	6.219	7.512	5.47	5.486	5.929	5.779	5.801	6.055	5.848	6.058	5.91	5.752	6.392	5.515	5.578	5.778	5.726	6.073
HNRNPUL1	11.152	11.1955	11.5165	11.1155	11.1875	10.9615	10.8075	10.9855	10.626	10.7255	10.584	10.851	10.533	11.008	10.898	10.5505	11.2325	11.16	10.855	10.792	10.94	10.716	10.4985	10.958	11.0055	10.6675	11.2325	11.1325	10.8275	10.9515	10.832	11.296	10.927	10.924	10.738	10.8405	11.1365	11.1395	10.457	10.517	10.36	10.1145	11.178	10.5225	10.377	10.745	11.06	11.3515	10.6495
ATE1	6.07325	5.995	6.39425	6.205	6.0645	5.99125	6.08575	5.939	6.472	6.513	5.99075	6.52	6.1785	5.968	5.9945	6.097	6.3635	5.9685	5.80975	5.944	6.184	6.04675	6.4455	6.40725	6.0575	6.139	6.143	6.2585	6.01075	6.30175	6.35525	6.102	6.146	6.08125	6.29375	6.2825	6.248	6.2045	6.218	6.284	6.11575	6.09025	6.0505	5.91325	5.92975	6.33475	6.07625	6.259	6.11025
RPP14	5.888	6.095	5.478	6.408	6.013	5.701	6.041	5.606	6.144	5.892	5.894	6.05	5.806	6.055	5.757	5.662	6.436	5.876	5.66	6.07	6.242	6.251	6.074	6.107	5.929	5.914	5.502	6.045	6.15	5.837	6.196	6.068	6.11	5.827	6.062	5.855	6.071	5.956	5.793	6.208	5.83	6.117	5.939	5.722	5.782	5.908	6.023	5.897	6.288
KRR1	6.494	6.633	6.831	7.244	6.578	6.249	6.436	6.623	7.046	6.455	6.589	7.312	6.015	6.043	6.434	6.384	7.118	6.749	6.702	6.325	6.502	6.727	6.774	6.554	6.662	6.416	6.614	6.706	6.627	6.49	6.701	6.464	7.188	6.477	7.287	6.957	7.369	7.106	6.998	6.787	6.644	6.937	6.896	6.358	6.993	6.707	6.609	6.839	6.515
KATNA1	9.128	8.7	9.528	9.243	8.912	8.775	8.934	8.856	9.275	8.912	8.759	8.591	8.551	8.723	8.67	8.563	9.819	8.732	8.856	8.777	8.953	8.923	9.598	8.802	9	8.744	8.441	9.868	8.575	8.767	8.875	9.12	9.11	9.115	9.13	9.126	9.25	9.11	8.745	8.7	8.529	8.713	8.942	8.742	8.715	8.965	8.996	9.142	9.088
PRDM7	5.75	5.986	6.246	5.966	6.003	5.708	5.571	5.54	6.345	5.663	5.781	5.839	5.72	6.127	5.666	5.8	5.813	5.97	5.693	5.815	5.891	5.646	5.852	6.027	5.939	5.656	5.63	5.651	5.807	5.777	5.521	5.856	5.618	5.955	5.725	5.756	5.714	5.772	5.861	5.647	5.66	5.759	5.894	5.495	5.637	5.607	5.66	5.85	5.72
PRDM5	5.841	5.657	5.659	6.369	5.746	5.509	5.757	5.757	5.421	5.876	5.922	6.212	6.059	6.084	5.873	5.726	5.818	5.996	5.727	5.825	6.118	5.931	5.612	6.066	5.992	6.04	5.798	5.988	5.939	6.129	5.774	6.043	6.41	6.092	5.727	5.858	6.065	5.729	6.07	5.944	6.101	6.165	5.842	5.918	6.087	6.051	5.988	5.818	5.984
PRDM4	8.528	8.922	9.52	9.148	8.597	8.789	8.883	8.714	8.931	9.129	9.029	8.451	8.784	8.784	8.95	8.502	8.922	8.822	9.029	8.544	8.818	8.703	9.069	8.693	8.889	8.856	8.506	9.056	9.027	9.048	8.751	8.373	8.986	9.285	8.672	8.675	8.911	9.267	9.24	8.559	9.082	9.381	8.975	9.465	9.25	9.349	8.732	8.986	8.782
CHEK1	7.26	7.363	9.549	6.475	7.295	6.765	6.796	6.437	8.835	7.324	7.292	7.154	6.732	7.515	7.313	6.986	9.365	7.478	7.278	7.197	7.444	7.57	7.755	8.271	7.031	8.265	8.043	8.389	7.244	7.967	7.659	8.099	6.763	8.56	8.646	7.898	8.833	7.804	7.872	8.38	7.871	8.345	8.861	6.992	8.125	7.768	7.544	8.415	7.521
HIBADH	10.766	10.93	11.383	11.114	11.74	10.893	10.959	11.381	10.499	10.529	10.981	10.372	10.178	10.066	11.184	10.635	10.842	10.968	10.928	10.774	10.175	10.857	11.068	11.097	10.736	11.093	10.022	11.184	11.29	10.008	10.715	10.144	10.346	10.766	11.701	10.649	10.83	10.621	11.066	10.23	10.348	9.893	10.714	10.686	10.187	10.461	10.725	10.734	10.801
FGFR1OP	6.847	7.102	7.752	7.25	6.734	7.272	7.093	6.461	7.291	7.158	7.166	7.077	6.031	7.068	6.887	7.119	8.032	7.172	7.232	6.723	7.281	7.003	7.628	7.31	6.782	7.61	7.44	7.961	6.855	7.393	7.184	8.229	6.866	7.347	7.226	7.36	8.046	6.887	7.52	7.135	7.699	8.048	8.143	7.026	7.92	7.55	7.263	7.701	7.128
EMILIN1	10.001	8.704	6.949	11.595	8.985	8.543	9.012	7.696	8.703	9.417	8.676	12.502	8.646	9.004	8.735	9.132	7.156	8.063	7.9	8.501	7.999	8.899	8.287	8.328	9.241	8.463	9.225	8.593	8.346	8.641	8.598	9.035	11.695	7.741	7.55	7.783	7.826	8.849	8.819	9.501	9.632	7.49	9.349	9.24	9.004	8.194	8.808	8.818	9.31
BTN3A2	8.2485	8.6065	7.8445	8.172	8.633	8.5975	8.1935	8.1925	8.192	7.485	8.079	7.4335	8.134	8.126	7.908	8.539	8.0105	8.6795	7.7735	8.5985	8.34	8.0175	8.382	7.391	8.276	8.656	7.641	7.6355	8.418	7.9315	8.3755	8.04	9.522	8.2065	6.396	8.5725	8.6445	8.884	8.4685	7.043	8.568	7.4295	8.416	7.7765	9.3175	7.776	9.1245	7.5035	8.9275
BTN3A1	6.854	7.492	6.792	7.595	7.0875	7.51	6.993	7.244	7.0205	6.955	7.436	7.126	7.428	7.341	7.1445	7.359	7.103	7.0485	6.8	7.2035	7.324	6.8685	7.2195	6.9065	7.144	7.682	6.97	6.9205	7.3515	7.076	7.0875	7.584	7.903	7.214	7.294	7.2135	7.1845	7.3335	6.9485	6.796	7.458	6.576	7.649	6.78	7.7305	6.8445	7.723	7.063	7.429
FOXN3	7.529	7.077	7.55633333333333	7.09633333333333	7.361	7.064	6.77533333333333	7.49733333333333	6.99533333333333	7.40566666666667	7.18133333333333	7.39866666666667	7.38333333333333	7.31733333333333	7.53866666666667	7.714	7.29033333333333	7.19633333333333	7.003	7.284	6.52933333333333	7.433	7.27133333333333	7.19866666666667	7.84333333333333	6.74566666666667	6.93666666666667	7.17966666666667	7.433	7.206	7.15266666666667	7.241	7.06	6.86933333333333	6.71266666666667	6.81533333333333	7.15233333333333	7.61166666666667	6.82	7.10733333333333	7.51933333333333	6.95966666666667	7.25766666666667	7.43033333333333	7.19466666666667	7.31066666666667	7.269	7.138	6.86266666666667
BTN2A1	7.614	7.582	7.7575	7.9845	7.367	7.4265	7.386	7.2105	7.4325	7.4455	7.437	8.359	7.547	7.6955	7.3095	7.819	7.8995	7.6345	7.596	7.4695	7.5015	7.338	7.362	7.296	7.576	7.6625	7.6185	7.5015	7.4865	7.597	7.7925	8.0445	8.2115	7.552	7.669	7.6945	7.5255	7.678	7.551	7.427	7.784	7.4135	7.7075	7.2485	7.654	7.512	7.6565	7.881	7.6395
PTPRT	6.034	5.99166666666667	5.878	6.914	5.898	5.90433333333333	5.97366666666667	5.89066666666667	5.81933333333333	5.96	5.924	5.91466666666667	5.69566666666667	5.745	5.82733333333333	5.95366666666667	5.864	5.94266666666667	5.808	5.86866666666667	5.668	5.969	5.847	5.958	5.99233333333333	5.81933333333333	5.79566666666667	5.85766666666667	6.055	5.83366666666667	5.96966666666667	5.84366666666667	6.191	5.99566666666667	6.04066666666667	5.98466666666667	5.924	6.05366666666667	5.90433333333333	5.90433333333333	5.846	5.79733333333333	5.78566666666667	5.986	5.74666666666667	5.86266666666667	5.91866666666667	5.83133333333333	5.84633333333333
RCAN3	6.762	6.754	7.29	6.051	6.863	6.205	6.302	6.902	6.779	6.31	6.512	5.746	6.22	6.303	7.146	6.437	6.662	6.714	6.673	6.504	7.531	6.493	7.148	6.642	6.581	6.817	6.869	6.931	6.789	6.804	7.006	6.938	6.14	7.454	7.251	6.937	7.008	6.711	6.945	6.543	6.784	7.798	7.001	6.176	6.983	7.529	6.442	7.306	7.049
FAF1	8.132	8.084	8.5865	8.6695	8.1515	7.754	8.0915	8.508	8.4605	7.7575	7.6965	9.107	7.4755	7.8145	8.3535	8.251	8.6215	8.047	8.485	8.3205	8.043	7.833	7.8425	8.118	8.118	8.033	8.113	8.038	8.057	8.1375	7.98	8.095	8.8485	8.225	8.2685	8.386	8.628	8.527	8.4905	8.6035	8.2035	8.24	8.4955	8.002	8.253	8.3575	8.248	8.068	8.1675
CD160	6.461	6.403	6.069	7.348	6.612	8.786	6.463	5.824	6.197	6.824	7.067	6.022	7.208	7.005	6.264	6.439	6.635	6.868	7.19	7.123	6.61	6.331	6.345	5.962	6.422	6.75	6.126	6.228	6.65	6.441	7.665	6.218	8.009	7.134	5.987	6.476	6.804	6.141	6.07	6.112	6.611	5.913	6.706	6.393	6.656	6.056	6.336	5.929	6.596
KIF3A	5.795	5.991	5.976	6.196	5.776	5.733	5.702	5.669	5.977	6.082	5.794	6.152	5.905	6.014	5.652	5.914	6.11	5.971	6.001	5.963	5.799	6.149	6.193	6.082	5.716	5.604	5.724	6.317	5.742	6.162	5.568	5.994	6.07	5.767	5.715	5.764	5.878	5.534	5.632	5.778	5.865	5.572	5.813	5.693	5.855	6.168	5.58	5.858	5.67
POLR3A	8.6985	8.19	8.6725	8.586	8.5275	8.6245	8.391	8.5125	8.6885	8.3095	8.578	8.7345	9.2005	9.059	9.0115	9.143	9.2405	8.5565	8.909	8.7215	8.7875	8.3705	7.7515	8.795	8.379	8.6665	9.4785	8.5	8.676	8.6115	8.5365	8.5345	8.521	8.561	8.3955	8.0465	9.04	9.091	8.71	8.879	8.5775	8.8975	8.578	8.678	8.7365	9.4525	9.018	9.2435	8.3605
CLASRP	7.134	7.537	7.989	7.152	7.311	7.906	7.542	7.513	7.41	7.091	7.573	6.703	8.84	8.911	7.749	7.218	7.294	7.823	7.96	7.556	7.63	7.244	7.212	7.471	7.302	6.726	7.745	7.394	7.714	7.614	7.195	7.489	6.782	7.33	7.111	6.768	7.678	7.571	6.777	7.051	7.08	7.125	7.23	7.089	7.393	6.76	7.62	7.679	7.727
CHGA	10.838	12.507	6.402	6.224	6.553	11.403	8.904	12.732	6.088	10.317	10.392	5.703	6.756	8.929	12.987	9.066	5.796	12.769	12.073	11.972	8.578	10.131	11.778	12.442	12.101	8.317	9.601	6.902	11.282	10.278	10.259	8.016	6.101	10.066	11	11.191	6.362	10.409	7.533	7.809	5.802	8.373	5.9	6.722	6.779	9.429	5.827	5.858	8.919
ZWINT	6.4835	7.01775	7.288	6.17475	6.6655	6.265	6.58225	6.06075	7.384	6.53575	6.838	6.41125	6.17275	6.66275	6.688	6.285	7.59225	6.89975	6.79625	6.34975	6.878	6.773	7.10375	6.80225	6.1895	6.87825	7.1985	6.93425	6.65475	6.82025	6.61725	6.91425	6.4045	6.663	7.124	7.32	7.274	6.8165	6.799	7.0475	6.62975	7.0145	7.1285	6.41925	6.72675	6.92475	6.60875	6.91975	6.68075
CAPN11	6.187	5.81	6.029	6.102	6.357	5.924	5.769	5.705	6.027	5.834	5.945	6.85	6.45	6.365	5.831	6.152	6.067	6.066	6.111	5.91	6.804	6.262	6.086	6.218	6.578	5.911	6.164	6.277	5.632	7.346	6.124	6.089	6.057	6.069	5.92	6.243	5.753	6.448	6.309	6.933	5.875	5.974	6.683	6.903	6.06	7.041	6.546	6.399	6.218
CAPN10	6.2356	6.228	6.3628	6.1238	6.2562	6.2108	6.2636	6.271	6.2738	6.3182	6.35	6.2202	6.0338	6.1722	6.1562	6.1074	6.2598	6.1484	6.1682	6.2686	6.2376	6.3122	6.1272	6.4004	6.0366	6.1694	6.1944	6.2378	6.1958	6.124	6.2048	6.112	6.1382	6.2756	6.1082	6.0184	6.0934	6.0078	6.1984	6.288	6.2522	6.4002	6.2598	6.3852	6.2466	6.2844	6.3562	6.093	6.012
KPTN	6.0375	5.901	6.086	5.795	6.151	5.9235	6.1305	5.861	6.3995	6.0405	6.0765	6.19	5.861	5.9835	6.1415	6.181	6.0955	6.0665	5.821	6.0445	6.2165	6.221	6.3785	6.32	6.0445	6.4375	6.2335	6.243	6.176	5.9695	6.2935	6.517	5.8565	6.0275	6.0385	6.077	6.275	6.0735	6.1215	6.2985	6.162	6.53	6.4405	6.0235	6.2445	6.1365	6.017	6.689	5.9945
CDC42EP1	7.7065	7.944	7.5025	6.174	7.709	7.4235	7.7455	8.937	7.901	7.2065	7.869	7.129	6.741	7.237	8.383	7.1565	7.5085	7.707	8.4535	7.3905	7.871	6.958	6.5485	7.817	7.422	7.5275	7.868	7.0335	7.7735	7.4415	7.407	7.288	6.0325	7.6705	7.581	7.3015	7.3995	7.7395	7.734	7.8995	8.0365	8.954	7.4875	7.825	8.8575	7.211	7.217	7.245	7.774
SLC7A9	7.284	8.758	9.59	6.702	8.035	6.845	10.567	6.908	7.637	9.75	6.727	6.83	12.196	6.719	6.649	9.009	6.935	8.598	6.599	11.671	7.703	8.905	10.221	8.244	6.753	9.976	7.965	10.531	6.936	6.985	10.738	9.819	6.663	9.627	8.486	6.578	6.538	6.466	8.471	7.495	6.49	7.232	6.659	7.037	6.648	9.023	9.16	9.409	7.676
PWP1	10.289	9.9	10.445	9.665	9.984	9.606	9.784	10.027	10.556	10.187	9.795	9.977	9.08	9.834	9.94	9.815	10.922	9.852	9.84	9.698	10.017	10.186	10.576	10.131	9.955	9.871	10.239	10.323	9.87	10.216	9.702	10.021	10.06	10.144	10.354	10.123	10.621	10.469	9.959	10.383	10.179	10.407	10.19	10.303	10.229	10.152	10.296	10.274	9.864
TBC1D8	7.288	7.412	7.454	7.784	7.447	8.006	7.783	8.531	7.15	6.656	7.629	7.359	8.042	8.178	8.053	7.747	7.03	7.713	7.842	7.357	7.24	7.226	7.292	7.591	7.839	7.614	7.747	6.871	8.486	7.934	7.682	7.761	7.366	7.398	7.652	8.202	8.422	7.821	7.807	7.435	7.561	7.267	7.534	9.136	7.49	7.818	7.653	7.163	7.334
CHGB	6.252	6.99	6.164	8.873	5.902	5.982	6.868	6.791	5.86	6.96	6.476	7.11	6.305	6.033	6.52	6.356	5.801	7.267	6.337	7.815	6.543	7.169	7.792	7.379	6.883	6.064	7.036	6.213	6.626	6.966	7.124	6.218	8.172	7.757	7.571	6.009	5.929	5.673	6.484	6.492	5.954	7.196	5.796	6.327	5.853	6.532	5.599	5.358	6.686
CDC37	12.463	12.404	12.696	12.283	12.016	12.749	12.15	12.238	13.124	12.224	12.268	12.154	13.013	13.161	12.626	12.888	12.757	12.418	12.674	12.55	12.867	12.252	12.164	12.899	12.597	12.793	13.38	12.683	12.607	13.146	12.202	12.826	12.181	12.409	12.623	12.44	13.38	13.428	13.493	13.459	13.278	13.103	13.459	13.187	13.583	12.763	12.68	12.399	12.987
IL1RAPL1	6.26	6.332	7.181	5.854	6.217	6.774	6.414	6.02	5.755	6.724	7.132	8.473	6.711	6.54	7.329	5.877	6.23	6.345	6.038	6.412	5.897	6.23	5.931	6.15	6.681	5.893	6.059	5.911	6.629	6.017	6.076	6.219	6.007	6.248	6.404	6.178	6.189	6.085	6.106	6.236	6.134	5.877	5.937	6.525	5.787	5.96	6.175	5.82	6.688
PKIG	6.28133333333333	6.289	6.306	6.61533333333333	6.34266666666667	6.07166666666667	6.11	6.02766666666667	6.38133333333333	6.583	6.18933333333333	7.34566666666667	6.07133333333333	6.03533333333333	6.094	6.45733333333333	6.06233333333333	6.18	6.357	6.314	6.26466666666667	6.295	6.45266666666667	6.32	6.39466666666667	6.17866666666667	6.13366666666667	6.412	6.17466666666667	6.358	6.07966666666667	6.68266666666667	6.95966666666667	6.23866666666667	6.196	6.07333333333333	6.26933333333333	6.36033333333333	6.41166666666667	6.42533333333333	6.45033333333333	6.252	6.344	6.51133333333333	5.99	6.173	6.24633333333333	6.34666666666667	6.33666666666667
KAT7	6.693	6.153	7.176	7.216	6.345	6.592	6.743	6.771	6.961	6.452	6.753	7.904	6.692	6.518	6.488	6.557	6.572	6.536	6.505	6.663	6.555	6.518	6.44	6.731	6.436	6.526	6.641	6.921	6.491	6.4	6.676	6.889	7.304	6.47	6.405	6.521	6.396	6.146	6.482	6.048	6.414	6.13	6.636	6.353	6.256	6.25	6.55	6.46	6.312
DMC1	9.6705	9.6485	9.4945	8.638	8.7805	9.621	8.9515	9.0515	8.331	9.4035	9.518	8.2875	10.213	10.179	9.853	9.9345	8.8775	9.7355	9.965	9.607	9.1115	9.0355	8.8965	9.444	9.371	9.143	9.408	8.4935	9.557	9.4585	8.5945	9.028	8.166	9.0395	8.531	8.582	8.3225	8.6485	7.7525	8.577	8.137	7.8515	8.4185	8.223	8.4475	8.276	8.742	8.25	8.9815
PLA2G16	11.387	10.787	10.76	11.121	10.934	10.123	10.828	10.681	10.644	10.396	10.126	11.07	10.99	10.529	10.747	11.871	11.27	11.06	11.11	10.714	11.314	10.399	10.367	9.309	10.698	11.163	10.426	10.285	11.006	10.994	11.902	11.55	11.315	11.184	11.924	10.555	10.729	10.354	11.935	11.293	11.071	10.569	12.452	10.094	11.239	10.232	11.523	11.812	10.544
GLMN	6.8055	6.801	7.1905	7.109	6.988	7.079	7.088	6.5665	7.24	7.112	7.35	7.269	6.817	7.1905	7.0435	7.0055	7.624	6.9825	6.871	6.8165	7.11	7.202	7.856	7.418	7.178	7.193	7.0385	7.4145	7.023	7.4455	7.0575	7.434	7	6.8215	7.3355	7.248	7.2445	7.105	6.8125	6.9505	7.0765	6.9125	7.1265	6.436	7.184	6.8795	7.2415	7.112	6.897
HHLA3	5.841	5.863	6.38333333333333	6.27733333333333	6.02266666666667	5.83466666666667	6.029	6.07133333333333	6.009	6.13566666666667	5.996	6.32733333333333	5.92666666666667	5.90633333333333	6.26833333333333	5.928	6.12366666666667	5.90833333333333	6.29233333333333	6.025	6.18633333333333	6.161	6.01066666666667	6.14766666666667	6.09966666666667	6.07866666666667	6.03866666666667	6.13966666666667	6.14733333333333	6.07233333333333	6.076	5.98266666666667	6.36533333333333	6.07166666666667	5.977	5.94966666666667	6.05366666666667	6.043	6.157	6.13733333333333	6.241	5.89466666666667	6.19366666666667	5.968	6.25966666666667	5.99666666666667	6.12133333333333	5.90666666666667	6.19933333333333
HHLA2	5.839	6.943	7.547	5.781	5.838	6.19	8.665	5.751	6.744	6.243	6.111	5.774	8.839	5.68	6.378	6.932	6.156	6.802	6.916	8.532	7.873	6.927	6.456	6.11	5.777	7.736	7.02	6.719	6.092	6.996	8.796	7.802	6.094	6.773	5.942	6.841	6.369	5.957	6.945	6.44	5.779	6.5	6.059	5.964	7.63	7.335	6.064	6.201	6.977
BVES	6.28466666666667	5.983	5.90633333333333	6.265	6.03666666666667	6.34066666666667	6.02266666666667	6.69233333333333	5.84266666666667	6.49066666666667	6.159	6.05466666666667	6.10533333333333	6.401	6.44	6.08333333333333	5.892	6.24633333333333	6.20366666666667	6.05833333333333	6.01233333333333	6.224	6.14533333333333	5.96066666666667	6.27633333333333	6.12166666666667	6.154	6.06833333333333	6.30433333333333	6.23233333333333	6.17266666666667	6.03966666666667	6.72633333333333	6.003	5.957	6.252	6.05333333333333	6.21533333333333	6.13266666666667	6.251	6.04533333333333	6.09266666666667	6.011	6.27733333333333	5.92933333333333	6.16	5.88366666666667	6.09133333333333	6.462
CORO1A	9.75	9.994	8.254	7.463	8.267	9.02	7.545	7.545	8.263	8.972	8.881	7.126	9.535	11.433	8.894	9.314	8.633	10.284	8.193	8.971	7.158	8.381	10.119	7.759	10.072	9.389	8.716	7.895	8.719	8.651	8.559	10.088	8.344	9.087	7.963	8.127	9	9.926	8.406	7.736	10.127	7.836	9.821	8.416	10.407	7.949	10.281	8.51	8.846
WDR45	6.88733333333333	6.756	6.77933333333333	6.99266666666667	6.94633333333333	6.76866666666667	7.13766666666667	7.26933333333333	7.03533333333333	6.955	7.022	6.98733333333333	7.19966666666667	6.94533333333333	7.081	7.03166666666667	7.11	6.74333333333333	6.993	6.83766666666667	6.696	6.822	7.11166666666667	7.02033333333333	6.78466666666667	6.946	7.173	6.961	7.01633333333333	7.01833333333333	7.15166666666667	6.90866666666667	6.80266666666667	6.84	6.923	6.95233333333333	7.05133333333333	7.02566666666667	7.18033333333333	7.144	7.486	7.125	6.96533333333333	7.184	6.92666666666667	6.95566666666667	6.98833333333333	7.273	6.92233333333333
FICD	7.799	8.202	7.532	8.989	7.817	9.249	8.094	8.806	7.566	7.625	7.79	9.211	8.688	8.708	9.088	8.287	8.008	8.176	8.246	7.946	8.043	7.615	7.707	7.497	7.839	7.905	8.902	7.494	7.818	8.541	8.217	7.812	8.42	9.026	7.668	7.98	8.026	7.741	8.2	8.178	9.227	8.071	8.502	8.531	8.776	8.686	8.154	7.805	8.536
AP4S1	6.812	6.661	7.342	6.886	6.847	6.919	6.989	7.168	6.852	7.135	7.229	7.013	6.887	6.478	6.819	6.612	6.791	6.583	6.645	6.48	6.652	6.429	6.575	6.919	6.842	6.532	6.508	6.632	6.629	6.563	6.79	6.501	6.651	6.759	7.077	6.607	6.592	6.563	6.707	6.753	6.27	6.697	6.784	6.59	6.559	6.466	6.773	6.637	6.689
LDB3	5.82875	6.0425	5.96875	5.8275	5.78325	5.84625	5.927	5.793	5.8595	6.05525	5.7495	5.84375	6.05875	5.98425	5.86325	5.8905	5.90725	5.91325	5.93	5.955	5.98325	5.83075	5.78	5.779	5.79725	5.81425	5.803	5.741	5.882	5.84425	5.8795	5.68125	5.78225	5.82875	5.92775	5.69025	5.8605	5.812	5.8825	5.95025	5.85325	5.87325	5.92025	5.89775	5.7815	6.03	5.8905	5.84175	5.939
PTP4A3	7.5955	7.01925	7.53675	11.09425	7.12325	7.2415	6.217	8.3825	6.75875	6.76725	6.823	10.878	6.8215	7.496	8.468	8.06725	6.69	7.02625	7.576	6.983	6.66625	6.59125	7.3265	6.86625	7.6485	6.387	6.6965	7.15975	7.0585	7.1365	6.30575	6.8145	10.796	6.903	6.56625	5.99575	6.691	7.26275	6.8335	7.6805	8.79775	7.391	7.23325	8.0155	7.053	6.834	7.35575	7.93675	7.519
LSM6	7.809	7.695	8.14	7.974	7.887	7.62	7.619	7.526	7.914	8.218	8.218	7.969	7.131	7.67	7.197	6.911	8.885	7.764	7.671	7.658	7.993	7.852	8.511	8.335	8.213	7.522	8.1	8.214	7.865	7.872	8.134	7.908	8.274	8.673	8.535	8.069	6.916	6.434	6.025	6.494	6.106	6.162	6.557	6.272	6.761	6.684	6.555	6.606	6.871
CHI3L1	5.791	6	5.594	5.786	5.769	5.902	5.739	5.933	5.578	5.705	5.695	5.577	6.109	6.059	6.046	5.851	5.886	5.534	5.918	5.95	5.8	5.642	5.883	5.637	5.976	5.925	6.045	6.066	5.797	5.664	6.085	5.836	6.211	5.827	6.166	5.715	5.796	5.693	5.696	5.998	5.875	5.827	5.889	5.98	5.752	5.876	5.776	5.829	6.126
ERLIN2	6.892	7.116	7.31933333333333	7.64533333333333	7.455	7.34133333333333	7.30966666666667	7.702	7.03066666666667	7.387	7.54466666666667	7.29866666666667	7.07366666666667	6.94733333333333	7.04	6.91266666666667	7.08066666666667	6.935	7.32466666666667	6.92933333333333	7.36966666666667	7.45366666666667	7.365	7.356	7.02366666666667	7.15766666666667	6.886	7.45533333333333	7.25766666666667	6.88733333333333	7.30266666666667	6.74866666666667	7.52766666666667	7.319	7.35233333333333	7.12333333333333	7.22833333333333	7.00533333333333	7.782	8.03066666666667	7.27166666666667	7.19266666666667	6.797	7.205	6.96633333333333	7.55766666666667	7.458	7.084	7.30833333333333
C14orf1	5.916	5.902	5.65	6.169	5.624	6.128	6.271	6.152	6.248	5.924	5.899	6.468	5.814	5.895	6.264	6.296	6.177	6.057	6.101	6.329	6.165	6.157	6.09	6.189	6.026	5.881	5.968	6.256	6.223	6.239	6.237	6.137	6.573	6.241	5.705	6.358	6.117	6.334	6.365	6.062	6.04	5.752	6.095	6.171	5.678	6.385	6.237	6.033	6.146
NUDT6	6.465	6.34125	6.10525	7.26225	6.42425	6.4055	6.3975	6.603	6.32275	6.28325	6.268	7.35275	6.12225	6.3145	6.1095	6.15225	7.269	6.41375	6.36875	6.4585	6.39325	6.32425	6.43975	6.474	6.275	6.6345	6.171	6.42775	6.3675	6.157	6.3145	6.26125	7.063	6.27675	6.7595	6.337	6.39225	6.27925	6.69475	6.6395	6.3655	6.38975	6.77275	6.498	6.5555	6.191	6.05	6.307	6.3385
NUDT4	6.05	5.989	6.044	6.203	5.9235	6.099	5.8965	6.1705	5.914	5.8565	5.9525	5.8535	5.942	6.1775	6.0075	6.13	5.8785	5.9845	5.9375	5.883	5.951	6.026	5.9175	5.8875	5.8095	5.971	5.954	6.1075	6.2195	6.126	6.0475	6.066	5.7535	5.9925	5.94	5.8995	5.9895	6.02	5.955	6.0185	5.979	5.84	5.9705	6.092	5.9005	5.679	5.857	5.8085	5.9025
NUDT5	9.713	10.177	10.83	9.632	10.244	9.499	9.725	9.42	10.555	9.571	9.379	10.246	8.766	9.003	9.226	9.824	11.311	10.097	9.548	9.439	10.145	9.832	10.811	10.057	9.394	10.202	10.247	10.757	9.614	10.6	10.048	10.172	9.718	9.989	10.383	9.979	10.615	9.978	10.151	10.39	9.867	10.226	10.023	9.065	9.541	10.523	10.494	10.702	9.846
NUDT3	9.265	8.235	9.621	9.508	8.557	9.008	8.296	8.917	9.766	9.535	9.002	9.821	8.414	9.067	8.765	9.453	9.513	8.588	9.069	8.864	8.891	9.255	9.602	9.624	9.374	9.541	9.82	9.434	9.4	9.158	8.942	9.812	9.973	10.073	9.407	9.348	9.293	9.462	9.183	9.312	9.514	9.512	9.365	9.334	9.457	9.258	9.965	9.85	9.07
SOX21	8.077	11.878	6.035	5.898	6.27	10.604	8.149	10.415	6.678	9.635	11.482	5.974	8.323	10.534	10.568	6.248	5.991	11.895	12.672	10.066	12.047	10.012	8.299	5.96	9.135	10.412	11.17	6.204	11.814	10.137	10.077	8.988	5.65	11.261	10.698	12.202	10.016	8.382	7.191	8.407	8.383	10.03	8.754	8.523	8.903	6.208	6.243	6.023	12.307
FSTL1	11.32	9.021	7.902	9.885	11.496	8.903	9.218	8.138	9.86	11.028	9.112	10.188	9.374	9.576	8.849	10.351	8.615	9.243	7.36	9.557	9.5	11.533	9.774	9.355	10.694	8.975	9.528	10.939	8.952	10.771	8.951	9.844	10.098	8.87	9.172	9.886	9.07	10.397	9.832	10.372	11.332	8.831	10.64	11.032	9.709	10.043	10.72	10.942	10.397
PSIP1	7.794	7.4605	7.37	8.168	7.648	7.5045	7.339	7.266	7.2165	7.9265	7.7805	8.4705	6.933	7.927	7.4315	7.427	8.839	7.6645	7.245	7.4615	7.0245	7.835	7.6385	7.405	8.07	7.5475	7.1695	7.4285	7.419	7.385	6.8215	7.4015	8.366	7.3005	7.5045	7.5935	7.2725	7.1195	7.142	7.0115	7.165	6.7745	7.2495	6.9615	7.1165	6.5745	7.4605	6.992	7.4475
WDHD1	6.12666666666667	6.39166666666667	6.61566666666667	6.056	6.271	6.07066666666667	6.14166666666667	6.007	6.75166666666667	6.17566666666667	6.31833333333333	6.418	6.09666666666667	6.02033333333333	6.046	5.84566666666667	7.01933333333333	6.32766666666667	6.32666666666667	6.13333333333333	6.457	6.33133333333333	6.26833333333333	6.34233333333333	6.07566666666667	6.45533333333333	6.436	6.31533333333333	6.12933333333333	6.20866666666667	6.346	6.33133333333333	6.277	6.41766666666667	6.49566666666667	6.40366666666667	6.676	6.274	6.197	6.125	6.16933333333333	6.23166666666667	6.38233333333333	6.22033333333333	6.4	6.268	6.168	6.41466666666667	6.32633333333333
CHI3L2	6.746	6.955	6.0745	5.9935	6.2455	6.232	5.946	5.898	6.3465	6.7685	6.8625	5.7465	6.636	7.4295	6.41	7.763	5.9425	6.9865	5.8145	6.8865	5.828	6.5885	6.8185	6.1765	7.2745	6.8625	6.475	6.37	6.7295	7.0255	6.4995	6.821	5.9225	6.7615	5.9065	7.3315	6.316	7.193	6.8705	6.3245	6.35	6.521	6.596	6.176	6.7345	6.4055	7.0815	6.315	6.332
FAM107A	8.783	9.12	6.405	10.064	9.264	9.44	8.367	8.913	7.019	9.405	8.967	7.161	9.182	9.352	8.973	8.193	5.962	9.329	8.697	8.58	7.33	9.294	7.081	7.435	10.807	7.613	7.948	6.553	10.4	8.093	7.609	7.459	9.34	7.992	7.239	7.595	7.528	9.02	8.887	8.626	7.863	7.338	7.967	9.04	7.41	7.963	8.956	7.363	7.939
STRAP	10.05	10.406	11.099	10.692	10.636	10.246	10.201	10.348	11.257	10.503	10.083	11.756	9.69	10.116	10.472	9.516	11.341	10.505	10.272	9.997	10.53	10.532	11.737	10.849	10.557	10.497	10.429	11.426	10.215	10.687	10.988	10.441	10.862	10.677	10.854	10.793	10.741	9.59	9.595	10.082	9.93	10.086	10.087	10.087	9.906	9.847	9.66	10.142	9.837
INSL6	5.8325	5.8245	5.824	5.7685	5.9305	5.911	5.9	5.678	5.8315	5.8265	5.876	5.5725	6.2495	5.8585	5.963	5.976	6.029	5.7905	5.8785	5.924	5.6875	5.82	5.9255	5.824	5.9035	5.8465	5.946	5.6765	5.642	5.8215	5.8345	5.867	5.971	6.4325	6.132	5.973	5.747	5.841	5.8125	5.8175	5.8685	5.646	5.973	5.6205	5.997	5.7485	5.7795	5.7115	5.849
ADAMTS7	5.791	5.48	5.946	5.827	5.77	5.616	5.658	5.773	5.84	5.993	5.728	5.736	6.197	6.114	5.939	6.1	6.114	5.939	5.715	5.869	6.238	5.799	5.751	6.012	5.632	5.895	5.562	6.251	5.633	6.295	5.815	6.2	5.983	5.871	5.921	5.814	5.781	6.139	6.05	6.439	6.078	6.048	6.256	6.077	6.013	5.989	5.91	6.575	6.232
ADAMTS6	6.073	5.908	6.065	5.936	6.212	6.301	6.295	6.105	6.442	6.056	6.163	6.146	6.005	6.353	5.891	6.299	6.519	5.993	5.785	6.412	6.463	6.29	6.195	6.009	6.376	6.008	6.417	6.517	6.477	6.116	5.925	6.309	6.262	6.006	5.869	6.322	6.073	6.487	6.273	6.162	6.707	6.19	6.61	6.513	6.344	6.402	6.089	6.408	5.907
BAZ2A	5.86	6.243	6.012	5.719	5.959	6.34	6.206	6.623	5.792	5.98	6.047	6.08	6.38	6.296	6.289	6.056	6.088	6.003	5.974	5.96	6.086	5.961	6.127	6.238	6.125	5.94	6.32	6.128	6.359	6.213	5.967	6.19	6.17	5.673	5.948	5.739	6.08	6.067	5.946	5.907	6.234	5.942	6.205	5.907	6.281	5.952	6.001	6.016	6.038
BAZ1A	8.3675	8.759	9.402	7.7235	8.322	8.7325	8.755	8.067	9.3745	8.432	8.7965	7.596	8.079	8.263	7.9755	7.7825	9.4105	8.8125	9.0185	8.057	8.6395	8.5125	8.725	8.4005	8.573	8.6735	8.9465	8.3665	7.953	8.924	8.737	8.956	7.1895	8.492	8.6705	8.955	9.351	8.919	8.335	8.266	8.8865	8.8025	9.028	8.332	8.952	8.7975	8.547	8.753	8.728
LZTS1	8.478	6.181	6.211	9.946	7.457	6.646	6.015	5.958	6.87	7.291	6.036	8.716	6.33	6.105	6.318	7.597	6.609	6.264	5.939	6.268	7.04	7.323	6.947	6.599	7.743	6.575	6.77	7.056	6.224	7.033	6.411	7.184	8.206	6.172	7.095	6.96	6.812	7.786	6.461	7.169	8	6.395	7.389	8.259	6.992	7.005	7.495	7.386	7.101
ZNF277	9.165	9.087	10.007	8.303	9.529	8.774	9.062	9.971	9.635	8.7	9.155	8.28	8.106	8.217	9.21	8.724	10.125	9.121	8.772	9.239	8.871	9.173	9.479	9.308	9.395	8.937	8.029	8.742	9.182	8.676	8.663	8.785	8.21	8.77	9.044	9.197	9.037	9.259	9.201	9.038	9.394	8.651	9.32	8.851	9.238	10.46	9.085	9.328	9.315
WDR6	10.94	10.886	10.94	10.956	10.563	11.496	10.94	11.322	9.936	10.701	10.895	10.882	11.646	11.707	11.122	11.098	10.573	10.958	11.367	11.048	10.999	10.58	10.011	11.396	10.836	10.787	11.015	10.856	11.504	10.651	10.278	10.934	10.659	10.894	10.243	10.341	10.868	11.041	10.805	10.574	11.361	11.214	10.91	11.033	11.319	10.044	11.506	10.357	11.06
TREH	5.919	6.353	5.865	6.05	6.157	5.911	6.536	6.157	6.081	6.313	6.021	5.943	9.279	5.861	6.135	6.15	5.778	6.174	6.941	7.926	6.494	6.26	6.113	6.194	6.063	6.166	6.115	5.819	6.187	6.11	6.234	6.53	5.99	6.326	6.092	5.987	5.775	6.17	6.144	6.177	5.957	6.457	6.383	6.553	6.314	6.246	6.075	6.071	6.184
SLC2A6	7.073	7.44	7.079	8.035	7.03	7.199	7.015	6.974	8.081	7.604	7.855	6.366	6.643	8.261	7.049	6.815	8.709	7.16	6.924	7.089	6.986	6.961	8.303	6.874	7.858	7.447	8.348	7.637	7.939	8.481	7.402	8.322	8.403	8.936	6.965	7.539	7.148	7.779	7.931	7.825	8.649	9.706	9.417	8.923	8.59	7.62	7.532	7.752	7.388
MAP4K5	8.302	7.916	8.4455	7.7755	7.7605	8.0315	7.9905	7.8895	7.833	8.6685	8.451	8.2005	8.294	8.17	8.333	8.2115	8.4775	8.2005	8.3055	8.1435	8.3235	8.66	7.793	8.468	8.15	8.122	8.456	8.095	8.328	8.1995	7.867	8.601	7.7305	8.02	9.0485	8.415	7.956	8.577	7.587	7.8925	7.957	7.7055	7.966	7.678	7.676	7.7895	8.012	8.132	7.9745
MAP4K1	7.585	8.388	6.8385	6.6275	6.915	8.184	6.835	7.104	7.159	7.9125	7.67	6.1595	8.2635	9.5595	7.6105	7.962	7.373	8.6285	6.6085	7.9015	6.754	7.077	8.6575	6.5055	8.3815	8.3105	8.202	6.8505	7.695	7.3365	7.0115	8.549	7.2205	7.93	6.845	8.272	8.0365	8.9285	7.22	6.7815	9.223	6.8485	8.584	7.659	9.2315	6.7425	9.2615	7.168	7.7505
INMT	9.641	7.096	6.167	10.508	9.316	7.568	6.926	6.604	6.968	10.006	8.035	10.341	8.666	8.579	7.165	8.672	6.218	7.219	6.869	8.074	6.715	9.352	7.592	7.193	8.817	6.866	7.504	7.806	8.064	7.069	6.752	7.117	11.67	7.188	6.286	7.245	6.483	8.03	7.421	7.479	8.446	6.562	6.67	9.163	6.569	7.097	8.969	8.147	8.445
RASSF1	7.332	7.36425	7.3395	6.805	7.419	6.99725	6.99275	6.9435	6.983	6.8935	6.9435	7.0085	6.96525	7.4295	7.134	7.027	7.48475	7.31075	7.11775	7.2705	7.2195	6.9835	7.142	7.5515	7.3855	7.061	7.08925	7.1155	6.9545	7.20575	7.1775	7.01525	6.8835	7.03325	7.46025	7.2405	7.24725	7.20325	7.5225	7.48175	7.52175	7.987	7.63975	7.21925	7.51575	7.2385	7.52375	7.0295	7.63225
PKP3	6.589	6.47566666666667	6.814	6.027	6.43666666666667	6.10233333333333	6.70333333333333	5.878	6.53533333333333	5.89566666666667	5.998	6.02033333333333	6.41666666666667	6.35133333333333	6.27133333333333	6.46066666666667	6.499	6.555	6.44633333333333	6.415	6.38666666666667	6.075	6.323	6.227	5.90133333333333	6.405	6.26	6.21333333333333	6.05833333333333	6.126	7.02433333333333	6.25	5.97866666666667	6.134	6.43866666666667	5.69	6.08033333333333	6.1	6.80433333333333	6.83133333333333	6.29366666666667	6.683	6.64866666666667	6.416	6.65533333333333	6.236	6.10933333333333	6.243	6.31566666666667
NISCH	10.049	9.718	8.875	9.964	9.134	10.073	9.611	10.146	9.243	9.662	9.385	10.138	10.82	10.961	10.088	10.491	8.7	9.506	10.176	9.76	9.324	9.245	8.301	9.917	9.965	9.447	9.549	8.862	10.306	9.32	8.899	9.64	10.145	9.505	8.971	9.297	9.261	10.487	9.805	9.403	10	9.375	9.657	10.415	9.935	8.797	10.095	9.133	10.145
CELF3	6.049	6.015	5.751	5.751	5.864	5.865	5.954	6.058	5.968	5.519	5.911	5.54	5.923	5.531	5.944	5.877	5.669	5.819	5.89	6.194	5.727	6.157	6.276	6.936	5.688	5.825	6.226	6.134	5.915	5.759	6.335	5.69	5.88	6.127	6.208	6.015	5.961	6.325	6.076	5.823	5.821	6.078	5.804	6.213	5.878	5.86	5.763	5.933	6.13
CHKA	7.0018	7.2274	6.9982	6.3948	7.0098	7.2392	7.0858	7.202	6.2632	6.7892	6.8962	6.3918	7.4586	7.3442	7.17	7.4524	6.8266	7.1092	7.4652	7.034	6.9776	6.822	6.5894	7.144	6.8442	7.1092	7.4706	6.9372	7.0968	6.7094	7.0734	7.0162	6.5434	6.8946	6.8752	6.9052	7.187	7.2054	6.9964	7.1042	6.9274	7.2358	7.0292	7.0906	6.7936	6.509	7.0012	6.9916	6.9376
CEP250	6.214	6.18	6.4455	6.3865	6.361	6.114	6.2375	6.066	6.4045	6.1855	6.132	6.6525	5.9115	6.307	6.11	6.3275	6.666	6.187	6.19	6.3445	6.2105	6.154	6.188	6.176	6.1405	6.3595	6.4145	6.3505	6.1395	6.236	6.23	6.3695	6.613	6.273	5.857	6.251	6.562	6.2145	6.164	5.9545	6.436	5.9395	6.6605	6.062	6.564	6.306	6.606	6.508	6.1725
WBP4	9.158	8.864	9.441	9.286	8.972	8.567	8.705	8.572	9.193	9.076	8.73	8.837	7.994	8.355	8.428	8.936	8.825	8.852	8.531	8.57	8.595	8.797	8.346	8.582	8.684	8.415	7.917	8.408	8.273	8.397	8.397	8.493	9.114	8.271	8.764	8.441	8.663	8.644	8.118	8.423	8.444	8.781	8.275	9.518	8.095	8.231	8.624	8.296	8.911
ABCB8	6.613	6.431	6.515	6.577	7.104	6.133	7.041	6.306	6.781	6.116	6.499	7.092	6.346	6.417	6.444	6.564	6.938	6.581	6.542	6.328	6.934	6.49	6.527	6.722	6.018	6.897	6.563	6.815	6.405	6.221	6.828	6.15	6.81	6.306	6.518	5.82	6.477	6.343	7.2	6.953	5.891	6.453	6.938	6.503	6.718	6.332	6.363	7.611	6.834
SEC23IP	8.501	8.895	9.044	8.793	9.084	8.712	8.884	8.853	8.686	8.688	9.243	8.498	8.052	8.06	8.547	8.804	8.651	9.171	9.017	8.118	9.421	9.308	9.077	8.997	8.813	8.906	8.725	9.01	8.707	8.735	9.321	8.587	8.917	9.066	9.507	9.882	9.066	8.53	9.151	8.519	8.609	8.872	8.443	9.025	8.314	9.655	8.515	9.395	8.842
WIF1	5.78	5.935	6.01	6.019	5.868	5.783	6.25	5.91	5.884	6.048	5.942	6.102	5.954	5.761	5.66	6.016	6.046	6.139	5.577	6.291	5.801	5.988	5.97	5.986	5.676	5.754	5.65	5.824	5.815	6.129	5.755	6.075	5.93	6.071	6.003	5.599	5.837	5.993	5.826	5.788	5.826	5.786	6.004	6.979	5.996	6.435	5.951	5.858	5.97
SUPT16H	10.798	10.574	11.655	9.817	10.25	10.295	10.078	9.973	10.721	10.501	10.449	9.901	9.631	10.505	9.801	10.219	11.912	10.623	9.894	10.184	10.304	10.713	10.371	10.707	10.418	10.394	10.489	10.97	10.236	10.446	9.259	10.881	9.589	10.455	10.665	10.887	11.381	10.897	10.232	9.589	10.737	10.555	10.779	10.768	10.909	10.462	10.46	10.399	10.266
ANXA10	10.67	13.905	8.192	6.043	13.026	13.416	14.214	13.578	10.455	12.677	14.036	6.135	11.457	12.589	13.327	9.316	6.115	14.074	13.972	12.605	14.888	14.017	8.061	10.549	12.835	14.288	14.162	5.897	13.73	12.891	13.936	11.945	6.481	13.335	13.884	14.254	11.985	11.003	14.207	13.516	9.216	12.908	12.924	7.573	13.534	11.55	12.069	7.643	14.344
ADCY6	8.319	8.418	7.498	7.767	8.0045	8.111	8.48	8.2605	7.7565	7.4955	7.7825	8.304	8.354	7.9455	7.9595	8.2255	7.5815	8.453	7.984	7.808	8.144	7.445	7.5415	8.5165	7.3805	7.945	7.301	8.1035	7.7985	7.88	8.001	7.4765	7.3195	7.9655	7.321	7.7165	8.353	8.01	8.0015	8.1645	7.932	8.213	7.7865	8.6235	8.2135	7.9135	8.0845	8.1365	8.3355
CHKB	7.603	8.673	7.08433333333333	7.41766666666667	7.867	7.817	8.04233333333333	7.90466666666667	7.03633333333333	7.42566666666667	7.76233333333333	7.36366666666667	8.41066666666667	8.409	7.641	7.892	7.39766666666667	8.75066666666667	7.78733333333333	7.68733333333333	8	7.71066666666667	7.73066666666667	7.37933333333333	7.49066666666667	7.599	8.03866666666667	7.15833333333333	7.71	8.115	7.259	7.53566666666667	7.642	7.40866666666667	7.15966666666667	7.743	7.70333333333333	7.82966666666667	7.61266666666667	8.51933333333333	7.99	8.336	7.92066666666667	8.36866666666667	7.93766666666667	7.19866666666667	8.252	7.76833333333333	7.88566666666667
CHEK2	6.643	7.102	7.53233333333333	6.15166666666667	6.99733333333333	6.64233333333333	6.52766666666667	6.20466666666667	7.273	6.67633333333333	6.60666666666667	6.21333333333333	6.47233333333333	6.59066666666667	6.633	6.78166666666667	7.60133333333333	6.90233333333333	6.57733333333333	6.76866666666667	6.68766666666667	6.884	7.58166666666667	7.13666666666667	6.644	6.97366666666667	6.78533333333333	7.33966666666667	6.614	6.96233333333333	6.54666666666667	6.758	6.45	6.72133333333333	7.20033333333333	6.854	7.37033333333333	7.068	6.76833333333333	6.84733333333333	6.95166666666667	6.919	7.05233333333333	6.589	6.87766666666667	6.955	7.07966666666667	7.31166666666667	6.80266666666667
POLI	5.917	5.62	6.349	6.803	6.146	6.04	5.784	5.682	5.935	5.74	5.87	6.337	5.82	5.951	6.002	6.037	5.993	6.106	5.466	5.894	5.907	6.056	6.07	5.92	5.929	6.283	5.688	5.954	6.027	6.163	6.143	5.933	6.509	5.972	6.099	6.186	5.709	5.825	5.822	5.907	5.649	5.659	5.899	5.894	5.56	5.86	5.938	5.95	5.694
KLK8	5.7825	5.8375	5.858	5.9125	5.859	5.9425	5.759	5.714	5.8315	5.8545	5.866	5.8615	5.6785	5.7105	5.7835	5.994	5.743	5.9285	5.963	6.033	5.9215	5.775	6.0775	5.697	5.821	5.945	5.9005	6.234	5.7785	6.275	5.74	5.9235	5.8705	5.975	5.8655	5.8705	5.9025	5.9335	6.5605	5.977	5.786	6.009	5.8685	6.0965	6.8685	6.099	5.801	6.236	5.9175
CHM	7.5895	7.525	7.1965	8.035	7.3705	7.549	7.391	7.6245	7.514	7.6455	7.7505	8.1075	7.2695	7.2915	7.515	7.3875	7.655	7.572	7.3485	7.495	7.819	7.7325	8.0395	7.3115	7.603	7.347	7.5555	7.513	7.585	7.6165	7.55	7.3925	7.654	7.4045	7.451	7.518	7.513	7.641	7.5465	7.677	7.776	7.389	7.6305	7.291	7.455	7.772	7.668	7.842	7.8625
FZD10	6.293	5.783	6.431	5.942	5.65	6.152	6.319	6.138	6.354	6.114	6.371	6.119	6.087	6.223	6.05	5.993	6.082	6.098	6.065	5.932	6.308	5.923	6.13	5.981	6.256	6.045	6.122	6.186	5.829	6.103	6.248	6.127	6.169	6.185	5.861	6.225	6.005	6.088	6.007	6.256	6.263	5.689	5.975	6.226	6.099	5.805	5.927	6.073	6.051
PROSC	10.152	10.517	11.065	11.017	10.921	10.364	10.725	10.831	10.241	10.08	9.692	11.015	10.059	9.602	10.231	10.157	10.521	10.449	9.868	10.278	10.566	10.276	10	10.033	10.468	10.642	9.759	10.526	9.951	9.803	10.532	10.005	10.816	10.036	10.486	10.749	10.529	9.762	10.742	11.114	10.251	9.723	10.314	9.918	10.386	10.179	10.565	10.462	10.295
IRAK3	7.501	8.082	6.028	6.091	6.936	8.424	6.876	7.656	7.816	8.384	8.733	7.822	7.71	8.196	8.779	7.347	6.887	8.061	8.767	7.446	8.469	7.624	7.844	7.185	8.053	7.651	9.317	7.192	8.741	8.87	6.922	7.814	6.646	8.159	7.57	8.778	8.72	7.456	7.948	7.912	9.121	7.572	9.146	7.982	10.108	7.74	7.786	7.982	8.237
AKAP13	8.884	9.08433333333333	7.736	8.295	8.49433333333333	8.554	8.60766666666667	8.867	7.83	8.59633333333333	8.77966666666667	8.656	8.731	9.367	8.522	9.05933333333333	8.00533333333333	9.236	9.167	8.38466666666667	9.55166666666667	8.39966666666667	7.73733333333333	8.282	9.042	8.70533333333333	9.098	7.94233333333333	8.79866666666667	8.77366666666667	8.75133333333333	9.42833333333333	8.642	8.64966666666667	8.587	9.19133333333333	8.67966666666667	9.36533333333333	8.84166666666667	9.22333333333333	8.963	8.99733333333333	8.973	9.49633333333333	8.935	8.69466666666667	8.86	9.32333333333333	9.24033333333333
AKAP11	7.5422	7.8174	7.668	7.873	7.426	7.4136	7.1782	7.2418	7.6902	7.412	7.4986	7.6768	7.0034	7.7736	7.3398	7.9728	7.4406	7.8138	7.0738	7.32	7.2114	7.2458	7.3228	7.4272	7.4758	7.1954	6.9574	7.3558	7.1808	7.2202	6.9908	7.3302	7.5534	7.1126	7.318	7.4388	7.3004	7.3614	6.9024	7.0678	7.1386	6.8856	7.2114	7.8406	7.1362	7.0758	7.5674	7.3898	7.3688
AKAP10	6.187	6.461	5.913	6.468	6.398	6.035	6.471	6.16	6.244	6.123	6.105	7.099	6.203	6.145	6.412	5.975	6.291	6.422	7.073	6.572	6.303	6.24	6.162	6.189	6.419	6.736	6.612	6.25	6.182	6.021	6.398	6.348	6.221	6.062	6.624	6.891	7.265	6.62	6.494	6.545	6.868	7.31	7.079	6.967	7.001	6.431	6.796	6.771	6.481
DDX20	6.705	6.416	7.037	7.131	6.52	6.854	6.469	6.509	6.698	6.698	6.87	7.008	6.135	6.953	6.674	6.91	6.879	6.501	6.213	6.684	6.569	6.856	7.217	6.906	6.577	6.373	6.51	6.817	6.343	6.669	6.412	6.716	6.748	6.769	6.574	6.554	6.483	5.971	6.206	5.929	5.95	6.53	6.095	6.221	6.138	6.247	6.35	6.334	5.951
CHML	6.625	6.831	7.006	6.587	6.948	7.363	7.242	7.36	6.837	6.764	7.491	6.864	7.009	6.599	6.796	6.863	6.89	6.906	7.015	6.552	6.946	6.852	7.105	6.998	6.981	6.959	6.797	7.138	7.293	6.724	6.547	6.645	6.606	6.726	6.711	6.952	6.405	6.426	6.295	6.457	6.621	6.402	6.307	6.254	6.575	6.834	6.434	6.647	6.314
DUSP10	6.83075	6.29925	6.75575	6.08575	6.6885	6.24375	6.36225	5.985	6.7585	6.46875	6.27775	6.027	5.90475	6.22475	6.076	6.17475	7.832	6.242	5.8515	6.0275	6.63475	6.3745	6.58075	6.70825	6.5105	6.48275	6.403	6.669	6.07925	6.19825	6.1035	6.93875	6.1535	6.33925	6.814	6.53025	6.9305	6.45075	6.4315	6.2605	7.1315	6.41175	6.697	6.42425	6.80925	6.747	6.75875	6.6375	6.78025
MRPL3	9.4975	9.564	10.2005	9.6195	9.8055	9.304	9.371	9.617	9.9665	9.653	9.5795	9.996	8.656	8.498	9.4395	8.983	9.6275	9.3785	9.3775	8.946	9.607	9.7795	10.0465	10.2335	9.624	9.4295	9.6235	10.016	9.4575	9.0775	10.034	9.5655	9.466	9.7935	9.9705	9.5565	9.2555	8.6275	9.1775	9.4535	8.6425	9.148	9.084	8.845	8.6925	8.9715	8.9075	9.031	8.8025
RPL35	14.162	14.088	14.05	14.193	14.101	14.392	13.73	14.055	14.426	14.549	14.592	13.849	13.991	14.214	14.247	13.855	13.872	13.816	14.066	14.061	14.08	14.011	14.325	14.214	13.998	14.344	14.207	13.866	14.306	14.214	13.653	13.905	13.833	14.233	14.371	14.27	13.861	14.162	13.735	14.129	14.043	14.101	13.855	14.011	13.877	13.872	13.762	13.905	13.855
GALNT6	7.335	9.401	8.804	6.442	8.378	9.549	9.173	8.647	7.842	7.92	8.807	6.862	9.768	9.096	9.08	7.315	7.443	9.471	10.247	7.802	10.363	8.528	7.378	7.735	7.076	8.73	9.349	7.392	8.028	8.627	8.84	7.165	6.638	9.315	8.731	8.759	7.985	7.22	8.543	7.748	7.499	8.839	7.288	8.087	7.578	7.178	8.189	6.839	10.008
GALNT5	6.302	6.949	7.127	5.79	5.959	6.333	7.265	6.166	8.191	5.966	6.57	5.957	5.86	5.812	6.076	5.612	7.556	7.074	7.02	6.181	8.144	6.536	5.783	6.751	5.832	7.606	7.018	6.808	6.487	7.744	7.854	6.329	5.595	6.656	7.133	8.118	7.549	5.61	7.49	7.502	5.891	6.243	7.368	5.694	7.612	8.155	6.71	6.27	7.203
RASSF8	6.154	5.915	5.976	6.413	6.143	6.33	6.096	5.701	6.073	6.083	6.16	6.143	5.902	5.843	5.983	5.681	6.061	6.081	6.15	5.811	6.034	5.93	6.044	5.811	6.055	5.978	6.14	6.206	6.029	6.091	6.144	6.082	6.173	6.234	6.273	6.028	6.03	5.939	6.341	5.864	6.074	5.91	6.211	5.961	6.218	5.903	5.9	6.027	6.178
CHN1	7.1335	6.6265	6.3565	8.3795	6.865	6.617	6.4055	6.225	7.2765	7.0545	6.6265	8.0445	6.426	7.4055	6.366	7.0615	6.6585	6.511	6.0475	6.8605	6.9485	7.256	7.523	6.3935	7.5125	6.8935	6.592	7.389	6.6675	7.752	6.39	7.106	8.37	6.822	6.5705	7.105	7.112	7.613	7.122	7.6835	7.823	7.0265	7.9495	7.1035	7.139	7.3475	7.3755	7.545	7.276
PRAF2	7.291	6.564	6.545	7.659	6.587	6.531	6.463	6.332	6.415	6.729	7.404	8.572	6.296	6.27	6.411	6.916	6.955	6.584	6.399	6.631	6.728	6.656	6.767	6.396	7.063	6.546	6.464	6.688	6.812	6.539	6.486	6.653	7.964	6.848	6.552	6.81	6.107	6.468	6.93	6.891	6.784	6.697	6.245	6.675	6.588	6.438	6.924	6.953	6.811
SEC63	6.762	6.8565	6.784	7.4795	6.431	6.8835	6.756	7.1235	7.182	7.0575	6.8055	6.7085	6.297	6.257	7.1125	6.6145	6.256	6.7415	7.0275	6.6835	6.7165	6.7825	6.6675	6.971	6.758	6.81	6.9645	6.705	6.7355	6.727	6.8565	6.8575	7.067	6.829	6.6125	7.144	6.792	6.5095	6.7115	6.664	6.712	6.685	6.631	6.698	6.7345	6.8825	6.5585	6.6975	6.7195
POLG2	6.538	6.947	7.309	6.776	6.787	6.494	6.337	6.467	7.123	6.578	6.904	6.868	6.14	6.908	6.145	6.977	7.5	6.974	6.375	6.469	6.719	6.618	7.051	7.105	6.692	7.063	6.886	7.065	6.675	6.753	6.643	6.847	6.703	6.743	6.888	6.623	6.69	6.668	6.815	6.369	6.48	6.714	6.513	6.461	6.888	6.661	6.482	6.379	6.399
HPS5	7.21466666666667	7.37433333333333	7.468	7.605	7.10266666666667	7.17033333333333	7.14966666666667	6.62033333333333	7.302	7.04533333333333	7.11933333333333	7.873	8.36533333333333	7.11966666666667	6.92433333333333	7.53166666666667	7.80533333333333	7.317	6.842	7.76133333333333	7.26966666666667	7.192	7.63833333333333	6.89333333333333	7.22766666666667	7.532	7.77166666666667	7.185	7.195	7.72366666666667	7.339	7.46966666666667	7.417	7.30133333333333	7.307	7.289	7.41133333333333	7.13033333333333	7.087	7.017	7.75666666666667	7.16233333333333	7.76333333333333	7.04066666666667	7.96133333333333	7.23466666666667	7.554	7.52333333333333	7.30033333333333
PDCD10	7.349	7.64375	7.90975	7.787	9.3175	7.2365	7.9105	7.74525	7.69825	7.65475	7.6705	7.81725	7.2605	6.82075	7.36675	7.3285	7.9325	7.62575	7.23725	7.38	8.0375	7.96975	7.876	8.056	7.5515	7.63525	7.669	7.88825	7.28775	7.9235	8.207	7.56475	7.63075	8.10575	7.972	7.91825	7.49375	7.336	7.348	7.39	7.163	7.412	7.327	7.178	7.2175	7.47775	7.32925	7.393	7.3365
RNF139	6.003	6.126	5.882	5.776	5.981	5.698	5.999	5.643	5.882	5.618	5.572	5.98	5.915	5.412	6.118	5.788	6.158	5.837	6.063	5.83	6.044	5.789	6.125	5.966	5.526	5.58	5.945	6.069	5.866	5.655	5.797	5.78	5.821	6.149	5.72	5.665	6.133	5.898	6.079	5.896	5.928	5.938	5.974	5.844	5.85	5.925	5.68	5.912	6.107
RNF24	8.371	7.416	7.743	10.764	8.106	7.986	7.873	7.336	8.604	7.583	7.389	10.185	8.316	8.44	7.803	8.746	7.785	7.549	8.22	7.952	8.823	8.091	7.631	7.963	8.202	8.139	8.823	8.231	7.952	9.145	8.613	8.279	10.627	8.539	7.416	7.797	9.111	9.555	9.061	8.874	9.669	8.563	9.065	9.239	9.189	7.977	8.49	9.178	8.608
CA5B	7.894	7.12	7.083	7.384	7.18	7.338	6.794	7.039	6.771	7.739	7.537	7.5	5.945	7.264	7.322	7.282	7.282	7.011	7.132	6.619	6.976	7.313	7.975	6.934	8.074	6.867	7.396	7.052	7.349	7.393	6.294	7.013	7.798	6.951	7.39	7.14	7.381	7.371	7.103	7.088	7.191	6.041	7.039	6.763	6.973	7.578	8.009	7.107	7.027
EGLN2	8.50933333333333	8.14933333333333	8.40966666666667	9.018	8.42433333333333	8.69633333333333	8.36	8.42433333333333	8.26266666666667	8.426	8.616	8.68833333333333	8.653	8.67866666666667	8.60033333333333	8.61566666666667	8.02766666666667	8.25966666666667	8.82233333333333	8.52766666666667	8.31466666666667	8.36	8.536	8.359	8.56133333333333	8.59966666666667	8.90333333333333	8.56233333333333	8.84033333333333	8.74	8.68133333333333	8.78133333333333	9.149	8.679	8.20033333333333	8.18533333333333	8.56566666666667	8.60733333333333	8.45633333333333	8.45366666666667	8.39566666666667	8.41066666666667	8.85466666666667	8.66333333333333	8.607	8.506	8.65366666666667	9.11733333333333	8.547
EGLN3	6.5	6.775	7.646	8.505	7.126	8.174	7.975	7.726	7.238	7.835	8.881	7.889	8.308	6.797	8.154	6.463	7.505	7.159	8.442	7.538	9.139	7.84	6.968	7.785	7.219	7.228	8.433	6.613	7.734	7.307	8.131	6.535	6.74	7.974	7.807	8.243	6.713	7.588	6.58	6.134	6.935	6.749	7.371	6.731	6.971	6.906	6.854	6.167	7.72
CHN2	6.95033333333333	7.16166666666667	7.01366666666667	8.47466666666667	7.54866666666667	6.898	7.66733333333333	6.36133333333333	6.94766666666667	7.06166666666667	6.80966666666667	7.51	7.99633333333333	6.232	6.37666666666667	7.262	7.37266666666667	7.20666666666667	7.04933333333333	8.152	7.717	7.35466666666667	6.83666666666667	6.61466666666667	6.79366666666667	7.03933333333333	6.917	6.838	6.37566666666667	6.94033333333333	7.573	7.01566666666667	8.88466666666667	6.78833333333333	7.68233333333333	6.73433333333333	7.11233333333333	6.903	7.523	6.871	7.048	6.731	6.506	7.01833333333333	6.732	7.57666666666667	6.94	7.471	7.059
PADI2	5.79	5.945	5.959	5.963	5.61	5.832	6.118	6.018	6.245	5.925	5.875	6.402	6.041	5.931	6.049	5.77	6.087	6.102	6.015	5.72	5.912	6.075	6.372	6.185	5.845	5.988	5.745	6.271	5.983	6.002	6.112	5.737	5.775	5.949	6.091	5.866	6.156	6.224	6.031	5.799	5.964	5.926	6.121	5.933	5.563	6.149	6.185	5.641	5.787
PMF1	7.5	7.605	8.029	8.647	8.552	7.582	7.748	7.997	7.909	7.603	7.43	8.144	7.646	7.714	8.022	7.511	7.809	7.806	8.144	7.728	7.85	7.303	7.839	7.421	7.527	7.646	7.292	7.965	7.323	7.545	7.294	7.383	7.965	7.966	7.199	7.259	8.123	8.299	7.657	7.609	7.92	7.979	7.733	8.451	7.684	7.485	7.329	7.66	7.906
ZHX1	6.58266666666667	6.456	6.58066666666667	7.26366666666667	6.773	6.53366666666667	6.77266666666667	6.39966666666667	6.77266666666667	6.72333333333333	6.52333333333333	7.65	6.826	6.38633333333333	6.55366666666667	6.453	6.21866666666667	6.606	6.82033333333333	6.936	6.743	7.01333333333333	6.681	6.93433333333333	6.566	6.832	6.56033333333333	6.60233333333333	6.39933333333333	6.65933333333333	6.93333333333333	6.68266666666667	7.28733333333333	6.429	6.725	7.08166666666667	6.64466666666667	6.39566666666667	6.65433333333333	6.60866666666667	6.29866666666667	6.33566666666667	6.44733333333333	6.36033333333333	6.34433333333333	6.791	6.06633333333333	6.494	6.642
GPR176	5.984	6.031	6.072	6.05	6.072	6.748	5.971	6.017	6.153	5.947	6.033	5.98	6.303	6.131	6.135	6.157	6.092	6.038	6.014	6.155	6.2	6.159	5.899	6	6.253	5.957	6.229	6.269	6.305	6.12	5.799	6.191	5.978	6.173	6.015	5.936	6.271	6.466	6.488	6.178	6.339	6.054	6.356	6.16	6.165	6.376	6.388	6.27	5.922
PRKCDBP	10.176	9.061	7.747	10.779	9.639	9.306	8.818	9.346	10.165	10.26	9.448	11.378	9.263	9.708	9.877	10.449	8.336	8.749	9.149	9.713	10.263	10.049	10.134	8.757	10.163	9.549	10.322	9.901	9.516	10.572	9.088	9.772	11.783	8.948	10.722	10.112	8.913	10.339	10.705	11.425	10.697	10.486	10.728	11.131	9.862	10.303	10.04	10.931	10.623
NXPH4	5.79875	5.75675	5.9035	5.8345	5.82525	5.915	5.73275	5.845	5.87475	5.7835	5.77275	6.961	5.7725	5.78275	5.7725	5.76375	7.12025	5.8785	5.82775	5.73525	5.7575	5.7295	5.82525	5.68025	5.7625	5.6995	5.74575	5.7925	5.70975	5.79275	5.872	5.7705	5.7895	5.8045	5.9015	5.779	5.85625	5.8045	5.70875	5.65225	5.81775	5.842	5.76075	5.82825	5.95475	5.68825	5.822	5.72625	5.739
PRRT2	7.36	6.574	6.428	8.385	6.773	6.59	6.313	6.308	6.188	6.235	6.647	7.067	8.322	7.77	6.436	7.601	6.403	6.711	6.692	7.098	6.479	6.051	6.035	6.064	6.796	6.066	6.039	6.185	6.957	6.578	6.068	6.337	7.167	6.008	6.079	5.861	6.251	6.184	6.306	6.647	6.068	5.975	6.547	6.51	6.069	6.129	6.434	6.296	6.427
ERI2	6.22	6.174	7.57	6.166	6.14	6.085	6.358	6.508	6.161	6.147	6.402	6.061	6.084	6.188	6.72	6.428	6.165	6.185	6.84	6.317	6.494	6.369	6.309	6.598	6.299	6.207	6.221	6.188	6.541	6.516	6.41	6.113	5.849	6.469	6.352	6.166	6.011	6.44	6.51	6.515	6.188	6.208	6.337	5.971	5.919	6.819	6.329	6.089	6.475
NXPH3	6.872	6.059	5.84	6.613	6.215	6.114	6.163	6.085	5.9	6.804	6.243	6.261	6.206	5.822	5.8	6.191	5.666	6.069	5.908	5.853	5.902	6.086	6.039	5.847	6.103	6.03	5.811	5.605	6.027	5.881	5.723	6.152	6.639	6.059	5.869	6.084	5.765	6.245	6.25	6.052	5.957	5.782	5.951	7.095	5.998	6.005	5.939	5.988	6.679
SAT2	9.545	9.229	9.497	8.121	9.437	9.637	9.713	9.525	8.356	9.464	9.19	8.89	11.243	9.352	8.953	9.069	8.996	9.335	9.765	10.824	9.023	9.173	9.267	9.619	9.183	9.016	9.259	9.954	9.496	9.122	9.596	8.926	8.683	8.838	9.112	8.982	8.85	8.356	8.67	8.496	8.5	8.355	7.875	8.55	7.981	8.493	8.765	9.198	9.037
DTD2	6.536	6.418	7.17	6.323	6.514	5.998	5.925	6.141	6.894	6.335	6.014	6.791	5.914	5.955	6.115	6.15	7.484	6.44	6.002	6.254	6.391	6.206	6.228	6.555	5.964	6.239	6.309	6.137	5.576	6.031	6.283	6.275	6.496	6.077	5.974	5.746	6.615	6.949	6.822	6.508	6.536	6.331	6.338	6.291	6.265	6.408	6.085	6.274	6.184
NXPH2	6.074	5.624	5.894	5.697	5.539	5.8	5.721	5.711	5.544	5.699	5.867	5.785	5.895	5.796	5.647	5.712	5.873	5.842	5.919	5.918	5.595	5.722	5.87	6.104	5.787	5.752	5.684	5.877	5.735	5.51	5.588	6.005	5.834	5.971	6.197	5.813	5.745	5.55	5.848	5.737	5.603	5.672	6.003	5.814	5.808	5.686	5.829	5.813	5.695
GTF3C6	7.1295	7.147	7.8465	7.5205	7.3255	6.871	7.635	7.0245	7.9345	7.245	7.2	7.177	7.307	6.9275	6.82	7.287	7.6215	7.3185	7.235	7.336	7.8255	7.5295	7.6955	6.6715	6.954	7.395	7.237	6.9755	7.071	7.3335	7.3175	7.2115	7.263	7.691	7.4605	7.6205	7.769	7.4945	7.5815	7.4555	7.409	7.704	7.785	7.162	7.5315	7.443	7.4345	7.7125	7.533
GPR45	5.435	5.646	5.86	5.786	5.99	5.536	5.706	5.931	5.76	5.623	5.685	5.838	5.814	5.63	5.557	5.639	5.927	5.838	5.91	5.66	5.814	5.526	5.372	5.75	5.67	5.41	6	5.613	5.732	5.901	5.644	5.508	5.752	5.514	5.708	5.535	5.707	5.957	5.755	5.85	5.682	6.036	6.124	5.648	5.704	5.717	5.546	5.766	5.73
PTGDR2	7.176	8.528	6.228	9.332	6.466	9.129	9.177	7.528	6.232	6.995	8.239	6.62	8.731	7.94	8.045	5.981	5.602	8.445	7.525	8.474	6.571	6.869	6.039	6.312	6.271	6.984	6.976	6.059	8.712	6.219	7.131	6.425	5.976	7.534	6.322	6.628	6.776	6.546	7.514	6.937	5.787	6.077	5.762	5.84	6.029	6.687	5.758	5.404	6.929
PACSIN2	10.429	10.513	10.795	9.604	10.94	11.102	10.857	11.447	10.635	10.578	10.865	10.103	11.378	11.394	11.627	11.653	10.288	10.65	11.866	11.155	11.606	10.756	10.342	10.965	11.093	11.576	12.218	9.771	11.199	11.057	11.054	11.16	11.169	10.781	11.172	10.931	11.29	11.408	11.705	11.42	11.499	12.238	11.789	11.486	12.104	10.961	10.808	11.542	11.764
MAN1B1	9.925	9.643	9.446	9.666	9.678	10.483	9.574	9.644	9.77	10.409	10.348	9.452	10.366	10.455	10.625	10.403	9.952	9.545	10.666	10.346	10.097	9.817	10.16	10.224	9.89	10.357	10.374	10.66	10.354	9.997	9.521	9.826	9.717	10.298	9.78	9.845	10.132	10.969	10.36	10.47	10.894	10.89	10.436	10.424	10.993	10.629	9.893	10.557	10.383
SLC6A14	5.79	6.286	5.718	5.382	5.777	6.125	6.798	5.902	6.049	5.887	6.284	5.826	6.008	5.775	6.162	5.846	5.928	6.083	5.703	6.016	8.318	6.446	5.763	7.702	5.765	8.028	7.933	5.94	5.987	7.164	8.417	8.384	5.804	6.288	6.964	8.384	9.183	6.602	7.205	6.631	6.518	6.215	6.048	6.251	9.823	6.226	5.943	7.319	6.868
HRH3	5.986	5.523	5.943	5.806	5.857	5.702	5.754	5.861	6.051	5.911	5.819	5.607	5.887	5.529	5.924	5.671	6.007	5.848	5.583	5.807	5.806	5.795	5.824	6.008	5.747	5.512	5.942	5.833	5.781	5.665	5.841	5.753	5.831	5.832	6.105	5.726	5.806	6.038	5.873	6.285	5.633	5.657	5.833	5.738	5.927	5.667	5.878	5.634	5.762
SNX18	5.93	6.095	6.259	6.308	6.178	5.824	5.91	5.937	5.912	6.257	6	5.979	5.752	5.801	5.776	5.674	6.18	5.79	5.994	6.083	6.163	5.989	6.062	5.819	5.883	5.923	5.77	6.242	5.905	6.034	6.016	6.045	5.967	5.67	5.769	5.815	6.087	5.836	5.924	5.943	5.857	5.807	5.859	5.931	5.912	6.016	6.151	5.945	5.976
DCTN3	8.0555	8.2495	7.781	8.927	7.928	8.132	8.145	8.4665	8.0915	8.1665	8.115	8.9615	8.0475	8.35	8.247	7.989	7.99	8.3265	8.389	8.072	8.4	8.0865	8.295	8.1845	8.265	8.078	7.733	7.754	8.125	8.032	8.128	7.8875	8.5315	7.8695	7.7275	8.2395	8.199	8.1235	8.1985	8.288	8.3045	8.509	8.101	8.1695	8.094	8.07	8.098	8.028	8.31
FILIP1L	9.074	8.55725	7.32325	7.88475	8.3575	8.24275	8.389	8.7475	7.8835	8.777	8.135	8.771	8.1195	8.54275	8.10025	8.3115	7.07325	8.765	8.2215	8.045	7.9065	8.58875	7.65125	7.805	9.29825	7.9035	8.60075	7.91225	8.30125	8.618	8.03225	8.2335	8.43875	7.7165	7.8665	8.71225	8.3375	8.83525	8.38725	8.73625	8.56425	7.295	8.19725	8.5825	8.1435	8.3655	8.24475	8.242	9.28025
XPOT	6.028	6.337	7.221	6.29	6.431	6.001	6.055	6.064	7.041	6.018	5.875	6.791	5.992	6.114	6.24	6.418	6.747	6.492	6.164	6.097	6.336	6.326	6.628	6.673	6.65	6.323	6.473	6.708	5.932	5.887	6.515	6.385	6.562	6.363	6.472	7.221	7.605	7.561	6.8	7.011	6.822	6.693	6.799	7.73	6.465	6.787	5.807	6.601	6.393
MRAP2	8.192	9.642	7.227	5.953	8.45	9.103	9.832	8.05	9.774	8.391	9.629	5.919	7.676	8.104	9.067	8.027	8.677	9.489	9.645	9.311	10.975	9.533	6.547	7.736	7.205	9.122	9.709	7.687	9.319	8.869	9.341	7.12	5.945	9.557	8.711	10.418	6.852	8.298	9.682	8.411	7.539	9.038	7.18	6.99	10.569	8.246	6.835	8.002	10.242
CHP1	10.595	11.117	10.196	9.936	10.395	11.386	11.392	11.513	9.985	10.107	11.268	9.556	11.062	10.672	11.884	11.249	11.358	11.352	11.739	11.356	11.682	11.306	10.51	10.952	10.788	11.367	10.734	10.572	11.631	11.179	11.547	11.117	9.988	11.293	11.088	11.286	10.641	10.431	10.531	10.511	9.72	10.067	9.446	10.292	10.001	9.323	9.643	10.334	10.611
RWDD2A	7.993	8.028	9.453	8.563	8.15	8.435	8.439	8.539	7.756	8.201	8.562	7.942	7.301	7.78	8.833	8.085	9.174	8.405	8.002	7.756	7.977	8.475	8.269	7.967	8.216	8.277	8.309	8.614	8.454	8.307	8.483	8.251	8.668	8.392	8.178	8.33	8.291	8.052	8.729	8.635	8.947	8.115	8.223	8.336	8.699	8.216	8.606	8.28	8.39
CMTM7	9.05866666666667	9.281	8.634	8.257	9.44266666666667	9.01366666666667	8.094	8.07933333333333	8.32633333333333	8.23566666666667	8.87566666666667	7.40233333333333	7.762	9.25833333333333	8.603	8.54	9.76066666666667	9.21566666666667	9.207	8.175	7.29	7.90733333333333	8.74633333333333	8.74666666666667	8.896	8.74333333333333	8.405	8.62266666666667	8.83233333333333	8.545	8.52066666666667	9.31566666666667	7.91	8.48566666666667	9.68366666666667	8.38466666666667	9.07	9.15766666666667	9.34133333333333	9.51466666666667	9.51366666666667	9.87133333333333	9.45166666666667	9.03366666666667	9.567	8.26066666666667	9.42466666666667	8.49866666666667	8.101
PXMP4	6.637	6.8425	7.1965	6.6385	7.15	6.6325	6.873	7.2375	6.429	6.417	6.5265	6.899	7.19	6.6745	6.96	6.902	6.7045	6.761	7.287	7.031	6.8825	6.6165	7.3765	6.8905	6.545	6.856	6.877	6.808	6.7295	6.636	6.7595	6.9055	6.5805	6.952	6.4085	6.258	6.98	6.7425	7.171	7.306	6.5565	7.0025	6.3655	6.9745	6.382	7.3645	7.026	7.068	7.0695
DUSP12	9.587	9.484	9.613	9.769	9.808	9.742	9.297	9.392	9.731	9.861	9.622	10.495	8.677	9.575	9.279	9.418	10.173	9.695	9.344	9.216	9.391	9.825	10.136	9.486	9.785	9.354	9.439	10.195	9.464	9.435	9.434	9.526	9.697	9.744	9.57	9.404	9.995	9.701	9.245	9.647	9.583	10.491	9.741	10.009	9.464	9.404	9.866	10.123	9.358
SNF8	7.987	8.349	8.366	8.339	8.64	8.697	8.203	7.668	8.934	8.76	8.678	8.789	9.244	9.285	8.846	8.861	8.82	8.164	8.985	9.067	8.033	8.427	8.883	8.29	8.057	8.665	8.914	8.97	8.885	9.154	8.69	8.431	8.381	9.068	8.427	8.324	8.44	8.574	8.513	8.813	8.658	8.511	8.886	8.588	9.074	8.907	8.387	8.968	8.521
DDX19B	7.47166666666667	7.61033333333333	7.27533333333333	7.558	7.65933333333333	7.374	7.90033333333333	7.89833333333333	7.62533333333333	7.33766666666667	7.249	8.02266666666667	7.41933333333333	7.31666666666667	7.38966666666667	7.52433333333333	7.85866666666667	7.47866666666667	8.04	7.80166666666667	7.865	7.38433333333333	7.17533333333333	7.44333333333333	7.39966666666667	7.572	7.319	7.04766666666667	7.30566666666667	7.20533333333333	7.678	7.79066666666667	7.69866666666667	7.36966666666667	7.55633333333333	7.23833333333333	7.99166666666667	7.76166666666667	7.95466666666667	7.94266666666667	7.94033333333333	7.54966666666667	8.26666666666667	7.462	7.93233333333333	7.63833333333333	7.65333333333333	7.36866666666667	7.888
NRM	6.974	6.617	6.981	7.31	6.579	6.158	6.586	6.204	7.279	6.807	7.146	6.81	7.093	7.654	6.744	7.574	7.449	7.293	7.192	6.841	7.294	7.279	7.432	6.616	7.42	6.993	7.309	7.137	7.492	7.645	7.019	7.653	6.97	7.047	6.77	6.436	6.711	7.086	7.162	7.189	6.923	7.762	7.281	6.664	7.333	7.721	7.39	7.75	6.91
FAM71E1	6.959	7.263	7.601	7.205	6.822	6.922	6.689	7.873	7.16	6.708	6.822	6.636	6.322	6.988	7.435	6.216	7.405	6.683	7.323	7.206	7.264	6.492	8.383	7.124	6.675	6.824	6.449	8.176	7.227	6.509	7.014	6.627	6.354	7.461	6.412	6.453	7.301	6.918	7.083	9.526	7.112	8.92	6.721	7.362	7.105	6.842	6.905	11.074	6.987
RDH13	8.299	8.778	7.974	7.834	7.982	9.225	8.697	8.386	9.015	7.923	8.646	7.84	10.291	9.757	8.764	8.694	9.087	8.615	9.717	8.584	9.095	8.313	7.847	8.985	7.851	9.266	9.614	8.936	8.684	9.576	9.07	8.896	7.797	8.516	9.088	8.505	9.399	9.091	8.644	9.377	8.336	9.028	9.361	8.711	9.054	8.457	8.889	9.888	9.221
ATXN2L	6.0354	6.2146	6.553	6.0832	6.1782	6.1002	5.9664	5.9716	6.1142	5.9438	5.9066	6.1358	6.2956	6.5984	6.0272	6.2738	6.177	6.2704	5.8366	6.0812	6.2092	6.0982	5.9696	6.2422	6.0908	6.094	6.0422	6.2188	5.9872	6.2528	5.9576	6.1892	6.0916	6.0894	6.0754	5.961	6.1918	6.2454	6.0234	6.2038	6.2682	6.0852	6.3176	6.3762	6.3762	6.0694	6.2446	6.1976	6.1324
IL17F	6.002	6.228	5.973	5.977	5.806	5.783	5.939	5.788	6.087	5.713	5.911	5.786	5.976	5.745	5.947	5.708	5.747	5.755	5.889	5.572	5.744	5.785	5.936	5.816	5.786	5.652	6.189	6.103	5.975	5.797	6.162	5.789	5.463	5.967	5.628	6.532	5.87	5.764	5.804	6.182	5.967	5.781	5.633	5.608	5.695	5.624	6.038	5.399	5.964
KLHL2	7.649	7.609	7.453	8.23	7.638	7.788	7.98	8.511	8.537	8.401	8.216	8.775	7.54	7.887	8.483	7.883	7.76	8.187	7.628	7.43	8.513	8.654	8.373	8.106	8.579	8.024	8.582	8.107	8.342	8.439	8.303	8.316	8.354	8.451	9.073	8.784	7.329	7.528	7.4	7.338	7.508	7.053	7.59	7.149	7.662	7.241	7.457	7.4	7.973
IFT43	8.652	9.131	9.436	8.775	9.051	8.642	9.506	8.598	9.047	9.055	8.774	9.079	9.752	9.107	8.813	8.952	9.633	8.886	9.105	9.451	9.319	9.359	9.364	9.156	8.672	9.598	9.147	8.526	8.927	9.513	9.43	8.665	8.697	8.373	8.957	9.073	8.792	8.943	9.154	9.551	8.895	9.467	9.43	9.091	9.196	9.213	9.114	9.269	9.346
STX1B	6.003	5.889	5.72	5.816	5.477	5.825	5.829	5.761	5.331	5.729	5.729	6.014	5.604	5.99	5.714	5.572	6.058	5.763	6.056	5.888	5.699	5.623	5.714	5.821	5.968	5.955	5.909	5.667	5.77	5.989	5.814	5.918	5.772	5.821	5.73	5.928	5.778	5.72	5.761	5.727	5.699	5.728	5.714	6.068	5.931	5.846	6.068	5.831	5.792
SYNRG	6.2115	6.4815	6.2975	6.5125	6.4005	6.321	6.4845	6.579	6.172	6.5535	6.35	6.8345	6.337	6.606	6.62	6.5265	6.61	6.7605	6.499	6.52	6.295	6.3025	6.2905	6.2875	6.4445	6.5395	6.416	6.2325	6.3495	6.3465	6.443	6.4505	6.671	6.4135	6.3225	6.293	5.9795	6.319	6.157	6.1555	6.3605	6.1195	6.559	6.0335	6.438	6.1595	6.0485	6.444	6.2605
KLF12	6.69366666666667	6.78166666666667	6.57166666666667	6.872	6.37133333333333	6.88533333333333	6.14833333333333	6.88933333333333	6.229	6.67966666666667	6.82133333333333	7.033	6.65266666666667	7.26933333333333	7.083	6.42033333333333	6.58766666666667	6.775	6.58466666666667	6.55433333333333	6.078	6.57733333333333	6.58933333333333	6.24	7.043	6.38366666666667	6.44066666666667	6.55866666666667	6.99066666666667	6.40333333333333	6.09933333333333	6.41266666666667	6.64666666666667	6.46566666666667	6.64166666666667	6.88833333333333	6.696	6.915	6.03433333333333	6.382	6.75366666666667	6.37633333333333	6.645	6.298	6.59633333333333	6.33166666666667	7.29066666666667	6.34766666666667	6.563
KLF8	7.177	6.678	7.192	7.143	6.495	6.31	6.792	6.038	6.681	7.016	7.072	7.25	7.172	6.826	6.525	6.372	7.447	6.212	5.973	6.687	6.323	6.358	6.565	6.368	6.469	6.652	6.981	6.634	6.335	6.2	6.687	6.836	7.06	6.603	6.489	6.133	6.294	6.57	6.622	6.59	6.713	6.757	6.694	6.72	6.005	6.673	6.52	6.74	6.575
CHRM1	6.093	6.24	5.89	5.69	5.683	5.837	5.814	5.912	6.456	5.834	5.855	6.072	5.717	5.945	6.002	5.8	5.753	6.132	5.869	5.971	5.999	5.761	6.177	6.042	5.701	5.792	6.024	5.77	5.71	5.874	5.713	5.744	6.128	6.059	5.91	6.083	6.165	5.928	6.02	5.846	5.548	5.827	6.041	5.705	5.865	6.432	5.74	5.862	5.816
SCN11A	6.032	5.807	5.696	6	5.96	5.928	5.766	5.81	5.717	5.85	5.966	5.776	5.62	5.644	5.853	5.739	5.805	5.892	5.873	5.744	5.93	5.945	6.259	5.52	6.086	5.704	5.977	6.035	5.704	5.903	5.801	5.81	5.728	5.666	5.594	6.217	5.756	6.116	5.88	5.7	5.984	6.079	5.742	5.643	6.032	5.84	5.991	5.633	5.829
KRT71	5.835	5.893	5.635	5.829	5.762	5.934	5.829	5.953	5.673	5.811	5.902	5.834	5.705	5.631	5.845	5.713	5.866	5.788	5.583	5.899	5.755	5.946	5.821	5.821	5.946	5.666	5.847	5.706	5.966	5.871	5.946	5.748	5.808	5.654	5.998	5.865	5.873	5.771	5.632	5.714	5.708	5.538	5.853	5.922	5.751	5.736	5.816	5.855	5.925
POU6F2	5.655	5.654	5.939	5.611	5.827	5.595	5.842	5.807	6.003	5.614	5.661	6.053	5.615	5.803	5.691	5.638	5.538	5.721	5.758	5.357	5.652	5.661	5.837	5.624	5.588	5.565	5.803	5.909	5.569	5.709	5.916	5.911	5.776	5.736	5.958	5.65	5.652	5.974	5.825	5.377	5.733	5.907	5.901	5.872	5.438	6.194	5.843	5.88	5.828
FDX1L	6.8685	6.482	6.962	7.3755	6.752	6.857	6.6735	7.121	7.055	7.029	7.178	7.4935	6.486	6.832	6.894	6.809	7.082	6.444	6.814	6.846	6.5615	6.6945	6.855	6.9145	6.9075	6.839	6.858	6.9005	6.8685	6.4695	6.476	7.1135	7.3305	6.7405	6.621	6.551	6.9955	6.957	6.9735	7.021	6.9475	7.0355	7.0345	7.082	6.851	6.789	6.954	6.932	6.668
HOGA1	5.923	5.797	5.602	5.707	5.39	5.625	5.56	5.597	5.571	6.08	5.975	5.803	5.929	6.026	6.003	5.849	6.046	5.771	5.674	5.964	5.824	5.983	5.826	5.554	5.743	5.655	5.728	6.02	5.762	5.83	5.843	5.834	5.523	5.881	5.644	5.786	5.923	5.528	5.726	5.985	5.881	5.757	5.949	5.765	6.848	5.661	5.718	5.933	5.602
MGAT4B	7.53066666666667	7.65766666666667	7.63066666666667	6.47133333333333	8.10766666666667	6.78633333333333	7.918	7.30533333333333	7.22266666666667	6.81533333333333	6.87433333333333	6.751	8.149	7.304	7.32633333333333	7.82533333333333	7.85933333333333	7.821	7.743	8.27066666666667	7.59866666666667	7.096	6.778	7.47566666666667	6.972	7.63466666666667	7.139	7.14366666666667	6.93333333333333	7.062	7.94833333333333	7.60766666666667	6.84066666666667	7.29233333333333	7.11133333333333	6.46066666666667	7.275	7.55966666666667	7.871	8.064	7.289	7.652	7.321	7.78733333333333	7.33366666666667	6.99866666666667	7.25666666666667	7.652	7.51166666666667
CYP4F8	5.712	5.82	5.786	5.708	5.967	5.906	6.048	5.39	5.965	5.844	5.959	6.063	6.134	5.993	5.851	5.683	5.734	6.051	6.402	5.787	5.784	5.915	5.808	5.679	5.75	6.138	5.792	5.76	5.703	5.946	6.13	5.742	6.057	5.868	5.87	5.619	6.011	6.079	5.756	5.868	5.961	6.195	5.775	5.679	5.702	5.849	5.941	5.675	6.149
PNKP	9.359	9.913	8.8	9.825	9.329	9.89	9.468	10.132	9.797	9.445	9.922	10.299	10.221	10.714	10.89	9.893	9.984	9.478	10.422	10.029	9.886	9.361	9.911	9.921	9.81	10.093	10.464	10.055	10.32	10.173	10.041	10.311	9.727	9.809	9.889	9.803	10.087	10.184	9.842	10.169	10.355	9.714	10.994	9.852	10.274	9.644	9.746	11.116	10.154
WDR89	5.95733333333333	5.956	6.11366666666667	6.103	5.97733333333333	6.19	5.93566666666667	5.922	6.08633333333333	6.07733333333333	6.154	6.15666666666667	5.985	6.086	6.09766666666667	5.87566666666667	6.188	5.97066666666667	5.90733333333333	5.75866666666667	6.16966666666667	6.14066666666667	6.017	5.92966666666667	6.13233333333333	5.93433333333333	5.96466666666667	6.394	6.03266666666667	5.95966666666667	6.01233333333333	6.01966666666667	5.797	5.96633333333333	5.98966666666667	5.92766666666667	6.209	6.04866666666667	5.99033333333333	5.91533333333333	6.054	5.98533333333333	6.238	6.015	6.10133333333333	6.12133333333333	5.96733333333333	6.09533333333333	6.01333333333333
L3HYPDH	6.9175	6.3925	6.579	7.6175	6.8785	6.3145	6.1635	6.274	6.912	6.94	6.4895	6.501	5.8795	6.339	6.286	6.479	6.691	6.291	6.539	6.315	6.6265	6.805	7.219	6.524	6.711	6.459	6.277	7.045	6.42	7.044	6.413	6.7675	7.5975	6.515	6.892	6.7675	6.6705	6.784	6.7645	7.103	7.048	6.3705	7.467	7.0425	6.4855	6.8455	6.636	7.2535	6.794
B4GALT7	8.382	7.712	8.257	8.571	8.49	8.568	8.473	8.427	8.43	8.983	8.761	9.314	9	9.465	8.635	9.356	9.017	7.745	9.032	8.838	8.875	8.958	8.64	9.38	8.196	8.922	9.351	8.802	8.694	8.883	8.74	9.001	8.68	8.998	8.413	8.459	8.735	9.511	9.52	9.683	9.705	10.11	9.006	9.649	9.75	9.762	9.124	9.507	9.407
TP53RK	8.815	8.231	7.749	8.915	8.635	7.988	8.485	8.303	8.083	8.248	8.829	8.593	8.152	8.017	8.646	9.006	9.229	8.404	8.954	8.751	8.469	8.354	8.623	8.609	8.318	8.16	8.023	9.135	8.503	8.116	8.24	8.2	8.748	8.915	8.469	8.554	8.882	8.678	8.085	7.886	8.198	9.255	8.338	8.677	8.411	8.623	8.075	8.757	8.566
CCDC101	7.429	7.046	8.125	6.9345	7.3045	7.4435	7.3825	7.553	7.0055	7.098	7.153	6.685	7.2465	7.675	7.5525	6.9065	7.19	7.0945	7.6715	7.3905	7.017	6.9475	6.739	7.0145	7.3085	7.091	7.2035	6.9305	7.432	7.3115	7.0255	7.448	7.086	7.0295	7.021	7.0585	7.204	7.79	7.115	7.3355	7.178	7.0385	7.535	7.39	7.308	7.474	7.5255	7.384	7.6555
PHF21B	5.81	5.898	6.228	6.062	6.064	6.407	6.1	5.855	6.018	6.096	5.94	6.079	5.799	6.147	5.809	5.949	6.179	5.985	6.192	6.07	5.803	5.803	5.792	5.788	5.718	6.05	5.709	5.893	5.915	6.029	5.981	6.016	6.05	6.172	5.683	5.695	5.926	5.978	5.91	5.951	5.947	5.541	5.977	5.995	5.905	5.905	5.937	6.017	5.882
CHRM2	5.85075	5.80625	5.7755	5.83425	5.74825	5.7645	5.769	5.758	5.7325	5.90775	5.733	5.74725	5.7415	5.78025	5.90475	5.8715	5.68475	5.748	5.994	5.74375	5.758	5.82	5.8425	5.75075	5.6655	5.854	5.7625	5.7995	5.74325	5.82925	5.916	5.89875	5.899	5.907	5.7905	5.8855	5.8395	5.85425	5.849	5.7255	5.84875	5.88725	5.75775	5.754	5.92025	5.77925	5.8615	5.83475	5.904
VPS26B	8.824	8.519	8.141	8.87	8.329	8.611	8.661	8.944	7.972	8.198	8.055	8.959	9.046	8.304	9.065	9.031	8.282	8.538	9.188	8.818	8.922	8.077	8.096	8.597	8.576	8.706	9	7.847	8.647	8.299	8.746	8.179	8.876	8.343	8.112	8.147	8.677	8.208	8.842	8.424	8.652	9.034	9.204	8.778	9.328	7.819	8.476	8.795	8.553
GLB1L3	5.791	5.7415	5.7405	5.9555	5.9085	5.789	5.74	5.91	5.851	5.8135	5.6695	5.796	5.8725	5.734	6.0665	5.7735	5.8915	5.7025	5.9025	5.8425	5.7465	5.8315	5.9025	5.825	5.8355	5.884	5.787	5.8935	5.872	5.8485	5.7415	5.956	5.8755	6.13	5.912	5.978	5.7785	5.8255	5.616	6.033	5.845	5.993	5.864	5.7675	5.9105	5.829	5.906	5.9025	5.7815
NACC1	6.562	6.405	6.492	6.552	6.143	6.523	6.895	6.335	6.733	6.183	6.231	6.781	6.913	6.124	6.418	6.168	6.665	6.327	6.439	6.168	6.661	6.46	6.521	6.828	6.162	6.891	6.59	6.864	6.646	6.538	6.759	6.476	6.386	6.449	7.111	6.658	7.546	6.664	6.339	6.705	6.216	6.632	6.537	6.28	6.823	6.343	6.572	6.338	6.35
CFAP36	8.051	7.8505	6.906	8.8755	7.7125	7.7395	7.7485	8.2525	7.948	8.1775	8.3415	8.694	7.1855	7.526	8.1195	7.3405	8.083	7.756	8.1735	7.473	8.217	7.9305	7.836	7.7405	8.331	7.665	7.651	7.876	8.4615	8.047	7.45	7.447	8.8315	7.951	7.9865	8.2775	7.6065	7.0515	7.2205	7.0885	7.3365	6.98	7.004	7.051	7.2025	7.4255	7.2405	7.387	7.458
MED8	7.171	7.498	7.642	8.02266666666667	7.41566666666667	7.45866666666667	8.011	7.58333333333333	7.86666666666667	7.438	7.301	8.24733333333333	7.85966666666667	7.306	7.54466666666667	7.79466666666667	7.85266666666667	7.43733333333333	7.911	7.726	8.19366666666667	7.807	8.051	7.882	7.51966666666667	8.04133333333333	8.22366666666667	7.87933333333333	7.695	8.004	8.315	7.86933333333333	8.26066666666667	8.457	8.135	8.515	8.371	8.09633333333333	8.33133333333333	8.35266666666667	8.14566666666667	8.38666666666667	8.28066666666667	8.08233333333333	8.16366666666667	8.70133333333333	7.67466666666667	8.12333333333333	8.03466666666667
ADCY7	7.116	7.344	6.272	6.624	7.412	7.531	6.479	6.555	6.902	6.409	6.756	6.938	6.964	7.579	7.02	6.856	6.827	6.9	6.824	6.669	6.769	6.748	6.733	6.725	6.946	6.709	6.88	6.63	6.768	6.756	6.595	6.896	7.192	6.726	7.137	6.905	6.944	7.208	6.839	6.982	7.495	7.258	7.471	6.927	7.35	6.906	7.451	6.693	6.885
LYST	6.73266666666667	6.759	6.14566666666667	6.44066666666667	6.49666666666667	6.685	6.52233333333333	6.50666666666667	6.424	6.49766666666667	6.74566666666667	6.31266666666667	6.51533333333333	6.77466666666667	6.61566666666667	6.4	6.20133333333333	6.76666666666667	6.67166666666667	6.62333333333333	6.894	6.64933333333333	6.824	6.34333333333333	6.933	6.50566666666667	6.55366666666667	6.39466666666667	6.79333333333333	6.881	6.39033333333333	6.50433333333333	6.46133333333333	6.52033333333333	6.40033333333333	6.744	6.42	6.50233333333333	6.22166666666667	6.16633333333333	6.21166666666667	6.28566666666667	6.643	6.24333333333333	6.52333333333333	6.38066666666667	6.72066666666667	6.318	6.493
RPUSD1	7.895	7.802	9.189	7.951	9.215	8.467	7.995	8.391	9.035	8.101	7.86	7.804	8.414	8.265	8.715	8.523	9.783	7.923	8.304	8.627	7.97	8.026	8.315	8.149	8.249	8.912	8.806	8.868	7.995	8.762	8.793	8.955	8.254	8.597	8.526	7.911	8.62	8.553	9.141	8.714	8.761	8.759	9.076	9.214	8.62	8.602	8.615	9.012	8.497
PLCD3	8.163	8.353	6.877	6.027	8.304	7.318	8.637	6.113	6.252	6.808	6.933	5.995	7.883	7.766	6.858	8.114	7.62	8.167	8.726	7.038	8.886	7.25	5.848	7.446	6.673	7.877	7.616	7.026	6.744	7.826	8.641	7.55	5.949	7.391	7.409	6.602	8.019	6.954	8.335	7.968	6.112	7.256	7.117	7.435	6.663	7.615	7.779	7.496	7.558
SLCO2B1	9.905	9.362	9.291	8.8345	10.864	9.1195	9.5695	7.7215	10.1215	9.806	9.5735	8.1995	9.9625	9.506	8.2835	10.012	8.348	9.286	6.6765	9.569	8.237	9.76	10.46	8.2715	9.96	9.4825	8.608	9.312	9.134	9.149	9.776	9.8015	9.706	9.144	8.67	8.9455	9.752	10.1395	10.2525	9.3815	11.3415	8.8525	10.3185	10.5205	10.38	10.4095	10.6885	10.0335	9.1445
PTH2	5.768	5.797	5.948	6.708	5.976	6.067	5.714	5.77	5.578	5.895	5.744	8.339	5.558	6.066	5.844	5.749	6.228	5.835	5.795	6.05	5.965	5.983	5.954	5.851	5.884	5.884	5.873	5.935	5.721	6.057	5.805	5.916	6.006	5.81	5.886	5.825	5.881	5.897	5.833	5.892	5.768	5.967	5.897	5.753	5.787	5.785	5.775	5.725	5.823
VPS45	8.496	9.158	8.655	9.758	8.814	8.591	9.049	8.739	8.407	8.784	8.542	10.245	8.656	8.818	8.718	8.778	8.787	9.32	8.809	8.827	9.376	9.28	9.185	9.147	8.841	9.107	8.716	9.046	8.763	8.93	8.864	8.839	9.135	9.007	8.694	9.376	8.954	9.623	9.125	9.302	9.074	9.959	8.775	9.306	8.984	8.66	8.75	9.469	9.061
MTFR2	6.126	6.3215	7.9485	5.98	6.3125	6.1525	6.2385	5.843	7.0745	6.34	6.2865	6.137	5.8275	6.138	6.216	5.975	7.7745	6.5075	5.865	5.987	6.3805	6.5365	7.305	6.3995	6.1445	6.5665	6.441	7.14	6.097	6.518	6.587	6.6865	6.048	7.0555	6.386	6.667	6.982	6.557	6.272	6.645	6.3825	6.8825	6.7055	6.4985	6.5915	6.4955	6.2475	6.915	6.2885
[truncated: 15,487 more rows]
[truncated: 168 more columns]
